# Supplementary material for: Tcbf: a novel user-friendly tool for pan-3D genome analysis of topologically associating domain in eukaryotic organisms
Source: Bioinformatics. 2023 Sep 19;39(9):btad576. doi: 10.1093/bioinformatics/btad576 (PMC10539074; doi:10.1093/bioinformatics/btad576)
Supplement: btad576_Supplementary_Data [file btad576_supplementary_data.zip]

Archive with 7 entries (7 files):
- Supplementary_Table_4.xlsx
- Supplementary_Table_5.xlsx
- Supplementary_Table_1.xlsx
- Supplementary_Table_2.xlsx
- Supplementary_Table_3.xlsx
- Supplementary_File_2.pdf
- Supplementary_File_1.pdf
