# Supplementary material for: Tcbf: a novel user-friendly tool for pan-3D genome analysis of topologically associating domain in eukaryotic organisms
Source: Bioinformatics. 2023 Sep 19;39(9):btad576. doi: 10.1093/bioinformatics/btad576 (PMC10539074; doi:10.1093/bioinformatics/btad576)
Supplement: btad576_Supplementary_Data [file btad576_supplementary_data.zip › Supplementary_Table_4.xlsx]

## Sheet: Cat_TAD_boundaries
Supplementary Table 4. TAD boundaries position and conserved boundaries in 12 vertebrates
Boundary name	chromosome	start	end
Cat_boundary_0	Cat_A1	0	40000
Cat_boundary_1	Cat_A1	920000	1000000
Cat_boundary_2	Cat_A1	1100000	1180000
Cat_boundary_3	Cat_A1	1740000	1900000
Cat_boundary_4	Cat_A1	2180000	2260000
Cat_boundary_5	Cat_A1	2320000	2400000
Cat_boundary_6	Cat_A1	4340000	4440000
Cat_boundary_7	Cat_A1	4940000	5040000
Cat_boundary_8	Cat_A1	6400000	6480000
Cat_boundary_9	Cat_A1	6520000	6600000
Cat_boundary_10	Cat_A1	6840000	6940000
Cat_boundary_11	Cat_A1	7460000	7600000
Cat_boundary_12	Cat_A1	8100000	8240000
Cat_boundary_13	Cat_A1	8620000	8800000
Cat_boundary_14	Cat_A1	9220000	9340000
Cat_boundary_15	Cat_A1	10160000	10240000
Cat_boundary_16	Cat_A1	10860000	10980000
Cat_boundary_17	Cat_A1	12480000	12560000
Cat_boundary_18	Cat_A1	12740000	12820000
Cat_boundary_19	Cat_A1	14620000	14720000
Cat_boundary_20	Cat_A1	15400000	15480000
Cat_boundary_21	Cat_A1	15620000	15700000
Cat_boundary_22	Cat_A1	17180000	17320000
Cat_boundary_23	Cat_A1	17760000	17860000
Cat_boundary_24	Cat_A1	19120000	19240000
Cat_boundary_25	Cat_A1	20160000	20240000
Cat_boundary_26	Cat_A1	21560000	21660000
Cat_boundary_27	Cat_A1	21900000	22060000
Cat_boundary_28	Cat_A1	22440000	22520000
Cat_boundary_29	Cat_A1	22940000	23060000
Cat_boundary_30	Cat_A1	24060000	24180000
Cat_boundary_31	Cat_A1	25160000	25280000
Cat_boundary_32	Cat_A1	26040000	26120000
Cat_boundary_33	Cat_A1	26560000	26660000
Cat_boundary_34	Cat_A1	28080000	28200000
Cat_boundary_35	Cat_A1	29280000	29440000
Cat_boundary_36	Cat_A1	32100000	32180000
Cat_boundary_37	Cat_A1	32560000	32640000
Cat_boundary_38	Cat_A1	33560000	33680000
Cat_boundary_39	Cat_A1	35160000	35240000
Cat_boundary_40	Cat_A1	35460000	35540000
Cat_boundary_41	Cat_A1	36200000	36280000
Cat_boundary_42	Cat_A1	36340000	36420000
Cat_boundary_43	Cat_A1	37660000	37780000
Cat_boundary_44	Cat_A1	43920000	44100000
Cat_boundary_45	Cat_A1	45060000	45240000
Cat_boundary_46	Cat_A1	46980000	47080000
Cat_boundary_47	Cat_A1	47880000	47980000
Cat_boundary_48	Cat_A1	48980000	49060000
Cat_boundary_49	Cat_A1	49100000	49180000
Cat_boundary_50	Cat_A1	50320000	50420000
Cat_boundary_51	Cat_A1	50920000	51100000
Cat_boundary_52	Cat_A1	52640000	52760000
Cat_boundary_53	Cat_A1	53720000	53860000
Cat_boundary_54	Cat_A1	54620000	54700000
Cat_boundary_55	Cat_A1	55240000	55320000
Cat_boundary_56	Cat_A1	57140000	57280000
Cat_boundary_57	Cat_A1	58080000	58240000
Cat_boundary_58	Cat_A1	59600000	59740000
Cat_boundary_59	Cat_A1	62320000	62400000
Cat_boundary_60	Cat_A1	62840000	62920000
Cat_boundary_61	Cat_A1	65560000	65640000
Cat_boundary_62	Cat_A1	65680000	65760000
Cat_boundary_63	Cat_A1	66640000	66780000
Cat_boundary_64	Cat_A1	67580000	67700000
Cat_boundary_65	Cat_A1	68260000	68360000
Cat_boundary_66	Cat_A1	68800000	68880000
Cat_boundary_67	Cat_A1	69800000	69960000
Cat_boundary_68	Cat_A1	70720000	70800000
Cat_boundary_69	Cat_A1	71160000	71240000
Cat_boundary_70	Cat_A1	72620000	72720000
Cat_boundary_71	Cat_A1	76460000	76580000
Cat_boundary_72	Cat_A1	77260000	77400000
Cat_boundary_73	Cat_A1	77920000	78000000
Cat_boundary_74	Cat_A1	78940000	79060000
Cat_boundary_75	Cat_A1	79220000	79300000
Cat_boundary_76	Cat_A1	79400000	79480000
Cat_boundary_77	Cat_A1	81320000	81440000
Cat_boundary_78	Cat_A1	81840000	81940000
Cat_boundary_79	Cat_A1	85000000	85080000
Cat_boundary_80	Cat_A1	88040000	88120000
Cat_boundary_81	Cat_A1	88980000	89120000
Cat_boundary_82	Cat_A1	89360000	89460000
Cat_boundary_83	Cat_A1	89880000	89980000
Cat_boundary_84	Cat_A1	90520000	90620000
Cat_boundary_85	Cat_A1	90940000	91020000
Cat_boundary_86	Cat_A1	91100000	91180000
Cat_boundary_87	Cat_A1	91520000	91660000
Cat_boundary_88	Cat_A1	92440000	92560000
Cat_boundary_89	Cat_A1	93080000	93220000
Cat_boundary_90	Cat_A1	94640000	94760000
Cat_boundary_91	Cat_A1	95000000	95080000
Cat_boundary_92	Cat_A1	95480000	95580000
Cat_boundary_93	Cat_A1	98180000	98320000
Cat_boundary_94	Cat_A1	98700000	98780000
Cat_boundary_95	Cat_A1	98840000	98920000
Cat_boundary_96	Cat_A1	100880000	100960000
Cat_boundary_97	Cat_A1	102240000	102340000
Cat_boundary_98	Cat_A1	102440000	102520000
Cat_boundary_99	Cat_A1	104960000	105040000
Cat_boundary_100	Cat_A1	105740000	105820000
Cat_boundary_101	Cat_A1	106420000	106500000
Cat_boundary_102	Cat_A1	107040000	107140000
Cat_boundary_103	Cat_A1	107740000	107840000
Cat_boundary_104	Cat_A1	109500000	109680000
Cat_boundary_105	Cat_A1	110600000	110720000
Cat_boundary_106	Cat_A1	111500000	111600000
Cat_boundary_107	Cat_A1	112240000	112320000
Cat_boundary_108	Cat_A1	112700000	112800000
Cat_boundary_109	Cat_A1	113380000	113480000
Cat_boundary_110	Cat_A1	115200000	115280000
Cat_boundary_111	Cat_A1	116280000	116380000
Cat_boundary_112	Cat_A1	117320000	117400000
Cat_boundary_113	Cat_A1	118020000	118140000
Cat_boundary_114	Cat_A1	119040000	119120000
Cat_boundary_115	Cat_A1	119220000	119320000
Cat_boundary_116	Cat_A1	119700000	119780000
Cat_boundary_117	Cat_A1	120380000	120460000
Cat_boundary_118	Cat_A1	122400000	122520000
Cat_boundary_119	Cat_A1	123700000	123800000
Cat_boundary_120	Cat_A1	124140000	124220000
Cat_boundary_121	Cat_A1	124620000	124740000
Cat_boundary_122	Cat_A1	125060000	125160000
Cat_boundary_123	Cat_A1	125960000	126060000
Cat_boundary_124	Cat_A1	127460000	127540000
Cat_boundary_125	Cat_A1	128280000	128380000
Cat_boundary_126	Cat_A1	129060000	129140000
Cat_boundary_127	Cat_A1	129280000	129360000
Cat_boundary_128	Cat_A1	130480000	130560000
Cat_boundary_129	Cat_A1	132460000	132580000
Cat_boundary_130	Cat_A1	133180000	133280000
Cat_boundary_131	Cat_A1	133640000	133800000
Cat_boundary_132	Cat_A1	134620000	134700000
Cat_boundary_133	Cat_A1	135500000	135580000
Cat_boundary_134	Cat_A1	136180000	136260000
Cat_boundary_135	Cat_A1	136840000	136980000
Cat_boundary_136	Cat_A1	137480000	137580000
Cat_boundary_137	Cat_A1	138000000	138100000
Cat_boundary_138	Cat_A1	138540000	138640000
Cat_boundary_139	Cat_A1	138800000	138940000
Cat_boundary_140	Cat_A1	140180000	140280000
Cat_boundary_141	Cat_A1	142000000	142120000
Cat_boundary_142	Cat_A1	142500000	142580000
Cat_boundary_143	Cat_A1	142720000	142800000
Cat_boundary_144	Cat_A1	143360000	143480000
Cat_boundary_145	Cat_A1	143860000	143960000
Cat_boundary_146	Cat_A1	144780000	144880000
Cat_boundary_147	Cat_A1	145260000	145440000
Cat_boundary_148	Cat_A1	146180000	146260000
Cat_boundary_149	Cat_A1	147220000	147320000
Cat_boundary_150	Cat_A1	149080000	149160000
Cat_boundary_151	Cat_A1	149340000	149420000
Cat_boundary_152	Cat_A1	150480000	150560000
Cat_boundary_153	Cat_A1	150680000	150760000
Cat_boundary_154	Cat_A1	151500000	151600000
Cat_boundary_155	Cat_A1	153340000	153440000
Cat_boundary_156	Cat_A1	153920000	154040000
Cat_boundary_157	Cat_A1	157040000	157160000
Cat_boundary_158	Cat_A1	157520000	157680000
Cat_boundary_159	Cat_A1	158340000	158420000
Cat_boundary_160	Cat_A1	158580000	158660000
Cat_boundary_161	Cat_A1	159120000	159200000
Cat_boundary_162	Cat_A1	160340000	160420000
Cat_boundary_163	Cat_A1	160520000	160600000
Cat_boundary_164	Cat_A1	163120000	163240000
Cat_boundary_165	Cat_A1	163920000	164060000
Cat_boundary_166	Cat_A1	164240000	164400000
Cat_boundary_167	Cat_A1	166340000	166420000
Cat_boundary_168	Cat_A1	166520000	166600000
Cat_boundary_169	Cat_A1	168640000	168740000
Cat_boundary_170	Cat_A1	170600000	170680000
Cat_boundary_171	Cat_A1	172060000	172140000
Cat_boundary_172	Cat_A1	172340000	172420000
Cat_boundary_173	Cat_A1	173000000	173100000
Cat_boundary_174	Cat_A1	174120000	174220000
Cat_boundary_175	Cat_A1	174640000	174760000
Cat_boundary_176	Cat_A1	175740000	175860000
Cat_boundary_177	Cat_A1	176080000	176180000
Cat_boundary_178	Cat_A1	176840000	176920000
Cat_boundary_179	Cat_A1	177380000	177460000
Cat_boundary_180	Cat_A1	177520000	177600000
Cat_boundary_181	Cat_A1	177980000	178060000
Cat_boundary_182	Cat_A1	179520000	179600000
Cat_boundary_183	Cat_A1	180420000	180500000
Cat_boundary_184	Cat_A1	181380000	181460000
Cat_boundary_185	Cat_A1	182620000	182700000
Cat_boundary_186	Cat_A1	182760000	182840000
Cat_boundary_187	Cat_A1	183980000	184060000
Cat_boundary_188	Cat_A1	184340000	184440000
Cat_boundary_189	Cat_A1	186920000	187000000
Cat_boundary_190	Cat_A1	187040000	187120000
Cat_boundary_191	Cat_A1	188700000	188880000
Cat_boundary_192	Cat_A1	191080000	191160000
Cat_boundary_193	Cat_A1	192480000	192580000
Cat_boundary_194	Cat_A1	193240000	193360000
Cat_boundary_195	Cat_A1	195220000	195300000
Cat_boundary_196	Cat_A1	195620000	195700000
Cat_boundary_197	Cat_A1	195800000	195880000
Cat_boundary_198	Cat_A1	196320000	196400000
Cat_boundary_199	Cat_A1	196660000	196800000
Cat_boundary_200	Cat_A1	197040000	197160000
Cat_boundary_201	Cat_A1	197320000	197460000
Cat_boundary_202	Cat_A1	198060000	198160000
Cat_boundary_203	Cat_A1	198700000	198800000
Cat_boundary_204	Cat_A1	199900000	199980000
Cat_boundary_205	Cat_A1	200080000	200160000
Cat_boundary_206	Cat_A1	202220000	202300000
Cat_boundary_207	Cat_A1	202440000	202520000
Cat_boundary_208	Cat_A1	203180000	203260000
Cat_boundary_209	Cat_A1	203340000	203420000
Cat_boundary_210	Cat_A1	204340000	204480000
Cat_boundary_211	Cat_A1	204680000	204760000
Cat_boundary_212	Cat_A1	206360000	206460000
Cat_boundary_213	Cat_A1	207400000	207480000
Cat_boundary_214	Cat_A1	207820000	207900000
Cat_boundary_215	Cat_A1	207980000	208060000
Cat_boundary_216	Cat_A1	208580000	208660000
Cat_boundary_217	Cat_A1	209400000	209480000
Cat_boundary_218	Cat_A1	209780000	209860000
Cat_boundary_219	Cat_A1	210540000	210620000
Cat_boundary_220	Cat_A1	211340000	211480000
Cat_boundary_221	Cat_A1	212340000	212420000
Cat_boundary_222	Cat_A1	213060000	213160000
Cat_boundary_223	Cat_A1	213440000	213560000
Cat_boundary_224	Cat_A1	213940000	214020000
Cat_boundary_225	Cat_A1	214120000	214200000
Cat_boundary_226	Cat_A1	215280000	215360000
Cat_boundary_227	Cat_A1	215420000	215500000
Cat_boundary_228	Cat_A1	216000000	216080000
Cat_boundary_229	Cat_A1	216160000	216240000
Cat_boundary_230	Cat_A1	217700000	217880000
Cat_boundary_231	Cat_A1	219820000	219900000
Cat_boundary_232	Cat_A1	220160000	220240000
Cat_boundary_233	Cat_A1	221740000	221880000
Cat_boundary_234	Cat_A1	222280000	222360000
Cat_boundary_235	Cat_A1	222780000	222860000
Cat_boundary_236	Cat_A1	224460000	224600000
Cat_boundary_237	Cat_A1	225300000	225380000
Cat_boundary_238	Cat_A1	226200000	226340000
Cat_boundary_239	Cat_A1	227060000	227160000
Cat_boundary_240	Cat_A1	227320000	227460000
Cat_boundary_241	Cat_A1	227980000	228100000
Cat_boundary_242	Cat_A1	229360000	229440000
Cat_boundary_243	Cat_A1	229500000	229580000
Cat_boundary_244	Cat_A1	230880000	230980000
Cat_boundary_245	Cat_A1	231240000	231320000
Cat_boundary_246	Cat_A1	233260000	233360000
Cat_boundary_247	Cat_A1	234160000	234320000
Cat_boundary_248	Cat_A1	235300000	235380000
Cat_boundary_249	Cat_A1	238260000	238400000
Cat_boundary_250	Cat_A1	238540000	238640000
Cat_boundary_251	Cat_A1	239262903	239342903
Cat_boundary_252	Cat_A2	0	40000
Cat_boundary_253	Cat_A2	600000	720000
Cat_boundary_254	Cat_A2	1660000	1820000
Cat_boundary_255	Cat_A2	2160000	2280000
Cat_boundary_256	Cat_A2	2940000	3100000
Cat_boundary_257	Cat_A2	3240000	3320000
Cat_boundary_258	Cat_A2	3500000	3580000
Cat_boundary_259	Cat_A2	4100000	4280000
Cat_boundary_260	Cat_A2	4640000	4820000
Cat_boundary_261	Cat_A2	5280000	5420000
Cat_boundary_262	Cat_A2	6600000	6680000
Cat_boundary_263	Cat_A2	6780000	6860000
Cat_boundary_264	Cat_A2	7420000	7500000
Cat_boundary_265	Cat_A2	7940000	8020000
Cat_boundary_266	Cat_A2	8920000	9220000
Cat_boundary_267	Cat_A2	9500000	9620000
Cat_boundary_268	Cat_A2	9980000	10080000
Cat_boundary_269	Cat_A2	11600000	11700000
Cat_boundary_270	Cat_A2	11800000	11880000
Cat_boundary_271	Cat_A2	12020000	12100000
Cat_boundary_272	Cat_A2	12280000	12360000
Cat_boundary_273	Cat_A2	12460000	12540000
Cat_boundary_274	Cat_A2	12860000	12960000
Cat_boundary_275	Cat_A2	13260000	13340000
Cat_boundary_276	Cat_A2	13720000	13820000
Cat_boundary_277	Cat_A2	14100000	14220000
Cat_boundary_278	Cat_A2	15060000	15200000
Cat_boundary_279	Cat_A2	15260000	15420000
Cat_boundary_280	Cat_A2	15940000	16040000
Cat_boundary_281	Cat_A2	16380000	16480000
Cat_boundary_282	Cat_A2	16740000	16860000
Cat_boundary_283	Cat_A2	17060000	17140000
Cat_boundary_284	Cat_A2	18280000	18380000
Cat_boundary_285	Cat_A2	18620000	18700000
Cat_boundary_286	Cat_A2	18800000	18900000
Cat_boundary_287	Cat_A2	19740000	19820000
Cat_boundary_288	Cat_A2	20160000	20260000
Cat_boundary_289	Cat_A2	20560000	20700000
Cat_boundary_290	Cat_A2	21360000	21460000
Cat_boundary_291	Cat_A2	24280000	24460000
Cat_boundary_292	Cat_A2	24640000	24820000
Cat_boundary_293	Cat_A2	25140000	25260000
Cat_boundary_294	Cat_A2	25900000	26020000
Cat_boundary_295	Cat_A2	28580000	28760000
Cat_boundary_296	Cat_A2	29700000	29800000
Cat_boundary_297	Cat_A2	30340000	30500000
Cat_boundary_298	Cat_A2	30860000	30960000
Cat_boundary_299	Cat_A2	31040000	31120000
Cat_boundary_300	Cat_A2	31480000	31580000
Cat_boundary_301	Cat_A2	32280000	32420000
Cat_boundary_302	Cat_A2	33120000	33220000
Cat_boundary_303	Cat_A2	33700000	33820000
Cat_boundary_304	Cat_A2	35680000	35760000
Cat_boundary_305	Cat_A2	36060000	36200000
Cat_boundary_306	Cat_A2	37980000	38080000
Cat_boundary_307	Cat_A2	39240000	39340000
Cat_boundary_308	Cat_A2	39980000	40060000
Cat_boundary_309	Cat_A2	41660000	41780000
Cat_boundary_310	Cat_A2	44180000	44280000
Cat_boundary_311	Cat_A2	45220000	45300000
Cat_boundary_312	Cat_A2	45940000	46120000
Cat_boundary_313	Cat_A2	49060000	49160000
Cat_boundary_314	Cat_A2	49920000	50020000
Cat_boundary_315	Cat_A2	50720000	50800000
Cat_boundary_316	Cat_A2	52300000	52440000
Cat_boundary_317	Cat_A2	52720000	52880000
Cat_boundary_318	Cat_A2	53680000	53780000
Cat_boundary_319	Cat_A2	54580000	54700000
Cat_boundary_320	Cat_A2	54860000	54940000
Cat_boundary_321	Cat_A2	55360000	55520000
Cat_boundary_322	Cat_A2	56080000	56180000
Cat_boundary_323	Cat_A2	56700000	56780000
Cat_boundary_324	Cat_A2	57100000	57200000
Cat_boundary_325	Cat_A2	58620000	58700000
Cat_boundary_326	Cat_A2	61740000	61820000
Cat_boundary_327	Cat_A2	62640000	62740000
Cat_boundary_328	Cat_A2	63580000	63680000
Cat_boundary_329	Cat_A2	64180000	64280000
Cat_boundary_330	Cat_A2	65760000	65920000
Cat_boundary_331	Cat_A2	66980000	67140000
Cat_boundary_332	Cat_A2	70100000	70240000
Cat_boundary_333	Cat_A2	71060000	71160000
Cat_boundary_334	Cat_A2	71880000	71980000
Cat_boundary_335	Cat_A2	72820000	72920000
Cat_boundary_336	Cat_A2	74560000	74700000
Cat_boundary_337	Cat_A2	74940000	75020000
Cat_boundary_338	Cat_A2	76380000	76520000
Cat_boundary_339	Cat_A2	77160000	77260000
Cat_boundary_340	Cat_A2	78120000	78200000
Cat_boundary_341	Cat_A2	79100000	79180000
Cat_boundary_342	Cat_A2	80220000	80320000
Cat_boundary_343	Cat_A2	80920000	81040000
Cat_boundary_344	Cat_A2	81720000	81800000
Cat_boundary_345	Cat_A2	81900000	81980000
Cat_boundary_346	Cat_A2	82740000	82840000
Cat_boundary_347	Cat_A2	83880000	83960000
Cat_boundary_348	Cat_A2	84140000	84220000
Cat_boundary_349	Cat_A2	84860000	84940000
Cat_boundary_350	Cat_A2	85500000	85580000
Cat_boundary_351	Cat_A2	86260000	86340000
Cat_boundary_352	Cat_A2	88000000	88160000
Cat_boundary_353	Cat_A2	89540000	89620000
Cat_boundary_354	Cat_A2	91300000	91400000
Cat_boundary_355	Cat_A2	91760000	91880000
Cat_boundary_356	Cat_A2	92440000	92580000
Cat_boundary_357	Cat_A2	94260000	94360000
Cat_boundary_358	Cat_A2	95040000	95140000
Cat_boundary_359	Cat_A2	95700000	95820000
Cat_boundary_360	Cat_A2	96300000	96480000
Cat_boundary_361	Cat_A2	96920000	97080000
Cat_boundary_362	Cat_A2	97980000	98100000
Cat_boundary_363	Cat_A2	99220000	99360000
Cat_boundary_364	Cat_A2	100500000	100600000
Cat_boundary_365	Cat_A2	101100000	101200000
Cat_boundary_366	Cat_A2	102320000	102440000
Cat_boundary_367	Cat_A2	104840000	104960000
Cat_boundary_368	Cat_A2	105880000	106020000
Cat_boundary_369	Cat_A2	108200000	108320000
Cat_boundary_370	Cat_A2	109220000	109320000
Cat_boundary_371	Cat_A2	109740000	109820000
Cat_boundary_372	Cat_A2	109980000	110060000
Cat_boundary_373	Cat_A2	110660000	110760000
Cat_boundary_374	Cat_A2	112500000	112600000
Cat_boundary_375	Cat_A2	113360000	113440000
Cat_boundary_376	Cat_A2	114660000	114760000
Cat_boundary_377	Cat_A2	115000000	115120000
Cat_boundary_378	Cat_A2	115520000	115660000
Cat_boundary_379	Cat_A2	116100000	116220000
Cat_boundary_380	Cat_A2	117020000	117140000
Cat_boundary_381	Cat_A2	117340000	117460000
Cat_boundary_382	Cat_A2	117960000	118040000
Cat_boundary_383	Cat_A2	119120000	119200000
Cat_boundary_384	Cat_A2	119980000	120120000
Cat_boundary_385	Cat_A2	120740000	120820000
Cat_boundary_386	Cat_A2	121360000	121480000
Cat_boundary_387	Cat_A2	122160000	122240000
Cat_boundary_388	Cat_A2	122320000	122400000
Cat_boundary_389	Cat_A2	122500000	122580000
Cat_boundary_390	Cat_A2	122660000	122740000
Cat_boundary_391	Cat_A2	123040000	123220000
Cat_boundary_392	Cat_A2	123680000	123860000
Cat_boundary_393	Cat_A2	124080000	124240000
Cat_boundary_394	Cat_A2	125120000	125200000
Cat_boundary_395	Cat_A2	125260000	125340000
Cat_boundary_396	Cat_A2	126300000	126420000
Cat_boundary_397	Cat_A2	126840000	127020000
Cat_boundary_398	Cat_A2	127980000	128100000
Cat_boundary_399	Cat_A2	130720000	130800000
Cat_boundary_400	Cat_A2	131360000	131460000
Cat_boundary_401	Cat_A2	132420000	132560000
Cat_boundary_402	Cat_A2	134540000	134640000
Cat_boundary_403	Cat_A2	135460000	135620000
Cat_boundary_404	Cat_A2	136520000	136620000
Cat_boundary_405	Cat_A2	137320000	137400000
Cat_boundary_406	Cat_A2	137840000	137920000
Cat_boundary_407	Cat_A2	138820000	138920000
Cat_boundary_408	Cat_A2	139560000	139640000
Cat_boundary_409	Cat_A2	139740000	139820000
Cat_boundary_410	Cat_A2	140700000	140780000
Cat_boundary_411	Cat_A2	140820000	140900000
Cat_boundary_412	Cat_A2	142000000	142140000
Cat_boundary_413	Cat_A2	144320000	144400000
Cat_boundary_414	Cat_A2	145000000	145100000
Cat_boundary_415	Cat_A2	145300000	145380000
Cat_boundary_416	Cat_A2	146260000	146340000
Cat_boundary_417	Cat_A2	146920000	147020000
Cat_boundary_418	Cat_A2	147560000	147640000
Cat_boundary_419	Cat_A2	147700000	147780000
Cat_boundary_420	Cat_A2	150320000	150420000
Cat_boundary_421	Cat_A2	150780000	150900000
Cat_boundary_422	Cat_A2	151200000	151300000
Cat_boundary_423	Cat_A2	151540000	151640000
Cat_boundary_424	Cat_A2	152700000	152780000
Cat_boundary_425	Cat_A2	153800000	153880000
Cat_boundary_426	Cat_A2	153980000	154060000
Cat_boundary_427	Cat_A2	154780000	154860000
Cat_boundary_428	Cat_A2	155040000	155160000
Cat_boundary_429	Cat_A2	155240000	155340000
Cat_boundary_430	Cat_A2	155500000	155580000
Cat_boundary_431	Cat_A2	155980000	156060000
Cat_boundary_432	Cat_A2	156700000	156780000
Cat_boundary_433	Cat_A2	157980000	158100000
Cat_boundary_434	Cat_A2	159500000	159580000
Cat_boundary_435	Cat_A2	159740000	159820000
Cat_boundary_436	Cat_A2	161460000	161640000
Cat_boundary_437	Cat_A2	161880000	161960000
Cat_boundary_438	Cat_A2	162240000	162320000
Cat_boundary_439	Cat_A2	162720000	162800000
Cat_boundary_440	Cat_A2	162920000	163000000
Cat_boundary_441	Cat_A2	164360000	164480000
Cat_boundary_442	Cat_A2	165920000	166040000
Cat_boundary_443	Cat_A2	166540000	166640000
Cat_boundary_444	Cat_A2	169003629	169083629
Cat_boundary_445	Cat_A3	0	40000
Cat_boundary_446	Cat_A3	1840000	1940000
Cat_boundary_447	Cat_A3	3660000	3740000
Cat_boundary_448	Cat_A3	3780000	3860000
Cat_boundary_449	Cat_A3	4980000	5060000
Cat_boundary_450	Cat_A3	5520000	5600000
Cat_boundary_451	Cat_A3	5640000	5720000
Cat_boundary_452	Cat_A3	6320000	6480000
Cat_boundary_453	Cat_A3	7780000	7860000
Cat_boundary_454	Cat_A3	8160000	8240000
Cat_boundary_455	Cat_A3	8680000	8760000
Cat_boundary_456	Cat_A3	9860000	9940000
Cat_boundary_457	Cat_A3	10280000	10400000
Cat_boundary_458	Cat_A3	11020000	11120000
Cat_boundary_459	Cat_A3	11700000	11780000
Cat_boundary_460	Cat_A3	12020000	12120000
Cat_boundary_461	Cat_A3	12200000	12300000
Cat_boundary_462	Cat_A3	13440000	13540000
Cat_boundary_463	Cat_A3	14240000	14320000
Cat_boundary_464	Cat_A3	14480000	14560000
Cat_boundary_465	Cat_A3	14900000	15000000
Cat_boundary_466	Cat_A3	15620000	15760000
Cat_boundary_467	Cat_A3	16240000	16320000
Cat_boundary_468	Cat_A3	16780000	16860000
Cat_boundary_469	Cat_A3	18400000	18480000
Cat_boundary_470	Cat_A3	18620000	18700000
Cat_boundary_471	Cat_A3	19020000	19100000
Cat_boundary_472	Cat_A3	21000000	21080000
Cat_boundary_473	Cat_A3	21120000	21200000
Cat_boundary_474	Cat_A3	21880000	21960000
Cat_boundary_475	Cat_A3	22200000	22280000
Cat_boundary_476	Cat_A3	22340000	22420000
Cat_boundary_477	Cat_A3	22660000	22800000
Cat_boundary_478	Cat_A3	23180000	23260000
Cat_boundary_479	Cat_A3	24140000	24240000
Cat_boundary_480	Cat_A3	24760000	24860000
Cat_boundary_481	Cat_A3	25100000	25240000
Cat_boundary_482	Cat_A3	25840000	25920000
Cat_boundary_483	Cat_A3	25980000	26060000
Cat_boundary_484	Cat_A3	26920000	27020000
Cat_boundary_485	Cat_A3	27300000	27420000
Cat_boundary_486	Cat_A3	27920000	28000000
Cat_boundary_487	Cat_A3	28460000	28540000
Cat_boundary_488	Cat_A3	29060000	29140000
Cat_boundary_489	Cat_A3	29200000	29280000
Cat_boundary_490	Cat_A3	29500000	29600000
Cat_boundary_491	Cat_A3	30800000	30880000
Cat_boundary_492	Cat_A3	31260000	31360000
Cat_boundary_493	Cat_A3	32000000	32100000
Cat_boundary_494	Cat_A3	33620000	33780000
Cat_boundary_495	Cat_A3	34380000	34460000
Cat_boundary_496	Cat_A3	35020000	35100000
Cat_boundary_497	Cat_A3	35200000	35280000
Cat_boundary_498	Cat_A3	37100000	37220000
Cat_boundary_499	Cat_A3	38080000	38260000
Cat_boundary_500	Cat_A3	39200000	39320000
Cat_boundary_501	Cat_A3	42460000	42560000
Cat_boundary_502	Cat_A3	43180000	43360000
Cat_boundary_503	Cat_A3	44440000	44560000
Cat_boundary_504	Cat_A3	44720000	44820000
Cat_boundary_505	Cat_A3	45240000	45340000
Cat_boundary_506	Cat_A3	46280000	46400000
Cat_boundary_507	Cat_A3	47820000	47900000
Cat_boundary_508	Cat_A3	48120000	48200000
Cat_boundary_509	Cat_A3	50120000	50200000
Cat_boundary_510	Cat_A3	53200000	53280000
Cat_boundary_511	Cat_A3	53940000	54020000
Cat_boundary_512	Cat_A3	54600000	54680000
Cat_boundary_513	Cat_A3	54960000	55140000
Cat_boundary_514	Cat_A3	56500000	56600000
Cat_boundary_515	Cat_A3	57580000	57660000
Cat_boundary_516	Cat_A3	57760000	57840000
Cat_boundary_517	Cat_A3	59740000	59820000
Cat_boundary_518	Cat_A3	59960000	60040000
Cat_boundary_519	Cat_A3	60540000	60620000
Cat_boundary_520	Cat_A3	60680000	60760000
Cat_boundary_521	Cat_A3	61180000	61320000
Cat_boundary_522	Cat_A3	61400000	61480000
Cat_boundary_523	Cat_A3	61800000	61960000
Cat_boundary_524	Cat_A3	63040000	63120000
Cat_boundary_525	Cat_A3	63160000	63240000
Cat_boundary_526	Cat_A3	65080000	65160000
Cat_boundary_527	Cat_A3	65920000	66000000
Cat_boundary_528	Cat_A3	66060000	66140000
Cat_boundary_529	Cat_A3	67080000	67160000
Cat_boundary_530	Cat_A3	67620000	67740000
Cat_boundary_531	Cat_A3	67980000	68080000
Cat_boundary_532	Cat_A3	68440000	68520000
Cat_boundary_533	Cat_A3	68580000	68660000
Cat_boundary_534	Cat_A3	69500000	69620000
Cat_boundary_535	Cat_A3	70200000	70280000
Cat_boundary_536	Cat_A3	71900000	72000000
Cat_boundary_537	Cat_A3	72740000	72820000
Cat_boundary_538	Cat_A3	72920000	73000000
Cat_boundary_539	Cat_A3	74800000	74900000
Cat_boundary_540	Cat_A3	75640000	75720000
Cat_boundary_541	Cat_A3	75840000	75920000
Cat_boundary_542	Cat_A3	76620000	76700000
Cat_boundary_543	Cat_A3	76920000	77100000
Cat_boundary_544	Cat_A3	78200000	78320000
Cat_boundary_545	Cat_A3	81340000	81500000
Cat_boundary_546	Cat_A3	81780000	81940000
Cat_boundary_547	Cat_A3	82560000	82660000
Cat_boundary_548	Cat_A3	83680000	83760000
Cat_boundary_549	Cat_A3	84860000	84940000
Cat_boundary_550	Cat_A3	85360000	85460000
Cat_boundary_551	Cat_A3	87660000	87740000
Cat_boundary_552	Cat_A3	87940000	88020000
Cat_boundary_553	Cat_A3	88320000	88440000
Cat_boundary_554	Cat_A3	89020000	89100000
Cat_boundary_555	Cat_A3	89140000	89220000
Cat_boundary_556	Cat_A3	89500000	89580000
Cat_boundary_557	Cat_A3	90080000	90160000
Cat_boundary_558	Cat_A3	91920000	92020000
Cat_boundary_559	Cat_A3	92900000	92980000
Cat_boundary_560	Cat_A3	93020000	93140000
Cat_boundary_561	Cat_A3	93900000	93980000
Cat_boundary_562	Cat_A3	95860000	95940000
Cat_boundary_563	Cat_A3	96020000	96100000
Cat_boundary_564	Cat_A3	96820000	96900000
Cat_boundary_565	Cat_A3	97560000	97640000
Cat_boundary_566	Cat_A3	98640000	98780000
Cat_boundary_567	Cat_A3	101440000	101540000
Cat_boundary_568	Cat_A3	101820000	101900000
Cat_boundary_569	Cat_A3	102140000	102260000
Cat_boundary_570	Cat_A3	102340000	102420000
Cat_boundary_571	Cat_A3	102480000	102560000
Cat_boundary_572	Cat_A3	102860000	102940000
Cat_boundary_573	Cat_A3	103500000	103580000
Cat_boundary_574	Cat_A3	103620000	103700000
Cat_boundary_575	Cat_A3	104000000	104100000
Cat_boundary_576	Cat_A3	104480000	104620000
Cat_boundary_577	Cat_A3	105120000	105200000
Cat_boundary_578	Cat_A3	105240000	105320000
Cat_boundary_579	Cat_A3	107240000	107420000
Cat_boundary_580	Cat_A3	108280000	108360000
Cat_boundary_581	Cat_A3	110040000	110160000
Cat_boundary_582	Cat_A3	110760000	110840000
Cat_boundary_583	Cat_A3	110940000	111020000
Cat_boundary_584	Cat_A3	111640000	111760000
Cat_boundary_585	Cat_A3	112420000	112500000
Cat_boundary_586	Cat_A3	112540000	112620000
Cat_boundary_587	Cat_A3	113020000	113120000
Cat_boundary_588	Cat_A3	115160000	115260000
Cat_boundary_589	Cat_A3	116640000	116720000
Cat_boundary_590	Cat_A3	116960000	117040000
Cat_boundary_591	Cat_A3	118940000	119040000
Cat_boundary_592	Cat_A3	119180000	119280000
Cat_boundary_593	Cat_A3	120320000	120420000
Cat_boundary_594	Cat_A3	120800000	120940000
Cat_boundary_595	Cat_A3	121880000	121960000
Cat_boundary_596	Cat_A3	122020000	122100000
Cat_boundary_597	Cat_A3	122720000	122820000
Cat_boundary_598	Cat_A3	123080000	123160000
Cat_boundary_599	Cat_A3	123460000	123540000
Cat_boundary_600	Cat_A3	123660000	123740000
Cat_boundary_601	Cat_A3	126360000	126440000
Cat_boundary_602	Cat_A3	126560000	126680000
Cat_boundary_603	Cat_A3	127000000	127080000
Cat_boundary_604	Cat_A3	128320000	128480000
Cat_boundary_605	Cat_A3	128760000	128940000
Cat_boundary_606	Cat_A3	129620000	129720000
Cat_boundary_607	Cat_A3	130600000	130680000
Cat_boundary_608	Cat_A3	131100000	131180000
Cat_boundary_609	Cat_A3	132580000	132680000
Cat_boundary_610	Cat_A3	133940000	134040000
Cat_boundary_611	Cat_A3	134180000	134280000
Cat_boundary_612	Cat_A3	134420000	134580000
Cat_boundary_613	Cat_A3	135580000	135660000
Cat_boundary_614	Cat_A3	135820000	135920000
Cat_boundary_615	Cat_A3	137700000	137800000
Cat_boundary_616	Cat_A3	139960000	140140000
Cat_boundary_617	Cat_A3	141900000	142000000
Cat_boundary_618	Cat_A3	142419683	142499683
Cat_boundary_619	Cat_B1	0	60000
Cat_boundary_620	Cat_B1	1460000	1620000
Cat_boundary_621	Cat_B1	5440000	5600000
Cat_boundary_622	Cat_B1	9900000	9980000
Cat_boundary_623	Cat_B1	10680000	10760000
Cat_boundary_624	Cat_B1	12480000	12580000
Cat_boundary_625	Cat_B1	12900000	12980000
Cat_boundary_626	Cat_B1	13560000	13680000
Cat_boundary_627	Cat_B1	14020000	14100000
Cat_boundary_628	Cat_B1	14660000	14760000
Cat_boundary_629	Cat_B1	15400000	15560000
Cat_boundary_630	Cat_B1	18780000	18880000
Cat_boundary_631	Cat_B1	19660000	19820000
Cat_boundary_632	Cat_B1	22000000	22160000
Cat_boundary_633	Cat_B1	23160000	23280000
Cat_boundary_634	Cat_B1	24600000	24680000
Cat_boundary_635	Cat_B1	24820000	24920000
Cat_boundary_636	Cat_B1	25460000	25580000
Cat_boundary_637	Cat_B1	26200000	26320000
Cat_boundary_638	Cat_B1	26860000	26940000
Cat_boundary_639	Cat_B1	27260000	27360000
Cat_boundary_640	Cat_B1	29280000	29380000
Cat_boundary_641	Cat_B1	29720000	29800000
Cat_boundary_642	Cat_B1	30240000	30340000
Cat_boundary_643	Cat_B1	30820000	30960000
Cat_boundary_644	Cat_B1	31880000	32020000
Cat_boundary_645	Cat_B1	32720000	32820000
Cat_boundary_646	Cat_B1	33040000	33160000
Cat_boundary_647	Cat_B1	34220000	34300000
Cat_boundary_648	Cat_B1	36300000	36380000
Cat_boundary_649	Cat_B1	39340000	39420000
Cat_boundary_650	Cat_B1	40340000	40480000
Cat_boundary_651	Cat_B1	41040000	41120000
Cat_boundary_652	Cat_B1	41180000	41260000
Cat_boundary_653	Cat_B1	41580000	41720000
Cat_boundary_654	Cat_B1	42280000	42380000
Cat_boundary_655	Cat_B1	42740000	42860000
Cat_boundary_656	Cat_B1	44680000	44820000
Cat_boundary_657	Cat_B1	45940000	46020000
Cat_boundary_658	Cat_B1	46740000	46840000
Cat_boundary_659	Cat_B1	49540000	49640000
Cat_boundary_660	Cat_B1	50180000	50340000
Cat_boundary_661	Cat_B1	51220000	51340000
Cat_boundary_662	Cat_B1	51780000	51900000
Cat_boundary_663	Cat_B1	52420000	52600000
Cat_boundary_664	Cat_B1	52920000	53040000
Cat_boundary_665	Cat_B1	54120000	54280000
Cat_boundary_666	Cat_B1	54520000	54600000
Cat_boundary_667	Cat_B1	54860000	54940000
Cat_boundary_668	Cat_B1	55260000	55360000
Cat_boundary_669	Cat_B1	56580000	56740000
Cat_boundary_670	Cat_B1	59380000	59480000
Cat_boundary_671	Cat_B1	60540000	60640000
Cat_boundary_672	Cat_B1	61220000	61320000
Cat_boundary_673	Cat_B1	62880000	62960000
Cat_boundary_674	Cat_B1	63120000	63200000
Cat_boundary_675	Cat_B1	63720000	63800000
Cat_boundary_676	Cat_B1	63840000	63920000
Cat_boundary_677	Cat_B1	64440000	64600000
Cat_boundary_678	Cat_B1	65660000	65740000
Cat_boundary_679	Cat_B1	65840000	65920000
Cat_boundary_680	Cat_B1	66540000	66620000
Cat_boundary_681	Cat_B1	66980000	67060000
Cat_boundary_682	Cat_B1	69400000	69500000
Cat_boundary_683	Cat_B1	70460000	70580000
Cat_boundary_684	Cat_B1	72640000	72820000
Cat_boundary_685	Cat_B1	73920000	74000000
Cat_boundary_686	Cat_B1	74160000	74240000
Cat_boundary_687	Cat_B1	74660000	74840000
Cat_boundary_688	Cat_B1	75520000	75660000
Cat_boundary_689	Cat_B1	77200000	77340000
Cat_boundary_690	Cat_B1	78300000	78400000
Cat_boundary_691	Cat_B1	80500000	80580000
Cat_boundary_692	Cat_B1	80920000	81060000
Cat_boundary_693	Cat_B1	81800000	81880000
Cat_boundary_694	Cat_B1	82000000	82080000
Cat_boundary_695	Cat_B1	82740000	82840000
Cat_boundary_696	Cat_B1	83820000	83960000
Cat_boundary_697	Cat_B1	84180000	84260000
Cat_boundary_698	Cat_B1	85880000	85960000
Cat_boundary_699	Cat_B1	86560000	86680000
Cat_boundary_700	Cat_B1	87740000	87820000
Cat_boundary_701	Cat_B1	89700000	89840000
Cat_boundary_702	Cat_B1	91320000	91400000
Cat_boundary_703	Cat_B1	91780000	91860000
Cat_boundary_704	Cat_B1	93160000	93240000
Cat_boundary_705	Cat_B1	93380000	93460000
Cat_boundary_706	Cat_B1	96220000	96300000
Cat_boundary_707	Cat_B1	96360000	96440000
Cat_boundary_708	Cat_B1	97460000	97540000
Cat_boundary_709	Cat_B1	99560000	99680000
Cat_boundary_710	Cat_B1	100400000	100500000
Cat_boundary_711	Cat_B1	101660000	101760000
Cat_boundary_712	Cat_B1	101880000	101960000
Cat_boundary_713	Cat_B1	102020000	102100000
Cat_boundary_714	Cat_B1	102720000	102820000
Cat_boundary_715	Cat_B1	104520000	104600000
Cat_boundary_716	Cat_B1	105020000	105100000
Cat_boundary_717	Cat_B1	105540000	105640000
Cat_boundary_718	Cat_B1	106700000	106780000
Cat_boundary_719	Cat_B1	107020000	107100000
Cat_boundary_720	Cat_B1	108020000	108100000
Cat_boundary_721	Cat_B1	108160000	108240000
Cat_boundary_722	Cat_B1	108820000	108900000
Cat_boundary_723	Cat_B1	109140000	109220000
Cat_boundary_724	Cat_B1	111400000	111480000
Cat_boundary_725	Cat_B1	111640000	111720000
Cat_boundary_726	Cat_B1	112980000	113080000
Cat_boundary_727	Cat_B1	113480000	113660000
Cat_boundary_728	Cat_B1	113980000	114060000
Cat_boundary_729	Cat_B1	114640000	114740000
Cat_boundary_730	Cat_B1	115220000	115300000
Cat_boundary_731	Cat_B1	116640000	116820000
Cat_boundary_732	Cat_B1	118620000	118780000
Cat_boundary_733	Cat_B1	119320000	119460000
Cat_boundary_734	Cat_B1	120000000	120140000
Cat_boundary_735	Cat_B1	122020000	122200000
Cat_boundary_736	Cat_B1	122500000	122640000
Cat_boundary_737	Cat_B1	123700000	123840000
Cat_boundary_738	Cat_B1	126300000	126380000
Cat_boundary_739	Cat_B1	126820000	126920000
Cat_boundary_740	Cat_B1	127160000	127320000
Cat_boundary_741	Cat_B1	130280000	130400000
Cat_boundary_742	Cat_B1	130780000	130900000
Cat_boundary_743	Cat_B1	131180000	131300000
Cat_boundary_744	Cat_B1	131920000	132080000
Cat_boundary_745	Cat_B1	132660000	132760000
Cat_boundary_746	Cat_B1	133420000	133540000
Cat_boundary_747	Cat_B1	133980000	134080000
Cat_boundary_748	Cat_B1	134420000	134500000
Cat_boundary_749	Cat_B1	134780000	134860000
Cat_boundary_750	Cat_B1	135720000	135860000
Cat_boundary_751	Cat_B1	137780000	137880000
Cat_boundary_752	Cat_B1	138120000	138300000
Cat_boundary_753	Cat_B1	139060000	139200000
Cat_boundary_754	Cat_B1	140000000	140160000
Cat_boundary_755	Cat_B1	141240000	141340000
Cat_boundary_756	Cat_B1	142200000	142280000
Cat_boundary_757	Cat_B1	142420000	142500000
Cat_boundary_758	Cat_B1	142780000	142900000
Cat_boundary_759	Cat_B1	143840000	143920000
Cat_boundary_760	Cat_B1	144040000	144120000
Cat_boundary_761	Cat_B1	145080000	145240000
Cat_boundary_762	Cat_B1	145640000	145720000
Cat_boundary_763	Cat_B1	146060000	146180000
Cat_boundary_764	Cat_B1	146500000	146600000
Cat_boundary_765	Cat_B1	147580000	147680000
Cat_boundary_766	Cat_B1	148520000	148640000
Cat_boundary_767	Cat_B1	149300000	149400000
Cat_boundary_768	Cat_B1	150160000	150240000
Cat_boundary_769	Cat_B1	150380000	150460000
Cat_boundary_770	Cat_B1	152900000	153060000
Cat_boundary_771	Cat_B1	153640000	153720000
Cat_boundary_772	Cat_B1	154540000	154620000
Cat_boundary_773	Cat_B1	157440000	157520000
Cat_boundary_774	Cat_B1	157660000	157740000
Cat_boundary_775	Cat_B1	159620000	159700000
Cat_boundary_776	Cat_B1	160080000	160220000
Cat_boundary_777	Cat_B1	161400000	161580000
Cat_boundary_778	Cat_B1	162000000	162100000
Cat_boundary_779	Cat_B1	163120000	163220000
Cat_boundary_780	Cat_B1	163840000	163920000
Cat_boundary_781	Cat_B1	164100000	164200000
Cat_boundary_782	Cat_B1	164740000	164820000
Cat_boundary_783	Cat_B1	164900000	164980000
Cat_boundary_784	Cat_B1	166160000	166240000
Cat_boundary_785	Cat_B1	166280000	166360000
Cat_boundary_786	Cat_B1	167900000	168000000
Cat_boundary_787	Cat_B1	169360000	169440000
Cat_boundary_788	Cat_B1	169500000	169580000
Cat_boundary_789	Cat_B1	170080000	170160000
Cat_boundary_790	Cat_B1	170200000	170280000
Cat_boundary_791	Cat_B1	170860000	170980000
Cat_boundary_792	Cat_B1	171860000	171980000
Cat_boundary_793	Cat_B1	172440000	172520000
Cat_boundary_794	Cat_B1	172620000	172700000
Cat_boundary_795	Cat_B1	173000000	173080000
Cat_boundary_796	Cat_B1	174120000	174220000
Cat_boundary_797	Cat_B1	175080000	175220000
Cat_boundary_798	Cat_B1	177120000	177200000
Cat_boundary_799	Cat_B1	178040000	178120000
Cat_boundary_800	Cat_B1	180500000	180580000
Cat_boundary_801	Cat_B1	180680000	180760000
Cat_boundary_802	Cat_B1	183500000	183600000
Cat_boundary_803	Cat_B1	184020000	184140000
Cat_boundary_804	Cat_B1	184800000	184880000
Cat_boundary_805	Cat_B1	184920000	185000000
Cat_boundary_806	Cat_B1	185680000	185780000
Cat_boundary_807	Cat_B1	188100000	188180000
Cat_boundary_808	Cat_B1	188340000	188420000
Cat_boundary_809	Cat_B1	189020000	189140000
Cat_boundary_810	Cat_B1	190880000	190980000
Cat_boundary_811	Cat_B1	191940000	192020000
Cat_boundary_812	Cat_B1	194940000	195060000
Cat_boundary_813	Cat_B1	195660000	195760000
Cat_boundary_814	Cat_B1	198180000	198280000
Cat_boundary_815	Cat_B1	199020000	199180000
Cat_boundary_816	Cat_B1	200380000	200540000
Cat_boundary_817	Cat_B1	200780000	200860000
Cat_boundary_818	Cat_B1	201100000	201240000
Cat_boundary_819	Cat_B1	201980000	202100000
Cat_boundary_820	Cat_B1	202260000	202420000
Cat_boundary_821	Cat_B1	202820000	202900000
Cat_boundary_822	Cat_B1	203220000	203360000
Cat_boundary_823	Cat_B1	203520000	203660000
Cat_boundary_824	Cat_B1	204740000	204820000
Cat_boundary_825	Cat_B1	205201052	205281052
Cat_boundary_826	Cat_B2	0	40000
Cat_boundary_827	Cat_B2	1460000	1580000
Cat_boundary_828	Cat_B2	2180000	2260000
Cat_boundary_829	Cat_B2	2620000	2700000
Cat_boundary_830	Cat_B2	3380000	3460000
Cat_boundary_831	Cat_B2	3760000	3860000
Cat_boundary_832	Cat_B2	4540000	4660000
Cat_boundary_833	Cat_B2	5360000	5480000
Cat_boundary_834	Cat_B2	9200000	9300000
Cat_boundary_835	Cat_B2	10660000	10760000
Cat_boundary_836	Cat_B2	11860000	11960000
Cat_boundary_837	Cat_B2	12620000	12720000
Cat_boundary_838	Cat_B2	13200000	13280000
Cat_boundary_839	Cat_B2	15340000	15440000
Cat_boundary_840	Cat_B2	17020000	17100000
Cat_boundary_841	Cat_B2	18000000	18100000
Cat_boundary_842	Cat_B2	20320000	20440000
Cat_boundary_843	Cat_B2	21100000	21240000
Cat_boundary_844	Cat_B2	21720000	21840000
Cat_boundary_845	Cat_B2	23320000	23480000
Cat_boundary_846	Cat_B2	24260000	24360000
Cat_boundary_847	Cat_B2	25600000	25700000
Cat_boundary_848	Cat_B2	26840000	27000000
Cat_boundary_849	Cat_B2	28880000	28960000
Cat_boundary_850	Cat_B2	31880000	31960000
Cat_boundary_851	Cat_B2	32580000	32660000
Cat_boundary_852	Cat_B2	32760000	32840000
Cat_boundary_853	Cat_B2	33140000	33240000
Cat_boundary_854	Cat_B2	33700000	33860000
Cat_boundary_855	Cat_B2	34480000	34600000
Cat_boundary_856	Cat_B2	34820000	34920000
Cat_boundary_857	Cat_B2	35600000	35680000
Cat_boundary_858	Cat_B2	36740000	36860000
Cat_boundary_859	Cat_B2	37020000	37140000
Cat_boundary_860	Cat_B2	38060000	38140000
Cat_boundary_861	Cat_B2	38180000	38280000
Cat_boundary_862	Cat_B2	38460000	38540000
Cat_boundary_863	Cat_B2	39760000	39880000
Cat_boundary_864	Cat_B2	42020000	42100000
Cat_boundary_865	Cat_B2	42240000	42340000
Cat_boundary_866	Cat_B2	42640000	42740000
Cat_boundary_867	Cat_B2	43360000	43500000
Cat_boundary_868	Cat_B2	43640000	43740000
Cat_boundary_869	Cat_B2	44160000	44260000
Cat_boundary_870	Cat_B2	45000000	45080000
Cat_boundary_871	Cat_B2	46560000	46640000
Cat_boundary_872	Cat_B2	46680000	46760000
Cat_boundary_873	Cat_B2	47740000	47880000
Cat_boundary_874	Cat_B2	50200000	50280000
Cat_boundary_875	Cat_B2	50380000	50460000
Cat_boundary_876	Cat_B2	52340000	52420000
Cat_boundary_877	Cat_B2	52540000	52620000
Cat_boundary_878	Cat_B2	53140000	53240000
Cat_boundary_879	Cat_B2	53860000	53980000
Cat_boundary_880	Cat_B2	55180000	55280000
Cat_boundary_881	Cat_B2	56180000	56260000
Cat_boundary_882	Cat_B2	56460000	56560000
Cat_boundary_883	Cat_B2	57180000	57260000
Cat_boundary_884	Cat_B2	58820000	58900000
Cat_boundary_885	Cat_B2	59000000	59080000
Cat_boundary_886	Cat_B2	60200000	60300000
Cat_boundary_887	Cat_B2	62480000	62560000
Cat_boundary_888	Cat_B2	62720000	62800000
Cat_boundary_889	Cat_B2	65880000	66000000
Cat_boundary_890	Cat_B2	66660000	66800000
Cat_boundary_891	Cat_B2	67860000	68020000
Cat_boundary_892	Cat_B2	68680000	68760000
Cat_boundary_893	Cat_B2	68820000	68900000
Cat_boundary_894	Cat_B2	70120000	70300000
Cat_boundary_895	Cat_B2	70720000	70860000
Cat_boundary_896	Cat_B2	72200000	72360000
Cat_boundary_897	Cat_B2	74180000	74360000
Cat_boundary_898	Cat_B2	76320000	76400000
Cat_boundary_899	Cat_B2	77040000	77140000
Cat_boundary_900	Cat_B2	77500000	77660000
Cat_boundary_901	Cat_B2	79380000	79460000
Cat_boundary_902	Cat_B2	80320000	80400000
Cat_boundary_903	Cat_B2	82040000	82140000
Cat_boundary_904	Cat_B2	82680000	82760000
Cat_boundary_905	Cat_B2	82880000	82960000
Cat_boundary_906	Cat_B2	83560000	83660000
Cat_boundary_907	Cat_B2	86720000	86800000
Cat_boundary_908	Cat_B2	86840000	86920000
Cat_boundary_909	Cat_B2	87720000	87800000
Cat_boundary_910	Cat_B2	87940000	88020000
Cat_boundary_911	Cat_B2	88940000	89020000
Cat_boundary_912	Cat_B2	89100000	89180000
Cat_boundary_913	Cat_B2	89520000	89660000
Cat_boundary_914	Cat_B2	92100000	92220000
Cat_boundary_915	Cat_B2	93160000	93260000
Cat_boundary_916	Cat_B2	96000000	96080000
Cat_boundary_917	Cat_B2	96680000	96760000
Cat_boundary_918	Cat_B2	98680000	98760000
Cat_boundary_919	Cat_B2	99420000	99580000
Cat_boundary_920	Cat_B2	100580000	100700000
Cat_boundary_921	Cat_B2	101720000	101840000
Cat_boundary_922	Cat_B2	102180000	102260000
Cat_boundary_923	Cat_B2	102380000	102460000
Cat_boundary_924	Cat_B2	102800000	102900000
Cat_boundary_925	Cat_B2	103180000	103300000
Cat_boundary_926	Cat_B2	104900000	105000000
Cat_boundary_927	Cat_B2	106640000	106720000
Cat_boundary_928	Cat_B2	106760000	106840000
Cat_boundary_929	Cat_B2	107580000	107660000
Cat_boundary_930	Cat_B2	107780000	107860000
Cat_boundary_931	Cat_B2	109420000	109500000
Cat_boundary_932	Cat_B2	109640000	109720000
Cat_boundary_933	Cat_B2	113180000	113280000
Cat_boundary_934	Cat_B2	114600000	114700000
Cat_boundary_935	Cat_B2	115600000	115700000
Cat_boundary_936	Cat_B2	117060000	117240000
Cat_boundary_937	Cat_B2	118280000	118440000
Cat_boundary_938	Cat_B2	118780000	118860000
Cat_boundary_939	Cat_B2	118920000	119000000
Cat_boundary_940	Cat_B2	119460000	119540000
Cat_boundary_941	Cat_B2	120220000	120320000
Cat_boundary_942	Cat_B2	120880000	121000000
Cat_boundary_943	Cat_B2	121660000	121760000
Cat_boundary_944	Cat_B2	122000000	122080000
Cat_boundary_945	Cat_B2	122960000	123080000
Cat_boundary_946	Cat_B2	123900000	124040000
Cat_boundary_947	Cat_B2	125060000	125140000
Cat_boundary_948	Cat_B2	125240000	125320000
Cat_boundary_949	Cat_B2	126200000	126300000
Cat_boundary_950	Cat_B2	127220000	127320000
Cat_boundary_951	Cat_B2	130100000	130200000
Cat_boundary_952	Cat_B2	131400000	131540000
Cat_boundary_953	Cat_B2	131900000	131980000
Cat_boundary_954	Cat_B2	132300000	132420000
Cat_boundary_955	Cat_B2	133560000	133680000
Cat_boundary_956	Cat_B2	134320000	134440000
Cat_boundary_957	Cat_B2	134860000	134940000
Cat_boundary_958	Cat_B2	134980000	135060000
Cat_boundary_959	Cat_B2	135960000	136060000
Cat_boundary_960	Cat_B2	136880000	136960000
Cat_boundary_961	Cat_B2	137500000	137580000
Cat_boundary_962	Cat_B2	137900000	138000000
Cat_boundary_963	Cat_B2	138340000	138500000
Cat_boundary_964	Cat_B2	139180000	139260000
Cat_boundary_965	Cat_B2	139520000	139600000
Cat_boundary_966	Cat_B2	140740000	140820000
Cat_boundary_967	Cat_B2	141180000	141280000
Cat_boundary_968	Cat_B2	141780000	141860000
Cat_boundary_969	Cat_B2	143080000	143160000
Cat_boundary_970	Cat_B2	143620000	143700000
Cat_boundary_971	Cat_B2	143960000	144080000
Cat_boundary_972	Cat_B2	144400000	144520000
Cat_boundary_973	Cat_B2	145280000	145360000
Cat_boundary_974	Cat_B2	145740000	145920000
Cat_boundary_975	Cat_B2	146340000	146440000
Cat_boundary_976	Cat_B2	150180000	150320000
Cat_boundary_977	Cat_B2	151040000	151200000
Cat_boundary_978	Cat_B2	151780000	151900000
Cat_boundary_979	Cat_B2	152920000	153040000
Cat_boundary_980	Cat_B2	153460000	153560000
Cat_boundary_981	Cat_B2	154221789	154301789
Cat_boundary_982	Cat_B3	0	40000
Cat_boundary_983	Cat_B3	1580000	1680000
Cat_boundary_984	Cat_B3	2020000	2120000
Cat_boundary_985	Cat_B3	2900000	3040000
Cat_boundary_986	Cat_B3	3680000	3760000
Cat_boundary_987	Cat_B3	3880000	3960000
Cat_boundary_988	Cat_B3	4260000	4360000
Cat_boundary_989	Cat_B3	4820000	4940000
Cat_boundary_990	Cat_B3	5360000	5460000
Cat_boundary_991	Cat_B3	5580000	5760000
Cat_boundary_992	Cat_B3	6120000	6260000
Cat_boundary_993	Cat_B3	6700000	6800000
Cat_boundary_994	Cat_B3	6920000	7000000
Cat_boundary_995	Cat_B3	9400000	9480000
Cat_boundary_996	Cat_B3	9560000	9640000
Cat_boundary_997	Cat_B3	9980000	10080000
Cat_boundary_998	Cat_B3	10940000	11020000
Cat_boundary_999	Cat_B3	11620000	11740000
Cat_boundary_1000	Cat_B3	12960000	13120000
Cat_boundary_1001	Cat_B3	14840000	14960000
Cat_boundary_1002	Cat_B3	16340000	16460000
Cat_boundary_1003	Cat_B3	16860000	16960000
Cat_boundary_1004	Cat_B3	17480000	17580000
Cat_boundary_1005	Cat_B3	18160000	18240000
Cat_boundary_1006	Cat_B3	18760000	18840000
Cat_boundary_1007	Cat_B3	19380000	19460000
Cat_boundary_1008	Cat_B3	19760000	19880000
Cat_boundary_1009	Cat_B3	20220000	20320000
Cat_boundary_1010	Cat_B3	21720000	21840000
Cat_boundary_1011	Cat_B3	22680000	22820000
Cat_boundary_1012	Cat_B3	24060000	24200000
Cat_boundary_1013	Cat_B3	25740000	25820000
Cat_boundary_1014	Cat_B3	25880000	25960000
Cat_boundary_1015	Cat_B3	27660000	27740000
Cat_boundary_1016	Cat_B3	30660000	30740000
Cat_boundary_1017	Cat_B3	31800000	31900000
Cat_boundary_1018	Cat_B3	32760000	32860000
Cat_boundary_1019	Cat_B3	33280000	33440000
Cat_boundary_1020	Cat_B3	33840000	33920000
Cat_boundary_1021	Cat_B3	34140000	34280000
Cat_boundary_1022	Cat_B3	35640000	35760000
Cat_boundary_1023	Cat_B3	36840000	36920000
Cat_boundary_1024	Cat_B3	37040000	37120000
Cat_boundary_1025	Cat_B3	38100000	38220000
Cat_boundary_1026	Cat_B3	38500000	38660000
Cat_boundary_1027	Cat_B3	39180000	39300000
Cat_boundary_1028	Cat_B3	40420000	40520000
Cat_boundary_1029	Cat_B3	40700000	40840000
Cat_boundary_1030	Cat_B3	41340000	41440000
Cat_boundary_1031	Cat_B3	41880000	41960000
Cat_boundary_1032	Cat_B3	42400000	42480000
Cat_boundary_1033	Cat_B3	42900000	43020000
Cat_boundary_1034	Cat_B3	43520000	43640000
Cat_boundary_1035	Cat_B3	43700000	43780000
Cat_boundary_1036	Cat_B3	44120000	44240000
Cat_boundary_1037	Cat_B3	44980000	45080000
Cat_boundary_1038	Cat_B3	47040000	47140000
Cat_boundary_1039	Cat_B3	48460000	48540000
Cat_boundary_1040	Cat_B3	48660000	48740000
Cat_boundary_1041	Cat_B3	50080000	50200000
Cat_boundary_1042	Cat_B3	51220000	51320000
Cat_boundary_1043	Cat_B3	52540000	52700000
Cat_boundary_1044	Cat_B3	53480000	53580000
Cat_boundary_1045	Cat_B3	54020000	54200000
Cat_boundary_1046	Cat_B3	55000000	55180000
Cat_boundary_1047	Cat_B3	57420000	57500000
Cat_boundary_1048	Cat_B3	58620000	58800000
Cat_boundary_1049	Cat_B3	59980000	60120000
Cat_boundary_1050	Cat_B3	60680000	60760000
Cat_boundary_1051	Cat_B3	60820000	60900000
Cat_boundary_1052	Cat_B3	61500000	61620000
Cat_boundary_1053	Cat_B3	62600000	62700000
Cat_boundary_1054	Cat_B3	62880000	62980000
Cat_boundary_1055	Cat_B3	63160000	63280000
Cat_boundary_1056	Cat_B3	63580000	63660000
Cat_boundary_1057	Cat_B3	63740000	63820000
Cat_boundary_1058	Cat_B3	64400000	64540000
Cat_boundary_1059	Cat_B3	64820000	64900000
Cat_boundary_1060	Cat_B3	66060000	66140000
Cat_boundary_1061	Cat_B3	66280000	66360000
Cat_boundary_1062	Cat_B3	66780000	66880000
Cat_boundary_1063	Cat_B3	69540000	69640000
Cat_boundary_1064	Cat_B3	69860000	69960000
Cat_boundary_1065	Cat_B3	70400000	70540000
Cat_boundary_1066	Cat_B3	71240000	71340000
Cat_boundary_1067	Cat_B3	72940000	73060000
Cat_boundary_1068	Cat_B3	73540000	73720000
Cat_boundary_1069	Cat_B3	74000000	74080000
Cat_boundary_1070	Cat_B3	74300000	74380000
Cat_boundary_1071	Cat_B3	75320000	75440000
Cat_boundary_1072	Cat_B3	76340000	76460000
Cat_boundary_1073	Cat_B3	76940000	77020000
Cat_boundary_1074	Cat_B3	77060000	77140000
Cat_boundary_1075	Cat_B3	80240000	80340000
Cat_boundary_1076	Cat_B3	81960000	82040000
Cat_boundary_1077	Cat_B3	82280000	82360000
Cat_boundary_1078	Cat_B3	83720000	83800000
Cat_boundary_1079	Cat_B3	85540000	85620000
Cat_boundary_1080	Cat_B3	86480000	86560000
Cat_boundary_1081	Cat_B3	86620000	86700000
Cat_boundary_1082	Cat_B3	87880000	87980000
Cat_boundary_1083	Cat_B3	88280000	88360000
Cat_boundary_1084	Cat_B3	88620000	88700000
Cat_boundary_1085	Cat_B3	89440000	89540000
Cat_boundary_1086	Cat_B3	92000000	92080000
Cat_boundary_1087	Cat_B3	93300000	93380000
Cat_boundary_1088	Cat_B3	94680000	94800000
Cat_boundary_1089	Cat_B3	95060000	95160000
Cat_boundary_1090	Cat_B3	97340000	97420000
Cat_boundary_1091	Cat_B3	97500000	97580000
Cat_boundary_1092	Cat_B3	98860000	98940000
Cat_boundary_1093	Cat_B3	99920000	100080000
Cat_boundary_1094	Cat_B3	101160000	101260000
Cat_boundary_1095	Cat_B3	102160000	102240000
Cat_boundary_1096	Cat_B3	102360000	102440000
Cat_boundary_1097	Cat_B3	103220000	103340000
Cat_boundary_1098	Cat_B3	103880000	103980000
Cat_boundary_1099	Cat_B3	105100000	105200000
Cat_boundary_1100	Cat_B3	105820000	105980000
Cat_boundary_1101	Cat_B3	106740000	106840000
Cat_boundary_1102	Cat_B3	107360000	107460000
Cat_boundary_1103	Cat_B3	108360000	108540000
Cat_boundary_1104	Cat_B3	109300000	109380000
Cat_boundary_1105	Cat_B3	110180000	110260000
Cat_boundary_1106	Cat_B3	111160000	111280000
Cat_boundary_1107	Cat_B3	111500000	111640000
Cat_boundary_1108	Cat_B3	112600000	112700000
Cat_boundary_1109	Cat_B3	113340000	113520000
Cat_boundary_1110	Cat_B3	113700000	113820000
Cat_boundary_1111	Cat_B3	114660000	114800000
Cat_boundary_1112	Cat_B3	115060000	115160000
Cat_boundary_1113	Cat_B3	116000000	116100000
Cat_boundary_1114	Cat_B3	116600000	116680000
Cat_boundary_1115	Cat_B3	117300000	117420000
Cat_boundary_1116	Cat_B3	119080000	119180000
Cat_boundary_1117	Cat_B3	120060000	120140000
Cat_boundary_1118	Cat_B3	120180000	120260000
Cat_boundary_1119	Cat_B3	120580000	120680000
Cat_boundary_1120	Cat_B3	121460000	121540000
Cat_boundary_1121	Cat_B3	121940000	122040000
Cat_boundary_1122	Cat_B3	122240000	122360000
Cat_boundary_1123	Cat_B3	122860000	123040000
Cat_boundary_1124	Cat_B3	123200000	123320000
Cat_boundary_1125	Cat_B3	123740000	123860000
Cat_boundary_1126	Cat_B3	124640000	124720000
Cat_boundary_1127	Cat_B3	124780000	124860000
Cat_boundary_1128	Cat_B3	125760000	125940000
Cat_boundary_1129	Cat_B3	127200000	127320000
Cat_boundary_1130	Cat_B3	128740000	128820000
Cat_boundary_1131	Cat_B3	129300000	129380000
Cat_boundary_1132	Cat_B3	131300000	131420000
Cat_boundary_1133	Cat_B3	132900000	132980000
Cat_boundary_1134	Cat_B3	133400000	133480000
Cat_boundary_1135	Cat_B3	134940000	135040000
Cat_boundary_1136	Cat_B3	135740000	135820000
Cat_boundary_1137	Cat_B3	136120000	136200000
Cat_boundary_1138	Cat_B3	136520000	136620000
Cat_boundary_1139	Cat_B3	137440000	137540000
Cat_boundary_1140	Cat_B3	138100000	138180000
Cat_boundary_1141	Cat_B3	138220000	138300000
Cat_boundary_1142	Cat_B3	139980000	140060000
Cat_boundary_1143	Cat_B3	140340000	140460000
Cat_boundary_1144	Cat_B3	142980000	143080000
Cat_boundary_1145	Cat_B3	143420000	143500000
Cat_boundary_1146	Cat_B3	143620000	143720000
Cat_boundary_1147	Cat_B3	145100000	145200000
Cat_boundary_1148	Cat_B3	146060000	146160000
Cat_boundary_1149	Cat_B3	146460000	146540000
Cat_boundary_1150	Cat_B3	146760000	146900000
Cat_boundary_1151	Cat_B3	148380000	148460000
Cat_boundary_1152	Cat_B4	0	80000
Cat_boundary_1153	Cat_B4	960000	1060000
Cat_boundary_1154	Cat_B4	2760000	2840000
Cat_boundary_1155	Cat_B4	4380000	4460000
Cat_boundary_1156	Cat_B4	4580000	4660000
Cat_boundary_1157	Cat_B4	5040000	5120000
Cat_boundary_1158	Cat_B4	5300000	5380000
Cat_boundary_1159	Cat_B4	5600000	5700000
Cat_boundary_1160	Cat_B4	6560000	6660000
Cat_boundary_1161	Cat_B4	8320000	8500000
Cat_boundary_1162	Cat_B4	10440000	10540000
Cat_boundary_1163	Cat_B4	10720000	10800000
Cat_boundary_1164	Cat_B4	10920000	11060000
Cat_boundary_1165	Cat_B4	12000000	12100000
Cat_boundary_1166	Cat_B4	12400000	12560000
Cat_boundary_1167	Cat_B4	13860000	13940000
Cat_boundary_1168	Cat_B4	14040000	14120000
Cat_boundary_1169	Cat_B4	14500000	14620000
Cat_boundary_1170	Cat_B4	15440000	15520000
Cat_boundary_1171	Cat_B4	15880000	15960000
Cat_boundary_1172	Cat_B4	16220000	16300000
Cat_boundary_1173	Cat_B4	16740000	16820000
Cat_boundary_1174	Cat_B4	17060000	17140000
Cat_boundary_1175	Cat_B4	19160000	19320000
Cat_boundary_1176	Cat_B4	21220000	21340000
Cat_boundary_1177	Cat_B4	22460000	22580000
Cat_boundary_1178	Cat_B4	24280000	24380000
Cat_boundary_1179	Cat_B4	24700000	24840000
Cat_boundary_1180	Cat_B4	25700000	25780000
Cat_boundary_1181	Cat_B4	25920000	26000000
Cat_boundary_1182	Cat_B4	26540000	26720000
Cat_boundary_1183	Cat_B4	28880000	28960000
Cat_boundary_1184	Cat_B4	29460000	29580000
Cat_boundary_1185	Cat_B4	30900000	31000000
Cat_boundary_1186	Cat_B4	31340000	31440000
Cat_boundary_1187	Cat_B4	31780000	31880000
Cat_boundary_1188	Cat_B4	32800000	32960000
Cat_boundary_1189	Cat_B4	33480000	33580000
Cat_boundary_1190	Cat_B4	33800000	33880000
Cat_boundary_1191	Cat_B4	33980000	34060000
Cat_boundary_1192	Cat_B4	34380000	34560000
Cat_boundary_1193	Cat_B4	35560000	35640000
Cat_boundary_1194	Cat_B4	36760000	36920000
Cat_boundary_1195	Cat_B4	37420000	37580000
Cat_boundary_1196	Cat_B4	38240000	38340000
Cat_boundary_1197	Cat_B4	38900000	39040000
Cat_boundary_1198	Cat_B4	40260000	40400000
Cat_boundary_1199	Cat_B4	40760000	40860000
Cat_boundary_1200	Cat_B4	41720000	41800000
Cat_boundary_1201	Cat_B4	44720000	44800000
Cat_boundary_1202	Cat_B4	46640000	46740000
Cat_boundary_1203	Cat_B4	47340000	47420000
Cat_boundary_1204	Cat_B4	47680000	47760000
Cat_boundary_1205	Cat_B4	48160000	48260000
Cat_boundary_1206	Cat_B4	48440000	48540000
Cat_boundary_1207	Cat_B4	48820000	48920000
Cat_boundary_1208	Cat_B4	49220000	49320000
Cat_boundary_1209	Cat_B4	50080000	50180000
Cat_boundary_1210	Cat_B4	50600000	50700000
Cat_boundary_1211	Cat_B4	51660000	51740000
Cat_boundary_1212	Cat_B4	51940000	52020000
Cat_boundary_1213	Cat_B4	53260000	53340000
Cat_boundary_1214	Cat_B4	53660000	53740000
Cat_boundary_1215	Cat_B4	54940000	55040000
Cat_boundary_1216	Cat_B4	56540000	56620000
Cat_boundary_1217	Cat_B4	56960000	57040000
Cat_boundary_1218	Cat_B4	58260000	58400000
Cat_boundary_1219	Cat_B4	60240000	60420000
Cat_boundary_1220	Cat_B4	60520000	60640000
Cat_boundary_1221	Cat_B4	61360000	61480000
Cat_boundary_1222	Cat_B4	62220000	62380000
Cat_boundary_1223	Cat_B4	62520000	62600000
Cat_boundary_1224	Cat_B4	62920000	63020000
Cat_boundary_1225	Cat_B4	64160000	64280000
Cat_boundary_1226	Cat_B4	65280000	65360000
Cat_boundary_1227	Cat_B4	65740000	65820000
Cat_boundary_1228	Cat_B4	65960000	66060000
Cat_boundary_1229	Cat_B4	66640000	66740000
Cat_boundary_1230	Cat_B4	66940000	67080000
Cat_boundary_1231	Cat_B4	68000000	68160000
Cat_boundary_1232	Cat_B4	68920000	69040000
Cat_boundary_1233	Cat_B4	70020000	70100000
Cat_boundary_1234	Cat_B4	70420000	70500000
Cat_boundary_1235	Cat_B4	71540000	71640000
Cat_boundary_1236	Cat_B4	72300000	72380000
Cat_boundary_1237	Cat_B4	73320000	73420000
Cat_boundary_1238	Cat_B4	74840000	74960000
Cat_boundary_1239	Cat_B4	75780000	75880000
Cat_boundary_1240	Cat_B4	77060000	77160000
Cat_boundary_1241	Cat_B4	78160000	78260000
Cat_boundary_1242	Cat_B4	78960000	79080000
Cat_boundary_1243	Cat_B4	79120000	79260000
Cat_boundary_1244	Cat_B4	79660000	79780000
Cat_boundary_1245	Cat_B4	80000000	80100000
Cat_boundary_1246	Cat_B4	80480000	80560000
Cat_boundary_1247	Cat_B4	81020000	81180000
Cat_boundary_1248	Cat_B4	81860000	81960000
Cat_boundary_1249	Cat_B4	82100000	82180000
Cat_boundary_1250	Cat_B4	82260000	82360000
Cat_boundary_1251	Cat_B4	82420000	82560000
Cat_boundary_1252	Cat_B4	83100000	83180000
Cat_boundary_1253	Cat_B4	83260000	83340000
Cat_boundary_1254	Cat_B4	84700000	84800000
Cat_boundary_1255	Cat_B4	85460000	85540000
Cat_boundary_1256	Cat_B4	86400000	86520000
Cat_boundary_1257	Cat_B4	86580000	86660000
Cat_boundary_1258	Cat_B4	87680000	87760000
Cat_boundary_1259	Cat_B4	87840000	87920000
Cat_boundary_1260	Cat_B4	89060000	89140000
Cat_boundary_1261	Cat_B4	89200000	89280000
Cat_boundary_1262	Cat_B4	90320000	90480000
Cat_boundary_1263	Cat_B4	91540000	91660000
Cat_boundary_1264	Cat_B4	92080000	92240000
Cat_boundary_1265	Cat_B4	92340000	92500000
Cat_boundary_1266	Cat_B4	93640000	93740000
Cat_boundary_1267	Cat_B4	94120000	94200000
Cat_boundary_1268	Cat_B4	94400000	94480000
Cat_boundary_1269	Cat_B4	95600000	95700000
Cat_boundary_1270	Cat_B4	95980000	96080000
Cat_boundary_1271	Cat_B4	96700000	96800000
Cat_boundary_1272	Cat_B4	97640000	97740000
Cat_boundary_1273	Cat_B4	98520000	98600000
Cat_boundary_1274	Cat_B4	98660000	98740000
Cat_boundary_1275	Cat_B4	100760000	100940000
Cat_boundary_1276	Cat_B4	102440000	102520000
Cat_boundary_1277	Cat_B4	103820000	103940000
Cat_boundary_1278	Cat_B4	104900000	105040000
Cat_boundary_1279	Cat_B4	105680000	105760000
Cat_boundary_1280	Cat_B4	105800000	105880000
Cat_boundary_1281	Cat_B4	107480000	107600000
Cat_boundary_1282	Cat_B4	109880000	109960000
Cat_boundary_1283	Cat_B4	110280000	110360000
Cat_boundary_1284	Cat_B4	110620000	110780000
Cat_boundary_1285	Cat_B4	112420000	112600000
Cat_boundary_1286	Cat_B4	113360000	113460000
Cat_boundary_1287	Cat_B4	113820000	113920000
Cat_boundary_1288	Cat_B4	115060000	115140000
Cat_boundary_1289	Cat_B4	115400000	115500000
Cat_boundary_1290	Cat_B4	116580000	116680000
Cat_boundary_1291	Cat_B4	117120000	117240000
Cat_boundary_1292	Cat_B4	117740000	117820000
Cat_boundary_1293	Cat_B4	118100000	118180000
Cat_boundary_1294	Cat_B4	119220000	119320000
Cat_boundary_1295	Cat_B4	119780000	119900000
Cat_boundary_1296	Cat_B4	121400000	121480000
Cat_boundary_1297	Cat_B4	121640000	121720000
Cat_boundary_1298	Cat_B4	121940000	122020000
Cat_boundary_1299	Cat_B4	123960000	124140000
Cat_boundary_1300	Cat_B4	126100000	126260000
Cat_boundary_1301	Cat_B4	127060000	127240000
Cat_boundary_1302	Cat_B4	128120000	128280000
Cat_boundary_1303	Cat_B4	128700000	128780000
Cat_boundary_1304	Cat_B4	128840000	128920000
Cat_boundary_1305	Cat_B4	129340000	129420000
Cat_boundary_1306	Cat_B4	129480000	129560000
Cat_boundary_1307	Cat_B4	129980000	130060000
Cat_boundary_1308	Cat_B4	130120000	130200000
Cat_boundary_1309	Cat_B4	131760000	131860000
Cat_boundary_1310	Cat_B4	132500000	132580000
Cat_boundary_1311	Cat_B4	132660000	132760000
Cat_boundary_1312	Cat_B4	133500000	133660000
Cat_boundary_1313	Cat_B4	133700000	133840000
Cat_boundary_1314	Cat_B4	134200000	134320000
Cat_boundary_1315	Cat_B4	134440000	134560000
Cat_boundary_1316	Cat_B4	135020000	135100000
Cat_boundary_1317	Cat_B4	135440000	135540000
Cat_boundary_1318	Cat_B4	135720000	135880000
Cat_boundary_1319	Cat_B4	136820000	137000000
Cat_boundary_1320	Cat_B4	137120000	137220000
Cat_boundary_1321	Cat_B4	138180000	138260000
Cat_boundary_1322	Cat_B4	139660000	139800000
Cat_boundary_1323	Cat_B4	140700000	140780000
Cat_boundary_1324	Cat_B4	141040000	141140000
Cat_boundary_1325	Cat_B4	143280000	143460000
Cat_boundary_1326	Cat_B4	144219557	144299557
Cat_boundary_1327	Cat_C1	0	40000
Cat_boundary_1328	Cat_C1	1380000	1520000
Cat_boundary_1329	Cat_C1	3060000	3160000
Cat_boundary_1330	Cat_C1	3440000	3520000
Cat_boundary_1331	Cat_C1	3560000	3640000
Cat_boundary_1332	Cat_C1	4680000	4780000
Cat_boundary_1333	Cat_C1	5000000	5080000
Cat_boundary_1334	Cat_C1	5540000	5720000
Cat_boundary_1335	Cat_C1	6640000	6780000
Cat_boundary_1336	Cat_C1	7140000	7240000
Cat_boundary_1337	Cat_C1	8040000	8140000
Cat_boundary_1338	Cat_C1	8500000	8580000
Cat_boundary_1339	Cat_C1	8760000	8840000
Cat_boundary_1340	Cat_C1	10400000	10500000
Cat_boundary_1341	Cat_C1	10820000	10920000
Cat_boundary_1342	Cat_C1	11160000	11260000
Cat_boundary_1343	Cat_C1	11540000	11640000
Cat_boundary_1344	Cat_C1	12780000	12880000
Cat_boundary_1345	Cat_C1	13120000	13200000
Cat_boundary_1346	Cat_C1	13460000	13540000
Cat_boundary_1347	Cat_C1	14100000	14180000
Cat_boundary_1348	Cat_C1	14220000	14300000
Cat_boundary_1349	Cat_C1	14680000	14760000
Cat_boundary_1350	Cat_C1	15000000	15180000
Cat_boundary_1351	Cat_C1	16080000	16160000
Cat_boundary_1352	Cat_C1	16760000	16860000
Cat_boundary_1353	Cat_C1	17500000	17600000
Cat_boundary_1354	Cat_C1	17640000	17720000
Cat_boundary_1355	Cat_C1	18000000	18080000
Cat_boundary_1356	Cat_C1	18960000	19060000
Cat_boundary_1357	Cat_C1	19280000	19400000
Cat_boundary_1358	Cat_C1	19560000	19720000
Cat_boundary_1359	Cat_C1	19920000	20080000
Cat_boundary_1360	Cat_C1	20120000	20200000
Cat_boundary_1361	Cat_C1	20320000	20400000
Cat_boundary_1362	Cat_C1	20620000	20700000
Cat_boundary_1363	Cat_C1	20740000	20820000
Cat_boundary_1364	Cat_C1	21120000	21200000
Cat_boundary_1365	Cat_C1	22440000	22520000
Cat_boundary_1366	Cat_C1	22980000	23080000
Cat_boundary_1367	Cat_C1	23460000	23560000
Cat_boundary_1368	Cat_C1	23920000	24020000
Cat_boundary_1369	Cat_C1	24480000	24580000
Cat_boundary_1370	Cat_C1	25760000	25840000
Cat_boundary_1371	Cat_C1	26000000	26080000
Cat_boundary_1372	Cat_C1	26560000	26700000
Cat_boundary_1373	Cat_C1	26820000	26900000
Cat_boundary_1374	Cat_C1	27020000	27100000
Cat_boundary_1375	Cat_C1	28240000	28360000
Cat_boundary_1376	Cat_C1	29140000	29220000
Cat_boundary_1377	Cat_C1	29260000	29340000
Cat_boundary_1378	Cat_C1	29660000	29780000
Cat_boundary_1379	Cat_C1	30420000	30500000
Cat_boundary_1380	Cat_C1	30580000	30660000
Cat_boundary_1381	Cat_C1	30900000	30980000
Cat_boundary_1382	Cat_C1	31120000	31220000
Cat_boundary_1383	Cat_C1	31320000	31460000
Cat_boundary_1384	Cat_C1	32440000	32540000
Cat_boundary_1385	Cat_C1	32700000	32780000
Cat_boundary_1386	Cat_C1	32880000	32960000
Cat_boundary_1387	Cat_C1	33660000	33780000
Cat_boundary_1388	Cat_C1	34200000	34320000
Cat_boundary_1389	Cat_C1	34860000	34940000
Cat_boundary_1390	Cat_C1	35080000	35160000
Cat_boundary_1391	Cat_C1	35820000	35940000
Cat_boundary_1392	Cat_C1	36160000	36300000
Cat_boundary_1393	Cat_C1	37280000	37360000
Cat_boundary_1394	Cat_C1	37400000	37480000
Cat_boundary_1395	Cat_C1	39620000	39740000
Cat_boundary_1396	Cat_C1	40180000	40280000
Cat_boundary_1397	Cat_C1	41200000	41320000
Cat_boundary_1398	Cat_C1	41520000	41640000
Cat_boundary_1399	Cat_C1	42220000	42340000
Cat_boundary_1400	Cat_C1	42580000	42680000
Cat_boundary_1401	Cat_C1	43500000	43660000
Cat_boundary_1402	Cat_C1	44980000	45100000
Cat_boundary_1403	Cat_C1	46780000	46860000
Cat_boundary_1404	Cat_C1	47940000	48040000
Cat_boundary_1405	Cat_C1	49960000	50060000
Cat_boundary_1406	Cat_C1	50220000	50300000
Cat_boundary_1407	Cat_C1	50540000	50660000
Cat_boundary_1408	Cat_C1	51240000	51360000
Cat_boundary_1409	Cat_C1	51960000	52060000
Cat_boundary_1410	Cat_C1	53320000	53500000
Cat_boundary_1411	Cat_C1	54220000	54300000
Cat_boundary_1412	Cat_C1	54880000	54960000
Cat_boundary_1413	Cat_C1	55120000	55240000
Cat_boundary_1414	Cat_C1	57060000	57200000
Cat_boundary_1415	Cat_C1	57460000	57540000
Cat_boundary_1416	Cat_C1	57880000	57960000
Cat_boundary_1417	Cat_C1	58640000	58780000
Cat_boundary_1418	Cat_C1	59560000	59720000
Cat_boundary_1419	Cat_C1	61400000	61480000
Cat_boundary_1420	Cat_C1	61820000	61900000
Cat_boundary_1421	Cat_C1	64420000	64520000
Cat_boundary_1422	Cat_C1	65540000	65660000
Cat_boundary_1423	Cat_C1	66080000	66160000
Cat_boundary_1424	Cat_C1	67580000	67660000
Cat_boundary_1425	Cat_C1	69520000	69620000
Cat_boundary_1426	Cat_C1	70400000	70560000
Cat_boundary_1427	Cat_C1	70780000	70860000
Cat_boundary_1428	Cat_C1	71180000	71280000
Cat_boundary_1429	Cat_C1	72100000	72260000
Cat_boundary_1430	Cat_C1	72440000	72540000
Cat_boundary_1431	Cat_C1	74140000	74240000
Cat_boundary_1432	Cat_C1	74580000	74680000
Cat_boundary_1433	Cat_C1	75160000	75240000
Cat_boundary_1434	Cat_C1	76140000	76300000
Cat_boundary_1435	Cat_C1	77680000	77760000
Cat_boundary_1436	Cat_C1	78660000	78740000
Cat_boundary_1437	Cat_C1	79160000	79280000
Cat_boundary_1438	Cat_C1	79760000	79840000
Cat_boundary_1439	Cat_C1	79920000	80000000
Cat_boundary_1440	Cat_C1	82580000	82660000
Cat_boundary_1441	Cat_C1	83020000	83100000
Cat_boundary_1442	Cat_C1	84040000	84140000
Cat_boundary_1443	Cat_C1	85040000	85140000
Cat_boundary_1444	Cat_C1	87280000	87400000
Cat_boundary_1445	Cat_C1	88000000	88080000
Cat_boundary_1446	Cat_C1	88180000	88260000
Cat_boundary_1447	Cat_C1	89080000	89200000
Cat_boundary_1448	Cat_C1	90700000	90800000
Cat_boundary_1449	Cat_C1	91420000	91520000
Cat_boundary_1450	Cat_C1	92080000	92200000
Cat_boundary_1451	Cat_C1	92600000	92680000
Cat_boundary_1452	Cat_C1	92720000	92800000
Cat_boundary_1453	Cat_C1	93000000	93120000
Cat_boundary_1454	Cat_C1	94660000	94740000
Cat_boundary_1455	Cat_C1	94920000	95000000
Cat_boundary_1456	Cat_C1	96380000	96460000
Cat_boundary_1457	Cat_C1	97240000	97340000
Cat_boundary_1458	Cat_C1	97740000	97820000
Cat_boundary_1459	Cat_C1	98520000	98640000
Cat_boundary_1460	Cat_C1	99940000	100040000
Cat_boundary_1461	Cat_C1	100580000	100760000
Cat_boundary_1462	Cat_C1	101620000	101720000
Cat_boundary_1463	Cat_C1	102560000	102700000
Cat_boundary_1464	Cat_C1	103160000	103280000
Cat_boundary_1465	Cat_C1	104080000	104160000
Cat_boundary_1466	Cat_C1	105220000	105300000
Cat_boundary_1467	Cat_C1	108280000	108360000
Cat_boundary_1468	Cat_C1	110920000	111040000
Cat_boundary_1469	Cat_C1	111540000	111680000
Cat_boundary_1470	Cat_C1	111980000	112080000
Cat_boundary_1471	Cat_C1	113780000	113860000
Cat_boundary_1472	Cat_C1	114820000	114900000
Cat_boundary_1473	Cat_C1	116900000	117020000
Cat_boundary_1474	Cat_C1	117860000	117960000
Cat_boundary_1475	Cat_C1	118360000	118440000
Cat_boundary_1476	Cat_C1	118480000	118560000
Cat_boundary_1477	Cat_C1	118840000	118920000
Cat_boundary_1478	Cat_C1	119080000	119160000
Cat_boundary_1479	Cat_C1	119560000	119680000
Cat_boundary_1480	Cat_C1	120440000	120520000
Cat_boundary_1481	Cat_C1	120580000	120660000
Cat_boundary_1482	Cat_C1	123020000	123100000
Cat_boundary_1483	Cat_C1	123160000	123240000
Cat_boundary_1484	Cat_C1	123940000	124040000
Cat_boundary_1485	Cat_C1	125480000	125560000
Cat_boundary_1486	Cat_C1	126640000	126740000
Cat_boundary_1487	Cat_C1	127480000	127640000
Cat_boundary_1488	Cat_C1	128000000	128100000
Cat_boundary_1489	Cat_C1	129440000	129540000
Cat_boundary_1490	Cat_C1	130400000	130520000
Cat_boundary_1491	Cat_C1	134180000	134340000
Cat_boundary_1492	Cat_C1	137180000	137260000
Cat_boundary_1493	Cat_C1	137740000	137820000
Cat_boundary_1494	Cat_C1	138940000	139020000
Cat_boundary_1495	Cat_C1	139900000	140000000
Cat_boundary_1496	Cat_C1	142040000	142120000
Cat_boundary_1497	Cat_C1	142240000	142320000
Cat_boundary_1498	Cat_C1	142580000	142680000
Cat_boundary_1499	Cat_C1	143280000	143400000
Cat_boundary_1500	Cat_C1	143980000	144060000
Cat_boundary_1501	Cat_C1	144640000	144720000
Cat_boundary_1502	Cat_C1	147080000	147160000
Cat_boundary_1503	Cat_C1	147240000	147320000
Cat_boundary_1504	Cat_C1	148460000	148580000
Cat_boundary_1505	Cat_C1	149400000	149480000
Cat_boundary_1506	Cat_C1	149680000	149760000
Cat_boundary_1507	Cat_C1	150620000	150740000
Cat_boundary_1508	Cat_C1	151640000	151780000
Cat_boundary_1509	Cat_C1	152200000	152280000
Cat_boundary_1510	Cat_C1	152320000	152400000
Cat_boundary_1511	Cat_C1	154120000	154200000
Cat_boundary_1512	Cat_C1	154420000	154500000
Cat_boundary_1513	Cat_C1	155240000	155320000
Cat_boundary_1514	Cat_C1	155560000	155640000
Cat_boundary_1515	Cat_C1	157160000	157240000
Cat_boundary_1516	Cat_C1	157340000	157420000
Cat_boundary_1517	Cat_C1	158160000	158240000
Cat_boundary_1518	Cat_C1	158280000	158360000
Cat_boundary_1519	Cat_C1	159600000	159680000
Cat_boundary_1520	Cat_C1	160060000	160240000
Cat_boundary_1521	Cat_C1	160680000	160780000
Cat_boundary_1522	Cat_C1	161080000	161160000
Cat_boundary_1523	Cat_C1	161260000	161340000
Cat_boundary_1524	Cat_C1	162700000	162820000
Cat_boundary_1525	Cat_C1	163260000	163380000
Cat_boundary_1526	Cat_C1	164240000	164320000
Cat_boundary_1527	Cat_C1	165940000	166020000
Cat_boundary_1528	Cat_C1	166080000	166160000
Cat_boundary_1529	Cat_C1	166460000	166540000
Cat_boundary_1530	Cat_C1	166660000	166740000
Cat_boundary_1531	Cat_C1	167680000	167760000
Cat_boundary_1532	Cat_C1	167940000	168020000
Cat_boundary_1533	Cat_C1	169840000	169940000
Cat_boundary_1534	Cat_C1	170340000	170440000
Cat_boundary_1535	Cat_C1	170660000	170740000
Cat_boundary_1536	Cat_C1	170800000	170880000
Cat_boundary_1537	Cat_C1	171960000	172040000
Cat_boundary_1538	Cat_C1	172380000	172460000
Cat_boundary_1539	Cat_C1	173540000	173680000
Cat_boundary_1540	Cat_C1	174560000	174660000
Cat_boundary_1541	Cat_C1	175440000	175540000
Cat_boundary_1542	Cat_C1	176540000	176680000
Cat_boundary_1543	Cat_C1	177740000	177820000
Cat_boundary_1544	Cat_C1	178220000	178320000
Cat_boundary_1545	Cat_C1	178840000	178940000
Cat_boundary_1546	Cat_C1	179480000	179560000
Cat_boundary_1547	Cat_C1	180240000	180320000
Cat_boundary_1548	Cat_C1	182220000	182340000
Cat_boundary_1549	Cat_C1	182880000	183000000
Cat_boundary_1550	Cat_C1	183800000	183900000
Cat_boundary_1551	Cat_C1	185680000	185800000
Cat_boundary_1552	Cat_C1	186660000	186780000
Cat_boundary_1553	Cat_C1	187560000	187700000
Cat_boundary_1554	Cat_C1	187980000	188120000
Cat_boundary_1555	Cat_C1	188320000	188400000
Cat_boundary_1556	Cat_C1	188540000	188620000
Cat_boundary_1557	Cat_C1	189520000	189620000
Cat_boundary_1558	Cat_C1	191460000	191540000
Cat_boundary_1559	Cat_C1	191580000	191660000
Cat_boundary_1560	Cat_C1	192820000	192900000
Cat_boundary_1561	Cat_C1	193000000	193080000
Cat_boundary_1562	Cat_C1	193460000	193580000
Cat_boundary_1563	Cat_C1	195040000	195200000
Cat_boundary_1564	Cat_C1	197200000	197320000
Cat_boundary_1565	Cat_C1	197740000	197900000
Cat_boundary_1566	Cat_C1	199640000	199740000
Cat_boundary_1567	Cat_C1	200260000	200400000
Cat_boundary_1568	Cat_C1	200580000	200720000
Cat_boundary_1569	Cat_C1	201780000	201860000
Cat_boundary_1570	Cat_C1	202160000	202260000
Cat_boundary_1571	Cat_C1	202640000	202800000
Cat_boundary_1572	Cat_C1	203300000	203420000
Cat_boundary_1573	Cat_C1	205480000	205580000
Cat_boundary_1574	Cat_C1	205960000	206120000
Cat_boundary_1575	Cat_C1	207040000	207140000
Cat_boundary_1576	Cat_C1	207360000	207460000
Cat_boundary_1577	Cat_C1	208000000	208140000
Cat_boundary_1578	Cat_C1	209980000	210120000
Cat_boundary_1579	Cat_C1	211020000	211120000
Cat_boundary_1580	Cat_C1	211960000	212080000
Cat_boundary_1581	Cat_C1	212340000	212480000
Cat_boundary_1582	Cat_C1	212840000	212980000
Cat_boundary_1583	Cat_C1	213240000	213320000
Cat_boundary_1584	Cat_C1	214020000	214140000
Cat_boundary_1585	Cat_C1	214860000	215000000
Cat_boundary_1586	Cat_C1	215600000	215700000
Cat_boundary_1587	Cat_C1	216580000	216660000
Cat_boundary_1588	Cat_C1	216940000	217100000
Cat_boundary_1589	Cat_C1	217660000	217780000
Cat_boundary_1590	Cat_C1	218540000	218700000
Cat_boundary_1591	Cat_C1	219200000	219340000
Cat_boundary_1592	Cat_C1	220000000	220080000
Cat_boundary_1593	Cat_C1	220140000	220220000
Cat_boundary_1594	Cat_C1	220380000	220460000
Cat_boundary_1595	Cat_C1	220560000	220640000
Cat_boundary_1596	Cat_C1	221401202	221481202
Cat_boundary_1597	Cat_C2	0	40000
Cat_boundary_1598	Cat_C2	2240000	2360000
Cat_boundary_1599	Cat_C2	3060000	3140000
Cat_boundary_1600	Cat_C2	3260000	3340000
Cat_boundary_1601	Cat_C2	3980000	4120000
Cat_boundary_1602	Cat_C2	6160000	6280000
Cat_boundary_1603	Cat_C2	7900000	8020000
Cat_boundary_1604	Cat_C2	8420000	8560000
Cat_boundary_1605	Cat_C2	9300000	9380000
Cat_boundary_1606	Cat_C2	10820000	10980000
Cat_boundary_1607	Cat_C2	11520000	11620000
Cat_boundary_1608	Cat_C2	11980000	12060000
Cat_boundary_1609	Cat_C2	12320000	12400000
Cat_boundary_1610	Cat_C2	12500000	12580000
Cat_boundary_1611	Cat_C2	12720000	12860000
Cat_boundary_1612	Cat_C2	13700000	13860000
Cat_boundary_1613	Cat_C2	14640000	14720000
Cat_boundary_1614	Cat_C2	14760000	14840000
Cat_boundary_1615	Cat_C2	15820000	15960000
Cat_boundary_1616	Cat_C2	17920000	18100000
Cat_boundary_1617	Cat_C2	18920000	19020000
Cat_boundary_1618	Cat_C2	21080000	21160000
Cat_boundary_1619	Cat_C2	21340000	21420000
Cat_boundary_1620	Cat_C2	23100000	23280000
Cat_boundary_1621	Cat_C2	25280000	25360000
Cat_boundary_1622	Cat_C2	25740000	25820000
Cat_boundary_1623	Cat_C2	25920000	26040000
Cat_boundary_1624	Cat_C2	27440000	27520000
Cat_boundary_1625	Cat_C2	27720000	27800000
Cat_boundary_1626	Cat_C2	29020000	29160000
Cat_boundary_1627	Cat_C2	29800000	29920000
Cat_boundary_1628	Cat_C2	31740000	31840000
Cat_boundary_1629	Cat_C2	32460000	32540000
Cat_boundary_1630	Cat_C2	32600000	32680000
Cat_boundary_1631	Cat_C2	33800000	33880000
Cat_boundary_1632	Cat_C2	34120000	34200000
Cat_boundary_1633	Cat_C2	36700000	36780000
Cat_boundary_1634	Cat_C2	37280000	37360000
Cat_boundary_1635	Cat_C2	39100000	39260000
Cat_boundary_1636	Cat_C2	39680000	39800000
Cat_boundary_1637	Cat_C2	40460000	40580000
Cat_boundary_1638	Cat_C2	42160000	42240000
Cat_boundary_1639	Cat_C2	42280000	42360000
Cat_boundary_1640	Cat_C2	44080000	44160000
Cat_boundary_1641	Cat_C2	44740000	44820000
Cat_boundary_1642	Cat_C2	45540000	45660000
Cat_boundary_1643	Cat_C2	45860000	45940000
Cat_boundary_1644	Cat_C2	46180000	46260000
Cat_boundary_1645	Cat_C2	46300000	46380000
Cat_boundary_1646	Cat_C2	47380000	47460000
Cat_boundary_1647	Cat_C2	47840000	47940000
Cat_boundary_1648	Cat_C2	49100000	49220000
Cat_boundary_1649	Cat_C2	51400000	51560000
Cat_boundary_1650	Cat_C2	52220000	52300000
Cat_boundary_1651	Cat_C2	52480000	52560000
Cat_boundary_1652	Cat_C2	53780000	53900000
Cat_boundary_1653	Cat_C2	55180000	55260000
Cat_boundary_1654	Cat_C2	55540000	55620000
Cat_boundary_1655	Cat_C2	57900000	58000000
Cat_boundary_1656	Cat_C2	58280000	58400000
Cat_boundary_1657	Cat_C2	58680000	58760000
Cat_boundary_1658	Cat_C2	59020000	59120000
Cat_boundary_1659	Cat_C2	59680000	59840000
Cat_boundary_1660	Cat_C2	61680000	61820000
Cat_boundary_1661	Cat_C2	62380000	62460000
Cat_boundary_1662	Cat_C2	62540000	62620000
Cat_boundary_1663	Cat_C2	64680000	64820000
Cat_boundary_1664	Cat_C2	66000000	66100000
Cat_boundary_1665	Cat_C2	66200000	66280000
Cat_boundary_1666	Cat_C2	66520000	66600000
Cat_boundary_1667	Cat_C2	67540000	67620000
Cat_boundary_1668	Cat_C2	67680000	67760000
Cat_boundary_1669	Cat_C2	68680000	68760000
Cat_boundary_1670	Cat_C2	69640000	69720000
Cat_boundary_1671	Cat_C2	70680000	70760000
Cat_boundary_1672	Cat_C2	70880000	70960000
Cat_boundary_1673	Cat_C2	71100000	71220000
Cat_boundary_1674	Cat_C2	71440000	71520000
Cat_boundary_1675	Cat_C2	71620000	71700000
Cat_boundary_1676	Cat_C2	72100000	72200000
Cat_boundary_1677	Cat_C2	72680000	72860000
Cat_boundary_1678	Cat_C2	73000000	73080000
Cat_boundary_1679	Cat_C2	73540000	73620000
Cat_boundary_1680	Cat_C2	74560000	74640000
Cat_boundary_1681	Cat_C2	77560000	77640000
Cat_boundary_1682	Cat_C2	79760000	79900000
Cat_boundary_1683	Cat_C2	81080000	81180000
Cat_boundary_1684	Cat_C2	82420000	82580000
Cat_boundary_1685	Cat_C2	83200000	83280000
Cat_boundary_1686	Cat_C2	84260000	84340000
Cat_boundary_1687	Cat_C2	84540000	84620000
Cat_boundary_1688	Cat_C2	84960000	85060000
Cat_boundary_1689	Cat_C2	85400000	85480000
Cat_boundary_1690	Cat_C2	85820000	85940000
Cat_boundary_1691	Cat_C2	86920000	87000000
Cat_boundary_1692	Cat_C2	89220000	89360000
Cat_boundary_1693	Cat_C2	92720000	92820000
Cat_boundary_1694	Cat_C2	93780000	93920000
Cat_boundary_1695	Cat_C2	94460000	94540000
Cat_boundary_1696	Cat_C2	95420000	95500000
Cat_boundary_1697	Cat_C2	96280000	96380000
Cat_boundary_1698	Cat_C2	97040000	97200000
Cat_boundary_1699	Cat_C2	97840000	97920000
Cat_boundary_1700	Cat_C2	98120000	98200000
Cat_boundary_1701	Cat_C2	99320000	99400000
Cat_boundary_1702	Cat_C2	99480000	99560000
Cat_boundary_1703	Cat_C2	101120000	101280000
Cat_boundary_1704	Cat_C2	102740000	102860000
Cat_boundary_1705	Cat_C2	103500000	103580000
Cat_boundary_1706	Cat_C2	103720000	103800000
Cat_boundary_1707	Cat_C2	105260000	105340000
Cat_boundary_1708	Cat_C2	106480000	106620000
Cat_boundary_1709	Cat_C2	106880000	106980000
Cat_boundary_1710	Cat_C2	107360000	107440000
Cat_boundary_1711	Cat_C2	108120000	108300000
Cat_boundary_1712	Cat_C2	109340000	109480000
Cat_boundary_1713	Cat_C2	110520000	110600000
Cat_boundary_1714	Cat_C2	110880000	110960000
Cat_boundary_1715	Cat_C2	112840000	112960000
Cat_boundary_1716	Cat_C2	113200000	113300000
Cat_boundary_1717	Cat_C2	113440000	113520000
Cat_boundary_1718	Cat_C2	113620000	113700000
Cat_boundary_1719	Cat_C2	114040000	114180000
Cat_boundary_1720	Cat_C2	114240000	114320000
Cat_boundary_1721	Cat_C2	114380000	114460000
Cat_boundary_1722	Cat_C2	116360000	116500000
Cat_boundary_1723	Cat_C2	116980000	117060000
Cat_boundary_1724	Cat_C2	117240000	117320000
Cat_boundary_1725	Cat_C2	119080000	119180000
Cat_boundary_1726	Cat_C2	119780000	119880000
Cat_boundary_1727	Cat_C2	120220000	120360000
Cat_boundary_1728	Cat_C2	121360000	121460000
Cat_boundary_1729	Cat_C2	121640000	121740000
Cat_boundary_1730	Cat_C2	122980000	123120000
Cat_boundary_1731	Cat_C2	123400000	123500000
Cat_boundary_1732	Cat_C2	124220000	124300000
Cat_boundary_1733	Cat_C2	124360000	124440000
Cat_boundary_1734	Cat_C2	125060000	125200000
Cat_boundary_1735	Cat_C2	126080000	126180000
Cat_boundary_1736	Cat_C2	127340000	127480000
Cat_boundary_1737	Cat_C2	128000000	128100000
Cat_boundary_1738	Cat_C2	129040000	129140000
Cat_boundary_1739	Cat_C2	129240000	129320000
Cat_boundary_1740	Cat_C2	129360000	129440000
Cat_boundary_1741	Cat_C2	131560000	131640000
Cat_boundary_1742	Cat_C2	132460000	132540000
Cat_boundary_1743	Cat_C2	132780000	132860000
Cat_boundary_1744	Cat_C2	133340000	133420000
Cat_boundary_1745	Cat_C2	134980000	135080000
Cat_boundary_1746	Cat_C2	135640000	135740000
Cat_boundary_1747	Cat_C2	137980000	138060000
Cat_boundary_1748	Cat_C2	138260000	138340000
Cat_boundary_1749	Cat_C2	139320000	139420000
Cat_boundary_1750	Cat_C2	139840000	139920000
Cat_boundary_1751	Cat_C2	140060000	140140000
Cat_boundary_1752	Cat_C2	141020000	141100000
Cat_boundary_1753	Cat_C2	141180000	141260000
Cat_boundary_1754	Cat_C2	142380000	142480000
Cat_boundary_1755	Cat_C2	142720000	142800000
Cat_boundary_1756	Cat_C2	143340000	143420000
Cat_boundary_1757	Cat_C2	144860000	144940000
Cat_boundary_1758	Cat_C2	146200000	146280000
Cat_boundary_1759	Cat_C2	147400000	147560000
Cat_boundary_1760	Cat_C2	147660000	147800000
Cat_boundary_1761	Cat_C2	149700000	149780000
Cat_boundary_1762	Cat_C2	151120000	151200000
Cat_boundary_1763	Cat_C2	151620000	151700000
Cat_boundary_1764	Cat_C2	152280000	152400000
Cat_boundary_1765	Cat_C2	152540000	152660000
Cat_boundary_1766	Cat_C2	155140000	155240000
Cat_boundary_1767	Cat_C2	156040000	156160000
Cat_boundary_1768	Cat_C2	157520000	157600000
Cat_boundary_1769	Cat_D1	60000	140000
Cat_boundary_1770	Cat_D1	1680000	1860000
Cat_boundary_1771	Cat_D1	4260000	4340000
Cat_boundary_1772	Cat_D1	4500000	4580000
Cat_boundary_1773	Cat_D1	4700000	4780000
Cat_boundary_1774	Cat_D1	6400000	6500000
Cat_boundary_1775	Cat_D1	7080000	7160000
Cat_boundary_1776	Cat_D1	8060000	8220000
Cat_boundary_1777	Cat_D1	9440000	9520000
Cat_boundary_1778	Cat_D1	9580000	9660000
Cat_boundary_1779	Cat_D1	10020000	10200000
Cat_boundary_1780	Cat_D1	11480000	11560000
Cat_boundary_1781	Cat_D1	11600000	11680000
Cat_boundary_1782	Cat_D1	12020000	12100000
Cat_boundary_1783	Cat_D1	12420000	12500000
Cat_boundary_1784	Cat_D1	12540000	12620000
Cat_boundary_1785	Cat_D1	14300000	14440000
Cat_boundary_1786	Cat_D1	14740000	14840000
Cat_boundary_1787	Cat_D1	15960000	16100000
Cat_boundary_1788	Cat_D1	16300000	16400000
Cat_boundary_1789	Cat_D1	16560000	16640000
Cat_boundary_1790	Cat_D1	16680000	16760000
Cat_boundary_1791	Cat_D1	17440000	17540000
Cat_boundary_1792	Cat_D1	17580000	17700000
Cat_boundary_1793	Cat_D1	18260000	18380000
Cat_boundary_1794	Cat_D1	19900000	20000000
Cat_boundary_1795	Cat_D1	20520000	20700000
Cat_boundary_1796	Cat_D1	21360000	21540000
Cat_boundary_1797	Cat_D1	21680000	21800000
Cat_boundary_1798	Cat_D1	22300000	22420000
Cat_boundary_1799	Cat_D1	23000000	23100000
Cat_boundary_1800	Cat_D1	24580000	24720000
Cat_boundary_1801	Cat_D1	25520000	25600000
Cat_boundary_1802	Cat_D1	25660000	25740000
Cat_boundary_1803	Cat_D1	26340000	26440000
Cat_boundary_1804	Cat_D1	26640000	26760000
Cat_boundary_1805	Cat_D1	27360000	27460000
Cat_boundary_1806	Cat_D1	28060000	28160000
Cat_boundary_1807	Cat_D1	29400000	29500000
Cat_boundary_1808	Cat_D1	30760000	30840000
Cat_boundary_1809	Cat_D1	30900000	30980000
Cat_boundary_1810	Cat_D1	31800000	31880000
Cat_boundary_1811	Cat_D1	34800000	34880000
Cat_boundary_1812	Cat_D1	37200000	37280000
Cat_boundary_1813	Cat_D1	37420000	37500000
Cat_boundary_1814	Cat_D1	39920000	40020000
Cat_boundary_1815	Cat_D1	40540000	40640000
Cat_boundary_1816	Cat_D1	41260000	41380000
Cat_boundary_1817	Cat_D1	41620000	41760000
Cat_boundary_1818	Cat_D1	42320000	42440000
Cat_boundary_1819	Cat_D1	44460000	44640000
Cat_boundary_1820	Cat_D1	45600000	45740000
Cat_boundary_1821	Cat_D1	47880000	47960000
Cat_boundary_1822	Cat_D1	48000000	48080000
Cat_boundary_1823	Cat_D1	49520000	49620000
Cat_boundary_1824	Cat_D1	50460000	50620000
Cat_boundary_1825	Cat_D1	51600000	51720000
Cat_boundary_1826	Cat_D1	53220000	53360000
Cat_boundary_1827	Cat_D1	54160000	54340000
Cat_boundary_1828	Cat_D1	56140000	56220000
Cat_boundary_1829	Cat_D1	56540000	56720000
Cat_boundary_1830	Cat_D1	57560000	57640000
Cat_boundary_1831	Cat_D1	57940000	58020000
Cat_boundary_1832	Cat_D1	59120000	59200000
Cat_boundary_1833	Cat_D1	59400000	59480000
Cat_boundary_1834	Cat_D1	59620000	59700000
Cat_boundary_1835	Cat_D1	60300000	60380000
Cat_boundary_1836	Cat_D1	60840000	60980000
Cat_boundary_1837	Cat_D1	61460000	61540000
Cat_boundary_1838	Cat_D1	61620000	61700000
Cat_boundary_1839	Cat_D1	62540000	62620000
Cat_boundary_1840	Cat_D1	64860000	64960000
Cat_boundary_1841	Cat_D1	65640000	65820000
Cat_boundary_1842	Cat_D1	67020000	67160000
Cat_boundary_1843	Cat_D1	67440000	67600000
Cat_boundary_1844	Cat_D1	69320000	69420000
Cat_boundary_1845	Cat_D1	70280000	70400000
Cat_boundary_1846	Cat_D1	70680000	70800000
Cat_boundary_1847	Cat_D1	72060000	72160000
Cat_boundary_1848	Cat_D1	72760000	72860000
Cat_boundary_1849	Cat_D1	73540000	73640000
Cat_boundary_1850	Cat_D1	75240000	75320000
Cat_boundary_1851	Cat_D1	75380000	75460000
Cat_boundary_1852	Cat_D1	76220000	76400000
Cat_boundary_1853	Cat_D1	77220000	77300000
Cat_boundary_1854	Cat_D1	77740000	77840000
Cat_boundary_1855	Cat_D1	77960000	78060000
Cat_boundary_1856	Cat_D1	79560000	79640000
Cat_boundary_1857	Cat_D1	79680000	79760000
Cat_boundary_1858	Cat_D1	80160000	80280000
Cat_boundary_1859	Cat_D1	81480000	81560000
Cat_boundary_1860	Cat_D1	81640000	81720000
Cat_boundary_1861	Cat_D1	83040000	83160000
Cat_boundary_1862	Cat_D1	83800000	83900000
Cat_boundary_1863	Cat_D1	84120000	84220000
Cat_boundary_1864	Cat_D1	85840000	85940000
Cat_boundary_1865	Cat_D1	87220000	87360000
Cat_boundary_1866	Cat_D1	88420000	88520000
Cat_boundary_1867	Cat_D1	88960000	89040000
Cat_boundary_1868	Cat_D1	89200000	89280000
Cat_boundary_1869	Cat_D1	89740000	89820000
Cat_boundary_1870	Cat_D1	90220000	90300000
Cat_boundary_1871	Cat_D1	91120000	91200000
Cat_boundary_1872	Cat_D1	91280000	91360000
Cat_boundary_1873	Cat_D1	92060000	92140000
Cat_boundary_1874	Cat_D1	93780000	93860000
Cat_boundary_1875	Cat_D1	94200000	94280000
Cat_boundary_1876	Cat_D1	95180000	95260000
Cat_boundary_1877	Cat_D1	95460000	95540000
Cat_boundary_1878	Cat_D1	97660000	97740000
Cat_boundary_1879	Cat_D1	97780000	97860000
Cat_boundary_1880	Cat_D1	98140000	98220000
Cat_boundary_1881	Cat_D1	99440000	99540000
Cat_boundary_1882	Cat_D1	99880000	100000000
Cat_boundary_1883	Cat_D1	100360000	100440000
Cat_boundary_1884	Cat_D1	100680000	100760000
Cat_boundary_1885	Cat_D1	100820000	100900000
Cat_boundary_1886	Cat_D1	101640000	101740000
Cat_boundary_1887	Cat_D1	101880000	102000000
Cat_boundary_1888	Cat_D1	102720000	102840000
Cat_boundary_1889	Cat_D1	103880000	103980000
Cat_boundary_1890	Cat_D1	104880000	105060000
Cat_boundary_1891	Cat_D1	106420000	106520000
Cat_boundary_1892	Cat_D1	106920000	107000000
Cat_boundary_1893	Cat_D1	107140000	107280000
Cat_boundary_1894	Cat_D1	107540000	107700000
Cat_boundary_1895	Cat_D1	107900000	107980000
Cat_boundary_1896	Cat_D1	108020000	108120000
Cat_boundary_1897	Cat_D1	108760000	108860000
Cat_boundary_1898	Cat_D1	108920000	109000000
Cat_boundary_1899	Cat_D1	109080000	109200000
Cat_boundary_1900	Cat_D1	109380000	109480000
Cat_boundary_1901	Cat_D1	109880000	109980000
Cat_boundary_1902	Cat_D1	110680000	110820000
Cat_boundary_1903	Cat_D1	111640000	111720000
Cat_boundary_1904	Cat_D1	111800000	111880000
Cat_boundary_1905	Cat_D1	112260000	112340000
Cat_boundary_1906	Cat_D1	112380000	112460000
Cat_boundary_1907	Cat_D1	113160000	113280000
Cat_boundary_1908	Cat_D1	113660000	113760000
Cat_boundary_1909	Cat_D1	114320000	114480000
Cat_boundary_1910	Cat_D1	114680000	114760000
Cat_boundary_1911	Cat_D1	116829131	116909131
Cat_boundary_1912	Cat_D2	0	40000
Cat_boundary_1913	Cat_D2	2580000	2660000
Cat_boundary_1914	Cat_D2	2780000	2860000
Cat_boundary_1915	Cat_D2	4480000	4580000
Cat_boundary_1916	Cat_D2	4920000	5060000
Cat_boundary_1917	Cat_D2	6260000	6440000
Cat_boundary_1918	Cat_D2	7160000	7260000
Cat_boundary_1919	Cat_D2	7840000	7940000
Cat_boundary_1920	Cat_D2	8280000	8400000
Cat_boundary_1921	Cat_D2	9040000	9160000
Cat_boundary_1922	Cat_D2	12040000	12140000
Cat_boundary_1923	Cat_D2	12500000	12580000
Cat_boundary_1924	Cat_D2	12980000	13100000
Cat_boundary_1925	Cat_D2	13320000	13480000
Cat_boundary_1926	Cat_D2	14020000	14100000
Cat_boundary_1927	Cat_D2	15080000	15160000
Cat_boundary_1928	Cat_D2	17120000	17200000
Cat_boundary_1929	Cat_D2	20120000	20200000
Cat_boundary_1930	Cat_D2	21300000	21480000
Cat_boundary_1931	Cat_D2	21620000	21720000
Cat_boundary_1932	Cat_D2	22020000	22200000
Cat_boundary_1933	Cat_D2	23940000	24020000
Cat_boundary_1934	Cat_D2	25000000	25140000
Cat_boundary_1935	Cat_D2	26580000	26680000
Cat_boundary_1936	Cat_D2	27240000	27320000
Cat_boundary_1937	Cat_D2	27820000	27900000
Cat_boundary_1938	Cat_D2	31320000	31400000
Cat_boundary_1939	Cat_D2	31460000	31540000
Cat_boundary_1940	Cat_D2	31900000	32000000
Cat_boundary_1941	Cat_D2	32460000	32580000
Cat_boundary_1942	Cat_D2	33400000	33540000
Cat_boundary_1943	Cat_D2	34000000	34100000
Cat_boundary_1944	Cat_D2	34860000	34940000
Cat_boundary_1945	Cat_D2	35000000	35120000
Cat_boundary_1946	Cat_D2	35400000	35480000
Cat_boundary_1947	Cat_D2	36420000	36580000
Cat_boundary_1948	Cat_D2	36660000	36760000
Cat_boundary_1949	Cat_D2	37000000	37100000
Cat_boundary_1950	Cat_D2	37980000	38060000
Cat_boundary_1951	Cat_D2	39620000	39740000
Cat_boundary_1952	Cat_D2	40480000	40560000
Cat_boundary_1953	Cat_D2	41680000	41760000
Cat_boundary_1954	Cat_D2	42060000	42200000
Cat_boundary_1955	Cat_D2	45100000	45260000
Cat_boundary_1956	Cat_D2	45440000	45560000
Cat_boundary_1957	Cat_D2	48360000	48440000
Cat_boundary_1958	Cat_D2	48500000	48580000
Cat_boundary_1959	Cat_D2	50380000	50460000
Cat_boundary_1960	Cat_D2	51540000	51680000
Cat_boundary_1961	Cat_D2	52200000	52320000
Cat_boundary_1962	Cat_D2	52480000	52560000
Cat_boundary_1963	Cat_D2	53440000	53540000
Cat_boundary_1964	Cat_D2	53840000	53920000
Cat_boundary_1965	Cat_D2	53960000	54040000
Cat_boundary_1966	Cat_D2	54320000	54440000
Cat_boundary_1967	Cat_D2	54940000	55080000
Cat_boundary_1968	Cat_D2	56020000	56140000
Cat_boundary_1969	Cat_D2	56620000	56720000
Cat_boundary_1970	Cat_D2	57160000	57240000
Cat_boundary_1971	Cat_D2	58800000	58940000
Cat_boundary_1972	Cat_D2	60560000	60660000
Cat_boundary_1973	Cat_D2	60920000	61080000
Cat_boundary_1974	Cat_D2	61560000	61740000
Cat_boundary_1975	Cat_D2	62320000	62400000
Cat_boundary_1976	Cat_D2	62580000	62700000
Cat_boundary_1977	Cat_D2	63020000	63160000
Cat_boundary_1978	Cat_D2	63820000	63900000
Cat_boundary_1979	Cat_D2	64080000	64180000
Cat_boundary_1980	Cat_D2	64560000	64640000
Cat_boundary_1981	Cat_D2	66240000	66320000
Cat_boundary_1982	Cat_D2	66660000	66740000
Cat_boundary_1983	Cat_D2	69220000	69320000
Cat_boundary_1984	Cat_D2	69640000	69720000
Cat_boundary_1985	Cat_D2	69880000	69960000
Cat_boundary_1986	Cat_D2	71460000	71620000
Cat_boundary_1987	Cat_D2	72580000	72720000
Cat_boundary_1988	Cat_D2	73060000	73140000
Cat_boundary_1989	Cat_D2	73200000	73280000
Cat_boundary_1990	Cat_D2	73620000	73720000
Cat_boundary_1991	Cat_D2	75100000	75180000
Cat_boundary_1992	Cat_D2	75260000	75340000
Cat_boundary_1993	Cat_D2	75740000	75820000
Cat_boundary_1994	Cat_D2	75880000	75960000
Cat_boundary_1995	Cat_D2	77240000	77420000
Cat_boundary_1996	Cat_D2	78120000	78220000
Cat_boundary_1997	Cat_D2	78900000	79020000
[truncated: 744 more rows]

## Sheet: Chicken_TAD_boundaries
Supplementary Table 4. TAD boundaries position and conserved boundaries in 12 vertebrates
Boundary name	chromosome	start	end
Chicken_boundary_0	Chicken_1	0	40000
Chicken_boundary_1	Chicken_1	400000	480000
Chicken_boundary_2	Chicken_1	740000	840000
Chicken_boundary_3	Chicken_1	1160000	1260000
Chicken_boundary_4	Chicken_1	3080000	3200000
Chicken_boundary_5	Chicken_1	3600000	3700000
Chicken_boundary_6	Chicken_1	4020000	4160000
Chicken_boundary_7	Chicken_1	4980000	5080000
Chicken_boundary_8	Chicken_1	6120000	6200000
Chicken_boundary_9	Chicken_1	6260000	6340000
Chicken_boundary_10	Chicken_1	6680000	6760000
Chicken_boundary_11	Chicken_1	6800000	6880000
Chicken_boundary_12	Chicken_1	7440000	7540000
Chicken_boundary_13	Chicken_1	8020000	8100000
Chicken_boundary_14	Chicken_1	8980000	9080000
Chicken_boundary_15	Chicken_1	9600000	9700000
Chicken_boundary_16	Chicken_1	10020000	10100000
Chicken_boundary_17	Chicken_1	10460000	10600000
Chicken_boundary_18	Chicken_1	10760000	10860000
Chicken_boundary_19	Chicken_1	11240000	11320000
Chicken_boundary_20	Chicken_1	11400000	11480000
Chicken_boundary_21	Chicken_1	11800000	11980000
Chicken_boundary_22	Chicken_1	12400000	12480000
Chicken_boundary_23	Chicken_1	12880000	13040000
Chicken_boundary_24	Chicken_1	13680000	13840000
Chicken_boundary_25	Chicken_1	14520000	14600000
Chicken_boundary_26	Chicken_1	15040000	15120000
Chicken_boundary_27	Chicken_1	15660000	15760000
Chicken_boundary_28	Chicken_1	17060000	17200000
Chicken_boundary_29	Chicken_1	18760000	18860000
Chicken_boundary_30	Chicken_1	20180000	20340000
Chicken_boundary_31	Chicken_1	20760000	20860000
Chicken_boundary_32	Chicken_1	21740000	21840000
Chicken_boundary_33	Chicken_1	22240000	22340000
Chicken_boundary_34	Chicken_1	22700000	22780000
Chicken_boundary_35	Chicken_1	22880000	22960000
Chicken_boundary_36	Chicken_1	24240000	24360000
Chicken_boundary_37	Chicken_1	24640000	24740000
Chicken_boundary_38	Chicken_1	25200000	25300000
Chicken_boundary_39	Chicken_1	26360000	26500000
Chicken_boundary_40	Chicken_1	27240000	27340000
Chicken_boundary_41	Chicken_1	28400000	28500000
Chicken_boundary_42	Chicken_1	28640000	28740000
Chicken_boundary_43	Chicken_1	30020000	30180000
Chicken_boundary_44	Chicken_1	30620000	30700000
Chicken_boundary_45	Chicken_1	30880000	30960000
Chicken_boundary_46	Chicken_1	31160000	31260000
Chicken_boundary_47	Chicken_1	31400000	31520000
Chicken_boundary_48	Chicken_1	33380000	33460000
Chicken_boundary_49	Chicken_1	33580000	33700000
Chicken_boundary_50	Chicken_1	34340000	34420000
Chicken_boundary_51	Chicken_1	34680000	34840000
Chicken_boundary_52	Chicken_1	35460000	35560000
Chicken_boundary_53	Chicken_1	36320000	36500000
Chicken_boundary_54	Chicken_1	37440000	37560000
Chicken_boundary_55	Chicken_1	37740000	37820000
Chicken_boundary_56	Chicken_1	38860000	38960000
Chicken_boundary_57	Chicken_1	39540000	39640000
Chicken_boundary_58	Chicken_1	39780000	39880000
Chicken_boundary_59	Chicken_1	40680000	40760000
Chicken_boundary_60	Chicken_1	41600000	41780000
Chicken_boundary_61	Chicken_1	42160000	42260000
Chicken_boundary_62	Chicken_1	42800000	42900000
Chicken_boundary_63	Chicken_1	43100000	43180000
Chicken_boundary_64	Chicken_1	43320000	43420000
Chicken_boundary_65	Chicken_1	43860000	43940000
Chicken_boundary_66	Chicken_1	44100000	44180000
Chicken_boundary_67	Chicken_1	44820000	44900000
Chicken_boundary_68	Chicken_1	45300000	45420000
Chicken_boundary_69	Chicken_1	45500000	45580000
Chicken_boundary_70	Chicken_1	45640000	45720000
Chicken_boundary_71	Chicken_1	45900000	46000000
Chicken_boundary_72	Chicken_1	46680000	46780000
Chicken_boundary_73	Chicken_1	47220000	47340000
Chicken_boundary_74	Chicken_1	48060000	48140000
Chicken_boundary_75	Chicken_1	48700000	48780000
Chicken_boundary_76	Chicken_1	49400000	49500000
Chicken_boundary_77	Chicken_1	49680000	49820000
Chicken_boundary_78	Chicken_1	49900000	49980000
Chicken_boundary_79	Chicken_1	50100000	50200000
Chicken_boundary_80	Chicken_1	50820000	50900000
Chicken_boundary_81	Chicken_1	51100000	51220000
Chicken_boundary_82	Chicken_1	52140000	52240000
Chicken_boundary_83	Chicken_1	52980000	53060000
Chicken_boundary_84	Chicken_1	53120000	53200000
Chicken_boundary_85	Chicken_1	53300000	53420000
Chicken_boundary_86	Chicken_1	53640000	53740000
Chicken_boundary_87	Chicken_1	53880000	53980000
Chicken_boundary_88	Chicken_1	54280000	54420000
Chicken_boundary_89	Chicken_1	54740000	54840000
Chicken_boundary_90	Chicken_1	55740000	55820000
Chicken_boundary_91	Chicken_1	56380000	56460000
Chicken_boundary_92	Chicken_1	56940000	57020000
Chicken_boundary_93	Chicken_1	57320000	57420000
Chicken_boundary_94	Chicken_1	58420000	58500000
Chicken_boundary_95	Chicken_1	58980000	59060000
Chicken_boundary_96	Chicken_1	59200000	59280000
Chicken_boundary_97	Chicken_1	59580000	59740000
Chicken_boundary_98	Chicken_1	59920000	60020000
Chicken_boundary_99	Chicken_1	60300000	60380000
Chicken_boundary_100	Chicken_1	60560000	60660000
Chicken_boundary_101	Chicken_1	60920000	61080000
Chicken_boundary_102	Chicken_1	61640000	61760000
Chicken_boundary_103	Chicken_1	61840000	62000000
Chicken_boundary_104	Chicken_1	62160000	62260000
Chicken_boundary_105	Chicken_1	62760000	62840000
Chicken_boundary_106	Chicken_1	63100000	63180000
Chicken_boundary_107	Chicken_1	63780000	63860000
Chicken_boundary_108	Chicken_1	63980000	64060000
Chicken_boundary_109	Chicken_1	64580000	64660000
Chicken_boundary_110	Chicken_1	65340000	65440000
Chicken_boundary_111	Chicken_1	66520000	66660000
Chicken_boundary_112	Chicken_1	67200000	67280000
Chicken_boundary_113	Chicken_1	67580000	67680000
Chicken_boundary_114	Chicken_1	68000000	68260000
Chicken_boundary_115	Chicken_1	68320000	68400000
Chicken_boundary_116	Chicken_1	68560000	68640000
Chicken_boundary_117	Chicken_1	69020000	69160000
Chicken_boundary_118	Chicken_1	70200000	70320000
Chicken_boundary_119	Chicken_1	70540000	70640000
Chicken_boundary_120	Chicken_1	70900000	71000000
Chicken_boundary_121	Chicken_1	71360000	71500000
Chicken_boundary_122	Chicken_1	72300000	72380000
Chicken_boundary_123	Chicken_1	72880000	72980000
Chicken_boundary_124	Chicken_1	73080000	73160000
Chicken_boundary_125	Chicken_1	73400000	73500000
Chicken_boundary_126	Chicken_1	74580000	74660000
Chicken_boundary_127	Chicken_1	75100000	75180000
Chicken_boundary_128	Chicken_1	76400000	76500000
Chicken_boundary_129	Chicken_1	76740000	76820000
Chicken_boundary_130	Chicken_1	76880000	76960000
Chicken_boundary_131	Chicken_1	77240000	77420000
Chicken_boundary_132	Chicken_1	78260000	78360000
Chicken_boundary_133	Chicken_1	79000000	79160000
Chicken_boundary_134	Chicken_1	79820000	79940000
Chicken_boundary_135	Chicken_1	80560000	80660000
Chicken_boundary_136	Chicken_1	80760000	80840000
Chicken_boundary_137	Chicken_1	81800000	81960000
Chicken_boundary_138	Chicken_1	82400000	82480000
Chicken_boundary_139	Chicken_1	83100000	83180000
Chicken_boundary_140	Chicken_1	83240000	83320000
Chicken_boundary_141	Chicken_1	83360000	83440000
Chicken_boundary_142	Chicken_1	83540000	83700000
Chicken_boundary_143	Chicken_1	84080000	84200000
Chicken_boundary_144	Chicken_1	84520000	84620000
Chicken_boundary_145	Chicken_1	84920000	85020000
Chicken_boundary_146	Chicken_1	85260000	85380000
Chicken_boundary_147	Chicken_1	86580000	86680000
Chicken_boundary_148	Chicken_1	87140000	87220000
Chicken_boundary_149	Chicken_1	87380000	87460000
Chicken_boundary_150	Chicken_1	87520000	87640000
Chicken_boundary_151	Chicken_1	88360000	88440000
Chicken_boundary_152	Chicken_1	88760000	88860000
Chicken_boundary_153	Chicken_1	89640000	89780000
Chicken_boundary_154	Chicken_1	91360000	91440000
Chicken_boundary_155	Chicken_1	91540000	91620000
Chicken_boundary_156	Chicken_1	92380000	92460000
Chicken_boundary_157	Chicken_1	92500000	92580000
Chicken_boundary_158	Chicken_1	92840000	92920000
Chicken_boundary_159	Chicken_1	93020000	93120000
Chicken_boundary_160	Chicken_1	95440000	95560000
Chicken_boundary_161	Chicken_1	96000000	96080000
Chicken_boundary_162	Chicken_1	96520000	96620000
Chicken_boundary_163	Chicken_1	97980000	98120000
Chicken_boundary_164	Chicken_1	98660000	98760000
Chicken_boundary_165	Chicken_1	99240000	99320000
Chicken_boundary_166	Chicken_1	99400000	99480000
Chicken_boundary_167	Chicken_1	100660000	100740000
Chicken_boundary_168	Chicken_1	102460000	102600000
Chicken_boundary_169	Chicken_1	102960000	103060000
Chicken_boundary_170	Chicken_1	103940000	104040000
Chicken_boundary_171	Chicken_1	104620000	104740000
Chicken_boundary_172	Chicken_1	104980000	105100000
Chicken_boundary_173	Chicken_1	105540000	105620000
Chicken_boundary_174	Chicken_1	105860000	106000000
Chicken_boundary_175	Chicken_1	106600000	106700000
Chicken_boundary_176	Chicken_1	106920000	107080000
Chicken_boundary_177	Chicken_1	107960000	108040000
Chicken_boundary_178	Chicken_1	108280000	108400000
Chicken_boundary_179	Chicken_1	109220000	109300000
Chicken_boundary_180	Chicken_1	109400000	109480000
Chicken_boundary_181	Chicken_1	109700000	109800000
Chicken_boundary_182	Chicken_1	110240000	110360000
Chicken_boundary_183	Chicken_1	110940000	111120000
Chicken_boundary_184	Chicken_1	111180000	111260000
Chicken_boundary_185	Chicken_1	111980000	112100000
Chicken_boundary_186	Chicken_1	112260000	112360000
Chicken_boundary_187	Chicken_1	112900000	113000000
Chicken_boundary_188	Chicken_1	114060000	114160000
Chicken_boundary_189	Chicken_1	114820000	114920000
Chicken_boundary_190	Chicken_1	115620000	115700000
Chicken_boundary_191	Chicken_1	115740000	115820000
Chicken_boundary_192	Chicken_1	116740000	116820000
Chicken_boundary_193	Chicken_1	117140000	117220000
Chicken_boundary_194	Chicken_1	118180000	118280000
Chicken_boundary_195	Chicken_1	118960000	119140000
Chicken_boundary_196	Chicken_1	119760000	119880000
Chicken_boundary_197	Chicken_1	120180000	120340000
Chicken_boundary_198	Chicken_1	120620000	120720000
Chicken_boundary_199	Chicken_1	120880000	120980000
Chicken_boundary_200	Chicken_1	121400000	121500000
Chicken_boundary_201	Chicken_1	121800000	121940000
Chicken_boundary_202	Chicken_1	122080000	122180000
Chicken_boundary_203	Chicken_1	122920000	123020000
Chicken_boundary_204	Chicken_1	123340000	123440000
Chicken_boundary_205	Chicken_1	123940000	124040000
Chicken_boundary_206	Chicken_1	124280000	124380000
Chicken_boundary_207	Chicken_1	124840000	125020000
Chicken_boundary_208	Chicken_1	125640000	125720000
Chicken_boundary_209	Chicken_1	126140000	126220000
Chicken_boundary_210	Chicken_1	128040000	128120000
Chicken_boundary_211	Chicken_1	128200000	128280000
Chicken_boundary_212	Chicken_1	128460000	128580000
Chicken_boundary_213	Chicken_1	129120000	129200000
Chicken_boundary_214	Chicken_1	130440000	130540000
Chicken_boundary_215	Chicken_1	131320000	131400000
Chicken_boundary_216	Chicken_1	132500000	132640000
Chicken_boundary_217	Chicken_1	133080000	133200000
Chicken_boundary_218	Chicken_1	133980000	134160000
Chicken_boundary_219	Chicken_1	135120000	135260000
Chicken_boundary_220	Chicken_1	135440000	135520000
Chicken_boundary_221	Chicken_1	135700000	135780000
Chicken_boundary_222	Chicken_1	136340000	136420000
Chicken_boundary_223	Chicken_1	136900000	137000000
Chicken_boundary_224	Chicken_1	137280000	137360000
Chicken_boundary_225	Chicken_1	137500000	137580000
Chicken_boundary_226	Chicken_1	139400000	139520000
Chicken_boundary_227	Chicken_1	140000000	140140000
Chicken_boundary_228	Chicken_1	142740000	142820000
Chicken_boundary_229	Chicken_1	143160000	143260000
Chicken_boundary_230	Chicken_1	143640000	143720000
Chicken_boundary_231	Chicken_1	143900000	144020000
Chicken_boundary_232	Chicken_1	144440000	144520000
Chicken_boundary_233	Chicken_1	145480000	145560000
Chicken_boundary_234	Chicken_1	145920000	146020000
Chicken_boundary_235	Chicken_1	146380000	146500000
Chicken_boundary_236	Chicken_1	147840000	147920000
Chicken_boundary_237	Chicken_1	150160000	150240000
Chicken_boundary_238	Chicken_1	150720000	150820000
Chicken_boundary_239	Chicken_1	152340000	152440000
Chicken_boundary_240	Chicken_1	153080000	153160000
Chicken_boundary_241	Chicken_1	154000000	154120000
Chicken_boundary_242	Chicken_1	155140000	155240000
Chicken_boundary_243	Chicken_1	156220000	156320000
Chicken_boundary_244	Chicken_1	157960000	158080000
Chicken_boundary_245	Chicken_1	158780000	158860000
Chicken_boundary_246	Chicken_1	159020000	159100000
Chicken_boundary_247	Chicken_1	161620000	161700000
Chicken_boundary_248	Chicken_1	162140000	162220000
Chicken_boundary_249	Chicken_1	163480000	163600000
Chicken_boundary_250	Chicken_1	165700000	165780000
Chicken_boundary_251	Chicken_1	165840000	165920000
Chicken_boundary_252	Chicken_1	166340000	166440000
Chicken_boundary_253	Chicken_1	167120000	167220000
Chicken_boundary_254	Chicken_1	167720000	167820000
Chicken_boundary_255	Chicken_1	168060000	168160000
Chicken_boundary_256	Chicken_1	168640000	168800000
Chicken_boundary_257	Chicken_1	169240000	169400000
Chicken_boundary_258	Chicken_1	170060000	170180000
Chicken_boundary_259	Chicken_1	170260000	170440000
Chicken_boundary_260	Chicken_1	170880000	170980000
Chicken_boundary_261	Chicken_1	171200000	171280000
Chicken_boundary_262	Chicken_1	171460000	171540000
Chicken_boundary_263	Chicken_1	171940000	172020000
Chicken_boundary_264	Chicken_1	172260000	172360000
Chicken_boundary_265	Chicken_1	172760000	172840000
Chicken_boundary_266	Chicken_1	173180000	173360000
Chicken_boundary_267	Chicken_1	173860000	173940000
Chicken_boundary_268	Chicken_1	174460000	174540000
Chicken_boundary_269	Chicken_1	175040000	175160000
Chicken_boundary_270	Chicken_1	175380000	175520000
Chicken_boundary_271	Chicken_1	176020000	176100000
Chicken_boundary_272	Chicken_1	176680000	176840000
Chicken_boundary_273	Chicken_1	177060000	177200000
Chicken_boundary_274	Chicken_1	177360000	177460000
Chicken_boundary_275	Chicken_1	177560000	177680000
Chicken_boundary_276	Chicken_1	178760000	178920000
Chicken_boundary_277	Chicken_1	179560000	179640000
Chicken_boundary_278	Chicken_1	180140000	180220000
Chicken_boundary_279	Chicken_1	180400000	180480000
Chicken_boundary_280	Chicken_1	181080000	181180000
Chicken_boundary_281	Chicken_1	182320000	182440000
Chicken_boundary_282	Chicken_1	184020000	184180000
Chicken_boundary_283	Chicken_1	184940000	185020000
Chicken_boundary_284	Chicken_1	185260000	185340000
Chicken_boundary_285	Chicken_1	185820000	185920000
Chicken_boundary_286	Chicken_1	186740000	186820000
Chicken_boundary_287	Chicken_1	187000000	187080000
Chicken_boundary_288	Chicken_1	187640000	187740000
Chicken_boundary_289	Chicken_1	188760000	188840000
Chicken_boundary_290	Chicken_1	189160000	189260000
Chicken_boundary_291	Chicken_1	189800000	189980000
Chicken_boundary_292	Chicken_1	190260000	190420000
Chicken_boundary_293	Chicken_1	190520000	190620000
Chicken_boundary_294	Chicken_1	191140000	191220000
Chicken_boundary_295	Chicken_1	191260000	191340000
Chicken_boundary_296	Chicken_1	192920000	193100000
Chicken_boundary_297	Chicken_1	193200000	193280000
Chicken_boundary_298	Chicken_1	193320000	193400000
Chicken_boundary_299	Chicken_1	193740000	193840000
Chicken_boundary_300	Chicken_1	194220000	194300000
Chicken_boundary_301	Chicken_1	195180000	195260000
Chicken_boundary_302	Chicken_1	196162544	196242544
Chicken_boundary_303	Chicken_10	460000	540000
Chicken_boundary_304	Chicken_10	700000	780000
Chicken_boundary_305	Chicken_10	1200000	1300000
Chicken_boundary_306	Chicken_10	1480000	1560000
Chicken_boundary_307	Chicken_10	2280000	2460000
Chicken_boundary_308	Chicken_10	2540000	2660000
Chicken_boundary_309	Chicken_10	3100000	3220000
Chicken_boundary_310	Chicken_10	3560000	3640000
Chicken_boundary_311	Chicken_10	3960000	4120000
Chicken_boundary_312	Chicken_10	4200000	4300000
Chicken_boundary_313	Chicken_10	4940000	5080000
Chicken_boundary_314	Chicken_10	5320000	5460000
Chicken_boundary_315	Chicken_10	5780000	5860000
Chicken_boundary_316	Chicken_10	5940000	6020000
Chicken_boundary_317	Chicken_10	6120000	6200000
Chicken_boundary_318	Chicken_10	6340000	6420000
Chicken_boundary_319	Chicken_10	6720000	6860000
Chicken_boundary_320	Chicken_10	7140000	7240000
Chicken_boundary_321	Chicken_10	7580000	7660000
Chicken_boundary_322	Chicken_10	8240000	8360000
Chicken_boundary_323	Chicken_10	8760000	8920000
Chicken_boundary_324	Chicken_10	8960000	9040000
Chicken_boundary_325	Chicken_10	9100000	9180000
Chicken_boundary_326	Chicken_10	9280000	9380000
Chicken_boundary_327	Chicken_10	10100000	10200000
Chicken_boundary_328	Chicken_10	10680000	10760000
Chicken_boundary_329	Chicken_10	10820000	10900000
Chicken_boundary_330	Chicken_10	11620000	11700000
Chicken_boundary_331	Chicken_10	12140000	12260000
Chicken_boundary_332	Chicken_10	12800000	12900000
Chicken_boundary_333	Chicken_10	14180000	14280000
Chicken_boundary_334	Chicken_10	14540000	14720000
Chicken_boundary_335	Chicken_10	14960000	15040000
Chicken_boundary_336	Chicken_10	15820000	15900000
Chicken_boundary_337	Chicken_10	16600000	16700000
Chicken_boundary_338	Chicken_10	16860000	16960000
Chicken_boundary_339	Chicken_10	17060000	17140000
Chicken_boundary_340	Chicken_10	17320000	17400000
Chicken_boundary_341	Chicken_10	17600000	17840000
Chicken_boundary_342	Chicken_10	18020000	18120000
Chicken_boundary_343	Chicken_10	18440000	18580000
Chicken_boundary_344	Chicken_10	19120000	19220000
Chicken_boundary_345	Chicken_10	19300000	19380000
Chicken_boundary_346	Chicken_10	20395342	20475342
Chicken_boundary_347	Chicken_11	0	40000
Chicken_boundary_348	Chicken_11	280000	380000
Chicken_boundary_349	Chicken_11	760000	860000
Chicken_boundary_350	Chicken_11	1100000	1280000
Chicken_boundary_351	Chicken_11	1420000	1580000
Chicken_boundary_352	Chicken_11	1660000	1760000
Chicken_boundary_353	Chicken_11	2160000	2260000
Chicken_boundary_354	Chicken_11	2700000	2780000
Chicken_boundary_355	Chicken_11	3280000	3360000
Chicken_boundary_356	Chicken_11	5040000	5140000
Chicken_boundary_357	Chicken_11	5580000	5680000
Chicken_boundary_358	Chicken_11	6240000	6340000
Chicken_boundary_359	Chicken_11	6600000	6680000
Chicken_boundary_360	Chicken_11	6740000	6820000
Chicken_boundary_361	Chicken_11	7040000	7160000
Chicken_boundary_362	Chicken_11	7360000	7460000
Chicken_boundary_363	Chicken_11	7820000	7900000
Chicken_boundary_364	Chicken_11	7940000	8020000
Chicken_boundary_365	Chicken_11	8440000	8520000
Chicken_boundary_366	Chicken_11	9020000	9100000
Chicken_boundary_367	Chicken_11	10000000	10080000
Chicken_boundary_368	Chicken_11	10140000	10220000
Chicken_boundary_369	Chicken_11	10940000	11160000
Chicken_boundary_370	Chicken_11	11220000	11320000
Chicken_boundary_371	Chicken_11	11560000	11640000
Chicken_boundary_372	Chicken_11	12680000	12780000
Chicken_boundary_373	Chicken_11	14220000	14300000
Chicken_boundary_374	Chicken_11	15600000	15740000
Chicken_boundary_375	Chicken_11	15860000	15940000
Chicken_boundary_376	Chicken_11	16960000	17140000
Chicken_boundary_377	Chicken_11	17240000	17340000
Chicken_boundary_378	Chicken_11	17820000	17900000
Chicken_boundary_379	Chicken_11	17980000	18060000
Chicken_boundary_380	Chicken_11	18580000	18740000
Chicken_boundary_381	Chicken_11	18960000	19040000
Chicken_boundary_382	Chicken_11	19140000	19220000
Chicken_boundary_383	Chicken_11	19260000	19340000
Chicken_boundary_384	Chicken_11	20178793	20258793
Chicken_boundary_385	Chicken_12	0	40000
Chicken_boundary_386	Chicken_12	540000	620000
Chicken_boundary_387	Chicken_12	1200000	1300000
Chicken_boundary_388	Chicken_12	1720000	1820000
Chicken_boundary_389	Chicken_12	2200000	2280000
Chicken_boundary_390	Chicken_12	2740000	2900000
Chicken_boundary_391	Chicken_12	3200000	3340000
Chicken_boundary_392	Chicken_12	3420000	3560000
Chicken_boundary_393	Chicken_12	3940000	4040000
Chicken_boundary_394	Chicken_12	4340000	4440000
Chicken_boundary_395	Chicken_12	4600000	4720000
Chicken_boundary_396	Chicken_12	5020000	5120000
Chicken_boundary_397	Chicken_12	5380000	5480000
Chicken_boundary_398	Chicken_12	6040000	6140000
Chicken_boundary_399	Chicken_12	6300000	6420000
Chicken_boundary_400	Chicken_12	6880000	7000000
Chicken_boundary_401	Chicken_12	7200000	7300000
Chicken_boundary_402	Chicken_12	8580000	8660000
Chicken_boundary_403	Chicken_12	8700000	8780000
Chicken_boundary_404	Chicken_12	8960000	9040000
Chicken_boundary_405	Chicken_12	9080000	9160000
Chicken_boundary_406	Chicken_12	9480000	9600000
Chicken_boundary_407	Chicken_12	9660000	9800000
Chicken_boundary_408	Chicken_12	10480000	10560000
Chicken_boundary_409	Chicken_12	10740000	10840000
Chicken_boundary_410	Chicken_12	11220000	11320000
Chicken_boundary_411	Chicken_12	11640000	11760000
Chicken_boundary_412	Chicken_12	13500000	13600000
Chicken_boundary_413	Chicken_12	14340000	14420000
Chicken_boundary_414	Chicken_12	15560000	15660000
Chicken_boundary_415	Chicken_12	16480000	16620000
Chicken_boundary_416	Chicken_12	18360000	18540000
Chicken_boundary_417	Chicken_12	18600000	18700000
Chicken_boundary_418	Chicken_12	19908154	19988154
Chicken_boundary_419	Chicken_13	460000	540000
Chicken_boundary_420	Chicken_13	1620000	1720000
Chicken_boundary_421	Chicken_13	1880000	1960000
Chicken_boundary_422	Chicken_13	2380000	2500000
Chicken_boundary_423	Chicken_13	2760000	2940000
Chicken_boundary_424	Chicken_13	3400000	3500000
Chicken_boundary_425	Chicken_13	4120000	4200000
Chicken_boundary_426	Chicken_13	4640000	4740000
Chicken_boundary_427	Chicken_13	6680000	6780000
Chicken_boundary_428	Chicken_13	7760000	7840000
Chicken_boundary_429	Chicken_13	7920000	8000000
Chicken_boundary_430	Chicken_13	8100000	8200000
Chicken_boundary_431	Chicken_13	8980000	9220000
Chicken_boundary_432	Chicken_13	9620000	9700000
Chicken_boundary_433	Chicken_13	10040000	10120000
Chicken_boundary_434	Chicken_13	10340000	10480000
Chicken_boundary_435	Chicken_13	11260000	11360000
Chicken_boundary_436	Chicken_13	11980000	12080000
Chicken_boundary_437	Chicken_13	12260000	12340000
Chicken_boundary_438	Chicken_13	12980000	13120000
Chicken_boundary_439	Chicken_13	13520000	13640000
Chicken_boundary_440	Chicken_13	13820000	13920000
Chicken_boundary_441	Chicken_13	14080000	14180000
Chicken_boundary_442	Chicken_13	14360000	14540000
Chicken_boundary_443	Chicken_13	15240000	15340000
Chicken_boundary_444	Chicken_13	15700000	15840000
Chicken_boundary_445	Chicken_13	16080000	16180000
Chicken_boundary_446	Chicken_13	16520000	16700000
Chicken_boundary_447	Chicken_13	17220000	17440000
Chicken_boundary_448	Chicken_13	17600000	17680000
Chicken_boundary_449	Chicken_13	18367460	18447460
Chicken_boundary_450	Chicken_14	0	40000
Chicken_boundary_451	Chicken_14	620000	720000
Chicken_boundary_452	Chicken_14	780000	880000
Chicken_boundary_453	Chicken_14	1760000	1860000
Chicken_boundary_454	Chicken_14	2120000	2260000
Chicken_boundary_455	Chicken_14	2340000	2420000
Chicken_boundary_456	Chicken_14	2560000	2640000
Chicken_boundary_457	Chicken_14	3080000	3180000
Chicken_boundary_458	Chicken_14	4240000	4320000
Chicken_boundary_459	Chicken_14	4360000	4440000
Chicken_boundary_460	Chicken_14	4480000	4600000
Chicken_boundary_461	Chicken_14	5000000	5120000
Chicken_boundary_462	Chicken_14	5540000	5700000
Chicken_boundary_463	Chicken_14	6140000	6220000
Chicken_boundary_464	Chicken_14	6280000	6360000
Chicken_boundary_465	Chicken_14	6420000	6560000
Chicken_boundary_466	Chicken_14	6880000	6980000
Chicken_boundary_467	Chicken_14	7280000	7380000
Chicken_boundary_468	Chicken_14	8640000	8720000
Chicken_boundary_469	Chicken_14	8820000	8900000
Chicken_boundary_470	Chicken_14	9060000	9140000
Chicken_boundary_471	Chicken_14	9860000	9940000
Chicken_boundary_472	Chicken_14	10140000	10220000
Chicken_boundary_473	Chicken_14	11380000	11460000
Chicken_boundary_474	Chicken_14	12260000	12400000
Chicken_boundary_475	Chicken_14	12960000	13040000
Chicken_boundary_476	Chicken_14	13240000	13320000
Chicken_boundary_477	Chicken_14	13620000	13720000
Chicken_boundary_478	Chicken_14	14280000	14380000
Chicken_boundary_479	Chicken_14	15555052	15635052
Chicken_boundary_480	Chicken_15	0	40000
Chicken_boundary_481	Chicken_15	300000	400000
Chicken_boundary_482	Chicken_15	1400000	1500000
Chicken_boundary_483	Chicken_15	2200000	2300000
Chicken_boundary_484	Chicken_15	2580000	2760000
Chicken_boundary_485	Chicken_15	3180000	3280000
Chicken_boundary_486	Chicken_15	4480000	4580000
Chicken_boundary_487	Chicken_15	4940000	5040000
Chicken_boundary_488	Chicken_15	5260000	5360000
Chicken_boundary_489	Chicken_15	5440000	5560000
Chicken_boundary_490	Chicken_15	5800000	5880000
Chicken_boundary_491	Chicken_15	5940000	6020000
Chicken_boundary_492	Chicken_15	7160000	7260000
Chicken_boundary_493	Chicken_15	7960000	8040000
Chicken_boundary_494	Chicken_15	8440000	8520000
Chicken_boundary_495	Chicken_15	9000000	9100000
Chicken_boundary_496	Chicken_15	9400000	9560000
Chicken_boundary_497	Chicken_15	9880000	9980000
Chicken_boundary_498	Chicken_15	10740000	10820000
Chicken_boundary_499	Chicken_15	10900000	10980000
Chicken_boundary_500	Chicken_15	11200000	11300000
Chicken_boundary_501	Chicken_15	11380000	11500000
Chicken_boundary_502	Chicken_15	11760000	11840000
Chicken_boundary_503	Chicken_15	12680000	12760000
Chicken_boundary_504	Chicken_16	40000	120000
Chicken_boundary_505	Chicken_16	220000	300000
Chicken_boundary_506	Chicken_17	620000	700000
Chicken_boundary_507	Chicken_17	1940000	2100000
Chicken_boundary_508	Chicken_17	2260000	2420000
Chicken_boundary_509	Chicken_17	2900000	3000000
Chicken_boundary_510	Chicken_17	3340000	3420000
Chicken_boundary_511	Chicken_17	3780000	3860000
Chicken_boundary_512	Chicken_17	4000000	4080000
Chicken_boundary_513	Chicken_17	5080000	5160000
Chicken_boundary_514	Chicken_17	5480000	5560000
Chicken_boundary_515	Chicken_17	6080000	6220000
Chicken_boundary_516	Chicken_17	6260000	6380000
Chicken_boundary_517	Chicken_17	7300000	7380000
Chicken_boundary_518	Chicken_17	7960000	8080000
Chicken_boundary_519	Chicken_17	8160000	8260000
Chicken_boundary_520	Chicken_17	8820000	8920000
Chicken_boundary_521	Chicken_17	9100000	9200000
Chicken_boundary_522	Chicken_17	9240000	9340000
Chicken_boundary_523	Chicken_17	9440000	9540000
Chicken_boundary_524	Chicken_17	10040000	10120000
Chicken_boundary_525	Chicken_17	10916400	10996400
Chicken_boundary_526	Chicken_18	0	40000
Chicken_boundary_527	Chicken_18	660000	760000
Chicken_boundary_528	Chicken_18	1020000	1120000
Chicken_boundary_529	Chicken_18	1660000	1740000
Chicken_boundary_530	Chicken_18	2160000	2260000
Chicken_boundary_531	Chicken_18	3000000	3100000
Chicken_boundary_532	Chicken_18	3400000	3480000
Chicken_boundary_533	Chicken_18	3540000	3620000
Chicken_boundary_534	Chicken_18	4220000	4340000
Chicken_boundary_535	Chicken_18	5080000	5180000
Chicken_boundary_536	Chicken_18	5880000	5960000
Chicken_boundary_537	Chicken_18	6080000	6160000
Chicken_boundary_538	Chicken_18	6300000	6380000
Chicken_boundary_539	Chicken_18	6440000	6520000
Chicken_boundary_540	Chicken_18	6660000	6780000
Chicken_boundary_541	Chicken_18	7080000	7180000
Chicken_boundary_542	Chicken_18	7780000	7860000
Chicken_boundary_543	Chicken_18	7900000	7980000
Chicken_boundary_544	Chicken_18	8380000	8480000
Chicken_boundary_545	Chicken_18	9180000	9280000
Chicken_boundary_546	Chicken_18	10020000	10100000
Chicken_boundary_547	Chicken_18	10160000	10260000
Chicken_boundary_548	Chicken_18	11013727	11093727
Chicken_boundary_549	Chicken_19	0	40000
Chicken_boundary_550	Chicken_19	1280000	1380000
Chicken_boundary_551	Chicken_19	2800000	2900000
Chicken_boundary_552	Chicken_19	3060000	3240000
Chicken_boundary_553	Chicken_19	3360000	3440000
Chicken_boundary_554	Chicken_19	3580000	3660000
Chicken_boundary_555	Chicken_19	4100000	4200000
Chicken_boundary_556	Chicken_19	4280000	4360000
Chicken_boundary_557	Chicken_19	4440000	4520000
Chicken_boundary_558	Chicken_19	5100000	5180000
Chicken_boundary_559	Chicken_19	5580000	5660000
Chicken_boundary_560	Chicken_19	5760000	5840000
Chicken_boundary_561	Chicken_19	6220000	6380000
Chicken_boundary_562	Chicken_19	6740000	6820000
Chicken_boundary_563	Chicken_19	6900000	6980000
Chicken_boundary_564	Chicken_19	7040000	7240000
Chicken_boundary_565	Chicken_19	7380000	7520000
Chicken_boundary_566	Chicken_19	8100000	8240000
Chicken_boundary_567	Chicken_19	8520000	8600000
Chicken_boundary_568	Chicken_19	8680000	8760000
Chicken_boundary_569	Chicken_19	9480000	9620000
Chicken_boundary_570	Chicken_19	9939828	10019828
Chicken_boundary_571	Chicken_2	0	40000
Chicken_boundary_572	Chicken_2	480000	600000
Chicken_boundary_573	Chicken_2	700000	780000
Chicken_boundary_574	Chicken_2	880000	960000
Chicken_boundary_575	Chicken_2	1440000	1560000
Chicken_boundary_576	Chicken_2	1900000	1980000
Chicken_boundary_577	Chicken_2	2080000	2160000
Chicken_boundary_578	Chicken_2	3220000	3320000
Chicken_boundary_579	Chicken_2	3980000	4120000
Chicken_boundary_580	Chicken_2	4340000	4440000
Chicken_boundary_581	Chicken_2	4640000	4740000
Chicken_boundary_582	Chicken_2	4800000	4880000
Chicken_boundary_583	Chicken_2	5280000	5380000
Chicken_boundary_584	Chicken_2	5680000	5800000
Chicken_boundary_585	Chicken_2	6180000	6260000
Chicken_boundary_586	Chicken_2	6800000	6900000
Chicken_boundary_587	Chicken_2	7220000	7340000
Chicken_boundary_588	Chicken_2	8060000	8140000
Chicken_boundary_589	Chicken_2	8480000	8580000
Chicken_boundary_590	Chicken_2	9300000	9380000
Chicken_boundary_591	Chicken_2	9480000	9560000
Chicken_boundary_592	Chicken_2	9780000	9860000
Chicken_boundary_593	Chicken_2	9900000	9980000
Chicken_boundary_594	Chicken_2	10400000	10480000
Chicken_boundary_595	Chicken_2	11380000	11480000
Chicken_boundary_596	Chicken_2	12280000	12360000
Chicken_boundary_597	Chicken_2	13000000	13100000
Chicken_boundary_598	Chicken_2	13980000	14060000
Chicken_boundary_599	Chicken_2	14120000	14200000
Chicken_boundary_600	Chicken_2	15000000	15120000
Chicken_boundary_601	Chicken_2	15300000	15380000
Chicken_boundary_602	Chicken_2	15440000	15520000
Chicken_boundary_603	Chicken_2	15940000	16020000
Chicken_boundary_604	Chicken_2	16640000	16740000
Chicken_boundary_605	Chicken_2	16860000	16980000
Chicken_boundary_606	Chicken_2	17400000	17500000
Chicken_boundary_607	Chicken_2	18040000	18140000
Chicken_boundary_608	Chicken_2	18280000	18380000
Chicken_boundary_609	Chicken_2	19080000	19160000
Chicken_boundary_610	Chicken_2	19260000	19340000
Chicken_boundary_611	Chicken_2	19660000	19740000
Chicken_boundary_612	Chicken_2	20000000	20160000
Chicken_boundary_613	Chicken_2	20280000	20400000
Chicken_boundary_614	Chicken_2	20920000	21020000
Chicken_boundary_615	Chicken_2	21720000	21800000
Chicken_boundary_616	Chicken_2	21980000	22080000
Chicken_boundary_617	Chicken_2	22380000	22460000
Chicken_boundary_618	Chicken_2	22500000	22580000
Chicken_boundary_619	Chicken_2	22900000	23040000
Chicken_boundary_620	Chicken_2	23660000	23780000
Chicken_boundary_621	Chicken_2	24460000	24560000
Chicken_boundary_622	Chicken_2	24660000	24740000
Chicken_boundary_623	Chicken_2	26280000	26360000
Chicken_boundary_624	Chicken_2	26740000	26880000
Chicken_boundary_625	Chicken_2	27060000	27160000
Chicken_boundary_626	Chicken_2	27660000	27740000
Chicken_boundary_627	Chicken_2	28480000	28660000
Chicken_boundary_628	Chicken_2	28980000	29060000
Chicken_boundary_629	Chicken_2	29800000	29880000
Chicken_boundary_630	Chicken_2	30180000	30300000
Chicken_boundary_631	Chicken_2	30660000	30740000
Chicken_boundary_632	Chicken_2	31140000	31240000
Chicken_boundary_633	Chicken_2	31380000	31460000
Chicken_boundary_634	Chicken_2	31600000	31720000
Chicken_boundary_635	Chicken_2	31800000	31900000
Chicken_boundary_636	Chicken_2	32100000	32180000
Chicken_boundary_637	Chicken_2	32400000	32500000
Chicken_boundary_638	Chicken_2	32660000	32740000
Chicken_boundary_639	Chicken_2	33160000	33300000
Chicken_boundary_640	Chicken_2	34000000	34120000
Chicken_boundary_641	Chicken_2	34320000	34400000
Chicken_boundary_642	Chicken_2	35500000	35600000
Chicken_boundary_643	Chicken_2	37260000	37360000
Chicken_boundary_644	Chicken_2	37580000	37740000
Chicken_boundary_645	Chicken_2	37960000	38080000
Chicken_boundary_646	Chicken_2	38520000	38620000
Chicken_boundary_647	Chicken_2	38680000	38760000
Chicken_boundary_648	Chicken_2	38940000	39020000
Chicken_boundary_649	Chicken_2	39700000	39800000
Chicken_boundary_650	Chicken_2	40580000	40680000
Chicken_boundary_651	Chicken_2	41000000	41080000
Chicken_boundary_652	Chicken_2	41480000	41600000
Chicken_boundary_653	Chicken_2	42380000	42560000
Chicken_boundary_654	Chicken_2	42760000	42860000
Chicken_boundary_655	Chicken_2	43240000	43400000
Chicken_boundary_656	Chicken_2	43920000	44020000
Chicken_boundary_657	Chicken_2	44100000	44180000
Chicken_boundary_658	Chicken_2	44580000	44660000
Chicken_boundary_659	Chicken_2	44740000	44820000
Chicken_boundary_660	Chicken_2	44940000	45020000
Chicken_boundary_661	Chicken_2	46040000	46120000
Chicken_boundary_662	Chicken_2	46200000	46280000
Chicken_boundary_663	Chicken_2	46880000	46980000
Chicken_boundary_664	Chicken_2	47140000	47220000
Chicken_boundary_665	Chicken_2	48100000	48180000
Chicken_boundary_666	Chicken_2	48360000	48440000
Chicken_boundary_667	Chicken_2	48640000	48720000
Chicken_boundary_668	Chicken_2	48820000	48900000
Chicken_boundary_669	Chicken_2	49140000	49220000
Chicken_boundary_670	Chicken_2	49420000	49500000
Chicken_boundary_671	Chicken_2	49940000	50120000
Chicken_boundary_672	Chicken_2	50800000	50920000
Chicken_boundary_673	Chicken_2	52280000	52360000
Chicken_boundary_674	Chicken_2	52800000	52880000
Chicken_boundary_675	Chicken_2	54340000	54420000
Chicken_boundary_676	Chicken_2	54520000	54600000
Chicken_boundary_677	Chicken_2	55180000	55300000
Chicken_boundary_678	Chicken_2	56220000	56300000
Chicken_boundary_679	Chicken_2	56340000	56420000
Chicken_boundary_680	Chicken_2	56600000	56700000
Chicken_boundary_681	Chicken_2	56880000	56960000
Chicken_boundary_682	Chicken_2	57880000	57960000
Chicken_boundary_683	Chicken_2	58020000	58100000
Chicken_boundary_684	Chicken_2	59600000	59680000
Chicken_boundary_685	Chicken_2	59800000	59880000
Chicken_boundary_686	Chicken_2	60480000	60580000
Chicken_boundary_687	Chicken_2	61500000	61580000
Chicken_boundary_688	Chicken_2	62380000	62480000
Chicken_boundary_689	Chicken_2	63120000	63200000
Chicken_boundary_690	Chicken_2	63300000	63380000
Chicken_boundary_691	Chicken_2	64480000	64560000
Chicken_boundary_692	Chicken_2	64780000	64860000
Chicken_boundary_693	Chicken_2	65060000	65140000
Chicken_boundary_694	Chicken_2	65740000	65840000
Chicken_boundary_695	Chicken_2	66120000	66220000
Chicken_boundary_696	Chicken_2	66440000	66520000
Chicken_boundary_697	Chicken_2	66560000	66640000
Chicken_boundary_698	Chicken_2	67160000	67240000
Chicken_boundary_699	Chicken_2	67780000	67880000
Chicken_boundary_700	Chicken_2	68000000	68100000
Chicken_boundary_701	Chicken_2	68540000	68620000
Chicken_boundary_702	Chicken_2	69400000	69480000
Chicken_boundary_703	Chicken_2	70420000	70500000
Chicken_boundary_704	Chicken_2	70620000	70700000
Chicken_boundary_705	Chicken_2	72520000	72600000
Chicken_boundary_706	Chicken_2	73520000	73620000
Chicken_boundary_707	Chicken_2	75160000	75240000
Chicken_boundary_708	Chicken_2	75580000	75680000
Chicken_boundary_709	Chicken_2	75820000	75980000
Chicken_boundary_710	Chicken_2	76280000	76360000
Chicken_boundary_711	Chicken_2	76520000	76660000
Chicken_boundary_712	Chicken_2	76780000	76880000
Chicken_boundary_713	Chicken_2	78480000	78580000
Chicken_boundary_714	Chicken_2	79420000	79520000
Chicken_boundary_715	Chicken_2	80140000	80240000
Chicken_boundary_716	Chicken_2	80700000	80880000
Chicken_boundary_717	Chicken_2	80980000	81060000
Chicken_boundary_718	Chicken_2	81480000	81580000
Chicken_boundary_719	Chicken_2	82180000	82280000
Chicken_boundary_720	Chicken_2	83280000	83360000
Chicken_boundary_721	Chicken_2	83760000	83880000
Chicken_boundary_722	Chicken_2	84500000	84600000
Chicken_boundary_723	Chicken_2	85000000	85120000
Chicken_boundary_724	Chicken_2	86140000	86220000
Chicken_boundary_725	Chicken_2	88080000	88180000
Chicken_boundary_726	Chicken_2	88680000	88760000
Chicken_boundary_727	Chicken_2	88840000	88920000
Chicken_boundary_728	Chicken_2	89180000	89300000
Chicken_boundary_729	Chicken_2	89360000	89460000
Chicken_boundary_730	Chicken_2	90040000	90120000
Chicken_boundary_731	Chicken_2	90380000	90460000
Chicken_boundary_732	Chicken_2	90520000	90600000
Chicken_boundary_733	Chicken_2	90920000	91040000
Chicken_boundary_734	Chicken_2	91120000	91240000
Chicken_boundary_735	Chicken_2	92080000	92160000
Chicken_boundary_736	Chicken_2	92860000	92940000
Chicken_boundary_737	Chicken_2	93900000	94000000
Chicken_boundary_738	Chicken_2	94480000	94580000
Chicken_boundary_739	Chicken_2	95140000	95220000
Chicken_boundary_740	Chicken_2	96760000	96860000
Chicken_boundary_741	Chicken_2	97160000	97240000
Chicken_boundary_742	Chicken_2	97380000	97480000
Chicken_boundary_743	Chicken_2	97680000	97780000
Chicken_boundary_744	Chicken_2	98240000	98340000
Chicken_boundary_745	Chicken_2	98720000	98800000
Chicken_boundary_746	Chicken_2	99080000	99160000
Chicken_boundary_747	Chicken_2	99720000	99840000
Chicken_boundary_748	Chicken_2	100440000	100580000
Chicken_boundary_749	Chicken_2	100940000	101020000
Chicken_boundary_750	Chicken_2	101120000	101200000
Chicken_boundary_751	Chicken_2	101360000	101500000
Chicken_boundary_752	Chicken_2	102400000	102500000
Chicken_boundary_753	Chicken_2	102660000	102740000
Chicken_boundary_754	Chicken_2	102800000	102880000
Chicken_boundary_755	Chicken_2	103460000	103620000
Chicken_boundary_756	Chicken_2	104400000	104520000
Chicken_boundary_757	Chicken_2	104740000	104840000
Chicken_boundary_758	Chicken_2	106200000	106280000
Chicken_boundary_759	Chicken_2	106600000	106720000
Chicken_boundary_760	Chicken_2	107780000	107900000
Chicken_boundary_761	Chicken_2	108280000	108400000
Chicken_boundary_762	Chicken_2	108740000	108820000
Chicken_boundary_763	Chicken_2	109780000	109940000
Chicken_boundary_764	Chicken_2	110660000	110760000
Chicken_boundary_765	Chicken_2	111320000	111480000
Chicken_boundary_766	Chicken_2	111900000	112000000
Chicken_boundary_767	Chicken_2	112420000	112500000
Chicken_boundary_768	Chicken_2	113140000	113240000
Chicken_boundary_769	Chicken_2	113640000	113800000
Chicken_boundary_770	Chicken_2	114180000	114300000
Chicken_boundary_771	Chicken_2	114700000	114800000
Chicken_boundary_772	Chicken_2	115200000	115280000
Chicken_boundary_773	Chicken_2	115700000	115780000
Chicken_boundary_774	Chicken_2	116740000	116900000
Chicken_boundary_775	Chicken_2	117140000	117240000
Chicken_boundary_776	Chicken_2	117680000	117820000
Chicken_boundary_777	Chicken_2	118020000	118180000
Chicken_boundary_778	Chicken_2	118600000	118680000
Chicken_boundary_779	Chicken_2	118840000	118920000
Chicken_boundary_780	Chicken_2	119040000	119140000
Chicken_boundary_781	Chicken_2	120740000	120840000
Chicken_boundary_782	Chicken_2	121380000	121460000
Chicken_boundary_783	Chicken_2	121580000	121660000
Chicken_boundary_784	Chicken_2	121980000	122060000
Chicken_boundary_785	Chicken_2	123240000	123400000
Chicken_boundary_786	Chicken_2	123660000	123760000
Chicken_boundary_787	Chicken_2	125240000	125360000
Chicken_boundary_788	Chicken_2	126660000	126780000
Chicken_boundary_789	Chicken_2	127340000	127440000
Chicken_boundary_790	Chicken_2	128020000	128120000
Chicken_boundary_791	Chicken_2	129160000	129260000
Chicken_boundary_792	Chicken_2	129840000	129920000
Chicken_boundary_793	Chicken_2	130000000	130080000
Chicken_boundary_794	Chicken_2	130540000	130640000
Chicken_boundary_795	Chicken_2	131180000	131260000
Chicken_boundary_796	Chicken_2	132440000	132520000
Chicken_boundary_797	Chicken_2	132560000	132640000
Chicken_boundary_798	Chicken_2	134240000	134320000
Chicken_boundary_799	Chicken_2	134500000	134580000
Chicken_boundary_800	Chicken_2	134840000	134940000
Chicken_boundary_801	Chicken_2	135800000	135880000
Chicken_boundary_802	Chicken_2	136740000	136820000
Chicken_boundary_803	Chicken_2	138220000	138320000
Chicken_boundary_804	Chicken_2	138540000	138640000
Chicken_boundary_805	Chicken_2	139440000	139520000
Chicken_boundary_806	Chicken_2	140560000	140740000
Chicken_boundary_807	Chicken_2	140920000	141000000
Chicken_boundary_808	Chicken_2	141420000	141540000
Chicken_boundary_809	Chicken_2	141740000	141860000
Chicken_boundary_810	Chicken_2	142160000	142240000
Chicken_boundary_811	Chicken_2	142740000	142820000
Chicken_boundary_812	Chicken_2	144320000	144400000
Chicken_boundary_813	Chicken_2	144660000	144740000
Chicken_boundary_814	Chicken_2	145700000	145840000
Chicken_boundary_815	Chicken_2	146080000	146180000
Chicken_boundary_816	Chicken_2	148520000	148660000
Chicken_boundary_817	Chicken_2	149200000	149280000
Chicken_boundary_818	Chicken_2	149520735	149600735
Chicken_boundary_819	Chicken_20	0	40000
Chicken_boundary_820	Chicken_20	440000	540000
Chicken_boundary_821	Chicken_20	1440000	1560000
Chicken_boundary_822	Chicken_20	2320000	2420000
Chicken_boundary_823	Chicken_20	2560000	2640000
Chicken_boundary_824	Chicken_20	2780000	2860000
Chicken_boundary_825	Chicken_20	3920000	4040000
Chicken_boundary_826	Chicken_20	5000000	5100000
Chicken_boundary_827	Chicken_20	5240000	5320000
Chicken_boundary_828	Chicken_20	5360000	5440000
Chicken_boundary_829	Chicken_20	5660000	5800000
Chicken_boundary_830	Chicken_20	6060000	6160000
Chicken_boundary_831	Chicken_20	6560000	6720000
Chicken_boundary_832	Chicken_20	8080000	8180000
Chicken_boundary_833	Chicken_20	9680000	9800000
Chicken_boundary_834	Chicken_20	10700000	10860000
Chicken_boundary_835	Chicken_20	10900000	11000000
Chicken_boundary_836	Chicken_20	11040000	11140000
Chicken_boundary_837	Chicken_20	11760000	11900000
Chicken_boundary_838	Chicken_20	12140000	12260000
Chicken_boundary_839	Chicken_20	12500000	12660000
Chicken_boundary_840	Chicken_20	14069371	14149371
Chicken_boundary_841	Chicken_21	0	40000
Chicken_boundary_842	Chicken_21	1500000	1580000
Chicken_boundary_843	Chicken_21	1960000	2040000
Chicken_boundary_844	Chicken_21	2120000	2200000
Chicken_boundary_845	Chicken_21	2820000	2920000
Chicken_boundary_846	Chicken_21	2980000	3080000
Chicken_boundary_847	Chicken_21	3380000	3480000
Chicken_boundary_848	Chicken_21	4140000	4240000
Chicken_boundary_849	Chicken_21	4340000	4480000
Chicken_boundary_850	Chicken_21	4620000	4700000
Chicken_boundary_851	Chicken_21	5100000	5220000
Chicken_boundary_852	Chicken_21	5480000	5580000
Chicken_boundary_853	Chicken_21	5800000	5880000
Chicken_boundary_854	Chicken_21	6822722	6902722
Chicken_boundary_855	Chicken_22	0	40000
Chicken_boundary_856	Chicken_22	780000	880000
Chicken_boundary_857	Chicken_22	1320000	1400000
Chicken_boundary_858	Chicken_22	2180000	2320000
Chicken_boundary_859	Chicken_22	2380000	2500000
Chicken_boundary_860	Chicken_22	2720000	2820000
Chicken_boundary_861	Chicken_22	2960000	3040000
Chicken_boundary_862	Chicken_22	3480000	3560000
Chicken_boundary_863	Chicken_22	4689743	4769743
Chicken_boundary_864	Chicken_23	0	40000
Chicken_boundary_865	Chicken_23	420000	560000
Chicken_boundary_866	Chicken_23	1220000	1320000
Chicken_boundary_867	Chicken_23	1540000	1620000
Chicken_boundary_868	Chicken_23	1740000	1840000
Chicken_boundary_869	Chicken_23	2340000	2600000
Chicken_boundary_870	Chicken_23	3140000	3280000
Chicken_boundary_871	Chicken_23	4020000	4100000
Chicken_boundary_872	Chicken_23	4180000	4260000
Chicken_boundary_873	Chicken_23	4400000	4480000
Chicken_boundary_874	Chicken_23	4920000	5020000
Chicken_boundary_875	Chicken_23	5700000	5780000
Chicken_boundary_876	Chicken_24	0	40000
Chicken_boundary_877	Chicken_24	1040000	1200000
Chicken_boundary_878	Chicken_24	1500000	1620000
Chicken_boundary_879	Chicken_24	2500000	2600000
Chicken_boundary_880	Chicken_24	2880000	3000000
Chicken_boundary_881	Chicken_24	3460000	3580000
Chicken_boundary_882	Chicken_24	4140000	4220000
Chicken_boundary_883	Chicken_24	4320000	4400000
Chicken_boundary_884	Chicken_24	4520000	4600000
Chicken_boundary_885	Chicken_24	5180000	5280000
Chicken_boundary_886	Chicken_24	5600000	5720000
Chicken_boundary_887	Chicken_24	6240547	6320547
Chicken_boundary_888	Chicken_25	0	80000
Chicken_boundary_889	Chicken_25	800000	900000
Chicken_boundary_890	Chicken_25	1580000	1700000
Chicken_boundary_891	Chicken_25	2140000	2220000
Chicken_boundary_892	Chicken_25	2320000	2440000
Chicken_boundary_893	Chicken_25	2500000	2600000
Chicken_boundary_894	Chicken_25	2820000	2900000
Chicken_boundary_895	Chicken_26	0	40000
Chicken_boundary_896	Chicken_26	440000	560000
Chicken_boundary_897	Chicken_26	1060000	1160000
Chicken_boundary_898	Chicken_26	1480000	1620000
Chicken_boundary_899	Chicken_26	1980000	2060000
Chicken_boundary_900	Chicken_26	2140000	2220000
Chicken_boundary_901	Chicken_26	2500000	2580000
Chicken_boundary_902	Chicken_26	2680000	2760000
Chicken_boundary_903	Chicken_26	3680000	3760000
Chicken_boundary_904	Chicken_26	4060000	4140000
Chicken_boundary_905	Chicken_26	4260000	4340000
Chicken_boundary_906	Chicken_26	4380000	4460000
Chicken_boundary_907	Chicken_26	4680000	4780000
Chicken_boundary_908	Chicken_26	5273770	5353770
Chicken_boundary_909	Chicken_27	120000	200000
Chicken_boundary_910	Chicken_27	680000	760000
Chicken_boundary_911	Chicken_27	2440000	2600000
Chicken_boundary_912	Chicken_27	2940000	3060000
Chicken_boundary_913	Chicken_27	3100000	3240000
Chicken_boundary_914	Chicken_27	3540000	3680000
Chicken_boundary_915	Chicken_27	3960000	4040000
Chicken_boundary_916	Chicken_27	4360000	4520000
Chicken_boundary_917	Chicken_27	5615794	5695794
Chicken_boundary_918	Chicken_28	0	40000
Chicken_boundary_919	Chicken_28	700000	840000
Chicken_boundary_920	Chicken_28	1240000	1320000
Chicken_boundary_921	Chicken_28	1360000	1440000
Chicken_boundary_922	Chicken_28	1600000	1700000
Chicken_boundary_923	Chicken_28	2440000	2520000
Chicken_boundary_924	Chicken_28	2560000	2640000
Chicken_boundary_925	Chicken_28	3640000	3800000
Chicken_boundary_926	Chicken_28	3900000	4000000
Chicken_boundary_927	Chicken_28	4400000	4480000
Chicken_boundary_928	Chicken_28	4934273	5014273
Chicken_boundary_929	Chicken_3	0	40000
Chicken_boundary_930	Chicken_3	660000	760000
Chicken_boundary_931	Chicken_3	2260000	2340000
Chicken_boundary_932	Chicken_3	2420000	2500000
Chicken_boundary_933	Chicken_3	2920000	3100000
Chicken_boundary_934	Chicken_3	3880000	3960000
Chicken_boundary_935	Chicken_3	4140000	4280000
Chicken_boundary_936	Chicken_3	4420000	4580000
Chicken_boundary_937	Chicken_3	5660000	5740000
Chicken_boundary_938	Chicken_3	6780000	6880000
Chicken_boundary_939	Chicken_3	7640000	7720000
Chicken_boundary_940	Chicken_3	7860000	7940000
Chicken_boundary_941	Chicken_3	8120000	8220000
Chicken_boundary_942	Chicken_3	8740000	8840000
Chicken_boundary_943	Chicken_3	9480000	9660000
Chicken_boundary_944	Chicken_3	9940000	10040000
Chicken_boundary_945	Chicken_3	11220000	11360000
Chicken_boundary_946	Chicken_3	11680000	11760000
Chicken_boundary_947	Chicken_3	12180000	12260000
Chicken_boundary_948	Chicken_3	13860000	13940000
Chicken_boundary_949	Chicken_3	13980000	14060000
Chicken_boundary_950	Chicken_3	14220000	14320000
Chicken_boundary_951	Chicken_3	14580000	14700000
Chicken_boundary_952	Chicken_3	15340000	15420000
Chicken_boundary_953	Chicken_3	15980000	16100000
Chicken_boundary_954	Chicken_3	17020000	17200000
Chicken_boundary_955	Chicken_3	17540000	17620000
Chicken_boundary_956	Chicken_3	17660000	17740000
Chicken_boundary_957	Chicken_3	17980000	18100000
Chicken_boundary_958	Chicken_3	18800000	18880000
Chicken_boundary_959	Chicken_3	19440000	19520000
Chicken_boundary_960	Chicken_3	20720000	20820000
Chicken_boundary_961	Chicken_3	20980000	21100000
Chicken_boundary_962	Chicken_3	21720000	21800000
Chicken_boundary_963	Chicken_3	22260000	22380000
Chicken_boundary_964	Chicken_3	22640000	22740000
Chicken_boundary_965	Chicken_3	22980000	23080000
Chicken_boundary_966	Chicken_3	23520000	23620000
Chicken_boundary_967	Chicken_3	24120000	24240000
Chicken_boundary_968	Chicken_3	25180000	25340000
Chicken_boundary_969	Chicken_3	25880000	25980000
Chicken_boundary_970	Chicken_3	26240000	26320000
Chicken_boundary_971	Chicken_3	26680000	26780000
Chicken_boundary_972	Chicken_3	26960000	27060000
Chicken_boundary_973	Chicken_3	27400000	27480000
Chicken_boundary_974	Chicken_3	27820000	27920000
Chicken_boundary_975	Chicken_3	28720000	28820000
Chicken_boundary_976	Chicken_3	29120000	29220000
Chicken_boundary_977	Chicken_3	29560000	29660000
Chicken_boundary_978	Chicken_3	30220000	30320000
Chicken_boundary_979	Chicken_3	30920000	31020000
Chicken_boundary_980	Chicken_3	31060000	31160000
Chicken_boundary_981	Chicken_3	31700000	31800000
Chicken_boundary_982	Chicken_3	32040000	32140000
Chicken_boundary_983	Chicken_3	33660000	33760000
Chicken_boundary_984	Chicken_3	34840000	34940000
Chicken_boundary_985	Chicken_3	35260000	35360000
Chicken_boundary_986	Chicken_3	35760000	35840000
Chicken_boundary_987	Chicken_3	35960000	36040000
Chicken_boundary_988	Chicken_3	36420000	36520000
Chicken_boundary_989	Chicken_3	37800000	37900000
Chicken_boundary_990	Chicken_3	38540000	38620000
Chicken_boundary_991	Chicken_3	38660000	38740000
Chicken_boundary_992	Chicken_3	38920000	39020000
Chicken_boundary_993	Chicken_3	40100000	40220000
Chicken_boundary_994	Chicken_3	40780000	40880000
Chicken_boundary_995	Chicken_3	41200000	41300000
Chicken_boundary_996	Chicken_3	41580000	41680000
Chicken_boundary_997	Chicken_3	42080000	42220000
Chicken_boundary_998	Chicken_3	42520000	42700000
Chicken_boundary_999	Chicken_3	43000000	43080000
Chicken_boundary_1000	Chicken_3	43140000	43220000
Chicken_boundary_1001	Chicken_3	43400000	43500000
Chicken_boundary_1002	Chicken_3	45220000	45320000
Chicken_boundary_1003	Chicken_3	45700000	45800000
Chicken_boundary_1004	Chicken_3	45960000	46060000
Chicken_boundary_1005	Chicken_3	46620000	46700000
Chicken_boundary_1006	Chicken_3	46740000	46820000
Chicken_boundary_1007	Chicken_3	47260000	47360000
Chicken_boundary_1008	Chicken_3	47860000	47940000
Chicken_boundary_1009	Chicken_3	48040000	48120000
Chicken_boundary_1010	Chicken_3	48260000	48400000
Chicken_boundary_1011	Chicken_3	48740000	48840000
Chicken_boundary_1012	Chicken_3	48960000	49080000
Chicken_boundary_1013	Chicken_3	49540000	49620000
Chicken_boundary_1014	Chicken_3	49800000	49880000
Chicken_boundary_1015	Chicken_3	50160000	50260000
Chicken_boundary_1016	Chicken_3	50420000	50560000
Chicken_boundary_1017	Chicken_3	51640000	51720000
Chicken_boundary_1018	Chicken_3	51960000	52060000
Chicken_boundary_1019	Chicken_3	52360000	52480000
Chicken_boundary_1020	Chicken_3	52920000	53060000
Chicken_boundary_1021	Chicken_3	54120000	54200000
Chicken_boundary_1022	Chicken_3	54300000	54380000
Chicken_boundary_1023	Chicken_3	54640000	54760000
Chicken_boundary_1024	Chicken_3	55060000	55160000
Chicken_boundary_1025	Chicken_3	55720000	55800000
Chicken_boundary_1026	Chicken_3	56420000	56500000
Chicken_boundary_1027	Chicken_3	56540000	56620000
Chicken_boundary_1028	Chicken_3	57120000	57200000
Chicken_boundary_1029	Chicken_3	57320000	57400000
Chicken_boundary_1030	Chicken_3	57720000	57820000
Chicken_boundary_1031	Chicken_3	58100000	58180000
Chicken_boundary_1032	Chicken_3	59200000	59280000
Chicken_boundary_1033	Chicken_3	59880000	59960000
Chicken_boundary_1034	Chicken_3	60000000	60080000
Chicken_boundary_1035	Chicken_3	60200000	60280000
Chicken_boundary_1036	Chicken_3	61080000	61180000
Chicken_boundary_1037	Chicken_3	61420000	61540000
Chicken_boundary_1038	Chicken_3	61920000	62060000
Chicken_boundary_1039	Chicken_3	62900000	63000000
Chicken_boundary_1040	Chicken_3	63060000	63180000
Chicken_boundary_1041	Chicken_3	63720000	63800000
Chicken_boundary_1042	Chicken_3	64000000	64080000
Chicken_boundary_1043	Chicken_3	64940000	65020000
Chicken_boundary_1044	Chicken_3	65900000	66000000
Chicken_boundary_1045	Chicken_3	66320000	66420000
Chicken_boundary_1046	Chicken_3	66660000	66760000
Chicken_boundary_1047	Chicken_3	67180000	67280000
Chicken_boundary_1048	Chicken_3	67700000	67800000
Chicken_boundary_1049	Chicken_3	68080000	68200000
Chicken_boundary_1050	Chicken_3	69040000	69120000
Chicken_boundary_1051	Chicken_3	71020000	71120000
Chicken_boundary_1052	Chicken_3	71460000	71560000
Chicken_boundary_1053	Chicken_3	72800000	72960000
Chicken_boundary_1054	Chicken_3	73040000	73140000
Chicken_boundary_1055	Chicken_3	73460000	73580000
Chicken_boundary_1056	Chicken_3	75340000	75440000
Chicken_boundary_1057	Chicken_3	75680000	75800000
Chicken_boundary_1058	Chicken_3	76080000	76160000
Chicken_boundary_1059	Chicken_3	77100000	77220000
Chicken_boundary_1060	Chicken_3	77680000	77760000
Chicken_boundary_1061	Chicken_3	77860000	77940000
Chicken_boundary_1062	Chicken_3	78160000	78280000
Chicken_boundary_1063	Chicken_3	78480000	78600000
Chicken_boundary_1064	Chicken_3	79440000	79620000
Chicken_boundary_1065	Chicken_3	79880000	79960000
Chicken_boundary_1066	Chicken_3	80840000	80940000
Chicken_boundary_1067	Chicken_3	81020000	81120000
Chicken_boundary_1068	Chicken_3	81760000	81860000
Chicken_boundary_1069	Chicken_3	82180000	82260000
Chicken_boundary_1070	Chicken_3	83140000	83220000
Chicken_boundary_1071	Chicken_3	85820000	85920000
Chicken_boundary_1072	Chicken_3	86980000	87080000
Chicken_boundary_1073	Chicken_3	87460000	87540000
Chicken_boundary_1074	Chicken_3	87860000	87960000
Chicken_boundary_1075	Chicken_3	88660000	88760000
Chicken_boundary_1076	Chicken_3	89000000	89100000
Chicken_boundary_1077	Chicken_3	91120000	91200000
Chicken_boundary_1078	Chicken_3	91700000	91820000
Chicken_boundary_1079	Chicken_3	92180000	92300000
Chicken_boundary_1080	Chicken_3	93180000	93260000
Chicken_boundary_1081	Chicken_3	94040000	94180000
Chicken_boundary_1082	Chicken_3	95380000	95540000
Chicken_boundary_1083	Chicken_3	96560000	96660000
Chicken_boundary_1084	Chicken_3	97320000	97420000
Chicken_boundary_1085	Chicken_3	97560000	97640000
Chicken_boundary_1086	Chicken_3	97700000	97780000
Chicken_boundary_1087	Chicken_3	97860000	97940000
Chicken_boundary_1088	Chicken_3	98440000	98520000
Chicken_boundary_1089	Chicken_3	99320000	99420000
Chicken_boundary_1090	Chicken_3	100000000	100140000
Chicken_boundary_1091	Chicken_3	100820000	100900000
Chicken_boundary_1092	Chicken_3	101780000	102140000
Chicken_boundary_1093	Chicken_3	102320000	102400000
Chicken_boundary_1094	Chicken_3	102700000	102780000
Chicken_boundary_1095	Chicken_3	104760000	104840000
Chicken_boundary_1096	Chicken_3	104980000	105060000
Chicken_boundary_1097	Chicken_3	106200000	106280000
Chicken_boundary_1098	Chicken_3	106460000	106560000
Chicken_boundary_1099	Chicken_3	106780000	106860000
Chicken_boundary_1100	Chicken_3	107300000	107400000
Chicken_boundary_1101	Chicken_3	109180000	109360000
Chicken_boundary_1102	Chicken_3	110420000	110580000
Chicken_boundary_1103	Chicken_3	111262122	111342122
Chicken_boundary_1104	Chicken_33	0	40000
Chicken_boundary_1105	Chicken_33	680000	820000
Chicken_boundary_1106	Chicken_33	1080000	1160000
Chicken_boundary_1107	Chicken_33	1608031	1688031
Chicken_boundary_1108	Chicken_4	0	40000
Chicken_boundary_1109	Chicken_4	1240000	1340000
Chicken_boundary_1110	Chicken_4	1480000	1620000
Chicken_boundary_1111	Chicken_4	2260000	2480000
Chicken_boundary_1112	Chicken_4	2980000	3080000
Chicken_boundary_1113	Chicken_4	3220000	3300000
Chicken_boundary_1114	Chicken_4	3460000	3540000
Chicken_boundary_1115	Chicken_4	3960000	4060000
Chicken_boundary_1116	Chicken_4	4280000	4380000
Chicken_boundary_1117	Chicken_4	5120000	5240000
Chicken_boundary_1118	Chicken_4	6120000	6200000
Chicken_boundary_1119	Chicken_4	8080000	8240000
Chicken_boundary_1120	Chicken_4	8720000	8800000
Chicken_boundary_1121	Chicken_4	8980000	9100000
Chicken_boundary_1122	Chicken_4	9400000	9500000
Chicken_boundary_1123	Chicken_4	11180000	11260000
Chicken_boundary_1124	Chicken_4	11300000	11380000
Chicken_boundary_1125	Chicken_4	12300000	12400000
Chicken_boundary_1126	Chicken_4	12560000	12680000
Chicken_boundary_1127	Chicken_4	12900000	13040000
Chicken_boundary_1128	Chicken_4	13360000	13460000
Chicken_boundary_1129	Chicken_4	14100000	14200000
Chicken_boundary_1130	Chicken_4	15700000	15800000
Chicken_boundary_1131	Chicken_4	16420000	16520000
Chicken_boundary_1132	Chicken_4	16760000	16860000
Chicken_boundary_1133	Chicken_4	17400000	17480000
Chicken_boundary_1134	Chicken_4	18100000	18200000
Chicken_boundary_1135	Chicken_4	18800000	18880000
Chicken_boundary_1136	Chicken_4	19320000	19400000
Chicken_boundary_1137	Chicken_4	20380000	20560000
Chicken_boundary_1138	Chicken_4	22360000	22460000
Chicken_boundary_1139	Chicken_4	23540000	23620000
Chicken_boundary_1140	Chicken_4	23840000	23920000
Chicken_boundary_1141	Chicken_4	24040000	24120000
Chicken_boundary_1142	Chicken_4	24340000	24440000
Chicken_boundary_1143	Chicken_4	25120000	25220000
Chicken_boundary_1144	Chicken_4	25360000	25480000
Chicken_boundary_1145	Chicken_4	26900000	26980000
Chicken_boundary_1146	Chicken_4	27040000	27120000
Chicken_boundary_1147	Chicken_4	28680000	28780000
Chicken_boundary_1148	Chicken_4	29400000	29480000
Chicken_boundary_1149	Chicken_4	29520000	29600000
Chicken_boundary_1150	Chicken_4	29800000	29920000
Chicken_boundary_1151	Chicken_4	30600000	30700000
Chicken_boundary_1152	Chicken_4	30800000	30960000
Chicken_boundary_1153	Chicken_4	31220000	31320000
Chicken_boundary_1154	Chicken_4	32180000	32340000
Chicken_boundary_1155	Chicken_4	33060000	33140000
Chicken_boundary_1156	Chicken_4	33440000	33520000
Chicken_boundary_1157	Chicken_4	34000000	34180000
Chicken_boundary_1158	Chicken_4	34600000	34760000
Chicken_boundary_1159	Chicken_4	34840000	34920000
Chicken_boundary_1160	Chicken_4	34960000	35040000
Chicken_boundary_1161	Chicken_4	35440000	35540000
Chicken_boundary_1162	Chicken_4	37360000	37480000
Chicken_boundary_1163	Chicken_4	37940000	38040000
Chicken_boundary_1164	Chicken_4	38200000	38300000
Chicken_boundary_1165	Chicken_4	38700000	38780000
Chicken_boundary_1166	Chicken_4	38920000	39000000
Chicken_boundary_1167	Chicken_4	39480000	39560000
Chicken_boundary_1168	Chicken_4	39740000	39820000
Chicken_boundary_1169	Chicken_4	40020000	40140000
Chicken_boundary_1170	Chicken_4	41200000	41280000
Chicken_boundary_1171	Chicken_4	42480000	42600000
Chicken_boundary_1172	Chicken_4	43400000	43480000
Chicken_boundary_1173	Chicken_4	43520000	43600000
Chicken_boundary_1174	Chicken_4	43960000	44060000
Chicken_boundary_1175	Chicken_4	44960000	45040000
Chicken_boundary_1176	Chicken_4	45200000	45280000
Chicken_boundary_1177	Chicken_4	45900000	46020000
Chicken_boundary_1178	Chicken_4	46620000	46700000
Chicken_boundary_1179	Chicken_4	46800000	46880000
Chicken_boundary_1180	Chicken_4	49480000	49600000
Chicken_boundary_1181	Chicken_4	50200000	50360000
Chicken_boundary_1182	Chicken_4	50700000	50860000
Chicken_boundary_1183	Chicken_4	51040000	51180000
Chicken_boundary_1184	Chicken_4	52060000	52160000
Chicken_boundary_1185	Chicken_4	52960000	53040000
Chicken_boundary_1186	Chicken_4	53320000	53420000
Chicken_boundary_1187	Chicken_4	54240000	54380000
Chicken_boundary_1188	Chicken_4	54860000	54940000
Chicken_boundary_1189	Chicken_4	55300000	55400000
Chicken_boundary_1190	Chicken_4	56540000	56640000
Chicken_boundary_1191	Chicken_4	57420000	57580000
Chicken_boundary_1192	Chicken_4	58140000	58240000
Chicken_boundary_1193	Chicken_4	58620000	58700000
Chicken_boundary_1194	Chicken_4	60300000	60440000
Chicken_boundary_1195	Chicken_4	61360000	61460000
Chicken_boundary_1196	Chicken_4	61680000	61820000
Chicken_boundary_1197	Chicken_4	62040000	62140000
Chicken_boundary_1198	Chicken_4	63180000	63300000
Chicken_boundary_1199	Chicken_4	63400000	63580000
Chicken_boundary_1200	Chicken_4	63680000	63760000
Chicken_boundary_1201	Chicken_4	64680000	64780000
Chicken_boundary_1202	Chicken_4	65160000	65240000
Chicken_boundary_1203	Chicken_4	65360000	65440000
Chicken_boundary_1204	Chicken_4	66880000	66960000
Chicken_boundary_1205	Chicken_4	68000000	68080000
Chicken_boundary_1206	Chicken_4	68680000	68800000
Chicken_boundary_1207	Chicken_4	69140000	69280000
Chicken_boundary_1208	Chicken_4	70240000	70320000
Chicken_boundary_1209	Chicken_4	73520000	73640000
Chicken_boundary_1210	Chicken_4	73980000	74060000
Chicken_boundary_1211	Chicken_4	75200000	75320000
Chicken_boundary_1212	Chicken_4	76200000	76280000
Chicken_boundary_1213	Chicken_4	76500000	76580000
Chicken_boundary_1214	Chicken_4	77200000	77300000
Chicken_boundary_1215	Chicken_4	77920000	78000000
Chicken_boundary_1216	Chicken_4	78240000	78340000
Chicken_boundary_1217	Chicken_4	79080000	79180000
Chicken_boundary_1218	Chicken_4	80480000	80580000
Chicken_boundary_1219	Chicken_4	81060000	81160000
Chicken_boundary_1220	Chicken_4	81500000	81600000
Chicken_boundary_1221	Chicken_4	82000000	82080000
Chicken_boundary_1222	Chicken_4	82660000	82840000
Chicken_boundary_1223	Chicken_4	83860000	83960000
Chicken_boundary_1224	Chicken_4	84460000	84560000
Chicken_boundary_1225	Chicken_4	85440000	85540000
Chicken_boundary_1226	Chicken_4	86020000	86120000
Chicken_boundary_1227	Chicken_4	86540000	86620000
Chicken_boundary_1228	Chicken_4	86720000	86800000
Chicken_boundary_1229	Chicken_4	88260000	88340000
Chicken_boundary_1230	Chicken_4	89180000	89260000
Chicken_boundary_1231	Chicken_4	89660000	89740000
Chicken_boundary_1232	Chicken_4	90240000	90340000
Chicken_boundary_1233	Chicken_4	90400000	90520000
Chicken_boundary_1234	Chicken_4	91242656	91322656
Chicken_boundary_1235	Chicken_5	20000	100000
Chicken_boundary_1236	Chicken_5	340000	440000
Chicken_boundary_1237	Chicken_5	1360000	1520000
Chicken_boundary_1238	Chicken_5	1800000	1880000
Chicken_boundary_1239	Chicken_5	2040000	2120000
Chicken_boundary_1240	Chicken_5	2640000	2780000
Chicken_boundary_1241	Chicken_5	3000000	3100000
Chicken_boundary_1242	Chicken_5	3480000	3560000
Chicken_boundary_1243	Chicken_5	3660000	3740000
Chicken_boundary_1244	Chicken_5	4440000	4580000
Chicken_boundary_1245	Chicken_5	4760000	4880000
Chicken_boundary_1246	Chicken_5	5560000	5680000
Chicken_boundary_1247	Chicken_5	7040000	7120000
Chicken_boundary_1248	Chicken_5	7360000	7440000
Chicken_boundary_1249	Chicken_5	7480000	7560000
Chicken_boundary_1250	Chicken_5	7960000	8060000
Chicken_boundary_1251	Chicken_5	8720000	8820000
Chicken_boundary_1252	Chicken_5	8920000	9000000
Chicken_boundary_1253	Chicken_5	9380000	9460000
Chicken_boundary_1254	Chicken_5	9540000	9620000
Chicken_boundary_1255	Chicken_5	9700000	9800000
Chicken_boundary_1256	Chicken_5	10620000	10720000
Chicken_boundary_1257	Chicken_5	11520000	11620000
Chicken_boundary_1258	Chicken_5	11800000	11880000
Chicken_boundary_1259	Chicken_5	12480000	12600000
Chicken_boundary_1260	Chicken_5	13480000	13620000
Chicken_boundary_1261	Chicken_5	14140000	14220000
Chicken_boundary_1262	Chicken_5	15100000	15200000
Chicken_boundary_1263	Chicken_5	15680000	15760000
Chicken_boundary_1264	Chicken_5	15840000	15920000
Chicken_boundary_1265	Chicken_5	16640000	16740000
Chicken_boundary_1266	Chicken_5	16960000	17120000
Chicken_boundary_1267	Chicken_5	17520000	17600000
Chicken_boundary_1268	Chicken_5	17860000	17940000
Chicken_boundary_1269	Chicken_5	18420000	18520000
Chicken_boundary_1270	Chicken_5	18620000	18740000
Chicken_boundary_1271	Chicken_5	19100000	19180000
Chicken_boundary_1272	Chicken_5	19380000	19540000
Chicken_boundary_1273	Chicken_5	20860000	21000000
Chicken_boundary_1274	Chicken_5	21400000	21520000
Chicken_boundary_1275	Chicken_5	22300000	22400000
Chicken_boundary_1276	Chicken_5	23060000	23240000
Chicken_boundary_1277	Chicken_5	23360000	23540000
Chicken_boundary_1278	Chicken_5	23900000	24000000
Chicken_boundary_1279	Chicken_5	24480000	24620000
Chicken_boundary_1280	Chicken_5	25080000	25180000
Chicken_boundary_1281	Chicken_5	25580000	25760000
Chicken_boundary_1282	Chicken_5	25940000	26080000
Chicken_boundary_1283	Chicken_5	26380000	26500000
Chicken_boundary_1284	Chicken_5	26680000	26780000
Chicken_boundary_1285	Chicken_5	26900000	27000000
Chicken_boundary_1286	Chicken_5	27160000	27340000
Chicken_boundary_1287	Chicken_5	28080000	28160000
Chicken_boundary_1288	Chicken_5	28260000	28360000
Chicken_boundary_1289	Chicken_5	28920000	29020000
Chicken_boundary_1290	Chicken_5	30000000	30080000
Chicken_boundary_1291	Chicken_5	30400000	30500000
Chicken_boundary_1292	Chicken_5	30860000	30940000
Chicken_boundary_1293	Chicken_5	32180000	32260000
Chicken_boundary_1294	Chicken_5	32540000	32660000
Chicken_boundary_1295	Chicken_5	33480000	33560000
Chicken_boundary_1296	Chicken_5	34120000	34220000
Chicken_boundary_1297	Chicken_5	34820000	34940000
Chicken_boundary_1298	Chicken_5	35920000	36000000
Chicken_boundary_1299	Chicken_5	36100000	36180000
Chicken_boundary_1300	Chicken_5	36980000	37060000
Chicken_boundary_1301	Chicken_5	37220000	37320000
Chicken_boundary_1302	Chicken_5	37600000	37680000
Chicken_boundary_1303	Chicken_5	37720000	37800000
Chicken_boundary_1304	Chicken_5	38120000	38260000
Chicken_boundary_1305	Chicken_5	38480000	38560000
Chicken_boundary_1306	Chicken_5	38860000	38980000
Chicken_boundary_1307	Chicken_5	39040000	39120000
Chicken_boundary_1308	Chicken_5	39340000	39420000
Chicken_boundary_1309	Chicken_5	39900000	40000000
Chicken_boundary_1310	Chicken_5	40960000	41060000
Chicken_boundary_1311	Chicken_5	42880000	42980000
Chicken_boundary_1312	Chicken_5	43140000	43240000
Chicken_boundary_1313	Chicken_5	43720000	43900000
Chicken_boundary_1314	Chicken_5	44120000	44200000
Chicken_boundary_1315	Chicken_5	44300000	44480000
Chicken_boundary_1316	Chicken_5	44580000	44660000
Chicken_boundary_1317	Chicken_5	44860000	44940000
Chicken_boundary_1318	Chicken_5	45100000	45260000
Chicken_boundary_1319	Chicken_5	45460000	45540000
Chicken_boundary_1320	Chicken_5	45720000	45800000
Chicken_boundary_1321	Chicken_5	46040000	46180000
Chicken_boundary_1322	Chicken_5	46520000	46600000
Chicken_boundary_1323	Chicken_5	48040000	48120000
Chicken_boundary_1324	Chicken_5	48540000	48640000
Chicken_boundary_1325	Chicken_5	48980000	49080000
Chicken_boundary_1326	Chicken_5	49520000	49600000
Chicken_boundary_1327	Chicken_5	49700000	49780000
Chicken_boundary_1328	Chicken_5	51780000	51920000
Chicken_boundary_1329	Chicken_5	52020000	52100000
Chicken_boundary_1330	Chicken_5	52360000	52440000
Chicken_boundary_1331	Chicken_5	52860000	52960000
Chicken_boundary_1332	Chicken_5	53320000	53480000
Chicken_boundary_1333	Chicken_5	54000000	54100000
Chicken_boundary_1334	Chicken_5	54140000	54260000
Chicken_boundary_1335	Chicken_5	54460000	54540000
Chicken_boundary_1336	Chicken_5	54680000	54780000
Chicken_boundary_1337	Chicken_5	54980000	55120000
Chicken_boundary_1338	Chicken_5	55300000	55480000
Chicken_boundary_1339	Chicken_5	56000000	56100000
Chicken_boundary_1340	Chicken_5	56540000	56640000
Chicken_boundary_1341	Chicken_5	57680000	57840000
Chicken_boundary_1342	Chicken_5	58420000	58540000
Chicken_boundary_1343	Chicken_5	58840000	59020000
Chicken_boundary_1344	Chicken_5	59785302	59865302
Chicken_boundary_1345	Chicken_6	460000	540000
Chicken_boundary_1346	Chicken_6	2740000	2820000
Chicken_boundary_1347	Chicken_6	4720000	4880000
Chicken_boundary_1348	Chicken_6	5060000	5140000
Chicken_boundary_1349	Chicken_6	5200000	5280000
Chicken_boundary_1350	Chicken_6	6620000	6760000
Chicken_boundary_1351	Chicken_6	7720000	7820000
Chicken_boundary_1352	Chicken_6	8200000	8300000
Chicken_boundary_1353	Chicken_6	8700000	8800000
Chicken_boundary_1354	Chicken_6	9160000	9300000
Chicken_boundary_1355	Chicken_6	9580000	9740000
Chicken_boundary_1356	Chicken_6	10520000	10600000
Chicken_boundary_1357	Chicken_6	10780000	10860000
Chicken_boundary_1358	Chicken_6	11120000	11280000
Chicken_boundary_1359	Chicken_6	11440000	11560000
Chicken_boundary_1360	Chicken_6	11880000	11960000
Chicken_boundary_1361	Chicken_6	12040000	12120000
Chicken_boundary_1362	Chicken_6	12220000	12320000
Chicken_boundary_1363	Chicken_6	13120000	13200000
Chicken_boundary_1364	Chicken_6	13240000	13320000
Chicken_boundary_1365	Chicken_6	13600000	13680000
Chicken_boundary_1366	Chicken_6	14780000	14860000
Chicken_boundary_1367	Chicken_6	15320000	15420000
Chicken_boundary_1368	Chicken_6	15900000	16000000
Chicken_boundary_1369	Chicken_6	16160000	16260000
Chicken_boundary_1370	Chicken_6	16460000	16560000
Chicken_boundary_1371	Chicken_6	16900000	17040000
Chicken_boundary_1372	Chicken_6	17380000	17460000
Chicken_boundary_1373	Chicken_6	17740000	17840000
Chicken_boundary_1374	Chicken_6	18360000	18480000
Chicken_boundary_1375	Chicken_6	18740000	18820000
Chicken_boundary_1376	Chicken_6	19380000	19460000
Chicken_boundary_1377	Chicken_6	19920000	20040000
Chicken_boundary_1378	Chicken_6	20380000	20520000
Chicken_boundary_1379	Chicken_6	20600000	20780000
Chicken_boundary_1380	Chicken_6	20940000	21060000
Chicken_boundary_1381	Chicken_6	21480000	21620000
Chicken_boundary_1382	Chicken_6	22040000	22180000
Chicken_boundary_1383	Chicken_6	22460000	22540000
Chicken_boundary_1384	Chicken_6	23560000	23640000
Chicken_boundary_1385	Chicken_6	23860000	23940000
Chicken_boundary_1386	Chicken_6	25160000	25260000
Chicken_boundary_1387	Chicken_6	25660000	25740000
Chicken_boundary_1388	Chicken_6	25780000	25940000
Chicken_boundary_1389	Chicken_6	26720000	26800000
Chicken_boundary_1390	Chicken_6	27440000	27560000
Chicken_boundary_1391	Chicken_6	27680000	27760000
Chicken_boundary_1392	Chicken_6	27840000	27920000
Chicken_boundary_1393	Chicken_6	29080000	29260000
Chicken_boundary_1394	Chicken_6	29720000	29800000
Chicken_boundary_1395	Chicken_6	30360000	30460000
Chicken_boundary_1396	Chicken_6	31080000	31160000
Chicken_boundary_1397	Chicken_6	31440000	31520000
Chicken_boundary_1398	Chicken_6	31860000	31940000
Chicken_boundary_1399	Chicken_6	32020000	32120000
Chicken_boundary_1400	Chicken_6	32500000	32600000
Chicken_boundary_1401	Chicken_6	33240000	33320000
Chicken_boundary_1402	Chicken_6	33380000	33460000
Chicken_boundary_1403	Chicken_6	34320000	34420000
Chicken_boundary_1404	Chicken_6	35427016	35507016
Chicken_boundary_1405	Chicken_7	0	40000
Chicken_boundary_1406	Chicken_7	1040000	1120000
Chicken_boundary_1407	Chicken_7	1280000	1420000
Chicken_boundary_1408	Chicken_7	2180000	2260000
Chicken_boundary_1409	Chicken_7	2600000	2700000
Chicken_boundary_1410	Chicken_7	4320000	4420000
Chicken_boundary_1411	Chicken_7	4540000	4620000
Chicken_boundary_1412	Chicken_7	4900000	5000000
Chicken_boundary_1413	Chicken_7	5140000	5220000
Chicken_boundary_1414	Chicken_7	5320000	5400000
Chicken_boundary_1415	Chicken_7	5820000	5940000
Chicken_boundary_1416	Chicken_7	6200000	6280000
Chicken_boundary_1417	Chicken_7	6820000	6980000
Chicken_boundary_1418	Chicken_7	7300000	7380000
Chicken_boundary_1419	Chicken_7	7800000	7880000
Chicken_boundary_1420	Chicken_7	9980000	10120000
Chicken_boundary_1421	Chicken_7	10520000	10620000
Chicken_boundary_1422	Chicken_7	11300000	11380000
Chicken_boundary_1423	Chicken_7	11600000	11680000
Chicken_boundary_1424	Chicken_7	11780000	11880000
Chicken_boundary_1425	Chicken_7	11940000	12080000
Chicken_boundary_1426	Chicken_7	12420000	12500000
Chicken_boundary_1427	Chicken_7	12600000	12680000
Chicken_boundary_1428	Chicken_7	13380000	13480000
Chicken_boundary_1429	Chicken_7	13820000	13960000
Chicken_boundary_1430	Chicken_7	14560000	14680000
Chicken_boundary_1431	Chicken_7	14800000	14920000
Chicken_boundary_1432	Chicken_7	15560000	15700000
Chicken_boundary_1433	Chicken_7	16340000	16420000
Chicken_boundary_1434	Chicken_7	16940000	17020000
Chicken_boundary_1435	Chicken_7	17900000	17980000
Chicken_boundary_1436	Chicken_7	18240000	18320000
Chicken_boundary_1437	Chicken_7	18500000	18660000
Chicken_boundary_1438	Chicken_7	18740000	18820000
Chicken_boundary_1439	Chicken_7	19720000	19840000
Chicken_boundary_1440	Chicken_7	20060000	20160000
Chicken_boundary_1441	Chicken_7	21560000	21640000
Chicken_boundary_1442	Chicken_7	21860000	21940000
Chicken_boundary_1443	Chicken_7	22100000	22280000
Chicken_boundary_1444	Chicken_7	22340000	22420000
Chicken_boundary_1445	Chicken_7	22580000	22720000
Chicken_boundary_1446	Chicken_7	23600000	23700000
Chicken_boundary_1447	Chicken_7	24780000	24880000
Chicken_boundary_1448	Chicken_7	25300000	25380000
Chicken_boundary_1449	Chicken_7	25580000	25660000
Chicken_boundary_1450	Chicken_7	25860000	25960000
Chicken_boundary_1451	Chicken_7	26300000	26380000
Chicken_boundary_1452	Chicken_7	26460000	26540000
Chicken_boundary_1453	Chicken_7	27060000	27140000
Chicken_boundary_1454	Chicken_7	27480000	27580000
Chicken_boundary_1455	Chicken_7	28300000	28460000
Chicken_boundary_1456	Chicken_7	29000000	29100000
Chicken_boundary_1457	Chicken_7	29740000	29840000
Chicken_boundary_1458	Chicken_7	30580000	30700000
Chicken_boundary_1459	Chicken_7	31340000	31420000
Chicken_boundary_1460	Chicken_7	31600000	31680000
Chicken_boundary_1461	Chicken_7	32820000	32900000
Chicken_boundary_1462	Chicken_7	34400000	34480000
Chicken_boundary_1463	Chicken_7	35080000	35160000
Chicken_boundary_1464	Chicken_7	35360000	35440000
Chicken_boundary_1465	Chicken_7	35540000	35620000
Chicken_boundary_1466	Chicken_7	35680000	35780000
Chicken_boundary_1467	Chicken_7	36906936	36986936
Chicken_boundary_1468	Chicken_8	0	40000
Chicken_boundary_1469	Chicken_8	1020000	1120000
Chicken_boundary_1470	Chicken_8	2000000	2100000
Chicken_boundary_1471	Chicken_8	2560000	2720000
Chicken_boundary_1472	Chicken_8	3480000	3560000
Chicken_boundary_1473	Chicken_8	3680000	3760000
Chicken_boundary_1474	Chicken_8	3980000	4060000
Chicken_boundary_1475	Chicken_8	4440000	4580000
Chicken_boundary_1476	Chicken_8	4680000	4780000
Chicken_boundary_1477	Chicken_8	5040000	5120000
Chicken_boundary_1478	Chicken_8	5480000	5600000
Chicken_boundary_1479	Chicken_8	5880000	5960000
Chicken_boundary_1480	Chicken_8	6200000	6280000
Chicken_boundary_1481	Chicken_8	6580000	6660000
Chicken_boundary_1482	Chicken_8	6740000	6820000
Chicken_boundary_1483	Chicken_8	7400000	7500000
Chicken_boundary_1484	Chicken_8	7720000	7820000
Chicken_boundary_1485	Chicken_8	7940000	8020000
Chicken_boundary_1486	Chicken_8	8080000	8160000
Chicken_boundary_1487	Chicken_8	8960000	9040000
Chicken_boundary_1488	Chicken_8	10000000	10120000
Chicken_boundary_1489	Chicken_8	10460000	10540000
Chicken_boundary_1490	Chicken_8	10960000	11040000
Chicken_boundary_1491	Chicken_8	11700000	11800000
Chicken_boundary_1492	Chicken_8	12060000	12220000
Chicken_boundary_1493	Chicken_8	12820000	12940000
Chicken_boundary_1494	Chicken_8	13460000	13640000
Chicken_boundary_1495	Chicken_8	13920000	14000000
Chicken_boundary_1496	Chicken_8	14220000	14300000
Chicken_boundary_1497	Chicken_8	14960000	15060000
Chicken_boundary_1498	Chicken_8	15140000	15240000
Chicken_boundary_1499	Chicken_8	15860000	16040000
Chicken_boundary_1500	Chicken_8	16400000	16520000
Chicken_boundary_1501	Chicken_8	18880000	18960000
Chicken_boundary_1502	Chicken_8	19040000	19120000
Chicken_boundary_1503	Chicken_8	19640000	19740000
Chicken_boundary_1504	Chicken_8	20180000	20300000
Chicken_boundary_1505	Chicken_8	20400000	20540000
Chicken_boundary_1506	Chicken_8	20780000	20860000
Chicken_boundary_1507	Chicken_8	21200000	21300000
Chicken_boundary_1508	Chicken_8	21620000	21720000
Chicken_boundary_1509	Chicken_8	24000000	24080000
Chicken_boundary_1510	Chicken_8	24120000	24200000
Chicken_boundary_1511	Chicken_8	24680000	24780000
Chicken_boundary_1512	Chicken_8	24900000	25000000
Chicken_boundary_1513	Chicken_8	25280000	25420000
Chicken_boundary_1514	Chicken_8	25780000	25880000
Chicken_boundary_1515	Chicken_8	26380000	26460000
Chicken_boundary_1516	Chicken_8	26740000	26860000
Chicken_boundary_1517	Chicken_8	27520000	27600000
Chicken_boundary_1518	Chicken_8	27660000	27740000
Chicken_boundary_1519	Chicken_8	27900000	27980000
Chicken_boundary_1520	Chicken_8	28320000	28400000
Chicken_boundary_1521	Chicken_8	28460000	28540000
Chicken_boundary_1522	Chicken_8	28780000	28940000
Chicken_boundary_1523	Chicken_8	29100000	29200000
Chicken_boundary_1524	Chicken_8	29923013	30003013
Chicken_boundary_1525	Chicken_9	480000	560000
Chicken_boundary_1526	Chicken_9	920000	1020000
Chicken_boundary_1527	Chicken_9	2380000	2460000
Chicken_boundary_1528	Chicken_9	2620000	2700000
Chicken_boundary_1529	Chicken_9	3340000	3480000
Chicken_boundary_1530	Chicken_9	4740000	4820000
Chicken_boundary_1531	Chicken_9	4940000	5020000
Chicken_boundary_1532	Chicken_9	5100000	5200000
Chicken_boundary_1533	Chicken_9	5840000	5920000
Chicken_boundary_1534	Chicken_9	6500000	6580000
Chicken_boundary_1535	Chicken_9	6860000	6960000
Chicken_boundary_1536	Chicken_9	7980000	8100000
Chicken_boundary_1537	Chicken_9	8260000	8360000
Chicken_boundary_1538	Chicken_9	9400000	9520000
Chicken_boundary_1539	Chicken_9	10040000	10120000
Chicken_boundary_1540	Chicken_9	10200000	10280000
Chicken_boundary_1541	Chicken_9	10380000	10500000
Chicken_boundary_1542	Chicken_9	11560000	11660000
Chicken_boundary_1543	Chicken_9	13040000	13140000
Chicken_boundary_1544	Chicken_9	13320000	13480000
Chicken_boundary_1545	Chicken_9	13780000	13860000
Chicken_boundary_1546	Chicken_9	14040000	14120000
Chicken_boundary_1547	Chicken_9	14220000	14340000
Chicken_boundary_1548	Chicken_9	14920000	15040000
Chicken_boundary_1549	Chicken_9	15140000	15220000
Chicken_boundary_1550	Chicken_9	15300000	15400000
Chicken_boundary_1551	Chicken_9	16420000	16520000
Chicken_boundary_1552	Chicken_9	17180000	17280000
Chicken_boundary_1553	Chicken_9	17420000	17500000
Chicken_boundary_1554	Chicken_9	17580000	17660000
Chicken_boundary_1555	Chicken_9	18040000	18140000
Chicken_boundary_1556	Chicken_9	19300000	19400000
Chicken_boundary_1557	Chicken_9	19840000	19920000
Chicken_boundary_1558	Chicken_9	20000000	20080000
Chicken_boundary_1559	Chicken_9	20340000	20460000
Chicken_boundary_1560	Chicken_9	20560000	20640000
Chicken_boundary_1561	Chicken_9	20700000	20780000
Chicken_boundary_1562	Chicken_9	22020000	22100000
Chicken_boundary_1563	Chicken_9	22160000	22260000
Chicken_boundary_1564	Chicken_9	22480000	22560000
Chicken_boundary_1565	Chicken_9	24051566	24131566
Chicken_boundary_1566	Chicken_Z	0	40000
Chicken_boundary_1567	Chicken_Z	540000	640000
Chicken_boundary_1568	Chicken_Z	820000	900000
Chicken_boundary_1569	Chicken_Z	940000	1120000
Chicken_boundary_1570	Chicken_Z	1480000	1560000
Chicken_boundary_1571	Chicken_Z	1720000	1820000
Chicken_boundary_1572	Chicken_Z	2120000	2220000
Chicken_boundary_1573	Chicken_Z	3220000	3300000
Chicken_boundary_1574	Chicken_Z	4020000	4100000
Chicken_boundary_1575	Chicken_Z	7060000	7140000
Chicken_boundary_1576	Chicken_Z	7240000	7320000
Chicken_boundary_1577	Chicken_Z	7360000	7440000
Chicken_boundary_1578	Chicken_Z	7780000	7860000
Chicken_boundary_1579	Chicken_Z	7900000	7980000
Chicken_boundary_1580	Chicken_Z	8520000	8640000
Chicken_boundary_1581	Chicken_Z	9060000	9160000
Chicken_boundary_1582	Chicken_Z	9680000	9800000
Chicken_boundary_1583	Chicken_Z	10060000	10160000
Chicken_boundary_1584	Chicken_Z	10520000	10620000
Chicken_boundary_1585	Chicken_Z	10920000	11000000
Chicken_boundary_1586	Chicken_Z	11060000	11140000
Chicken_boundary_1587	Chicken_Z	11260000	11340000
Chicken_boundary_1588	Chicken_Z	11480000	11560000
Chicken_boundary_1589	Chicken_Z	11820000	11920000
Chicken_boundary_1590	Chicken_Z	12100000	12180000
Chicken_boundary_1591	Chicken_Z	12300000	12380000
Chicken_boundary_1592	Chicken_Z	12860000	12960000
Chicken_boundary_1593	Chicken_Z	13640000	13780000
Chicken_boundary_1594	Chicken_Z	14140000	14220000
Chicken_boundary_1595	Chicken_Z	14880000	14960000
Chicken_boundary_1596	Chicken_Z	15880000	15980000
Chicken_boundary_1597	Chicken_Z	16360000	16460000
Chicken_boundary_1598	Chicken_Z	16660000	16800000
Chicken_boundary_1599	Chicken_Z	17500000	17600000
Chicken_boundary_1600	Chicken_Z	18000000	18080000
Chicken_boundary_1601	Chicken_Z	18160000	18240000
Chicken_boundary_1602	Chicken_Z	19440000	19540000
Chicken_boundary_1603	Chicken_Z	20160000	20260000
Chicken_boundary_1604	Chicken_Z	20560000	20660000
Chicken_boundary_1605	Chicken_Z	20820000	20980000
Chicken_boundary_1606	Chicken_Z	21860000	21980000
Chicken_boundary_1607	Chicken_Z	22740000	22820000
Chicken_boundary_1608	Chicken_Z	22880000	22960000
Chicken_boundary_1609	Chicken_Z	23160000	23240000
Chicken_boundary_1610	Chicken_Z	23360000	23440000
Chicken_boundary_1611	Chicken_Z	23960000	24040000
Chicken_boundary_1612	Chicken_Z	24160000	24240000
Chicken_boundary_1613	Chicken_Z	24680000	24780000
Chicken_boundary_1614	Chicken_Z	25220000	25300000
Chicken_boundary_1615	Chicken_Z	26620000	26740000
Chicken_boundary_1616	Chicken_Z	27400000	27480000
Chicken_boundary_1617	Chicken_Z	28060000	28140000
Chicken_boundary_1618	Chicken_Z	29740000	29820000
Chicken_boundary_1619	Chicken_Z	29920000	30000000
Chicken_boundary_1620	Chicken_Z	30720000	30900000
Chicken_boundary_1621	Chicken_Z	31560000	31640000
Chicken_boundary_1622	Chicken_Z	31800000	31880000
Chicken_boundary_1623	Chicken_Z	32900000	32980000
Chicken_boundary_1624	Chicken_Z	33700000	33800000
Chicken_boundary_1625	Chicken_Z	33880000	33960000
Chicken_boundary_1626	Chicken_Z	34260000	34340000
Chicken_boundary_1627	Chicken_Z	34960000	35140000
Chicken_boundary_1628	Chicken_Z	36680000	36760000
Chicken_boundary_1629	Chicken_Z	36800000	36880000
Chicken_boundary_1630	Chicken_Z	37640000	37740000
Chicken_boundary_1631	Chicken_Z	37900000	38000000
Chicken_boundary_1632	Chicken_Z	39740000	39860000
Chicken_boundary_1633	Chicken_Z	40140000	40240000
Chicken_boundary_1634	Chicken_Z	40780000	40880000
Chicken_boundary_1635	Chicken_Z	41440000	41520000
Chicken_boundary_1636	Chicken_Z	41680000	41780000
Chicken_boundary_1637	Chicken_Z	42120000	42300000
Chicken_boundary_1638	Chicken_Z	42720000	42800000
Chicken_boundary_1639	Chicken_Z	43100000	43180000
Chicken_boundary_1640	Chicken_Z	43520000	43640000
Chicken_boundary_1641	Chicken_Z	44420000	44500000
Chicken_boundary_1642	Chicken_Z	44640000	44720000
Chicken_boundary_1643	Chicken_Z	44860000	44940000
Chicken_boundary_1644	Chicken_Z	45640000	45780000
Chicken_boundary_1645	Chicken_Z	46480000	46580000
Chicken_boundary_1646	Chicken_Z	46800000	46880000
Chicken_boundary_1647	Chicken_Z	47660000	47740000
Chicken_boundary_1648	Chicken_Z	49840000	49940000
Chicken_boundary_1649	Chicken_Z	50200000	50320000
Chicken_boundary_1650	Chicken_Z	51240000	51360000
Chicken_boundary_1651	Chicken_Z	51500000	51580000
Chicken_boundary_1652	Chicken_Z	51740000	51840000
Chicken_boundary_1653	Chicken_Z	51920000	52000000
Chicken_boundary_1654	Chicken_Z	52100000	52180000
Chicken_boundary_1655	Chicken_Z	52820000	52920000
Chicken_boundary_1656	Chicken_Z	53440000	53620000
Chicken_boundary_1657	Chicken_Z	54420000	54520000
Chicken_boundary_1658	Chicken_Z	54620000	54780000
Chicken_boundary_1659	Chicken_Z	54860000	54940000
Chicken_boundary_1660	Chicken_Z	54980000	55060000
Chicken_boundary_1661	Chicken_Z	55600000	55720000
Chicken_boundary_1662	Chicken_Z	56300000	56380000
Chicken_boundary_1663	Chicken_Z	56680000	56780000
Chicken_boundary_1664	Chicken_Z	57360000	57460000
Chicken_boundary_1665	Chicken_Z	59260000	59340000
Chicken_boundary_1666	Chicken_Z	59520000	59620000
Chicken_boundary_1667	Chicken_Z	60400000	60480000
Chicken_boundary_1668	Chicken_Z	60780000	60860000
Chicken_boundary_1669	Chicken_Z	60960000	61040000
Chicken_boundary_1670	Chicken_Z	62600000	62700000
Chicken_boundary_1671	Chicken_Z	63280000	63400000
Chicken_boundary_1672	Chicken_Z	63700000	63780000
Chicken_boundary_1673	Chicken_Z	64000000	64080000
Chicken_boundary_1674	Chicken_Z	64120000	64200000
Chicken_boundary_1675	Chicken_Z	65000000	65120000
Chicken_boundary_1676	Chicken_Z	65460000	65540000
Chicken_boundary_1677	Chicken_Z	65800000	65960000
Chicken_boundary_1678	Chicken_Z	66360000	66460000
Chicken_boundary_1679	Chicken_Z	66660000	66740000
Chicken_boundary_1680	Chicken_Z	67080000	67160000
Chicken_boundary_1681	Chicken_Z	68460000	68540000
Chicken_boundary_1682	Chicken_Z	68720000	68800000
Chicken_boundary_1683	Chicken_Z	70500000	70640000
Chicken_boundary_1684	Chicken_Z	70800000	70880000
Chicken_boundary_1685	Chicken_Z	71560000	71640000
Chicken_boundary_1686	Chicken_Z	73380000	73460000
Chicken_boundary_1687	Chicken_Z	77820000	77900000
Chicken_boundary_1688	Chicken_Z	80020000	80100000
Chicken_boundary_1689	Chicken_Z	80740000	80820000
Chicken_boundary_1690	Chicken_Z	80860000	80940000
Chicken_boundary_1691	Chicken_Z	81540000	81700000
Chicken_boundary_1692	Chicken_Z	81980000	82060000

## Sheet: Cow_TAD_boundaries
Supplementary Table 4. TAD boundaries position and conserved boundaries in 12 vertebrates
Boundary name	chromosome	start	end
Cow_boundary_0	Cow_1	0	40000
Cow_boundary_1	Cow_1	900000	1000000
Cow_boundary_2	Cow_1	1160000	1300000
Cow_boundary_3	Cow_1	1620000	1700000
Cow_boundary_4	Cow_1	2160000	2240000
Cow_boundary_5	Cow_1	3060000	3240000
Cow_boundary_6	Cow_1	3620000	3780000
Cow_boundary_7	Cow_1	5960000	6140000
Cow_boundary_8	Cow_1	6440000	6620000
Cow_boundary_9	Cow_1	7840000	7940000
Cow_boundary_10	Cow_1	8980000	9120000
Cow_boundary_11	Cow_1	10200000	10320000
Cow_boundary_12	Cow_1	12520000	12600000
Cow_boundary_13	Cow_1	13220000	13300000
Cow_boundary_14	Cow_1	15180000	15260000
Cow_boundary_15	Cow_1	15440000	15520000
Cow_boundary_16	Cow_1	18820000	18940000
Cow_boundary_17	Cow_1	20600000	20740000
Cow_boundary_18	Cow_1	21780000	21920000
Cow_boundary_19	Cow_1	22480000	22560000
Cow_boundary_20	Cow_1	23380000	23460000
Cow_boundary_21	Cow_1	25600000	25720000
Cow_boundary_22	Cow_1	26540000	26620000
Cow_boundary_23	Cow_1	26660000	26740000
Cow_boundary_24	Cow_1	28360000	28540000
Cow_boundary_25	Cow_1	32920000	33000000
Cow_boundary_26	Cow_1	34340000	34420000
Cow_boundary_27	Cow_1	34660000	34740000
Cow_boundary_28	Cow_1	34960000	35080000
Cow_boundary_29	Cow_1	35760000	35840000
Cow_boundary_30	Cow_1	35920000	36000000
Cow_boundary_31	Cow_1	36660000	36740000
Cow_boundary_32	Cow_1	36800000	36880000
Cow_boundary_33	Cow_1	37920000	38020000
Cow_boundary_34	Cow_1	41520000	41660000
Cow_boundary_35	Cow_1	42480000	42600000
Cow_boundary_36	Cow_1	43680000	43760000
Cow_boundary_37	Cow_1	44180000	44260000
Cow_boundary_38	Cow_1	44300000	44380000
Cow_boundary_39	Cow_1	45440000	45540000
Cow_boundary_40	Cow_1	46380000	46480000
Cow_boundary_41	Cow_1	47340000	47440000
Cow_boundary_42	Cow_1	49080000	49180000
Cow_boundary_43	Cow_1	50460000	50540000
Cow_boundary_44	Cow_1	50580000	50660000
Cow_boundary_45	Cow_1	52080000	52200000
Cow_boundary_46	Cow_1	52520000	52600000
Cow_boundary_47	Cow_1	52640000	52720000
Cow_boundary_48	Cow_1	53640000	53720000
Cow_boundary_49	Cow_1	53760000	53840000
Cow_boundary_50	Cow_1	56760000	56860000
Cow_boundary_51	Cow_1	57200000	57340000
Cow_boundary_52	Cow_1	57720000	57820000
Cow_boundary_53	Cow_1	58120000	58220000
Cow_boundary_54	Cow_1	58440000	58520000
Cow_boundary_55	Cow_1	58580000	58660000
Cow_boundary_56	Cow_1	58780000	58900000
Cow_boundary_57	Cow_1	59140000	59240000
Cow_boundary_58	Cow_1	59360000	59460000
Cow_boundary_59	Cow_1	59900000	60000000
Cow_boundary_60	Cow_1	60260000	60360000
Cow_boundary_61	Cow_1	61020000	61200000
Cow_boundary_62	Cow_1	62100000	62180000
Cow_boundary_63	Cow_1	62260000	62340000
Cow_boundary_64	Cow_1	64500000	64660000
Cow_boundary_65	Cow_1	65020000	65100000
Cow_boundary_66	Cow_1	65860000	65980000
Cow_boundary_67	Cow_1	66460000	66540000
Cow_boundary_68	Cow_1	66980000	67060000
Cow_boundary_69	Cow_1	67420000	67500000
Cow_boundary_70	Cow_1	67600000	67680000
Cow_boundary_71	Cow_1	68500000	68600000
Cow_boundary_72	Cow_1	69540000	69620000
Cow_boundary_73	Cow_1	69700000	69780000
Cow_boundary_74	Cow_1	69900000	70080000
Cow_boundary_75	Cow_1	70820000	70900000
Cow_boundary_76	Cow_1	71020000	71100000
Cow_boundary_77	Cow_1	71940000	72080000
Cow_boundary_78	Cow_1	72560000	72660000
Cow_boundary_79	Cow_1	72880000	72980000
Cow_boundary_80	Cow_1	73460000	73540000
Cow_boundary_81	Cow_1	73640000	73760000
Cow_boundary_82	Cow_1	74420000	74500000
Cow_boundary_83	Cow_1	75420000	75600000
Cow_boundary_84	Cow_1	76440000	76580000
Cow_boundary_85	Cow_1	76820000	76900000
Cow_boundary_86	Cow_1	77040000	77120000
Cow_boundary_87	Cow_1	77880000	77980000
Cow_boundary_88	Cow_1	78640000	78780000
Cow_boundary_89	Cow_1	80160000	80240000
Cow_boundary_90	Cow_1	81000000	81100000
Cow_boundary_91	Cow_1	82120000	82200000
Cow_boundary_92	Cow_1	82380000	82460000
Cow_boundary_93	Cow_1	82940000	83040000
Cow_boundary_94	Cow_1	83420000	83520000
Cow_boundary_95	Cow_1	83840000	83920000
Cow_boundary_96	Cow_1	84200000	84280000
Cow_boundary_97	Cow_1	84540000	84720000
Cow_boundary_98	Cow_1	86800000	86880000
Cow_boundary_99	Cow_1	86980000	87060000
Cow_boundary_100	Cow_1	88060000	88160000
Cow_boundary_101	Cow_1	88340000	88440000
Cow_boundary_102	Cow_1	88660000	88740000
Cow_boundary_103	Cow_1	89140000	89220000
Cow_boundary_104	Cow_1	90620000	90720000
Cow_boundary_105	Cow_1	94800000	94880000
Cow_boundary_106	Cow_1	95060000	95140000
Cow_boundary_107	Cow_1	95420000	95560000
Cow_boundary_108	Cow_1	96620000	96720000
Cow_boundary_109	Cow_1	97280000	97380000
Cow_boundary_110	Cow_1	98080000	98160000
Cow_boundary_111	Cow_1	98200000	98280000
Cow_boundary_112	Cow_1	98360000	98460000
Cow_boundary_113	Cow_1	99100000	99180000
Cow_boundary_114	Cow_1	99340000	99420000
Cow_boundary_115	Cow_1	100240000	100320000
Cow_boundary_116	Cow_1	100780000	100860000
Cow_boundary_117	Cow_1	102920000	103060000
Cow_boundary_118	Cow_1	106700000	106800000
Cow_boundary_119	Cow_1	107720000	107860000
Cow_boundary_120	Cow_1	109540000	109620000
Cow_boundary_121	Cow_1	110880000	110980000
Cow_boundary_122	Cow_1	111260000	111360000
Cow_boundary_123	Cow_1	111820000	111900000
Cow_boundary_124	Cow_1	111960000	112060000
Cow_boundary_125	Cow_1	112780000	112880000
Cow_boundary_126	Cow_1	113140000	113240000
Cow_boundary_127	Cow_1	113840000	113920000
Cow_boundary_128	Cow_1	114200000	114280000
Cow_boundary_129	Cow_1	115580000	115720000
Cow_boundary_130	Cow_1	116080000	116220000
Cow_boundary_131	Cow_1	117840000	117940000
Cow_boundary_132	Cow_1	118400000	118480000
Cow_boundary_133	Cow_1	118520000	118600000
Cow_boundary_134	Cow_1	118840000	118940000
Cow_boundary_135	Cow_1	119200000	119380000
Cow_boundary_136	Cow_1	119560000	119660000
Cow_boundary_137	Cow_1	119960000	120040000
Cow_boundary_138	Cow_1	120120000	120200000
Cow_boundary_139	Cow_1	122700000	122820000
Cow_boundary_140	Cow_1	123760000	123840000
Cow_boundary_141	Cow_1	126100000	126280000
Cow_boundary_142	Cow_1	126920000	127000000
Cow_boundary_143	Cow_1	127540000	127620000
Cow_boundary_144	Cow_1	127660000	127740000
Cow_boundary_145	Cow_1	128300000	128400000
Cow_boundary_146	Cow_1	128640000	128720000
Cow_boundary_147	Cow_1	128760000	128840000
Cow_boundary_148	Cow_1	130720000	130800000
Cow_boundary_149	Cow_1	131180000	131300000
Cow_boundary_150	Cow_1	132080000	132200000
Cow_boundary_151	Cow_1	133100000	133280000
Cow_boundary_152	Cow_1	133480000	133580000
Cow_boundary_153	Cow_1	134300000	134380000
Cow_boundary_154	Cow_1	135820000	135920000
Cow_boundary_155	Cow_1	136220000	136300000
Cow_boundary_156	Cow_1	136340000	136420000
Cow_boundary_157	Cow_1	136620000	136700000
Cow_boundary_158	Cow_1	136800000	136880000
Cow_boundary_159	Cow_1	137860000	138020000
Cow_boundary_160	Cow_1	138360000	138460000
Cow_boundary_161	Cow_1	138800000	138900000
Cow_boundary_162	Cow_1	140280000	140380000
Cow_boundary_163	Cow_1	140680000	140800000
Cow_boundary_164	Cow_1	140940000	141120000
Cow_boundary_165	Cow_1	142760000	142900000
Cow_boundary_166	Cow_1	144620000	144720000
Cow_boundary_167	Cow_1	145440000	145540000
Cow_boundary_168	Cow_1	146960000	147080000
Cow_boundary_169	Cow_1	147260000	147360000
Cow_boundary_170	Cow_1	148040000	148120000
Cow_boundary_171	Cow_1	148180000	148260000
Cow_boundary_172	Cow_1	148420000	148560000
Cow_boundary_173	Cow_1	150020000	150160000
Cow_boundary_174	Cow_1	150300000	150420000
Cow_boundary_175	Cow_1	150860000	150940000
Cow_boundary_176	Cow_1	150980000	151060000
Cow_boundary_177	Cow_1	151460000	151580000
Cow_boundary_178	Cow_1	152340000	152460000
Cow_boundary_179	Cow_1	153200000	153300000
Cow_boundary_180	Cow_1	153900000	154000000
Cow_boundary_181	Cow_1	154300000	154420000
Cow_boundary_182	Cow_1	154560000	154640000
Cow_boundary_183	Cow_1	154980000	155080000
Cow_boundary_184	Cow_1	155880000	155960000
Cow_boundary_185	Cow_1	156080000	156160000
Cow_boundary_186	Cow_1	156400000	156580000
Cow_boundary_187	Cow_1	158297067	158377067
Cow_boundary_188	Cow_10	0	40000
Cow_boundary_189	Cow_10	940000	1020000
Cow_boundary_190	Cow_10	1360000	1500000
Cow_boundary_191	Cow_10	1720000	1800000
Cow_boundary_192	Cow_10	2380000	2500000
Cow_boundary_193	Cow_10	3860000	3940000
Cow_boundary_194	Cow_10	4020000	4100000
Cow_boundary_195	Cow_10	4360000	4460000
Cow_boundary_196	Cow_10	4600000	4760000
Cow_boundary_197	Cow_10	4940000	5020000
Cow_boundary_198	Cow_10	5060000	5140000
Cow_boundary_199	Cow_10	5520000	5660000
Cow_boundary_200	Cow_10	6260000	6360000
Cow_boundary_201	Cow_10	6560000	6640000
Cow_boundary_202	Cow_10	6720000	6800000
Cow_boundary_203	Cow_10	8060000	8220000
Cow_boundary_204	Cow_10	9020000	9100000
Cow_boundary_205	Cow_10	9140000	9220000
Cow_boundary_206	Cow_10	9940000	10020000
Cow_boundary_207	Cow_10	10100000	10180000
Cow_boundary_208	Cow_10	10440000	10540000
Cow_boundary_209	Cow_10	10980000	11060000
Cow_boundary_210	Cow_10	11180000	11260000
Cow_boundary_211	Cow_10	11520000	11600000
Cow_boundary_212	Cow_10	12140000	12240000
Cow_boundary_213	Cow_10	12660000	12760000
Cow_boundary_214	Cow_10	13120000	13240000
Cow_boundary_215	Cow_10	13640000	13720000
Cow_boundary_216	Cow_10	13960000	14040000
Cow_boundary_217	Cow_10	14080000	14160000
Cow_boundary_218	Cow_10	14620000	14720000
Cow_boundary_219	Cow_10	15000000	15100000
Cow_boundary_220	Cow_10	15320000	15400000
Cow_boundary_221	Cow_10	15700000	15840000
Cow_boundary_222	Cow_10	16280000	16380000
Cow_boundary_223	Cow_10	17460000	17560000
Cow_boundary_224	Cow_10	18200000	18300000
Cow_boundary_225	Cow_10	18920000	19060000
Cow_boundary_226	Cow_10	19900000	20000000
Cow_boundary_227	Cow_10	20520000	20600000
Cow_boundary_228	Cow_10	21160000	21260000
Cow_boundary_229	Cow_10	21740000	21840000
Cow_boundary_230	Cow_10	22100000	22200000
Cow_boundary_231	Cow_10	22420000	22500000
Cow_boundary_232	Cow_10	23080000	23160000
Cow_boundary_233	Cow_10	23300000	23380000
Cow_boundary_234	Cow_10	23860000	23940000
Cow_boundary_235	Cow_10	24240000	24320000
Cow_boundary_236	Cow_10	24860000	24940000
Cow_boundary_237	Cow_10	24980000	25060000
Cow_boundary_238	Cow_10	25160000	25320000
Cow_boundary_239	Cow_10	25500000	25660000
Cow_boundary_240	Cow_10	26800000	26900000
Cow_boundary_241	Cow_10	28260000	28340000
Cow_boundary_242	Cow_10	28400000	28480000
Cow_boundary_243	Cow_10	28520000	28640000
Cow_boundary_244	Cow_10	29360000	29440000
Cow_boundary_245	Cow_10	29640000	29720000
Cow_boundary_246	Cow_10	30140000	30220000
Cow_boundary_247	Cow_10	30500000	30580000
Cow_boundary_248	Cow_10	31260000	31400000
Cow_boundary_249	Cow_10	31740000	31820000
Cow_boundary_250	Cow_10	31900000	31980000
Cow_boundary_251	Cow_10	32580000	32680000
Cow_boundary_252	Cow_10	33600000	33700000
Cow_boundary_253	Cow_10	34080000	34220000
Cow_boundary_254	Cow_10	35760000	35840000
Cow_boundary_255	Cow_10	36140000	36300000
Cow_boundary_256	Cow_10	36800000	36960000
Cow_boundary_257	Cow_10	37660000	37740000
Cow_boundary_258	Cow_10	38300000	38460000
Cow_boundary_259	Cow_10	42640000	42720000
Cow_boundary_260	Cow_10	43060000	43140000
Cow_boundary_261	Cow_10	43440000	43540000
Cow_boundary_262	Cow_10	43740000	43880000
Cow_boundary_263	Cow_10	44820000	44920000
Cow_boundary_264	Cow_10	45380000	45480000
Cow_boundary_265	Cow_10	45840000	45980000
Cow_boundary_266	Cow_10	46780000	46860000
Cow_boundary_267	Cow_10	47340000	47440000
Cow_boundary_268	Cow_10	48220000	48320000
Cow_boundary_269	Cow_10	49700000	49840000
Cow_boundary_270	Cow_10	49880000	49980000
Cow_boundary_271	Cow_10	50600000	50720000
Cow_boundary_272	Cow_10	51360000	51460000
Cow_boundary_273	Cow_10	52100000	52240000
Cow_boundary_274	Cow_10	52680000	52860000
Cow_boundary_275	Cow_10	53000000	53100000
Cow_boundary_276	Cow_10	54240000	54320000
Cow_boundary_277	Cow_10	54380000	54460000
Cow_boundary_278	Cow_10	55140000	55220000
Cow_boundary_279	Cow_10	56540000	56720000
Cow_boundary_280	Cow_10	57660000	57780000
Cow_boundary_281	Cow_10	58260000	58400000
Cow_boundary_282	Cow_10	59520000	59680000
Cow_boundary_283	Cow_10	59820000	59900000
Cow_boundary_284	Cow_10	60000000	60080000
Cow_boundary_285	Cow_10	61020000	61120000
Cow_boundary_286	Cow_10	61600000	61700000
Cow_boundary_287	Cow_10	62260000	62340000
Cow_boundary_288	Cow_10	63480000	63620000
Cow_boundary_289	Cow_10	64980000	65140000
Cow_boundary_290	Cow_10	65220000	65320000
Cow_boundary_291	Cow_10	65420000	65500000
Cow_boundary_292	Cow_10	65640000	65720000
Cow_boundary_293	Cow_10	65900000	66020000
Cow_boundary_294	Cow_10	67120000	67220000
Cow_boundary_295	Cow_10	67480000	67560000
Cow_boundary_296	Cow_10	67720000	67800000
Cow_boundary_297	Cow_10	67860000	67960000
Cow_boundary_298	Cow_10	68040000	68140000
Cow_boundary_299	Cow_10	69140000	69260000
Cow_boundary_300	Cow_10	69940000	70120000
Cow_boundary_301	Cow_10	70620000	70700000
Cow_boundary_302	Cow_10	70740000	70820000
Cow_boundary_303	Cow_10	71580000	71700000
Cow_boundary_304	Cow_10	71960000	72120000
Cow_boundary_305	Cow_10	72640000	72820000
Cow_boundary_306	Cow_10	73620000	73700000
Cow_boundary_307	Cow_10	73760000	73840000
Cow_boundary_308	Cow_10	74220000	74300000
Cow_boundary_309	Cow_10	74520000	74600000
Cow_boundary_310	Cow_10	75880000	75980000
Cow_boundary_311	Cow_10	76240000	76380000
Cow_boundary_312	Cow_10	76920000	77000000
Cow_boundary_313	Cow_10	77320000	77460000
Cow_boundary_314	Cow_10	78560000	78640000
Cow_boundary_315	Cow_10	78720000	78800000
Cow_boundary_316	Cow_10	79600000	79680000
Cow_boundary_317	Cow_10	79780000	79860000
Cow_boundary_318	Cow_10	80980000	81060000
Cow_boundary_319	Cow_10	81220000	81400000
Cow_boundary_320	Cow_10	81600000	81720000
Cow_boundary_321	Cow_10	82340000	82420000
Cow_boundary_322	Cow_10	82540000	82620000
Cow_boundary_323	Cow_10	82920000	83020000
Cow_boundary_324	Cow_10	83640000	83720000
Cow_boundary_325	Cow_10	83820000	83900000
Cow_boundary_326	Cow_10	84840000	84980000
Cow_boundary_327	Cow_10	85440000	85540000
Cow_boundary_328	Cow_10	85780000	85880000
Cow_boundary_329	Cow_10	86340000	86420000
Cow_boundary_330	Cow_10	86520000	86600000
Cow_boundary_331	Cow_10	86720000	86800000
Cow_boundary_332	Cow_10	86860000	86960000
Cow_boundary_333	Cow_10	87080000	87180000
Cow_boundary_334	Cow_10	87800000	87880000
Cow_boundary_335	Cow_10	88940000	89020000
Cow_boundary_336	Cow_10	89060000	89140000
Cow_boundary_337	Cow_10	89520000	89600000
Cow_boundary_338	Cow_10	89680000	89760000
Cow_boundary_339	Cow_10	90760000	90840000
Cow_boundary_340	Cow_10	91120000	91200000
Cow_boundary_341	Cow_10	93340000	93420000
Cow_boundary_342	Cow_10	93620000	93700000
Cow_boundary_343	Cow_10	93920000	94020000
Cow_boundary_344	Cow_10	95720000	95880000
Cow_boundary_345	Cow_10	98300000	98380000
Cow_boundary_346	Cow_10	98880000	98960000
Cow_boundary_347	Cow_10	100660000	100760000
Cow_boundary_348	Cow_10	101140000	101220000
Cow_boundary_349	Cow_10	101340000	101420000
Cow_boundary_350	Cow_10	102880000	102960000
Cow_boundary_351	Cow_10	104265016	104345016
Cow_boundary_352	Cow_11	0	40000
Cow_boundary_353	Cow_11	1860000	1940000
Cow_boundary_354	Cow_11	2060000	2140000
Cow_boundary_355	Cow_11	2260000	2380000
Cow_boundary_356	Cow_11	2480000	2560000
Cow_boundary_357	Cow_11	2700000	2780000
Cow_boundary_358	Cow_11	2940000	3040000
Cow_boundary_359	Cow_11	3540000	3640000
Cow_boundary_360	Cow_11	4040000	4120000
Cow_boundary_361	Cow_11	4480000	4560000
Cow_boundary_362	Cow_11	5380000	5460000
Cow_boundary_363	Cow_11	5500000	5580000
Cow_boundary_364	Cow_11	5960000	6040000
Cow_boundary_365	Cow_11	6160000	6240000
Cow_boundary_366	Cow_11	6620000	6720000
Cow_boundary_367	Cow_11	7180000	7260000
Cow_boundary_368	Cow_11	7420000	7500000
Cow_boundary_369	Cow_11	9060000	9140000
Cow_boundary_370	Cow_11	9200000	9280000
Cow_boundary_371	Cow_11	9600000	9780000
Cow_boundary_372	Cow_11	9920000	10060000
Cow_boundary_373	Cow_11	11160000	11240000
Cow_boundary_374	Cow_11	13340000	13480000
Cow_boundary_375	Cow_11	14140000	14240000
Cow_boundary_376	Cow_11	15020000	15100000
Cow_boundary_377	Cow_11	15180000	15260000
Cow_boundary_378	Cow_11	15980000	16120000
Cow_boundary_379	Cow_11	17540000	17640000
Cow_boundary_380	Cow_11	18780000	18880000
Cow_boundary_381	Cow_11	19320000	19400000
Cow_boundary_382	Cow_11	19560000	19640000
Cow_boundary_383	Cow_11	20380000	20480000
Cow_boundary_384	Cow_11	20660000	20740000
Cow_boundary_385	Cow_11	21080000	21160000
Cow_boundary_386	Cow_11	21220000	21300000
Cow_boundary_387	Cow_11	21540000	21620000
Cow_boundary_388	Cow_11	22040000	22160000
Cow_boundary_389	Cow_11	24260000	24360000
Cow_boundary_390	Cow_11	24540000	24620000
Cow_boundary_391	Cow_11	24780000	24880000
Cow_boundary_392	Cow_11	25160000	25260000
Cow_boundary_393	Cow_11	25880000	25960000
Cow_boundary_394	Cow_11	26180000	26320000
Cow_boundary_395	Cow_11	26500000	26640000
Cow_boundary_396	Cow_11	27120000	27260000
Cow_boundary_397	Cow_11	27840000	27920000
Cow_boundary_398	Cow_11	28200000	28320000
Cow_boundary_399	Cow_11	28700000	28800000
Cow_boundary_400	Cow_11	29160000	29280000
Cow_boundary_401	Cow_11	29580000	29700000
Cow_boundary_402	Cow_11	29940000	30040000
Cow_boundary_403	Cow_11	30700000	30800000
Cow_boundary_404	Cow_11	32720000	32860000
Cow_boundary_405	Cow_11	36320000	36420000
Cow_boundary_406	Cow_11	37780000	37900000
Cow_boundary_407	Cow_11	38140000	38240000
Cow_boundary_408	Cow_11	39980000	40060000
Cow_boundary_409	Cow_11	40120000	40200000
Cow_boundary_410	Cow_11	41120000	41300000
Cow_boundary_411	Cow_11	43260000	43380000
Cow_boundary_412	Cow_11	43560000	43700000
Cow_boundary_413	Cow_11	44460000	44540000
Cow_boundary_414	Cow_11	44660000	44740000
Cow_boundary_415	Cow_11	46020000	46120000
Cow_boundary_416	Cow_11	46500000	46580000
Cow_boundary_417	Cow_11	46760000	46840000
Cow_boundary_418	Cow_11	46960000	47040000
Cow_boundary_419	Cow_11	47200000	47280000
Cow_boundary_420	Cow_11	47980000	48060000
Cow_boundary_421	Cow_11	48200000	48280000
Cow_boundary_422	Cow_11	48500000	48640000
Cow_boundary_423	Cow_11	49180000	49260000
Cow_boundary_424	Cow_11	49440000	49540000
Cow_boundary_425	Cow_11	49820000	49920000
Cow_boundary_426	Cow_11	55200000	55280000
Cow_boundary_427	Cow_11	55460000	55540000
Cow_boundary_428	Cow_11	59640000	59800000
Cow_boundary_429	Cow_11	60820000	60900000
Cow_boundary_430	Cow_11	61920000	62020000
Cow_boundary_431	Cow_11	62260000	62440000
Cow_boundary_432	Cow_11	62840000	62960000
Cow_boundary_433	Cow_11	63220000	63300000
Cow_boundary_434	Cow_11	63500000	63600000
Cow_boundary_435	Cow_11	63860000	63940000
Cow_boundary_436	Cow_11	64880000	64960000
Cow_boundary_437	Cow_11	66460000	66540000
Cow_boundary_438	Cow_11	67280000	67360000
Cow_boundary_439	Cow_11	67640000	67820000
Cow_boundary_440	Cow_11	68120000	68260000
Cow_boundary_441	Cow_11	68540000	68620000
Cow_boundary_442	Cow_11	69120000	69200000
Cow_boundary_443	Cow_11	69660000	69760000
Cow_boundary_444	Cow_11	70820000	70920000
Cow_boundary_445	Cow_11	71980000	72140000
Cow_boundary_446	Cow_11	72520000	72620000
Cow_boundary_447	Cow_11	73200000	73340000
Cow_boundary_448	Cow_11	73540000	73620000
Cow_boundary_449	Cow_11	73740000	73820000
Cow_boundary_450	Cow_11	74280000	74360000
Cow_boundary_451	Cow_11	74460000	74540000
Cow_boundary_452	Cow_11	75200000	75340000
Cow_boundary_453	Cow_11	77920000	78020000
Cow_boundary_454	Cow_11	78240000	78320000
Cow_boundary_455	Cow_11	78920000	79020000
Cow_boundary_456	Cow_11	80420000	80500000
Cow_boundary_457	Cow_11	80560000	80640000
Cow_boundary_458	Cow_11	81800000	81880000
Cow_boundary_459	Cow_11	81960000	82080000
Cow_boundary_460	Cow_11	82800000	82900000
Cow_boundary_461	Cow_11	84780000	84940000
Cow_boundary_462	Cow_11	86200000	86280000
Cow_boundary_463	Cow_11	86320000	86400000
Cow_boundary_464	Cow_11	86540000	86640000
Cow_boundary_465	Cow_11	86800000	86880000
Cow_boundary_466	Cow_11	86920000	87000000
Cow_boundary_467	Cow_11	87440000	87520000
Cow_boundary_468	Cow_11	87900000	88040000
Cow_boundary_469	Cow_11	88180000	88320000
Cow_boundary_470	Cow_11	89800000	89900000
Cow_boundary_471	Cow_11	90000000	90120000
Cow_boundary_472	Cow_11	92100000	92240000
Cow_boundary_473	Cow_11	92400000	92560000
Cow_boundary_474	Cow_11	92880000	93000000
Cow_boundary_475	Cow_11	93160000	93240000
Cow_boundary_476	Cow_11	93280000	93360000
Cow_boundary_477	Cow_11	93960000	94100000
Cow_boundary_478	Cow_11	94480000	94580000
Cow_boundary_479	Cow_11	95420000	95500000
Cow_boundary_480	Cow_11	95540000	95620000
Cow_boundary_481	Cow_11	96180000	96280000
Cow_boundary_482	Cow_11	97540000	97660000
Cow_boundary_483	Cow_11	98160000	98240000
Cow_boundary_484	Cow_11	98700000	98800000
Cow_boundary_485	Cow_11	99460000	99620000
Cow_boundary_486	Cow_11	100180000	100300000
Cow_boundary_487	Cow_11	100400000	100500000
Cow_boundary_488	Cow_11	100960000	101040000
Cow_boundary_489	Cow_11	101100000	101180000
Cow_boundary_490	Cow_11	101220000	101300000
Cow_boundary_491	Cow_11	101820000	101920000
Cow_boundary_492	Cow_11	102460000	102560000
Cow_boundary_493	Cow_11	102960000	103100000
Cow_boundary_494	Cow_11	103760000	103920000
Cow_boundary_495	Cow_11	104140000	104240000
Cow_boundary_496	Cow_11	104600000	104680000
Cow_boundary_497	Cow_11	104840000	104980000
Cow_boundary_498	Cow_11	105820000	105960000
Cow_boundary_499	Cow_11	106340000	106500000
Cow_boundary_500	Cow_11	106900000	106980000
Cow_boundary_501	Cow_11	107270763	107350763
Cow_boundary_502	Cow_12	0	40000
Cow_boundary_503	Cow_12	1440000	1520000
Cow_boundary_504	Cow_12	1840000	1920000
Cow_boundary_505	Cow_12	5240000	5320000
Cow_boundary_506	Cow_12	5360000	5440000
Cow_boundary_507	Cow_12	11120000	11200000
Cow_boundary_508	Cow_12	11460000	11560000
Cow_boundary_509	Cow_12	11760000	11860000
Cow_boundary_510	Cow_12	12420000	12520000
Cow_boundary_511	Cow_12	14100000	14200000
Cow_boundary_512	Cow_12	14700000	14800000
Cow_boundary_513	Cow_12	15180000	15280000
Cow_boundary_514	Cow_12	15600000	15720000
Cow_boundary_515	Cow_12	16280000	16360000
Cow_boundary_516	Cow_12	16420000	16500000
Cow_boundary_517	Cow_12	16700000	16780000
Cow_boundary_518	Cow_12	17920000	18020000
Cow_boundary_519	Cow_12	18940000	19040000
Cow_boundary_520	Cow_12	19240000	19320000
Cow_boundary_521	Cow_12	20540000	20660000
Cow_boundary_522	Cow_12	20760000	20840000
Cow_boundary_523	Cow_12	20880000	20960000
Cow_boundary_524	Cow_12	21280000	21360000
Cow_boundary_525	Cow_12	21560000	21640000
Cow_boundary_526	Cow_12	22720000	22800000
Cow_boundary_527	Cow_12	23240000	23400000
Cow_boundary_528	Cow_12	23960000	24040000
Cow_boundary_529	Cow_12	24180000	24260000
Cow_boundary_530	Cow_12	24620000	24740000
Cow_boundary_531	Cow_12	25500000	25580000
Cow_boundary_532	Cow_12	26180000	26300000
Cow_boundary_533	Cow_12	27420000	27520000
Cow_boundary_534	Cow_12	28500000	28580000
Cow_boundary_535	Cow_12	28660000	28740000
Cow_boundary_536	Cow_12	29100000	29280000
Cow_boundary_537	Cow_12	29620000	29700000
Cow_boundary_538	Cow_12	29760000	29840000
Cow_boundary_539	Cow_12	30580000	30680000
Cow_boundary_540	Cow_12	31000000	31140000
Cow_boundary_541	Cow_12	31820000	31900000
Cow_boundary_542	Cow_12	31980000	32060000
Cow_boundary_543	Cow_12	32220000	32340000
Cow_boundary_544	Cow_12	33100000	33180000
Cow_boundary_545	Cow_12	33400000	33480000
Cow_boundary_546	Cow_12	34100000	34180000
Cow_boundary_547	Cow_12	34220000	34300000
Cow_boundary_548	Cow_12	34460000	34600000
Cow_boundary_549	Cow_12	34780000	34860000
Cow_boundary_550	Cow_12	34940000	35020000
Cow_boundary_551	Cow_12	35680000	35760000
Cow_boundary_552	Cow_12	35820000	35900000
Cow_boundary_553	Cow_12	36400000	36480000
Cow_boundary_554	Cow_12	36700000	36800000
Cow_boundary_555	Cow_12	40000000	40140000
Cow_boundary_556	Cow_12	40900000	40980000
Cow_boundary_557	Cow_12	41240000	41320000
Cow_boundary_558	Cow_12	41880000	42000000
Cow_boundary_559	Cow_12	45340000	45460000
Cow_boundary_560	Cow_12	47740000	47880000
Cow_boundary_561	Cow_12	48800000	48900000
Cow_boundary_562	Cow_12	50640000	50720000
Cow_boundary_563	Cow_12	51200000	51300000
Cow_boundary_564	Cow_12	52420000	52520000
Cow_boundary_565	Cow_12	53040000	53200000
Cow_boundary_566	Cow_12	53600000	53680000
Cow_boundary_567	Cow_12	54560000	54640000
Cow_boundary_568	Cow_12	54800000	54880000
Cow_boundary_569	Cow_12	56220000	56360000
Cow_boundary_570	Cow_12	60000000	60080000
Cow_boundary_571	Cow_12	60160000	60240000
Cow_boundary_572	Cow_12	61080000	61160000
Cow_boundary_573	Cow_12	61280000	61360000
Cow_boundary_574	Cow_12	63780000	63860000
Cow_boundary_575	Cow_12	64060000	64140000
Cow_boundary_576	Cow_12	66180000	66260000
Cow_boundary_577	Cow_12	67400000	67480000
Cow_boundary_578	Cow_12	69500000	69620000
Cow_boundary_579	Cow_12	70320000	70440000
Cow_boundary_580	Cow_12	71140000	71300000
Cow_boundary_581	Cow_12	73740000	73820000
Cow_boundary_582	Cow_12	74160000	74240000
Cow_boundary_583	Cow_12	74660000	74740000
Cow_boundary_584	Cow_12	75200000	75280000
Cow_boundary_585	Cow_12	75520000	75600000
Cow_boundary_586	Cow_12	75720000	75800000
Cow_boundary_587	Cow_12	76120000	76200000
Cow_boundary_588	Cow_12	76240000	76400000
Cow_boundary_589	Cow_12	76660000	76780000
Cow_boundary_590	Cow_12	78020000	78120000
Cow_boundary_591	Cow_12	78960000	79060000
Cow_boundary_592	Cow_12	79360000	79480000
Cow_boundary_593	Cow_12	79600000	79780000
Cow_boundary_594	Cow_12	80280000	80420000
Cow_boundary_595	Cow_12	81140000	81220000
Cow_boundary_596	Cow_12	83040000	83140000
Cow_boundary_597	Cow_12	86760000	86860000
Cow_boundary_598	Cow_12	87580000	87660000
Cow_boundary_599	Cow_12	87820000	87900000
Cow_boundary_600	Cow_12	88840000	88940000
Cow_boundary_601	Cow_12	89240000	89320000
Cow_boundary_602	Cow_12	89520000	89600000
Cow_boundary_603	Cow_12	91123125	91203125
Cow_boundary_604	Cow_13	0	40000
Cow_boundary_605	Cow_13	1520000	1660000
Cow_boundary_606	Cow_13	2520000	2680000
Cow_boundary_607	Cow_13	3520000	3640000
Cow_boundary_608	Cow_13	4940000	5040000
Cow_boundary_609	Cow_13	6620000	6700000
Cow_boundary_610	Cow_13	6840000	6920000
Cow_boundary_611	Cow_13	7500000	7580000
Cow_boundary_612	Cow_13	7740000	7820000
Cow_boundary_613	Cow_13	10920000	11060000
Cow_boundary_614	Cow_13	11340000	11540000
Cow_boundary_615	Cow_13	12320000	12400000
Cow_boundary_616	Cow_13	12520000	12600000
Cow_boundary_617	Cow_13	12780000	12860000
Cow_boundary_618	Cow_13	14780000	14900000
Cow_boundary_619	Cow_13	16120000	16220000
Cow_boundary_620	Cow_13	16440000	16520000
Cow_boundary_621	Cow_13	17180000	17260000
Cow_boundary_622	Cow_13	17780000	17860000
Cow_boundary_623	Cow_13	17940000	18020000
Cow_boundary_624	Cow_13	18840000	18920000
Cow_boundary_625	Cow_13	20260000	20340000
Cow_boundary_626	Cow_13	20560000	20640000
Cow_boundary_627	Cow_13	22400000	22520000
Cow_boundary_628	Cow_13	23200000	23280000
Cow_boundary_629	Cow_13	23360000	23440000
Cow_boundary_630	Cow_13	24360000	24500000
Cow_boundary_631	Cow_13	25700000	25800000
Cow_boundary_632	Cow_13	26120000	26200000
Cow_boundary_633	Cow_13	26560000	26640000
Cow_boundary_634	Cow_13	28080000	28160000
Cow_boundary_635	Cow_13	28260000	28340000
Cow_boundary_636	Cow_13	28500000	28600000
Cow_boundary_637	Cow_13	29180000	29260000
Cow_boundary_638	Cow_13	29460000	29540000
Cow_boundary_639	Cow_13	29740000	29820000
Cow_boundary_640	Cow_13	29960000	30040000
Cow_boundary_641	Cow_13	30620000	30720000
Cow_boundary_642	Cow_13	31300000	31380000
Cow_boundary_643	Cow_13	31500000	31580000
Cow_boundary_644	Cow_13	31940000	32020000
Cow_boundary_645	Cow_13	32300000	32380000
Cow_boundary_646	Cow_13	33200000	33280000
Cow_boundary_647	Cow_13	33380000	33460000
Cow_boundary_648	Cow_13	34980000	35060000
Cow_boundary_649	Cow_13	35260000	35340000
Cow_boundary_650	Cow_13	35520000	35600000
Cow_boundary_651	Cow_13	35680000	35800000
Cow_boundary_652	Cow_13	36340000	36420000
Cow_boundary_653	Cow_13	37320000	37400000
Cow_boundary_654	Cow_13	37460000	37540000
Cow_boundary_655	Cow_13	38000000	38080000
Cow_boundary_656	Cow_13	38140000	38220000
Cow_boundary_657	Cow_13	38500000	38600000
Cow_boundary_658	Cow_13	38840000	38940000
Cow_boundary_659	Cow_13	39500000	39640000
Cow_boundary_660	Cow_13	39860000	39960000
Cow_boundary_661	Cow_13	40400000	40480000
Cow_boundary_662	Cow_13	40540000	40620000
Cow_boundary_663	Cow_13	41520000	41700000
Cow_boundary_664	Cow_13	43120000	43300000
Cow_boundary_665	Cow_13	43520000	43620000
Cow_boundary_666	Cow_13	44180000	44260000
Cow_boundary_667	Cow_13	44920000	45000000
Cow_boundary_668	Cow_13	45380000	45460000
Cow_boundary_669	Cow_13	45500000	45620000
Cow_boundary_670	Cow_13	46560000	46680000
Cow_boundary_671	Cow_13	47100000	47180000
Cow_boundary_672	Cow_13	47220000	47300000
Cow_boundary_673	Cow_13	47980000	48060000
Cow_boundary_674	Cow_13	48600000	48720000
Cow_boundary_675	Cow_13	51300000	51420000
Cow_boundary_676	Cow_13	52420000	52540000
Cow_boundary_677	Cow_13	53360000	53440000
Cow_boundary_678	Cow_13	54100000	54180000
Cow_boundary_679	Cow_13	54260000	54340000
Cow_boundary_680	Cow_13	54560000	54660000
Cow_boundary_681	Cow_13	55620000	55720000
Cow_boundary_682	Cow_13	57100000	57180000
Cow_boundary_683	Cow_13	57380000	57460000
Cow_boundary_684	Cow_13	58620000	58720000
Cow_boundary_685	Cow_13	59280000	59380000
Cow_boundary_686	Cow_13	60180000	60260000
Cow_boundary_687	Cow_13	60400000	60480000
Cow_boundary_688	Cow_13	61180000	61320000
Cow_boundary_689	Cow_13	61540000	61880000
Cow_boundary_690	Cow_13	62120000	62280000
Cow_boundary_691	Cow_13	62420000	62520000
Cow_boundary_692	Cow_13	62580000	62660000
Cow_boundary_693	Cow_13	62720000	62800000
Cow_boundary_694	Cow_13	63120000	63200000
Cow_boundary_695	Cow_13	63340000	63420000
Cow_boundary_696	Cow_13	63680000	63780000
Cow_boundary_697	Cow_13	64020000	64100000
Cow_boundary_698	Cow_13	64660000	64760000
Cow_boundary_699	Cow_13	65160000	65240000
Cow_boundary_700	Cow_13	65700000	65800000
Cow_boundary_701	Cow_13	66180000	66260000
Cow_boundary_702	Cow_13	66340000	66420000
Cow_boundary_703	Cow_13	66680000	66820000
Cow_boundary_704	Cow_13	67100000	67180000
Cow_boundary_705	Cow_13	67940000	68020000
Cow_boundary_706	Cow_13	68080000	68160000
Cow_boundary_707	Cow_13	70420000	70520000
Cow_boundary_708	Cow_13	70960000	71040000
Cow_boundary_709	Cow_13	72720000	72820000
Cow_boundary_710	Cow_13	73260000	73340000
Cow_boundary_711	Cow_13	74000000	74160000
Cow_boundary_712	Cow_13	75220000	75300000
Cow_boundary_713	Cow_13	75400000	75480000
Cow_boundary_714	Cow_13	75900000	75980000
Cow_boundary_715	Cow_13	76060000	76140000
Cow_boundary_716	Cow_13	76820000	76920000
Cow_boundary_717	Cow_13	77540000	77640000
Cow_boundary_718	Cow_13	78060000	78140000
Cow_boundary_719	Cow_13	78280000	78380000
Cow_boundary_720	Cow_13	78680000	78780000
Cow_boundary_721	Cow_13	78820000	78960000
Cow_boundary_722	Cow_13	79420000	79640000
Cow_boundary_723	Cow_13	80140000	80260000
Cow_boundary_724	Cow_13	80560000	80640000
Cow_boundary_725	Cow_13	81800000	81880000
Cow_boundary_726	Cow_13	82240000	82340000
Cow_boundary_727	Cow_13	82760000	82860000
Cow_boundary_728	Cow_13	84200350	84280350
Cow_boundary_729	Cow_14	0	40000
Cow_boundary_730	Cow_14	2280000	2360000
Cow_boundary_731	Cow_14	2440000	2600000
Cow_boundary_732	Cow_14	3500000	3640000
Cow_boundary_733	Cow_14	4200000	4300000
Cow_boundary_734	Cow_14	4960000	5040000
Cow_boundary_735	Cow_14	5140000	5220000
Cow_boundary_736	Cow_14	7880000	8040000
Cow_boundary_737	Cow_14	8940000	9020000
Cow_boundary_738	Cow_14	9140000	9240000
Cow_boundary_739	Cow_14	9960000	10040000
Cow_boundary_740	Cow_14	10120000	10200000
Cow_boundary_741	Cow_14	11000000	11120000
Cow_boundary_742	Cow_14	11600000	11720000
Cow_boundary_743	Cow_14	11780000	11960000
Cow_boundary_744	Cow_14	14460000	14600000
Cow_boundary_745	Cow_14	15000000	15120000
Cow_boundary_746	Cow_14	15360000	15460000
Cow_boundary_747	Cow_14	16080000	16180000
Cow_boundary_748	Cow_14	16660000	16780000
Cow_boundary_749	Cow_14	17100000	17220000
Cow_boundary_750	Cow_14	17640000	17740000
Cow_boundary_751	Cow_14	18080000	18200000
Cow_boundary_752	Cow_14	18620000	18720000
Cow_boundary_753	Cow_14	20500000	20600000
Cow_boundary_754	Cow_14	21000000	21080000
Cow_boundary_755	Cow_14	21120000	21200000
Cow_boundary_756	Cow_14	21560000	21640000
Cow_boundary_757	Cow_14	22820000	22900000
Cow_boundary_758	Cow_14	23140000	23220000
Cow_boundary_759	Cow_14	23640000	23740000
Cow_boundary_760	Cow_14	24680000	24800000
Cow_boundary_761	Cow_14	25480000	25580000
Cow_boundary_762	Cow_14	26360000	26540000
Cow_boundary_763	Cow_14	27600000	27680000
Cow_boundary_764	Cow_14	27760000	27840000
Cow_boundary_765	Cow_14	28360000	28440000
Cow_boundary_766	Cow_14	28860000	28940000
Cow_boundary_767	Cow_14	29040000	29120000
Cow_boundary_768	Cow_14	29780000	29920000
Cow_boundary_769	Cow_14	30840000	30960000
Cow_boundary_770	Cow_14	31660000	31800000
Cow_boundary_771	Cow_14	32660000	32740000
Cow_boundary_772	Cow_14	33580000	33660000
Cow_boundary_773	Cow_14	33760000	33840000
Cow_boundary_774	Cow_14	34480000	34620000
Cow_boundary_775	Cow_14	35520000	35600000
Cow_boundary_776	Cow_14	35920000	36000000
Cow_boundary_777	Cow_14	36420000	36520000
Cow_boundary_778	Cow_14	37460000	37560000
Cow_boundary_779	Cow_14	37680000	37940000
Cow_boundary_780	Cow_14	38440000	38560000
Cow_boundary_781	Cow_14	39420000	39500000
Cow_boundary_782	Cow_14	39720000	39800000
Cow_boundary_783	Cow_14	40740000	40820000
Cow_boundary_784	Cow_14	40960000	41040000
Cow_boundary_785	Cow_14	43680000	43860000
Cow_boundary_786	Cow_14	44980000	45060000
Cow_boundary_787	Cow_14	45280000	45380000
Cow_boundary_788	Cow_14	45480000	45620000
Cow_boundary_789	Cow_14	46580000	46660000
Cow_boundary_790	Cow_14	47660000	47820000
Cow_boundary_791	Cow_14	49500000	49580000
Cow_boundary_792	Cow_14	49660000	49740000
Cow_boundary_793	Cow_14	51960000	52040000
Cow_boundary_794	Cow_14	52400000	52480000
Cow_boundary_795	Cow_14	52540000	52620000
Cow_boundary_796	Cow_14	52840000	52920000
Cow_boundary_797	Cow_14	56740000	56900000
Cow_boundary_798	Cow_14	57200000	57300000
Cow_boundary_799	Cow_14	57680000	57840000
Cow_boundary_800	Cow_14	58800000	58900000
Cow_boundary_801	Cow_14	59840000	59920000
Cow_boundary_802	Cow_14	60060000	60140000
Cow_boundary_803	Cow_14	60880000	61020000
Cow_boundary_804	Cow_14	62240000	62400000
Cow_boundary_805	Cow_14	62920000	63000000
Cow_boundary_806	Cow_14	63060000	63140000
Cow_boundary_807	Cow_14	63720000	63820000
Cow_boundary_808	Cow_14	64260000	64360000
Cow_boundary_809	Cow_14	65200000	65300000
Cow_boundary_810	Cow_14	65960000	66040000
Cow_boundary_811	Cow_14	66360000	66460000
Cow_boundary_812	Cow_14	67500000	67600000
Cow_boundary_813	Cow_14	67860000	67940000
Cow_boundary_814	Cow_14	68040000	68120000
Cow_boundary_815	Cow_14	68360000	68500000
Cow_boundary_816	Cow_14	68760000	68940000
Cow_boundary_817	Cow_14	70280000	70400000
Cow_boundary_818	Cow_14	71340000	71440000
Cow_boundary_819	Cow_14	71820000	71900000
Cow_boundary_820	Cow_14	72060000	72140000
Cow_boundary_821	Cow_14	72600000	72700000
Cow_boundary_822	Cow_14	72860000	72940000
Cow_boundary_823	Cow_14	74740000	74820000
Cow_boundary_824	Cow_14	75600000	75740000
Cow_boundary_825	Cow_14	76180000	76300000
Cow_boundary_826	Cow_14	78540000	78720000
Cow_boundary_827	Cow_14	78920000	79040000
Cow_boundary_828	Cow_14	79380000	79520000
Cow_boundary_829	Cow_14	80340000	80440000
Cow_boundary_830	Cow_14	83200000	83280000
Cow_boundary_831	Cow_14	83600000	83680000
Cow_boundary_832	Cow_14	83840000	83920000
Cow_boundary_833	Cow_14	84608390	84688390
Cow_boundary_834	Cow_15	0	40000
Cow_boundary_835	Cow_15	760000	840000
Cow_boundary_836	Cow_15	5540000	5620000
Cow_boundary_837	Cow_15	5680000	5760000
Cow_boundary_838	Cow_15	6140000	6240000
Cow_boundary_839	Cow_15	6580000	6760000
Cow_boundary_840	Cow_15	6960000	7040000
Cow_boundary_841	Cow_15	7380000	7460000
Cow_boundary_842	Cow_15	9440000	9520000
Cow_boundary_843	Cow_15	10620000	10700000
Cow_boundary_844	Cow_15	13980000	14100000
Cow_boundary_845	Cow_15	14720000	14800000
Cow_boundary_846	Cow_15	15640000	15740000
Cow_boundary_847	Cow_15	16100000	16220000
Cow_boundary_848	Cow_15	17760000	17900000
Cow_boundary_849	Cow_15	18600000	18700000
Cow_boundary_850	Cow_15	20100000	20180000
Cow_boundary_851	Cow_15	20260000	20340000
Cow_boundary_852	Cow_15	22120000	22240000
Cow_boundary_853	Cow_15	22480000	22580000
Cow_boundary_854	Cow_15	22660000	22760000
Cow_boundary_855	Cow_15	24600000	24680000
Cow_boundary_856	Cow_15	24760000	24840000
Cow_boundary_857	Cow_15	25100000	25200000
Cow_boundary_858	Cow_15	27740000	27880000
Cow_boundary_859	Cow_15	28220000	28400000
Cow_boundary_860	Cow_15	29200000	29340000
Cow_boundary_861	Cow_15	29440000	29520000
Cow_boundary_862	Cow_15	29700000	29800000
Cow_boundary_863	Cow_15	30040000	30160000
Cow_boundary_864	Cow_15	30420000	30600000
Cow_boundary_865	Cow_15	31380000	31480000
Cow_boundary_866	Cow_15	32300000	32420000
Cow_boundary_867	Cow_15	32580000	32760000
Cow_boundary_868	Cow_15	33700000	33800000
Cow_boundary_869	Cow_15	33980000	34060000
Cow_boundary_870	Cow_15	34180000	34260000
Cow_boundary_871	Cow_15	34900000	35080000
Cow_boundary_872	Cow_15	35620000	35700000
Cow_boundary_873	Cow_15	35920000	36000000
Cow_boundary_874	Cow_15	37460000	37620000
Cow_boundary_875	Cow_15	37800000	37920000
Cow_boundary_876	Cow_15	38700000	38800000
Cow_boundary_877	Cow_15	38960000	39040000
Cow_boundary_878	Cow_15	39460000	39540000
Cow_boundary_879	Cow_15	39680000	39760000
Cow_boundary_880	Cow_15	39980000	40080000
Cow_boundary_881	Cow_15	40260000	40340000
Cow_boundary_882	Cow_15	40940000	41040000
Cow_boundary_883	Cow_15	41280000	41440000
Cow_boundary_884	Cow_15	42400000	42480000
Cow_boundary_885	Cow_15	43640000	43720000
Cow_boundary_886	Cow_15	43760000	43840000
Cow_boundary_887	Cow_15	44000000	44100000
Cow_boundary_888	Cow_15	44160000	44260000
Cow_boundary_889	Cow_15	44460000	44600000
Cow_boundary_890	Cow_15	44920000	45060000
Cow_boundary_891	Cow_15	46480000	46560000
Cow_boundary_892	Cow_15	46600000	46680000
Cow_boundary_893	Cow_15	47600000	47740000
Cow_boundary_894	Cow_15	48560000	48640000
Cow_boundary_895	Cow_15	48680000	48760000
Cow_boundary_896	Cow_15	49260000	49400000
Cow_boundary_897	Cow_15	51760000	51860000
Cow_boundary_898	Cow_15	52020000	52100000
Cow_boundary_899	Cow_15	52140000	52220000
Cow_boundary_900	Cow_15	52780000	52880000
Cow_boundary_901	Cow_15	53620000	53700000
Cow_boundary_902	Cow_15	53880000	53960000
Cow_boundary_903	Cow_15	54320000	54440000
Cow_boundary_904	Cow_15	55320000	55440000
Cow_boundary_905	Cow_15	55500000	55680000
Cow_boundary_906	Cow_15	55780000	55880000
Cow_boundary_907	Cow_15	56600000	56740000
Cow_boundary_908	Cow_15	56840000	56940000
Cow_boundary_909	Cow_15	57080000	57160000
Cow_boundary_910	Cow_15	57320000	57400000
Cow_boundary_911	Cow_15	58620000	58700000
Cow_boundary_912	Cow_15	58960000	59060000
Cow_boundary_913	Cow_15	60880000	60980000
Cow_boundary_914	Cow_15	61680000	61760000
Cow_boundary_915	Cow_15	61820000	61900000
Cow_boundary_916	Cow_15	62520000	62680000
Cow_boundary_917	Cow_15	63780000	63920000
Cow_boundary_918	Cow_15	64480000	64620000
Cow_boundary_919	Cow_15	65420000	65560000
Cow_boundary_920	Cow_15	65800000	65920000
Cow_boundary_921	Cow_15	66700000	66800000
Cow_boundary_922	Cow_15	67740000	67840000
Cow_boundary_923	Cow_15	72360000	72440000
Cow_boundary_924	Cow_15	72540000	72620000
Cow_boundary_925	Cow_15	74260000	74340000
Cow_boundary_926	Cow_15	74380000	74460000
Cow_boundary_927	Cow_15	74760000	74880000
Cow_boundary_928	Cow_15	75020000	75120000
Cow_boundary_929	Cow_15	75820000	75900000
Cow_boundary_930	Cow_15	76660000	76800000
Cow_boundary_931	Cow_15	77180000	77280000
Cow_boundary_932	Cow_15	77400000	77480000
Cow_boundary_933	Cow_15	77620000	77700000
Cow_boundary_934	Cow_15	77980000	78080000
Cow_boundary_935	Cow_15	78260000	78380000
Cow_boundary_936	Cow_15	78760000	78840000
Cow_boundary_937	Cow_15	79020000	79100000
Cow_boundary_938	Cow_15	81480000	81660000
Cow_boundary_939	Cow_15	81720000	81820000
Cow_boundary_940	Cow_15	82220000	82300000
Cow_boundary_941	Cow_15	82340000	82440000
Cow_boundary_942	Cow_15	83160000	83320000
Cow_boundary_943	Cow_15	85256676	85336676
Cow_boundary_944	Cow_16	0	40000
Cow_boundary_945	Cow_16	760000	880000
Cow_boundary_946	Cow_16	1260000	1340000
Cow_boundary_947	Cow_16	1420000	1500000
Cow_boundary_948	Cow_16	1700000	1800000
Cow_boundary_949	Cow_16	1920000	2120000
Cow_boundary_950	Cow_16	2380000	2460000
Cow_boundary_951	Cow_16	2660000	2740000
Cow_boundary_952	Cow_16	3260000	3340000
Cow_boundary_953	Cow_16	3420000	3500000
Cow_boundary_954	Cow_16	3760000	3860000
Cow_boundary_955	Cow_16	4180000	4260000
Cow_boundary_956	Cow_16	4300000	4380000
Cow_boundary_957	Cow_16	4580000	4660000
Cow_boundary_958	Cow_16	4720000	4800000
Cow_boundary_959	Cow_16	5160000	5260000
Cow_boundary_960	Cow_16	6100000	6200000
Cow_boundary_961	Cow_16	6780000	6860000
Cow_boundary_962	Cow_16	6940000	7020000
Cow_boundary_963	Cow_16	7560000	7640000
Cow_boundary_964	Cow_16	7740000	7840000
Cow_boundary_965	Cow_16	10000000	10080000
Cow_boundary_966	Cow_16	11160000	11240000
Cow_boundary_967	Cow_16	12700000	12860000
Cow_boundary_968	Cow_16	13400000	13560000
Cow_boundary_969	Cow_16	15920000	16000000
Cow_boundary_970	Cow_16	16100000	16180000
Cow_boundary_971	Cow_16	19440000	19520000
Cow_boundary_972	Cow_16	19740000	19820000
Cow_boundary_973	Cow_16	22120000	22200000
Cow_boundary_974	Cow_16	22340000	22420000
Cow_boundary_975	Cow_16	24040000	24200000
Cow_boundary_976	Cow_16	24920000	25020000
Cow_boundary_977	Cow_16	25580000	25700000
Cow_boundary_978	Cow_16	26800000	26940000
Cow_boundary_979	Cow_16	27260000	27360000
Cow_boundary_980	Cow_16	27700000	27800000
Cow_boundary_981	Cow_16	28280000	28380000
Cow_boundary_982	Cow_16	29120000	29200000
Cow_boundary_983	Cow_16	29720000	29880000
Cow_boundary_984	Cow_16	30560000	30640000
Cow_boundary_985	Cow_16	31140000	31220000
Cow_boundary_986	Cow_16	31560000	31640000
Cow_boundary_987	Cow_16	33120000	33220000
Cow_boundary_988	Cow_16	33500000	33660000
Cow_boundary_989	Cow_16	34540000	34620000
Cow_boundary_990	Cow_16	35720000	35800000
Cow_boundary_991	Cow_16	35860000	35940000
Cow_boundary_992	Cow_16	36660000	36760000
Cow_boundary_993	Cow_16	36940000	37040000
Cow_boundary_994	Cow_16	37820000	37900000
Cow_boundary_995	Cow_16	38000000	38080000
Cow_boundary_996	Cow_16	39300000	39420000
Cow_boundary_997	Cow_16	39700000	39780000
Cow_boundary_998	Cow_16	40000000	40080000
Cow_boundary_999	Cow_16	40260000	40360000
Cow_boundary_1000	Cow_16	40760000	40840000
Cow_boundary_1001	Cow_16	40920000	41000000
Cow_boundary_1002	Cow_16	41900000	42000000
Cow_boundary_1003	Cow_16	42440000	42540000
Cow_boundary_1004	Cow_16	43200000	43340000
Cow_boundary_1005	Cow_16	43460000	43580000
Cow_boundary_1006	Cow_16	43940000	44080000
Cow_boundary_1007	Cow_16	44740000	44900000
Cow_boundary_1008	Cow_16	45200000	45300000
Cow_boundary_1009	Cow_16	45800000	45900000
Cow_boundary_1010	Cow_16	46240000	46320000
Cow_boundary_1011	Cow_16	46420000	46500000
Cow_boundary_1012	Cow_16	47520000	47640000
Cow_boundary_1013	Cow_16	47940000	48040000
Cow_boundary_1014	Cow_16	50420000	50520000
Cow_boundary_1015	Cow_16	50800000	50880000
Cow_boundary_1016	Cow_16	51640000	51720000
Cow_boundary_1017	Cow_16	52040000	52120000
Cow_boundary_1018	Cow_16	52340000	52440000
Cow_boundary_1019	Cow_16	52800000	52900000
Cow_boundary_1020	Cow_16	53200000	53300000
Cow_boundary_1021	Cow_16	54760000	54940000
Cow_boundary_1022	Cow_16	55160000	55260000
Cow_boundary_1023	Cow_16	56220000	56320000
Cow_boundary_1024	Cow_16	56980000	57080000
Cow_boundary_1025	Cow_16	57660000	57780000
Cow_boundary_1026	Cow_16	59480000	59640000
Cow_boundary_1027	Cow_16	60720000	60820000
Cow_boundary_1028	Cow_16	61080000	61160000
Cow_boundary_1029	Cow_16	61300000	61380000
Cow_boundary_1030	Cow_16	61560000	61640000
Cow_boundary_1031	Cow_16	61780000	61860000
Cow_boundary_1032	Cow_16	61980000	62060000
Cow_boundary_1033	Cow_16	62120000	62300000
Cow_boundary_1034	Cow_16	62800000	62900000
Cow_boundary_1035	Cow_16	63060000	63160000
Cow_boundary_1036	Cow_16	63460000	63600000
Cow_boundary_1037	Cow_16	63740000	63820000
Cow_boundary_1038	Cow_16	64000000	64080000
Cow_boundary_1039	Cow_16	64600000	64720000
Cow_boundary_1040	Cow_16	65040000	65160000
Cow_boundary_1041	Cow_16	65340000	65440000
Cow_boundary_1042	Cow_16	66120000	66200000
Cow_boundary_1043	Cow_16	66400000	66560000
Cow_boundary_1044	Cow_16	67220000	67320000
Cow_boundary_1045	Cow_16	67600000	67700000
Cow_boundary_1046	Cow_16	68100000	68200000
Cow_boundary_1047	Cow_16	68900000	68980000
Cow_boundary_1048	Cow_16	69580000	69680000
Cow_boundary_1049	Cow_16	70420000	70540000
Cow_boundary_1050	Cow_16	70720000	70860000
Cow_boundary_1051	Cow_16	71200000	71320000
Cow_boundary_1052	Cow_16	72220000	72300000
Cow_boundary_1053	Cow_16	72380000	72460000
Cow_boundary_1054	Cow_16	72960000	73060000
Cow_boundary_1055	Cow_16	73620000	73700000
Cow_boundary_1056	Cow_16	73960000	74040000
Cow_boundary_1057	Cow_16	74800000	74900000
Cow_boundary_1058	Cow_16	75080000	75160000
Cow_boundary_1059	Cow_16	75480000	75560000
Cow_boundary_1060	Cow_16	75620000	75700000
Cow_boundary_1061	Cow_16	75880000	75960000
Cow_boundary_1062	Cow_16	76060000	76140000
Cow_boundary_1063	Cow_16	77360000	77440000
Cow_boundary_1064	Cow_16	78180000	78260000
Cow_boundary_1065	Cow_16	78760000	78840000
Cow_boundary_1066	Cow_16	78880000	78960000
Cow_boundary_1067	Cow_16	79480000	79580000
Cow_boundary_1068	Cow_16	81100000	81200000
Cow_boundary_1069	Cow_16	81684687	81764687
Cow_boundary_1070	Cow_17	0	40000
Cow_boundary_1071	Cow_17	2740000	2820000
Cow_boundary_1072	Cow_17	3120000	3200000
Cow_boundary_1073	Cow_17	3820000	3920000
Cow_boundary_1074	Cow_17	4240000	4340000
Cow_boundary_1075	Cow_17	4840000	4940000
Cow_boundary_1076	Cow_17	6700000	6780000
Cow_boundary_1077	Cow_17	6860000	6940000
Cow_boundary_1078	Cow_17	7820000	7960000
Cow_boundary_1079	Cow_17	10260000	10420000
Cow_boundary_1080	Cow_17	10580000	10700000
Cow_boundary_1081	Cow_17	11220000	11320000
Cow_boundary_1082	Cow_17	12800000	12900000
Cow_boundary_1083	Cow_17	13240000	13420000
Cow_boundary_1084	Cow_17	14500000	14600000
Cow_boundary_1085	Cow_17	14880000	14960000
Cow_boundary_1086	Cow_17	15140000	15220000
Cow_boundary_1087	Cow_17	16880000	16960000
Cow_boundary_1088	Cow_17	17180000	17280000
Cow_boundary_1089	Cow_17	17620000	17720000
Cow_boundary_1090	Cow_17	18860000	18960000
Cow_boundary_1091	Cow_17	21140000	21220000
Cow_boundary_1092	Cow_17	21340000	21420000
Cow_boundary_1093	Cow_17	23280000	23360000
Cow_boundary_1094	Cow_17	23560000	23640000
Cow_boundary_1095	Cow_17	25600000	25680000
Cow_boundary_1096	Cow_17	25800000	25880000
Cow_boundary_1097	Cow_17	28840000	28920000
Cow_boundary_1098	Cow_17	29060000	29140000
Cow_boundary_1099	Cow_17	29980000	30060000
Cow_boundary_1100	Cow_17	30240000	30320000
Cow_boundary_1101	Cow_17	32860000	32960000
Cow_boundary_1102	Cow_17	33800000	33900000
Cow_boundary_1103	Cow_17	35100000	35180000
Cow_boundary_1104	Cow_17	35340000	35420000
Cow_boundary_1105	Cow_17	35580000	35660000
Cow_boundary_1106	Cow_17	36560000	36680000
Cow_boundary_1107	Cow_17	40300000	40420000
Cow_boundary_1108	Cow_17	41240000	41360000
Cow_boundary_1109	Cow_17	41640000	41760000
Cow_boundary_1110	Cow_17	42920000	43040000
Cow_boundary_1111	Cow_17	44320000	44400000
Cow_boundary_1112	Cow_17	44480000	44560000
Cow_boundary_1113	Cow_17	44880000	44960000
Cow_boundary_1114	Cow_17	45360000	45540000
Cow_boundary_1115	Cow_17	45980000	46060000
Cow_boundary_1116	Cow_17	46140000	46220000
Cow_boundary_1117	Cow_17	47300000	47440000
Cow_boundary_1118	Cow_17	50240000	50320000
Cow_boundary_1119	Cow_17	50440000	50520000
Cow_boundary_1120	Cow_17	52940000	53060000
Cow_boundary_1121	Cow_17	53580000	53760000
Cow_boundary_1122	Cow_17	54200000	54340000
Cow_boundary_1123	Cow_17	54760000	54860000
Cow_boundary_1124	Cow_17	55100000	55220000
Cow_boundary_1125	Cow_17	55280000	55460000
Cow_boundary_1126	Cow_17	56080000	56160000
Cow_boundary_1127	Cow_17	56540000	56620000
Cow_boundary_1128	Cow_17	56680000	56780000
Cow_boundary_1129	Cow_17	57620000	57700000
Cow_boundary_1130	Cow_17	57740000	57820000
Cow_boundary_1131	Cow_17	58460000	58540000
Cow_boundary_1132	Cow_17	59080000	59160000
Cow_boundary_1133	Cow_17	59540000	59640000
Cow_boundary_1134	Cow_17	60080000	60160000
Cow_boundary_1135	Cow_17	60300000	60400000
Cow_boundary_1136	Cow_17	61140000	61240000
Cow_boundary_1137	Cow_17	62380000	62480000
Cow_boundary_1138	Cow_17	63960000	64100000
Cow_boundary_1139	Cow_17	65460000	65540000
Cow_boundary_1140	Cow_17	65580000	65660000
Cow_boundary_1141	Cow_17	65960000	66060000
Cow_boundary_1142	Cow_17	66120000	66280000
Cow_boundary_1143	Cow_17	66560000	66640000
Cow_boundary_1144	Cow_17	67020000	67100000
Cow_boundary_1145	Cow_17	67200000	67280000
Cow_boundary_1146	Cow_17	68260000	68360000
Cow_boundary_1147	Cow_17	68520000	68600000
Cow_boundary_1148	Cow_17	69500000	69600000
Cow_boundary_1149	Cow_17	70160000	70240000
Cow_boundary_1150	Cow_17	70340000	70420000
Cow_boundary_1151	Cow_17	70660000	70760000
Cow_boundary_1152	Cow_17	71540000	71620000
Cow_boundary_1153	Cow_17	71660000	71740000
Cow_boundary_1154	Cow_17	72220000	72360000
Cow_boundary_1155	Cow_17	72620000	72700000
Cow_boundary_1156	Cow_17	72920000	73000000
Cow_boundary_1157	Cow_17	73940000	74080000
Cow_boundary_1158	Cow_17	74380000	74460000
Cow_boundary_1159	Cow_17	74580000	74660000
Cow_boundary_1160	Cow_17	75118596	75198596
Cow_boundary_1161	Cow_18	0	40000
Cow_boundary_1162	Cow_18	1400000	1480000
Cow_boundary_1163	Cow_18	1780000	1880000
Cow_boundary_1164	Cow_18	2760000	2840000
Cow_boundary_1165	Cow_18	2940000	3020000
Cow_boundary_1166	Cow_18	3860000	3940000
Cow_boundary_1167	Cow_18	4400000	4480000
Cow_boundary_1168	Cow_18	5240000	5320000
Cow_boundary_1169	Cow_18	7680000	7780000
Cow_boundary_1170	Cow_18	8300000	8480000
Cow_boundary_1171	Cow_18	10200000	10280000
Cow_boundary_1172	Cow_18	10660000	10760000
Cow_boundary_1173	Cow_18	11100000	11180000
Cow_boundary_1174	Cow_18	11680000	11840000
Cow_boundary_1175	Cow_18	12360000	12440000
Cow_boundary_1176	Cow_18	13260000	13460000
Cow_boundary_1177	Cow_18	13840000	13980000
Cow_boundary_1178	Cow_18	14300000	14420000
Cow_boundary_1179	Cow_18	14740000	14900000
Cow_boundary_1180	Cow_18	15360000	15440000
Cow_boundary_1181	Cow_18	17100000	17220000
Cow_boundary_1182	Cow_18	17860000	18020000
Cow_boundary_1183	Cow_18	18440000	18560000
Cow_boundary_1184	Cow_18	19280000	19400000
Cow_boundary_1185	Cow_18	20580000	20740000
Cow_boundary_1186	Cow_18	21560000	21660000
Cow_boundary_1187	Cow_18	21840000	21980000
Cow_boundary_1188	Cow_18	23740000	23840000
Cow_boundary_1189	Cow_18	24160000	24240000
Cow_boundary_1190	Cow_18	24300000	24380000
Cow_boundary_1191	Cow_18	24840000	24960000
Cow_boundary_1192	Cow_18	25260000	25360000
Cow_boundary_1193	Cow_18	25560000	25660000
Cow_boundary_1194	Cow_18	26060000	26220000
Cow_boundary_1195	Cow_18	26540000	26640000
Cow_boundary_1196	Cow_18	29840000	29920000
Cow_boundary_1197	Cow_18	29960000	30040000
Cow_boundary_1198	Cow_18	31160000	31280000
Cow_boundary_1199	Cow_18	32740000	32820000
Cow_boundary_1200	Cow_18	32900000	32980000
Cow_boundary_1201	Cow_18	34560000	34660000
Cow_boundary_1202	Cow_18	34880000	35040000
Cow_boundary_1203	Cow_18	35160000	35240000
Cow_boundary_1204	Cow_18	35600000	35780000
Cow_boundary_1205	Cow_18	36560000	36680000
Cow_boundary_1206	Cow_18	36860000	37000000
Cow_boundary_1207	Cow_18	37080000	37160000
Cow_boundary_1208	Cow_18	39060000	39200000
Cow_boundary_1209	Cow_18	40320000	40400000
Cow_boundary_1210	Cow_18	41260000	41360000
Cow_boundary_1211	Cow_18	43340000	43420000
Cow_boundary_1212	Cow_18	43480000	43560000
Cow_boundary_1213	Cow_18	44020000	44100000
Cow_boundary_1214	Cow_18	44340000	44420000
Cow_boundary_1215	Cow_18	45040000	45140000
Cow_boundary_1216	Cow_18	45860000	45940000
Cow_boundary_1217	Cow_18	46360000	46440000
Cow_boundary_1218	Cow_18	47920000	48000000
Cow_boundary_1219	Cow_18	48120000	48300000
Cow_boundary_1220	Cow_18	48420000	48520000
Cow_boundary_1221	Cow_18	48860000	48980000
Cow_boundary_1222	Cow_18	49360000	49480000
Cow_boundary_1223	Cow_18	49760000	49840000
Cow_boundary_1224	Cow_18	49900000	49980000
Cow_boundary_1225	Cow_18	50160000	50260000
Cow_boundary_1226	Cow_18	50300000	50400000
Cow_boundary_1227	Cow_18	50840000	50920000
Cow_boundary_1228	Cow_18	51080000	51160000
Cow_boundary_1229	Cow_18	51460000	51640000
Cow_boundary_1230	Cow_18	52040000	52120000
Cow_boundary_1231	Cow_18	52180000	52260000
Cow_boundary_1232	Cow_18	52620000	52720000
Cow_boundary_1233	Cow_18	52980000	53060000
Cow_boundary_1234	Cow_18	53400000	53480000
Cow_boundary_1235	Cow_18	53580000	53720000
Cow_boundary_1236	Cow_18	54100000	54220000
Cow_boundary_1237	Cow_18	54460000	54560000
Cow_boundary_1238	Cow_18	54660000	54760000
Cow_boundary_1239	Cow_18	55100000	55220000
Cow_boundary_1240	Cow_18	55420000	55520000
Cow_boundary_1241	Cow_18	55680000	55860000
Cow_boundary_1242	Cow_18	56640000	56760000
Cow_boundary_1243	Cow_18	57500000	57620000
Cow_boundary_1244	Cow_18	57980000	58140000
Cow_boundary_1245	Cow_18	59620000	59720000
Cow_boundary_1246	Cow_18	59840000	59920000
Cow_boundary_1247	Cow_18	60000000	60080000
Cow_boundary_1248	Cow_18	60500000	60600000
Cow_boundary_1249	Cow_18	60940000	61100000
Cow_boundary_1250	Cow_18	61340000	61440000
Cow_boundary_1251	Cow_18	61880000	62000000
Cow_boundary_1252	Cow_18	62120000	62200000
Cow_boundary_1253	Cow_18	62280000	62360000
Cow_boundary_1254	Cow_18	62720000	62860000
Cow_boundary_1255	Cow_18	63600000	63880000
Cow_boundary_1256	Cow_18	64440000	64540000
Cow_boundary_1257	Cow_18	65964023	66044023
Cow_boundary_1258	Cow_19	0	40000
Cow_boundary_1259	Cow_19	5180000	5340000
Cow_boundary_1260	Cow_19	5740000	5820000
Cow_boundary_1261	Cow_19	5900000	5980000
Cow_boundary_1262	Cow_19	6740000	6860000
Cow_boundary_1263	Cow_19	7960000	8040000
Cow_boundary_1264	Cow_19	8840000	8920000
Cow_boundary_1265	Cow_19	9620000	9720000
Cow_boundary_1266	Cow_19	10360000	10480000
Cow_boundary_1267	Cow_19	10720000	10800000
Cow_boundary_1268	Cow_19	10880000	10960000
Cow_boundary_1269	Cow_19	11040000	11160000
Cow_boundary_1270	Cow_19	11400000	11540000
Cow_boundary_1271	Cow_19	12480000	12640000
Cow_boundary_1272	Cow_19	13200000	13280000
Cow_boundary_1273	Cow_19	14000000	14080000
Cow_boundary_1274	Cow_19	14200000	14280000
Cow_boundary_1275	Cow_19	14420000	14540000
Cow_boundary_1276	Cow_19	15020000	15120000
Cow_boundary_1277	Cow_19	17580000	17660000
Cow_boundary_1278	Cow_19	18020000	18180000
Cow_boundary_1279	Cow_19	18480000	18600000
Cow_boundary_1280	Cow_19	18920000	19020000
Cow_boundary_1281	Cow_19	19340000	19440000
Cow_boundary_1282	Cow_19	19720000	19820000
Cow_boundary_1283	Cow_19	20560000	20680000
Cow_boundary_1284	Cow_19	20840000	20920000
Cow_boundary_1285	Cow_19	21120000	21280000
Cow_boundary_1286	Cow_19	21360000	21460000
Cow_boundary_1287	Cow_19	21720000	21820000
Cow_boundary_1288	Cow_19	21880000	21960000
Cow_boundary_1289	Cow_19	22160000	22240000
Cow_boundary_1290	Cow_19	22300000	22460000
Cow_boundary_1291	Cow_19	22600000	22700000
Cow_boundary_1292	Cow_19	23200000	23280000
Cow_boundary_1293	Cow_19	23600000	23700000
Cow_boundary_1294	Cow_19	23860000	23960000
Cow_boundary_1295	Cow_19	24140000	24280000
Cow_boundary_1296	Cow_19	24940000	25020000
Cow_boundary_1297	Cow_19	25060000	25140000
Cow_boundary_1298	Cow_19	25200000	25280000
Cow_boundary_1299	Cow_19	25320000	25400000
Cow_boundary_1300	Cow_19	25800000	25920000
Cow_boundary_1301	Cow_19	26640000	26760000
Cow_boundary_1302	Cow_19	26920000	27000000
Cow_boundary_1303	Cow_19	27040000	27120000
Cow_boundary_1304	Cow_19	27500000	27600000
Cow_boundary_1305	Cow_19	27900000	28060000
Cow_boundary_1306	Cow_19	28400000	28500000
Cow_boundary_1307	Cow_19	28880000	28960000
Cow_boundary_1308	Cow_19	29000000	29080000
Cow_boundary_1309	Cow_19	29440000	29620000
Cow_boundary_1310	Cow_19	31220000	31400000
Cow_boundary_1311	Cow_19	31940000	32020000
Cow_boundary_1312	Cow_19	32100000	32180000
Cow_boundary_1313	Cow_19	33300000	33400000
Cow_boundary_1314	Cow_19	33780000	33860000
Cow_boundary_1315	Cow_19	35060000	35160000
Cow_boundary_1316	Cow_19	35800000	35900000
Cow_boundary_1317	Cow_19	35940000	36020000
Cow_boundary_1318	Cow_19	36380000	36460000
Cow_boundary_1319	Cow_19	36880000	36960000
Cow_boundary_1320	Cow_19	37160000	37320000
Cow_boundary_1321	Cow_19	37980000	38080000
Cow_boundary_1322	Cow_19	38440000	38540000
Cow_boundary_1323	Cow_19	39040000	39180000
Cow_boundary_1324	Cow_19	39260000	39340000
Cow_boundary_1325	Cow_19	39380000	39460000
Cow_boundary_1326	Cow_19	39720000	39820000
Cow_boundary_1327	Cow_19	39940000	40080000
Cow_boundary_1328	Cow_19	40480000	40600000
Cow_boundary_1329	Cow_19	40920000	41020000
Cow_boundary_1330	Cow_19	41400000	41500000
Cow_boundary_1331	Cow_19	42500000	42600000
Cow_boundary_1332	Cow_19	42860000	42940000
Cow_boundary_1333	Cow_19	43000000	43080000
Cow_boundary_1334	Cow_19	43220000	43320000
Cow_boundary_1335	Cow_19	43820000	43980000
Cow_boundary_1336	Cow_19	44240000	44420000
Cow_boundary_1337	Cow_19	44600000	44680000
Cow_boundary_1338	Cow_19	45180000	45280000
Cow_boundary_1339	Cow_19	45380000	45540000
Cow_boundary_1340	Cow_19	45640000	45720000
Cow_boundary_1341	Cow_19	45900000	45980000
Cow_boundary_1342	Cow_19	46180000	46280000
Cow_boundary_1343	Cow_19	46480000	46660000
Cow_boundary_1344	Cow_19	46860000	46940000
Cow_boundary_1345	Cow_19	47520000	47680000
Cow_boundary_1346	Cow_19	48600000	48780000
Cow_boundary_1347	Cow_19	49280000	49380000
Cow_boundary_1348	Cow_19	49540000	49680000
Cow_boundary_1349	Cow_19	50080000	50160000
Cow_boundary_1350	Cow_19	51120000	51240000
Cow_boundary_1351	Cow_19	51700000	51820000
Cow_boundary_1352	Cow_19	52060000	52140000
Cow_boundary_1353	Cow_19	52700000	52780000
Cow_boundary_1354	Cow_19	53000000	53080000
Cow_boundary_1355	Cow_19	53340000	53460000
Cow_boundary_1356	Cow_19	54100000	54200000
Cow_boundary_1357	Cow_19	54340000	54420000
Cow_boundary_1358	Cow_19	54500000	54660000
Cow_boundary_1359	Cow_19	55060000	55160000
Cow_boundary_1360	Cow_19	55380000	55460000
Cow_boundary_1361	Cow_19	55620000	55720000
Cow_boundary_1362	Cow_19	56420000	56500000
Cow_boundary_1363	Cow_19	57140000	57320000
Cow_boundary_1364	Cow_19	58480000	58580000
Cow_boundary_1365	Cow_19	58840000	58920000
Cow_boundary_1366	Cow_19	59000000	59080000
Cow_boundary_1367	Cow_19	60760000	60900000
Cow_boundary_1368	Cow_19	61820000	61900000
Cow_boundary_1369	Cow_19	62140000	62220000
Cow_boundary_1370	Cow_19	62280000	62360000
Cow_boundary_1371	Cow_19	62460000	62540000
Cow_boundary_1372	Cow_19	62600000	62680000
Cow_boundary_1373	Cow_19	63180000	63280000
Cow_boundary_1374	Cow_19	64017457	64097457
Cow_boundary_1375	Cow_2	0	40000
Cow_boundary_1376	Cow_2	1860000	2000000
Cow_boundary_1377	Cow_2	4340000	4480000
Cow_boundary_1378	Cow_2	4680000	4760000
Cow_boundary_1379	Cow_2	5200000	5300000
Cow_boundary_1380	Cow_2	5680000	5780000
Cow_boundary_1381	Cow_2	6860000	6940000
Cow_boundary_1382	Cow_2	7220000	7380000
Cow_boundary_1383	Cow_2	7820000	7900000
Cow_boundary_1384	Cow_2	8820000	8920000
Cow_boundary_1385	Cow_2	9460000	9540000
Cow_boundary_1386	Cow_2	9640000	9720000
Cow_boundary_1387	Cow_2	9840000	9920000
Cow_boundary_1388	Cow_2	9960000	10040000
Cow_boundary_1389	Cow_2	13340000	13460000
Cow_boundary_1390	Cow_2	14420000	14540000
Cow_boundary_1391	Cow_2	14860000	14940000
Cow_boundary_1392	Cow_2	15100000	15180000
Cow_boundary_1393	Cow_2	16700000	16800000
Cow_boundary_1394	Cow_2	18120000	18200000
Cow_boundary_1395	Cow_2	18320000	18400000
Cow_boundary_1396	Cow_2	18760000	18840000
Cow_boundary_1397	Cow_2	18920000	19000000
Cow_boundary_1398	Cow_2	19740000	19840000
Cow_boundary_1399	Cow_2	20040000	20120000
Cow_boundary_1400	Cow_2	20220000	20300000
Cow_boundary_1401	Cow_2	20800000	20900000
Cow_boundary_1402	Cow_2	21740000	21900000
Cow_boundary_1403	Cow_2	22120000	22200000
Cow_boundary_1404	Cow_2	22280000	22360000
Cow_boundary_1405	Cow_2	23340000	23420000
Cow_boundary_1406	Cow_2	23460000	23540000
Cow_boundary_1407	Cow_2	24040000	24140000
Cow_boundary_1408	Cow_2	24420000	24520000
Cow_boundary_1409	Cow_2	24880000	25000000
Cow_boundary_1410	Cow_2	25540000	25640000
Cow_boundary_1411	Cow_2	26260000	26420000
Cow_boundary_1412	Cow_2	26800000	26880000
Cow_boundary_1413	Cow_2	26920000	27000000
Cow_boundary_1414	Cow_2	27220000	27300000
Cow_boundary_1415	Cow_2	27340000	27420000
Cow_boundary_1416	Cow_2	28020000	28120000
Cow_boundary_1417	Cow_2	29840000	29920000
Cow_boundary_1418	Cow_2	29960000	30040000
Cow_boundary_1419	Cow_2	30180000	30260000
Cow_boundary_1420	Cow_2	30400000	30480000
Cow_boundary_1421	Cow_2	30960000	31040000
Cow_boundary_1422	Cow_2	31360000	31440000
Cow_boundary_1423	Cow_2	31620000	31700000
Cow_boundary_1424	Cow_2	31840000	31920000
Cow_boundary_1425	Cow_2	34100000	34240000
Cow_boundary_1426	Cow_2	35020000	35100000
Cow_boundary_1427	Cow_2	35260000	35340000
Cow_boundary_1428	Cow_2	36360000	36440000
Cow_boundary_1429	Cow_2	36580000	36660000
Cow_boundary_1430	Cow_2	37300000	37380000
Cow_boundary_1431	Cow_2	37540000	37700000
Cow_boundary_1432	Cow_2	38320000	38480000
Cow_boundary_1433	Cow_2	39500000	39580000
Cow_boundary_1434	Cow_2	39960000	40100000
Cow_boundary_1435	Cow_2	40720000	40800000
Cow_boundary_1436	Cow_2	41380000	41460000
Cow_boundary_1437	Cow_2	41640000	41720000
Cow_boundary_1438	Cow_2	42580000	42740000
Cow_boundary_1439	Cow_2	43540000	43620000
Cow_boundary_1440	Cow_2	44220000	44320000
Cow_boundary_1441	Cow_2	44640000	44820000
Cow_boundary_1442	Cow_2	45760000	45840000
Cow_boundary_1443	Cow_2	46620000	46720000
Cow_boundary_1444	Cow_2	48340000	48420000
Cow_boundary_1445	Cow_2	49740000	49820000
Cow_boundary_1446	Cow_2	49880000	49960000
Cow_boundary_1447	Cow_2	52240000	52320000
Cow_boundary_1448	Cow_2	52360000	52440000
Cow_boundary_1449	Cow_2	53560000	53640000
Cow_boundary_1450	Cow_2	53840000	53920000
Cow_boundary_1451	Cow_2	58420000	58540000
Cow_boundary_1452	Cow_2	59500000	59600000
Cow_boundary_1453	Cow_2	61180000	61320000
Cow_boundary_1454	Cow_2	61680000	61760000
Cow_boundary_1455	Cow_2	61900000	61980000
Cow_boundary_1456	Cow_2	62640000	62740000
Cow_boundary_1457	Cow_2	63480000	63560000
Cow_boundary_1458	Cow_2	63720000	63800000
Cow_boundary_1459	Cow_2	65220000	65360000
Cow_boundary_1460	Cow_2	65900000	65980000
Cow_boundary_1461	Cow_2	66020000	66100000
Cow_boundary_1462	Cow_2	69780000	69880000
Cow_boundary_1463	Cow_2	70980000	71080000
Cow_boundary_1464	Cow_2	71720000	71900000
Cow_boundary_1465	Cow_2	72820000	72920000
Cow_boundary_1466	Cow_2	73800000	73920000
Cow_boundary_1467	Cow_2	79600000	79740000
Cow_boundary_1468	Cow_2	79880000	79980000
Cow_boundary_1469	Cow_2	80420000	80520000
Cow_boundary_1470	Cow_2	80620000	80760000
Cow_boundary_1471	Cow_2	81240000	81380000
Cow_boundary_1472	Cow_2	84240000	84320000
Cow_boundary_1473	Cow_2	84540000	84620000
Cow_boundary_1474	Cow_2	84920000	85060000
Cow_boundary_1475	Cow_2	85720000	85800000
Cow_boundary_1476	Cow_2	85920000	86000000
Cow_boundary_1477	Cow_2	86320000	86500000
Cow_boundary_1478	Cow_2	87180000	87300000
Cow_boundary_1479	Cow_2	88840000	88940000
Cow_boundary_1480	Cow_2	89420000	89540000
Cow_boundary_1481	Cow_2	89600000	89680000
Cow_boundary_1482	Cow_2	89880000	89980000
Cow_boundary_1483	Cow_2	91080000	91220000
Cow_boundary_1484	Cow_2	91560000	91680000
Cow_boundary_1485	Cow_2	92520000	92640000
Cow_boundary_1486	Cow_2	94760000	94840000
Cow_boundary_1487	Cow_2	94880000	94960000
Cow_boundary_1488	Cow_2	96220000	96380000
Cow_boundary_1489	Cow_2	96420000	96500000
Cow_boundary_1490	Cow_2	96960000	97060000
Cow_boundary_1491	Cow_2	97380000	97540000
Cow_boundary_1492	Cow_2	98120000	98280000
Cow_boundary_1493	Cow_2	98420000	98500000
Cow_boundary_1494	Cow_2	98680000	98760000
Cow_boundary_1495	Cow_2	101080000	101180000
Cow_boundary_1496	Cow_2	103800000	103900000
Cow_boundary_1497	Cow_2	104560000	104700000
Cow_boundary_1498	Cow_2	105100000	105220000
Cow_boundary_1499	Cow_2	106560000	106640000
Cow_boundary_1500	Cow_2	106980000	107180000
Cow_boundary_1501	Cow_2	107500000	107680000
Cow_boundary_1502	Cow_2	108000000	108080000
Cow_boundary_1503	Cow_2	108260000	108380000
Cow_boundary_1504	Cow_2	110820000	110960000
Cow_boundary_1505	Cow_2	111520000	111620000
Cow_boundary_1506	Cow_2	112780000	112880000
Cow_boundary_1507	Cow_2	113160000	113300000
Cow_boundary_1508	Cow_2	113900000	114040000
Cow_boundary_1509	Cow_2	114560000	114640000
Cow_boundary_1510	Cow_2	116020000	116120000
Cow_boundary_1511	Cow_2	116700000	116840000
Cow_boundary_1512	Cow_2	117400000	117520000
Cow_boundary_1513	Cow_2	118580000	118660000
Cow_boundary_1514	Cow_2	118780000	118860000
Cow_boundary_1515	Cow_2	119600000	119720000
Cow_boundary_1516	Cow_2	120000000	120100000
Cow_boundary_1517	Cow_2	120220000	120340000
Cow_boundary_1518	Cow_2	120940000	121080000
Cow_boundary_1519	Cow_2	121300000	121380000
Cow_boundary_1520	Cow_2	121420000	121500000
Cow_boundary_1521	Cow_2	121640000	121720000
Cow_boundary_1522	Cow_2	122120000	122200000
Cow_boundary_1523	Cow_2	122940000	123040000
Cow_boundary_1524	Cow_2	123140000	123220000
Cow_boundary_1525	Cow_2	124900000	125000000
Cow_boundary_1526	Cow_2	125360000	125540000
Cow_boundary_1527	Cow_2	125680000	125780000
Cow_boundary_1528	Cow_2	126080000	126220000
Cow_boundary_1529	Cow_2	126440000	126520000
Cow_boundary_1530	Cow_2	126800000	126940000
Cow_boundary_1531	Cow_2	127220000	127340000
Cow_boundary_1532	Cow_2	127760000	127880000
Cow_boundary_1533	Cow_2	128200000	128360000
Cow_boundary_1534	Cow_2	128660000	128760000
Cow_boundary_1535	Cow_2	128840000	128920000
Cow_boundary_1536	Cow_2	129300000	129480000
Cow_boundary_1537	Cow_2	129660000	129800000
Cow_boundary_1538	Cow_2	130420000	130520000
Cow_boundary_1539	Cow_2	130700000	130800000
Cow_boundary_1540	Cow_2	131300000	131380000
Cow_boundary_1541	Cow_2	131640000	131760000
Cow_boundary_1542	Cow_2	132020000	132100000
Cow_boundary_1543	Cow_2	132540000	132640000
Cow_boundary_1544	Cow_2	133360000	133460000
Cow_boundary_1545	Cow_2	133560000	133660000
Cow_boundary_1546	Cow_2	133960000	134040000
Cow_boundary_1547	Cow_2	134320000	134420000
Cow_boundary_1548	Cow_2	136080000	136160000
Cow_boundary_1549	Cow_2	137020424	137100424
Cow_boundary_1550	Cow_20	0	40000
Cow_boundary_1551	Cow_20	1340000	1500000
Cow_boundary_1552	Cow_20	3060000	3140000
Cow_boundary_1553	Cow_20	3600000	3780000
Cow_boundary_1554	Cow_20	4340000	4420000
Cow_boundary_1555	Cow_20	4660000	4740000
Cow_boundary_1556	Cow_20	4940000	5020000
Cow_boundary_1557	Cow_20	5120000	5260000
Cow_boundary_1558	Cow_20	5940000	6060000
Cow_boundary_1559	Cow_20	6480000	6560000
Cow_boundary_1560	Cow_20	6600000	6680000
Cow_boundary_1561	Cow_20	7940000	8100000
Cow_boundary_1562	Cow_20	8420000	8560000
Cow_boundary_1563	Cow_20	9160000	9260000
Cow_boundary_1564	Cow_20	9800000	9960000
Cow_boundary_1565	Cow_20	10460000	10580000
Cow_boundary_1566	Cow_20	13300000	13420000
Cow_boundary_1567	Cow_20	13840000	13980000
Cow_boundary_1568	Cow_20	14640000	14720000
Cow_boundary_1569	Cow_20	14800000	14880000
Cow_boundary_1570	Cow_20	16960000	17040000
Cow_boundary_1571	Cow_20	18340000	18440000
Cow_boundary_1572	Cow_20	19440000	19600000
Cow_boundary_1573	Cow_20	19820000	19960000
Cow_boundary_1574	Cow_20	20380000	20480000
Cow_boundary_1575	Cow_20	21960000	22060000
Cow_boundary_1576	Cow_20	22320000	22420000
Cow_boundary_1577	Cow_20	22940000	23060000
Cow_boundary_1578	Cow_20	23420000	23500000
Cow_boundary_1579	Cow_20	23920000	24020000
Cow_boundary_1580	Cow_20	24580000	24720000
Cow_boundary_1581	Cow_20	26100000	26200000
Cow_boundary_1582	Cow_20	26380000	26460000
Cow_boundary_1583	Cow_20	28240000	28380000
Cow_boundary_1584	Cow_20	28720000	28800000
Cow_boundary_1585	Cow_20	29040000	29120000
Cow_boundary_1586	Cow_20	29800000	29880000
Cow_boundary_1587	Cow_20	30020000	30100000
Cow_boundary_1588	Cow_20	31220000	31360000
Cow_boundary_1589	Cow_20	32600000	32720000
Cow_boundary_1590	Cow_20	33540000	33660000
Cow_boundary_1591	Cow_20	34820000	34900000
Cow_boundary_1592	Cow_20	35440000	35560000
Cow_boundary_1593	Cow_20	36040000	36120000
Cow_boundary_1594	Cow_20	36180000	36260000
Cow_boundary_1595	Cow_20	36960000	37040000
Cow_boundary_1596	Cow_20	37240000	37320000
Cow_boundary_1597	Cow_20	37500000	37640000
Cow_boundary_1598	Cow_20	37960000	38040000
Cow_boundary_1599	Cow_20	38100000	38180000
Cow_boundary_1600	Cow_20	39140000	39300000
Cow_boundary_1601	Cow_20	39660000	39740000
Cow_boundary_1602	Cow_20	39840000	39920000
Cow_boundary_1603	Cow_20	40320000	40400000
Cow_boundary_1604	Cow_20	41060000	41180000
Cow_boundary_1605	Cow_20	41500000	41600000
Cow_boundary_1606	Cow_20	41760000	41860000
Cow_boundary_1607	Cow_20	42000000	42100000
Cow_boundary_1608	Cow_20	43720000	43800000
Cow_boundary_1609	Cow_20	44920000	45000000
Cow_boundary_1610	Cow_20	46040000	46120000
Cow_boundary_1611	Cow_20	46660000	46740000
Cow_boundary_1612	Cow_20	49280000	49360000
Cow_boundary_1613	Cow_20	49800000	49880000
Cow_boundary_1614	Cow_20	54920000	55080000
Cow_boundary_1615	Cow_20	55980000	56080000
Cow_boundary_1616	Cow_20	56720000	56820000
Cow_boundary_1617	Cow_20	58140000	58260000
Cow_boundary_1618	Cow_20	58700000	58780000
Cow_boundary_1619	Cow_20	59220000	59320000
Cow_boundary_1620	Cow_20	60840000	60920000
Cow_boundary_1621	Cow_20	61200000	61280000
Cow_boundary_1622	Cow_20	62900000	62980000
Cow_boundary_1623	Cow_20	63080000	63160000
Cow_boundary_1624	Cow_20	65360000	65480000
Cow_boundary_1625	Cow_20	66520000	66620000
Cow_boundary_1626	Cow_20	67780000	67880000
Cow_boundary_1627	Cow_20	68120000	68200000
Cow_boundary_1628	Cow_20	68320000	68400000
Cow_boundary_1629	Cow_20	71000000	71100000
Cow_boundary_1630	Cow_20	72002655	72082655
Cow_boundary_1631	Cow_21	0	40000
Cow_boundary_1632	Cow_21	1920000	2000000
Cow_boundary_1633	Cow_21	2040000	2120000
Cow_boundary_1634	Cow_21	3020000	3160000
Cow_boundary_1635	Cow_21	3660000	3740000
Cow_boundary_1636	Cow_21	3860000	3940000
Cow_boundary_1637	Cow_21	5320000	5420000
Cow_boundary_1638	Cow_21	6180000	6260000
Cow_boundary_1639	Cow_21	6940000	7040000
Cow_boundary_1640	Cow_21	7580000	7720000
Cow_boundary_1641	Cow_21	8420000	8500000
Cow_boundary_1642	Cow_21	8540000	8640000
Cow_boundary_1643	Cow_21	8980000	9080000
Cow_boundary_1644	Cow_21	12880000	13040000
Cow_boundary_1645	Cow_21	13120000	13200000
Cow_boundary_1646	Cow_21	14340000	14520000
Cow_boundary_1647	Cow_21	14560000	14660000
Cow_boundary_1648	Cow_21	16180000	16260000
Cow_boundary_1649	Cow_21	16420000	16500000
Cow_boundary_1650	Cow_21	17020000	17120000
Cow_boundary_1651	Cow_21	19800000	19900000
Cow_boundary_1652	Cow_21	19960000	20060000
Cow_boundary_1653	Cow_21	20420000	20540000
Cow_boundary_1654	Cow_21	20840000	20920000
Cow_boundary_1655	Cow_21	21060000	21140000
Cow_boundary_1656	Cow_21	21180000	21260000
Cow_boundary_1657	Cow_21	21880000	21960000
Cow_boundary_1658	Cow_21	22460000	22580000
Cow_boundary_1659	Cow_21	22660000	22760000
Cow_boundary_1660	Cow_21	23260000	23360000
Cow_boundary_1661	Cow_21	23680000	23760000
Cow_boundary_1662	Cow_21	23800000	23880000
Cow_boundary_1663	Cow_21	24460000	24580000
Cow_boundary_1664	Cow_21	25500000	25580000
Cow_boundary_1665	Cow_21	25660000	25740000
Cow_boundary_1666	Cow_21	26360000	26460000
Cow_boundary_1667	Cow_21	27300000	27400000
Cow_boundary_1668	Cow_21	27700000	27780000
Cow_boundary_1669	Cow_21	27860000	27940000
Cow_boundary_1670	Cow_21	28280000	28440000
Cow_boundary_1671	Cow_21	29300000	29380000
Cow_boundary_1672	Cow_21	29760000	29940000
Cow_boundary_1673	Cow_21	30680000	30840000
Cow_boundary_1674	Cow_21	31140000	31240000
Cow_boundary_1675	Cow_21	31600000	31680000
Cow_boundary_1676	Cow_21	31900000	31980000
Cow_boundary_1677	Cow_21	32220000	32300000
Cow_boundary_1678	Cow_21	32520000	32600000
Cow_boundary_1679	Cow_21	33520000	33620000
Cow_boundary_1680	Cow_21	33740000	33820000
Cow_boundary_1681	Cow_21	33900000	33980000
Cow_boundary_1682	Cow_21	34660000	34760000
Cow_boundary_1683	Cow_21	35040000	35120000
Cow_boundary_1684	Cow_21	35780000	35960000
Cow_boundary_1685	Cow_21	38240000	38400000
Cow_boundary_1686	Cow_21	39500000	39640000
Cow_boundary_1687	Cow_21	41580000	41740000
Cow_boundary_1688	Cow_21	43320000	43420000
Cow_boundary_1689	Cow_21	44660000	44760000
Cow_boundary_1690	Cow_21	45320000	45420000
Cow_boundary_1691	Cow_21	45760000	45860000
Cow_boundary_1692	Cow_21	46400000	46500000
Cow_boundary_1693	Cow_21	47780000	47900000
Cow_boundary_1694	Cow_21	48440000	48540000
Cow_boundary_1695	Cow_21	49460000	49540000
Cow_boundary_1696	Cow_21	50740000	50900000
Cow_boundary_1697	Cow_21	52200000	52340000
Cow_boundary_1698	Cow_21	53760000	53840000
Cow_boundary_1699	Cow_21	53960000	54040000
Cow_boundary_1700	Cow_21	55120000	55200000
Cow_boundary_1701	Cow_21	55280000	55360000
Cow_boundary_1702	Cow_21	55940000	56040000
Cow_boundary_1703	Cow_21	56320000	56400000
Cow_boundary_1704	Cow_21	56480000	56560000
Cow_boundary_1705	Cow_21	57360000	57480000
Cow_boundary_1706	Cow_21	58040000	58220000
Cow_boundary_1707	Cow_21	58360000	58440000
Cow_boundary_1708	Cow_21	58820000	58900000
Cow_boundary_1709	Cow_21	59800000	59880000
Cow_boundary_1710	Cow_21	60880000	61000000
Cow_boundary_1711	Cow_21	61960000	62040000
Cow_boundary_1712	Cow_21	62460000	62600000
Cow_boundary_1713	Cow_21	62940000	63060000
Cow_boundary_1714	Cow_21	66060000	66180000
Cow_boundary_1715	Cow_21	66500000	66620000
Cow_boundary_1716	Cow_21	66780000	66860000
Cow_boundary_1717	Cow_21	68280000	68380000
Cow_boundary_1718	Cow_21	68740000	68840000
Cow_boundary_1719	Cow_21	69300000	69440000
Cow_boundary_1720	Cow_21	69740000	69880000
Cow_boundary_1721	Cow_21	69920000	70020000
Cow_boundary_1722	Cow_21	71559096	71639096
Cow_boundary_1723	Cow_22	0	40000
Cow_boundary_1724	Cow_22	1420000	1500000
Cow_boundary_1725	Cow_22	1600000	1680000
Cow_boundary_1726	Cow_22	2060000	2140000
Cow_boundary_1727	Cow_22	2760000	2840000
Cow_boundary_1728	Cow_22	5220000	5360000
Cow_boundary_1729	Cow_22	6240000	6420000
Cow_boundary_1730	Cow_22	6680000	6760000
Cow_boundary_1731	Cow_22	7160000	7240000
Cow_boundary_1732	Cow_22	7500000	7580000
Cow_boundary_1733	Cow_22	8120000	8200000
Cow_boundary_1734	Cow_22	9960000	10060000
Cow_boundary_1735	Cow_22	10320000	10420000
Cow_boundary_1736	Cow_22	10560000	10660000
Cow_boundary_1737	Cow_22	11280000	11380000
Cow_boundary_1738	Cow_22	11480000	11560000
Cow_boundary_1739	Cow_22	11880000	11980000
Cow_boundary_1740	Cow_22	12380000	12500000
Cow_boundary_1741	Cow_22	12700000	12800000
Cow_boundary_1742	Cow_22	14340000	14420000
Cow_boundary_1743	Cow_22	15320000	15400000
Cow_boundary_1744	Cow_22	15480000	15560000
Cow_boundary_1745	Cow_22	16520000	16620000
Cow_boundary_1746	Cow_22	17260000	17360000
Cow_boundary_1747	Cow_22	17840000	17940000
Cow_boundary_1748	Cow_22	18040000	18120000
Cow_boundary_1749	Cow_22	18220000	18320000
Cow_boundary_1750	Cow_22	21200000	21300000
Cow_boundary_1751	Cow_22	21740000	21840000
Cow_boundary_1752	Cow_22	22080000	22180000
Cow_boundary_1753	Cow_22	23100000	23180000
Cow_boundary_1754	Cow_22	23260000	23340000
Cow_boundary_1755	Cow_22	26000000	26160000
Cow_boundary_1756	Cow_22	26480000	26560000
Cow_boundary_1757	Cow_22	26800000	26880000
Cow_boundary_1758	Cow_22	27760000	27880000
Cow_boundary_1759	Cow_22	28700000	28800000
Cow_boundary_1760	Cow_22	30020000	30100000
Cow_boundary_1761	Cow_22	31640000	31760000
Cow_boundary_1762	Cow_22	31980000	32060000
Cow_boundary_1763	Cow_22	32180000	32280000
Cow_boundary_1764	Cow_22	32620000	32700000
Cow_boundary_1765	Cow_22	32740000	32820000
Cow_boundary_1766	Cow_22	34380000	34460000
Cow_boundary_1767	Cow_22	34700000	34780000
Cow_boundary_1768	Cow_22	35300000	35420000
Cow_boundary_1769	Cow_22	35700000	35800000
Cow_boundary_1770	Cow_22	37020000	37140000
Cow_boundary_1771	Cow_22	37500000	37600000
Cow_boundary_1772	Cow_22	37680000	37780000
Cow_boundary_1773	Cow_22	38160000	38320000
Cow_boundary_1774	Cow_22	39000000	39080000
Cow_boundary_1775	Cow_22	39120000	39200000
Cow_boundary_1776	Cow_22	40240000	40320000
Cow_boundary_1777	Cow_22	40420000	40520000
Cow_boundary_1778	Cow_22	43340000	43460000
Cow_boundary_1779	Cow_22	44120000	44220000
Cow_boundary_1780	Cow_22	44520000	44680000
Cow_boundary_1781	Cow_22	44900000	45040000
Cow_boundary_1782	Cow_22	48160000	48260000
Cow_boundary_1783	Cow_22	48660000	48760000
Cow_boundary_1784	Cow_22	48960000	49080000
Cow_boundary_1785	Cow_22	49480000	49600000
Cow_boundary_1786	Cow_22	49820000	49980000
Cow_boundary_1787	Cow_22	50540000	50640000
Cow_boundary_1788	Cow_22	50760000	50860000
Cow_boundary_1789	Cow_22	51160000	51260000
Cow_boundary_1790	Cow_22	51960000	52060000
Cow_boundary_1791	Cow_22	52200000	52300000
Cow_boundary_1792	Cow_22	52440000	52540000
Cow_boundary_1793	Cow_22	52660000	52740000
Cow_boundary_1794	Cow_22	52800000	52880000
Cow_boundary_1795	Cow_22	53100000	53200000
Cow_boundary_1796	Cow_22	53920000	54000000
Cow_boundary_1797	Cow_22	54140000	54220000
Cow_boundary_1798	Cow_22	54360000	54440000
Cow_boundary_1799	Cow_22	54880000	55040000
Cow_boundary_1800	Cow_22	55880000	56060000
Cow_boundary_1801	Cow_22	56460000	56540000
Cow_boundary_1802	Cow_22	56940000	57060000
Cow_boundary_1803	Cow_22	57180000	57280000
Cow_boundary_1804	Cow_22	57740000	57860000
Cow_boundary_1805	Cow_22	58240000	58360000
Cow_boundary_1806	Cow_22	58660000	58740000
Cow_boundary_1807	Cow_22	58780000	58860000
Cow_boundary_1808	Cow_22	59420000	59720000
Cow_boundary_1809	Cow_22	59780000	59860000
Cow_boundary_1810	Cow_22	59920000	60000000
Cow_boundary_1811	Cow_22	60200000	60280000
Cow_boundary_1812	Cow_22	60540000	60640000
Cow_boundary_1813	Cow_22	61395874	61475874
Cow_boundary_1814	Cow_23	0	40000
Cow_boundary_1815	Cow_23	2720000	2840000
Cow_boundary_1816	Cow_23	3000000	3140000
Cow_boundary_1817	Cow_23	3380000	3460000
Cow_boundary_1818	Cow_23	3500000	3580000
Cow_boundary_1819	Cow_23	3860000	3940000
Cow_boundary_1820	Cow_23	4220000	4320000
Cow_boundary_1821	Cow_23	6540000	6620000
Cow_boundary_1822	Cow_23	6680000	6760000
Cow_boundary_1823	Cow_23	7040000	7120000
Cow_boundary_1824	Cow_23	7260000	7420000
Cow_boundary_1825	Cow_23	9360000	9440000
Cow_boundary_1826	Cow_23	9660000	9740000
Cow_boundary_1827	Cow_23	9900000	9980000
Cow_boundary_1828	Cow_23	10700000	10800000
Cow_boundary_1829	Cow_23	10840000	10960000
Cow_boundary_1830	Cow_23	11100000	11200000
Cow_boundary_1831	Cow_23	12420000	12600000
Cow_boundary_1832	Cow_23	14960000	15060000
Cow_boundary_1833	Cow_23	15500000	15640000
Cow_boundary_1834	Cow_23	15760000	15840000
Cow_boundary_1835	Cow_23	16240000	16360000
Cow_boundary_1836	Cow_23	16480000	16600000
Cow_boundary_1837	Cow_23	16700000	16800000
Cow_boundary_1838	Cow_23	17000000	17140000
Cow_boundary_1839	Cow_23	17540000	17780000
Cow_boundary_1840	Cow_23	17860000	17960000
Cow_boundary_1841	Cow_23	19260000	19340000
Cow_boundary_1842	Cow_23	19380000	19460000
Cow_boundary_1843	Cow_23	19820000	19920000
Cow_boundary_1844	Cow_23	22100000	22180000
Cow_boundary_1845	Cow_23	22300000	22380000
Cow_boundary_1846	Cow_23	24180000	24260000
Cow_boundary_1847	Cow_23	24400000	24480000
Cow_boundary_1848	Cow_23	24760000	24860000
Cow_boundary_1849	Cow_23	25000000	25100000
Cow_boundary_1850	Cow_23	26000000	26140000
Cow_boundary_1851	Cow_23	26900000	27020000
Cow_boundary_1852	Cow_23	27420000	27520000
Cow_boundary_1853	Cow_23	28140000	28220000
Cow_boundary_1854	Cow_23	28280000	28360000
Cow_boundary_1855	Cow_23	28520000	28600000
Cow_boundary_1856	Cow_23	28740000	28820000
Cow_boundary_1857	Cow_23	30640000	30740000
Cow_boundary_1858	Cow_23	31640000	31740000
Cow_boundary_1859	Cow_23	32360000	32440000
Cow_boundary_1860	Cow_23	32520000	32600000
Cow_boundary_1861	Cow_23	32720000	32820000
Cow_boundary_1862	Cow_23	34820000	34900000
Cow_boundary_1863	Cow_23	35200000	35280000
Cow_boundary_1864	Cow_23	36240000	36340000
Cow_boundary_1865	Cow_23	37560000	37680000
Cow_boundary_1866	Cow_23	39100000	39240000
Cow_boundary_1867	Cow_23	39400000	39480000
Cow_boundary_1868	Cow_23	39580000	39660000
Cow_boundary_1869	Cow_23	39860000	39960000
Cow_boundary_1870	Cow_23	40620000	40720000
Cow_boundary_1871	Cow_23	42680000	42840000
Cow_boundary_1872	Cow_23	42960000	43040000
Cow_boundary_1873	Cow_23	43460000	43540000
Cow_boundary_1874	Cow_23	43660000	43740000
Cow_boundary_1875	Cow_23	43980000	44100000
Cow_boundary_1876	Cow_23	44620000	44720000
Cow_boundary_1877	Cow_23	45000000	45080000
Cow_boundary_1878	Cow_23	45220000	45300000
Cow_boundary_1879	Cow_23	47180000	47280000
Cow_boundary_1880	Cow_23	48360000	48460000
Cow_boundary_1881	Cow_23	49340000	49440000
Cow_boundary_1882	Cow_23	49860000	50020000
Cow_boundary_1883	Cow_23	50460000	50540000
Cow_boundary_1884	Cow_23	51460000	51560000
Cow_boundary_1885	Cow_23	52300000	52400000
Cow_boundary_1886	Cow_23	52490062	52570062
Cow_boundary_1887	Cow_24	0	40000
Cow_boundary_1888	Cow_24	1100000	1180000
Cow_boundary_1889	Cow_24	1220000	1300000
Cow_boundary_1890	Cow_24	2540000	2700000
Cow_boundary_1891	Cow_24	2860000	2940000
Cow_boundary_1892	Cow_24	4480000	4600000
Cow_boundary_1893	Cow_24	7100000	7220000
Cow_boundary_1894	Cow_24	8600000	8760000
Cow_boundary_1895	Cow_24	9960000	10040000
Cow_boundary_1896	Cow_24	10100000	10180000
Cow_boundary_1897	Cow_24	12620000	12740000
Cow_boundary_1898	Cow_24	14280000	14460000
Cow_boundary_1899	Cow_24	20440000	20600000
Cow_boundary_1900	Cow_24	21320000	21500000
Cow_boundary_1901	Cow_24	21600000	21680000
Cow_boundary_1902	Cow_24	22420000	22600000
Cow_boundary_1903	Cow_24	24240000	24320000
Cow_boundary_1904	Cow_24	24760000	24840000
Cow_boundary_1905	Cow_24	25340000	25460000
Cow_boundary_1906	Cow_24	25540000	25680000
Cow_boundary_1907	Cow_24	25900000	25980000
Cow_boundary_1908	Cow_24	26500000	26580000
Cow_boundary_1909	Cow_24	27580000	27660000
Cow_boundary_1910	Cow_24	27880000	27960000
Cow_boundary_1911	Cow_24	29600000	29680000
Cow_boundary_1912	Cow_24	29740000	29820000
Cow_boundary_1913	Cow_24	30960000	31120000
Cow_boundary_1914	Cow_24	32580000	32660000
Cow_boundary_1915	Cow_24	32720000	32800000
Cow_boundary_1916	Cow_24	33460000	33580000
Cow_boundary_1917	Cow_24	33860000	34000000
Cow_boundary_1918	Cow_24	34760000	34860000
Cow_boundary_1919	Cow_24	35540000	35640000
Cow_boundary_1920	Cow_24	36040000	36120000
Cow_boundary_1921	Cow_24	37220000	37320000
Cow_boundary_1922	Cow_24	37780000	37860000
Cow_boundary_1923	Cow_24	38060000	38180000
Cow_boundary_1924	Cow_24	38400000	38500000
Cow_boundary_1925	Cow_24	39080000	39240000
Cow_boundary_1926	Cow_24	40460000	40600000
Cow_boundary_1927	Cow_24	41460000	41560000
Cow_boundary_1928	Cow_24	41760000	41840000
Cow_boundary_1929	Cow_24	42080000	42160000
Cow_boundary_1930	Cow_24	42340000	42420000
Cow_boundary_1931	Cow_24	42580000	42680000
Cow_boundary_1932	Cow_24	43040000	43120000
Cow_boundary_1933	Cow_24	43240000	43320000
Cow_boundary_1934	Cow_24	43600000	43720000
Cow_boundary_1935	Cow_24	43900000	43980000
Cow_boundary_1936	Cow_24	44020000	44100000
Cow_boundary_1937	Cow_24	45800000	45900000
Cow_boundary_1938	Cow_24	46260000	46360000
Cow_boundary_1939	Cow_24	46840000	46920000
Cow_boundary_1940	Cow_24	47160000	47240000
Cow_boundary_1941	Cow_24	47860000	47940000
Cow_boundary_1942	Cow_24	48100000	48180000
Cow_boundary_1943	Cow_24	48560000	48660000
Cow_boundary_1944	Cow_24	48780000	48860000
Cow_boundary_1945	Cow_24	49580000	49680000
Cow_boundary_1946	Cow_24	49940000	50080000
Cow_boundary_1947	Cow_24	50420000	50500000
Cow_boundary_1948	Cow_24	54160000	54340000
Cow_boundary_1949	Cow_24	54760000	54920000
Cow_boundary_1950	Cow_24	56380000	56480000
Cow_boundary_1951	Cow_24	57280000	57380000
Cow_boundary_1952	Cow_24	58000000	58180000
Cow_boundary_1953	Cow_24	58300000	58400000
Cow_boundary_1954	Cow_24	58820000	58920000
Cow_boundary_1955	Cow_24	59280000	59380000
Cow_boundary_1956	Cow_24	61040000	61120000
Cow_boundary_1957	Cow_24	61160000	61240000
Cow_boundary_1958	Cow_24	61460000	61540000
Cow_boundary_1959	Cow_24	61760000	61860000
Cow_boundary_1960	Cow_24	62674930	62754930
Cow_boundary_1961	Cow_25	0	40000
Cow_boundary_1962	Cow_25	460000	580000
Cow_boundary_1963	Cow_25	980000	1120000
Cow_boundary_1964	Cow_25	1320000	1400000
Cow_boundary_1965	Cow_25	1480000	1560000
Cow_boundary_1966	Cow_25	1720000	1840000
Cow_boundary_1967	Cow_25	1980000	2060000
Cow_boundary_1968	Cow_25	2120000	2200000
Cow_boundary_1969	Cow_25	2400000	2480000
Cow_boundary_1970	Cow_25	2520000	2600000
Cow_boundary_1971	Cow_25	2940000	3040000
Cow_boundary_1972	Cow_25	3720000	3860000
Cow_boundary_1973	Cow_25	4080000	4180000
Cow_boundary_1974	Cow_25	7320000	7400000
Cow_boundary_1975	Cow_25	7460000	7540000
Cow_boundary_1976	Cow_25	7940000	8020000
Cow_boundary_1977	Cow_25	9620000	9720000
Cow_boundary_1978	Cow_25	10580000	10680000
Cow_boundary_1979	Cow_25	11620000	11700000
Cow_boundary_1980	Cow_25	11740000	11820000
Cow_boundary_1981	Cow_25	12840000	12960000
Cow_boundary_1982	Cow_25	13180000	13300000
Cow_boundary_1983	Cow_25	13600000	13680000
Cow_boundary_1984	Cow_25	13840000	13920000
Cow_boundary_1985	Cow_25	14080000	14220000
Cow_boundary_1986	Cow_25	14620000	14740000
Cow_boundary_1987	Cow_25	16480000	16580000
Cow_boundary_1988	Cow_25	16980000	17060000
Cow_boundary_1989	Cow_25	17200000	17280000
Cow_boundary_1990	Cow_25	17580000	17680000
Cow_boundary_1991	Cow_25	18360000	18520000
Cow_boundary_1992	Cow_25	19780000	19900000
Cow_boundary_1993	Cow_25	20000000	20120000
Cow_boundary_1994	Cow_25	20900000	20980000
Cow_boundary_1995	Cow_25	21040000	21120000
Cow_boundary_1996	Cow_25	21360000	21440000
Cow_boundary_1997	Cow_25	21560000	21640000
[truncated: 1,477 more rows]

## Sheet: Dog_TAD_boundaries
Supplementary Table 4. TAD boundaries position and conserved boundaries in 12 vertebrates
Boundary name	chromosome	start	end
Dog_boundary_0	Dog_1	160000	240000
Dog_boundary_1	Dog_1	1120000	1200000
Dog_boundary_2	Dog_1	2320000	2480000
Dog_boundary_3	Dog_1	2920000	3000000
Dog_boundary_4	Dog_1	3040000	3120000
Dog_boundary_5	Dog_1	4840000	4960000
Dog_boundary_6	Dog_1	6240000	6360000
Dog_boundary_7	Dog_1	7940000	8020000
Dog_boundary_8	Dog_1	9260000	9400000
Dog_boundary_9	Dog_1	10580000	10660000
Dog_boundary_10	Dog_1	10760000	10840000
Dog_boundary_11	Dog_1	13420000	13540000
Dog_boundary_12	Dog_1	13960000	14040000
Dog_boundary_13	Dog_1	14540000	14620000
Dog_boundary_14	Dog_1	14660000	14740000
Dog_boundary_15	Dog_1	15120000	15260000
Dog_boundary_16	Dog_1	16360000	16460000
Dog_boundary_17	Dog_1	16920000	17080000
Dog_boundary_18	Dog_1	18300000	18400000
Dog_boundary_19	Dog_1	19080000	19200000
Dog_boundary_20	Dog_1	21080000	21180000
Dog_boundary_21	Dog_1	23900000	23980000
Dog_boundary_22	Dog_1	24080000	24160000
Dog_boundary_23	Dog_1	24860000	25020000
Dog_boundary_24	Dog_1	25560000	25660000
Dog_boundary_25	Dog_1	26840000	26940000
Dog_boundary_26	Dog_1	27680000	27820000
Dog_boundary_27	Dog_1	28100000	28220000
Dog_boundary_28	Dog_1	28880000	28960000
Dog_boundary_29	Dog_1	29060000	29140000
Dog_boundary_30	Dog_1	29280000	29380000
Dog_boundary_31	Dog_1	30020000	30120000
Dog_boundary_32	Dog_1	30320000	30460000
Dog_boundary_33	Dog_1	31020000	31100000
Dog_boundary_34	Dog_1	33760000	33860000
Dog_boundary_35	Dog_1	35020000	35160000
Dog_boundary_36	Dog_1	35480000	35600000
Dog_boundary_37	Dog_1	35900000	36020000
Dog_boundary_38	Dog_1	37120000	37220000
Dog_boundary_39	Dog_1	37800000	37960000
Dog_boundary_40	Dog_1	38340000	38460000
Dog_boundary_41	Dog_1	39080000	39180000
Dog_boundary_42	Dog_1	39420000	39520000
Dog_boundary_43	Dog_1	39840000	39920000
Dog_boundary_44	Dog_1	40300000	40400000
Dog_boundary_45	Dog_1	40880000	40960000
Dog_boundary_46	Dog_1	41240000	41360000
Dog_boundary_47	Dog_1	41700000	41880000
Dog_boundary_48	Dog_1	42640000	42740000
Dog_boundary_49	Dog_1	44000000	44100000
Dog_boundary_50	Dog_1	44460000	44540000
Dog_boundary_51	Dog_1	44600000	44680000
Dog_boundary_52	Dog_1	44900000	44980000
Dog_boundary_53	Dog_1	45040000	45120000
Dog_boundary_54	Dog_1	46820000	46920000
Dog_boundary_55	Dog_1	47620000	47720000
Dog_boundary_56	Dog_1	48320000	48400000
Dog_boundary_57	Dog_1	48440000	48520000
Dog_boundary_58	Dog_1	49000000	49100000
Dog_boundary_59	Dog_1	53380000	53480000
Dog_boundary_60	Dog_1	53920000	54000000
Dog_boundary_61	Dog_1	54120000	54200000
Dog_boundary_62	Dog_1	54320000	54400000
Dog_boundary_63	Dog_1	54820000	54940000
Dog_boundary_64	Dog_1	55580000	55680000
Dog_boundary_65	Dog_1	56140000	56220000
Dog_boundary_66	Dog_1	57060000	57160000
Dog_boundary_67	Dog_1	57820000	57980000
Dog_boundary_68	Dog_1	58520000	58620000
Dog_boundary_69	Dog_1	58780000	58920000
Dog_boundary_70	Dog_1	59760000	59840000
Dog_boundary_71	Dog_1	60820000	60900000
Dog_boundary_72	Dog_1	61820000	62000000
Dog_boundary_73	Dog_1	62440000	62540000
Dog_boundary_74	Dog_1	63800000	63920000
Dog_boundary_75	Dog_1	64620000	64700000
Dog_boundary_76	Dog_1	64820000	64900000
Dog_boundary_77	Dog_1	66200000	66280000
Dog_boundary_78	Dog_1	66320000	66400000
Dog_boundary_79	Dog_1	67340000	67460000
Dog_boundary_80	Dog_1	68120000	68200000
Dog_boundary_81	Dog_1	68520000	68600000
Dog_boundary_82	Dog_1	68640000	68720000
Dog_boundary_83	Dog_1	69860000	69940000
Dog_boundary_84	Dog_1	69980000	70060000
Dog_boundary_85	Dog_1	70500000	70580000
Dog_boundary_86	Dog_1	72140000	72320000
Dog_boundary_87	Dog_1	72520000	72600000
Dog_boundary_88	Dog_1	73400000	73520000
Dog_boundary_89	Dog_1	75040000	75180000
Dog_boundary_90	Dog_1	75500000	75580000
Dog_boundary_91	Dog_1	75880000	75960000
Dog_boundary_92	Dog_1	76240000	76320000
Dog_boundary_93	Dog_1	76400000	76480000
Dog_boundary_94	Dog_1	80340000	80520000
Dog_boundary_95	Dog_1	81380000	81480000
Dog_boundary_96	Dog_1	81720000	81860000
Dog_boundary_97	Dog_1	82020000	82100000
Dog_boundary_98	Dog_1	83360000	83460000
Dog_boundary_99	Dog_1	84660000	84760000
Dog_boundary_100	Dog_1	85000000	85180000
Dog_boundary_101	Dog_1	85460000	85540000
Dog_boundary_102	Dog_1	85660000	85740000
Dog_boundary_103	Dog_1	86320000	86440000
Dog_boundary_104	Dog_1	86900000	86980000
Dog_boundary_105	Dog_1	87180000	87320000
Dog_boundary_106	Dog_1	88260000	88380000
Dog_boundary_107	Dog_1	89780000	89880000
Dog_boundary_108	Dog_1	90680000	90840000
Dog_boundary_109	Dog_1	91400000	91480000
Dog_boundary_110	Dog_1	93000000	93140000
Dog_boundary_111	Dog_1	93300000	93480000
Dog_boundary_112	Dog_1	93740000	93820000
Dog_boundary_113	Dog_1	93920000	94000000
Dog_boundary_114	Dog_1	94920000	95040000
Dog_boundary_115	Dog_1	95880000	95980000
Dog_boundary_116	Dog_1	96340000	96440000
Dog_boundary_117	Dog_1	96840000	96960000
Dog_boundary_118	Dog_1	97580000	97740000
Dog_boundary_119	Dog_1	98180000	98300000
Dog_boundary_120	Dog_1	98980000	99140000
Dog_boundary_121	Dog_1	99340000	99440000
Dog_boundary_122	Dog_1	100900000	101000000
Dog_boundary_123	Dog_1	102020000	102140000
Dog_boundary_124	Dog_1	102460000	102540000
Dog_boundary_125	Dog_1	103440000	103520000
Dog_boundary_126	Dog_1	103620000	103700000
Dog_boundary_127	Dog_1	105280000	105360000
Dog_boundary_128	Dog_1	105980000	106080000
Dog_boundary_129	Dog_1	107640000	107740000
Dog_boundary_130	Dog_1	107880000	107960000
Dog_boundary_131	Dog_1	108200000	108320000
Dog_boundary_132	Dog_1	108660000	108760000
Dog_boundary_133	Dog_1	109240000	109340000
Dog_boundary_134	Dog_1	110120000	110260000
Dog_boundary_135	Dog_1	111940000	112040000
Dog_boundary_136	Dog_1	112220000	112380000
Dog_boundary_137	Dog_1	112480000	112620000
Dog_boundary_138	Dog_1	113660000	113840000
Dog_boundary_139	Dog_1	114140000	114220000
Dog_boundary_140	Dog_1	114500000	114640000
Dog_boundary_141	Dog_1	116560000	116640000
Dog_boundary_142	Dog_1	116740000	116820000
Dog_boundary_143	Dog_1	117800000	117980000
Dog_boundary_144	Dog_1	119080000	119200000
Dog_boundary_145	Dog_1	122638785	122718785
Dog_boundary_146	Dog_10	0	40000
Dog_boundary_147	Dog_10	1940000	2020000
Dog_boundary_148	Dog_10	2980000	3120000
Dog_boundary_149	Dog_10	5460000	5540000
Dog_boundary_150	Dog_10	5620000	5700000
Dog_boundary_151	Dog_10	6580000	6660000
Dog_boundary_152	Dog_10	7080000	7260000
Dog_boundary_153	Dog_10	7360000	7460000
Dog_boundary_154	Dog_10	8600000	8700000
Dog_boundary_155	Dog_10	9060000	9140000
Dog_boundary_156	Dog_10	9240000	9320000
Dog_boundary_157	Dog_10	9580000	9700000
Dog_boundary_158	Dog_10	10860000	11000000
Dog_boundary_159	Dog_10	11520000	11640000
Dog_boundary_160	Dog_10	12420000	12520000
Dog_boundary_161	Dog_10	13260000	13400000
Dog_boundary_162	Dog_10	16440000	16600000
Dog_boundary_163	Dog_10	17260000	17440000
Dog_boundary_164	Dog_10	19480000	19560000
Dog_boundary_165	Dog_10	19800000	19900000
Dog_boundary_166	Dog_10	20480000	20560000
Dog_boundary_167	Dog_10	20780000	20880000
Dog_boundary_168	Dog_10	22320000	22420000
Dog_boundary_169	Dog_10	22620000	22700000
Dog_boundary_170	Dog_10	23360000	23460000
Dog_boundary_171	Dog_10	23600000	23760000
Dog_boundary_172	Dog_10	24280000	24360000
Dog_boundary_173	Dog_10	24400000	24480000
Dog_boundary_174	Dog_10	24740000	24900000
Dog_boundary_175	Dog_10	25020000	25140000
Dog_boundary_176	Dog_10	25480000	25580000
Dog_boundary_177	Dog_10	26060000	26160000
Dog_boundary_178	Dog_10	26640000	26720000
Dog_boundary_179	Dog_10	26760000	26840000
Dog_boundary_180	Dog_10	26980000	27120000
Dog_boundary_181	Dog_10	27840000	27980000
Dog_boundary_182	Dog_10	28780000	28880000
Dog_boundary_183	Dog_10	30400000	30540000
Dog_boundary_184	Dog_10	30900000	30980000
Dog_boundary_185	Dog_10	31120000	31200000
Dog_boundary_186	Dog_10	31620000	31780000
Dog_boundary_187	Dog_10	32260000	32340000
Dog_boundary_188	Dog_10	33240000	33380000
Dog_boundary_189	Dog_10	34000000	34100000
Dog_boundary_190	Dog_10	34280000	34380000
Dog_boundary_191	Dog_10	35240000	35380000
Dog_boundary_192	Dog_10	37100000	37180000
Dog_boundary_193	Dog_10	37360000	37440000
Dog_boundary_194	Dog_10	38060000	38160000
Dog_boundary_195	Dog_10	38260000	38360000
Dog_boundary_196	Dog_10	40280000	40360000
Dog_boundary_197	Dog_10	40720000	40800000
Dog_boundary_198	Dog_10	41580000	41720000
Dog_boundary_199	Dog_10	41800000	41880000
Dog_boundary_200	Dog_10	42180000	42260000
Dog_boundary_201	Dog_10	43340000	43420000
Dog_boundary_202	Dog_10	43540000	43620000
Dog_boundary_203	Dog_10	45080000	45180000
Dog_boundary_204	Dog_10	46040000	46120000
Dog_boundary_205	Dog_10	46300000	46380000
Dog_boundary_206	Dog_10	47320000	47400000
Dog_boundary_207	Dog_10	47860000	47980000
Dog_boundary_208	Dog_10	48660000	48740000
Dog_boundary_209	Dog_10	49080000	49200000
Dog_boundary_210	Dog_10	49460000	49580000
Dog_boundary_211	Dog_10	49780000	49880000
Dog_boundary_212	Dog_10	50420000	50500000
Dog_boundary_213	Dog_10	52100000	52200000
Dog_boundary_214	Dog_10	54720000	54820000
Dog_boundary_215	Dog_10	56100000	56220000
Dog_boundary_216	Dog_10	56460000	56560000
Dog_boundary_217	Dog_10	56740000	56840000
Dog_boundary_218	Dog_10	58020000	58140000
Dog_boundary_219	Dog_10	60760000	60900000
Dog_boundary_220	Dog_10	61060000	61140000
Dog_boundary_221	Dog_10	61220000	61300000
Dog_boundary_222	Dog_10	61800000	61900000
Dog_boundary_223	Dog_10	63360000	63440000
Dog_boundary_224	Dog_10	64100000	64200000
Dog_boundary_225	Dog_10	64380000	64460000
Dog_boundary_226	Dog_10	64620000	64700000
Dog_boundary_227	Dog_10	64960000	65040000
Dog_boundary_228	Dog_10	67160000	67260000
Dog_boundary_229	Dog_10	67760000	67860000
Dog_boundary_230	Dog_10	68480000	68560000
Dog_boundary_231	Dog_10	68780000	68880000
Dog_boundary_232	Dog_10	69291447	69371447
Dog_boundary_233	Dog_11	20000	100000
Dog_boundary_234	Dog_11	1040000	1200000
Dog_boundary_235	Dog_11	2000000	2180000
Dog_boundary_236	Dog_11	2860000	3020000
Dog_boundary_237	Dog_11	3300000	3380000
Dog_boundary_238	Dog_11	3520000	3600000
Dog_boundary_239	Dog_11	4980000	5100000
Dog_boundary_240	Dog_11	5300000	5400000
Dog_boundary_241	Dog_11	5520000	5660000
Dog_boundary_242	Dog_11	5760000	5840000
Dog_boundary_243	Dog_11	8260000	8340000
Dog_boundary_244	Dog_11	8380000	8460000
Dog_boundary_245	Dog_11	8960000	9040000
Dog_boundary_246	Dog_11	9720000	9800000
Dog_boundary_247	Dog_11	10560000	10640000
Dog_boundary_248	Dog_11	11420000	11500000
Dog_boundary_249	Dog_11	11900000	11980000
Dog_boundary_250	Dog_11	13180000	13300000
Dog_boundary_251	Dog_11	15580000	15680000
Dog_boundary_252	Dog_11	15840000	15940000
Dog_boundary_253	Dog_11	16580000	16660000
Dog_boundary_254	Dog_11	17820000	17940000
Dog_boundary_255	Dog_11	20100000	20180000
Dog_boundary_256	Dog_11	20280000	20360000
Dog_boundary_257	Dog_11	20600000	20700000
Dog_boundary_258	Dog_11	21080000	21180000
Dog_boundary_259	Dog_11	21300000	21400000
Dog_boundary_260	Dog_11	22160000	22260000
Dog_boundary_261	Dog_11	22920000	23020000
Dog_boundary_262	Dog_11	23360000	23520000
Dog_boundary_263	Dog_11	24080000	24180000
Dog_boundary_264	Dog_11	25560000	25640000
Dog_boundary_265	Dog_11	25880000	25960000
Dog_boundary_266	Dog_11	26700000	26860000
Dog_boundary_267	Dog_11	27660000	27760000
Dog_boundary_268	Dog_11	30480000	30560000
Dog_boundary_269	Dog_11	30600000	30680000
Dog_boundary_270	Dog_11	33240000	33340000
Dog_boundary_271	Dog_11	35420000	35540000
Dog_boundary_272	Dog_11	37440000	37540000
Dog_boundary_273	Dog_11	38120000	38220000
Dog_boundary_274	Dog_11	38960000	39040000
Dog_boundary_275	Dog_11	39200000	39280000
Dog_boundary_276	Dog_11	40680000	40860000
Dog_boundary_277	Dog_11	41100000	41180000
Dog_boundary_278	Dog_11	41400000	41480000
Dog_boundary_279	Dog_11	41540000	41620000
Dog_boundary_280	Dog_11	45120000	45240000
Dog_boundary_281	Dog_11	45640000	45740000
Dog_boundary_282	Dog_11	49640000	49720000
Dog_boundary_283	Dog_11	50100000	50200000
Dog_boundary_284	Dog_11	50320000	50400000
Dog_boundary_285	Dog_11	50980000	51120000
Dog_boundary_286	Dog_11	51260000	51420000
Dog_boundary_287	Dog_11	52120000	52200000
Dog_boundary_288	Dog_11	52380000	52460000
Dog_boundary_289	Dog_11	52940000	53040000
Dog_boundary_290	Dog_11	53680000	53800000
Dog_boundary_291	Dog_11	54900000	55040000
Dog_boundary_292	Dog_11	55260000	55340000
Dog_boundary_293	Dog_11	55440000	55520000
Dog_boundary_294	Dog_11	55840000	55920000
Dog_boundary_295	Dog_11	56160000	56260000
Dog_boundary_296	Dog_11	57440000	57560000
Dog_boundary_297	Dog_11	60700000	60780000
Dog_boundary_298	Dog_11	61340000	61440000
Dog_boundary_299	Dog_11	62620000	62780000
Dog_boundary_300	Dog_11	63980000	64060000
Dog_boundary_301	Dog_11	64580000	64680000
Dog_boundary_302	Dog_11	64860000	64980000
Dog_boundary_303	Dog_11	66040000	66120000
Dog_boundary_304	Dog_11	66240000	66320000
Dog_boundary_305	Dog_11	66560000	66660000
Dog_boundary_306	Dog_11	67720000	67800000
Dog_boundary_307	Dog_11	67940000	68040000
Dog_boundary_308	Dog_11	68300000	68380000
Dog_boundary_309	Dog_11	69040000	69120000
Dog_boundary_310	Dog_11	69460000	69540000
Dog_boundary_311	Dog_11	70420000	70520000
Dog_boundary_312	Dog_11	73640000	73740000
Dog_boundary_313	Dog_11	74349097	74429097
Dog_boundary_314	Dog_12	0	40000
Dog_boundary_315	Dog_12	860000	940000
Dog_boundary_316	Dog_12	980000	1080000
Dog_boundary_317	Dog_12	1480000	1640000
Dog_boundary_318	Dog_12	2720000	2880000
Dog_boundary_319	Dog_12	3700000	3780000
Dog_boundary_320	Dog_12	4380000	4500000
Dog_boundary_321	Dog_12	4560000	4680000
Dog_boundary_322	Dog_12	4840000	4920000
Dog_boundary_323	Dog_12	4960000	5040000
Dog_boundary_324	Dog_12	5460000	5540000
Dog_boundary_325	Dog_12	5900000	5980000
Dog_boundary_326	Dog_12	6020000	6120000
Dog_boundary_327	Dog_12	6280000	6380000
Dog_boundary_328	Dog_12	7560000	7660000
Dog_boundary_329	Dog_12	10020000	10100000
Dog_boundary_330	Dog_12	10340000	10520000
Dog_boundary_331	Dog_12	11120000	11240000
Dog_boundary_332	Dog_12	11940000	12060000
Dog_boundary_333	Dog_12	12720000	12820000
Dog_boundary_334	Dog_12	14780000	14900000
Dog_boundary_335	Dog_12	17620000	17800000
Dog_boundary_336	Dog_12	19780000	19960000
Dog_boundary_337	Dog_12	20480000	20580000
Dog_boundary_338	Dog_12	21200000	21280000
Dog_boundary_339	Dog_12	21400000	21480000
Dog_boundary_340	Dog_12	22540000	22620000
Dog_boundary_341	Dog_12	23540000	23620000
Dog_boundary_342	Dog_12	24480000	24560000
Dog_boundary_343	Dog_12	26140000	26220000
Dog_boundary_344	Dog_12	26380000	26460000
Dog_boundary_345	Dog_12	27240000	27360000
Dog_boundary_346	Dog_12	32660000	32780000
Dog_boundary_347	Dog_12	33400000	33560000
Dog_boundary_348	Dog_12	34340000	34480000
Dog_boundary_349	Dog_12	35440000	35560000
Dog_boundary_350	Dog_12	36860000	36980000
Dog_boundary_351	Dog_12	37120000	37200000
Dog_boundary_352	Dog_12	37400000	37480000
Dog_boundary_353	Dog_12	40760000	40900000
Dog_boundary_354	Dog_12	42720000	42820000
Dog_boundary_355	Dog_12	43440000	43520000
Dog_boundary_356	Dog_12	43560000	43640000
Dog_boundary_357	Dog_12	43880000	44020000
Dog_boundary_358	Dog_12	44440000	44520000
Dog_boundary_359	Dog_12	45180000	45260000
Dog_boundary_360	Dog_12	45320000	45400000
Dog_boundary_361	Dog_12	46500000	46600000
Dog_boundary_362	Dog_12	48220000	48320000
Dog_boundary_363	Dog_12	48860000	48940000
Dog_boundary_364	Dog_12	48980000	49060000
Dog_boundary_365	Dog_12	49620000	49780000
Dog_boundary_366	Dog_12	51760000	51840000
Dog_boundary_367	Dog_12	52820000	52900000
Dog_boundary_368	Dog_12	53740000	53820000
Dog_boundary_369	Dog_12	53920000	54000000
Dog_boundary_370	Dog_12	54920000	55000000
Dog_boundary_371	Dog_12	55480000	55560000
Dog_boundary_372	Dog_12	57900000	58040000
Dog_boundary_373	Dog_12	58920000	59000000
Dog_boundary_374	Dog_12	60640000	60720000
Dog_boundary_375	Dog_12	61360000	61440000
Dog_boundary_376	Dog_12	62480000	62560000
Dog_boundary_377	Dog_12	63660000	63820000
Dog_boundary_378	Dog_12	64240000	64340000
Dog_boundary_379	Dog_12	64960000	65060000
Dog_boundary_380	Dog_12	65480000	65560000
Dog_boundary_381	Dog_12	66320000	66420000
Dog_boundary_382	Dog_12	67480000	67580000
Dog_boundary_383	Dog_12	67700000	67780000
Dog_boundary_384	Dog_12	68480000	68560000
Dog_boundary_385	Dog_12	70040000	70120000
Dog_boundary_386	Dog_12	71820000	71920000
Dog_boundary_387	Dog_12	72458081	72538081
Dog_boundary_388	Dog_13	0	40000
Dog_boundary_389	Dog_13	2000000	2100000
Dog_boundary_390	Dog_13	2380000	2460000
Dog_boundary_391	Dog_13	2960000	3100000
Dog_boundary_392	Dog_13	4480000	4580000
Dog_boundary_393	Dog_13	4920000	5020000
Dog_boundary_394	Dog_13	5600000	5700000
Dog_boundary_395	Dog_13	5860000	5940000
Dog_boundary_396	Dog_13	6800000	6900000
Dog_boundary_397	Dog_13	7400000	7560000
Dog_boundary_398	Dog_13	8480000	8600000
Dog_boundary_399	Dog_13	9320000	9400000
Dog_boundary_400	Dog_13	9440000	9520000
Dog_boundary_401	Dog_13	9860000	9960000
Dog_boundary_402	Dog_13	10180000	10320000
Dog_boundary_403	Dog_13	13620000	13700000
Dog_boundary_404	Dog_13	14280000	14360000
Dog_boundary_405	Dog_13	16720000	16820000
Dog_boundary_406	Dog_13	17760000	17840000
Dog_boundary_407	Dog_13	17960000	18040000
Dog_boundary_408	Dog_13	18320000	18400000
Dog_boundary_409	Dog_13	18780000	18860000
Dog_boundary_410	Dog_13	19280000	19360000
Dog_boundary_411	Dog_13	19720000	19800000
Dog_boundary_412	Dog_13	21080000	21160000
Dog_boundary_413	Dog_13	21520000	21680000
Dog_boundary_414	Dog_13	22020000	22100000
Dog_boundary_415	Dog_13	22560000	22680000
Dog_boundary_416	Dog_13	22940000	23060000
Dog_boundary_417	Dog_13	23500000	23600000
Dog_boundary_418	Dog_13	24360000	24440000
Dog_boundary_419	Dog_13	26860000	26980000
Dog_boundary_420	Dog_13	27640000	27760000
Dog_boundary_421	Dog_13	29020000	29100000
Dog_boundary_422	Dog_13	29220000	29300000
Dog_boundary_423	Dog_13	29620000	29700000
Dog_boundary_424	Dog_13	29820000	29900000
Dog_boundary_425	Dog_13	30800000	30880000
Dog_boundary_426	Dog_13	30940000	31020000
Dog_boundary_427	Dog_13	33740000	33900000
Dog_boundary_428	Dog_13	35080000	35160000
Dog_boundary_429	Dog_13	35240000	35340000
Dog_boundary_430	Dog_13	35820000	35940000
Dog_boundary_431	Dog_13	36720000	36800000
Dog_boundary_432	Dog_13	36860000	36940000
Dog_boundary_433	Dog_13	38080000	38160000
Dog_boundary_434	Dog_13	38220000	38300000
Dog_boundary_435	Dog_13	38460000	38580000
Dog_boundary_436	Dog_13	39020000	39180000
Dog_boundary_437	Dog_13	40660000	40740000
Dog_boundary_438	Dog_13	41100000	41180000
Dog_boundary_439	Dog_13	43440000	43600000
Dog_boundary_440	Dog_13	44000000	44080000
Dog_boundary_441	Dog_13	44220000	44300000
Dog_boundary_442	Dog_13	44700000	44780000
Dog_boundary_443	Dog_13	44960000	45040000
Dog_boundary_444	Dog_13	45660000	45740000
Dog_boundary_445	Dog_13	46720000	46820000
Dog_boundary_446	Dog_13	47580000	47700000
Dog_boundary_447	Dog_13	48540000	48620000
Dog_boundary_448	Dog_13	48700000	48780000
Dog_boundary_449	Dog_13	49180000	49260000
Dog_boundary_450	Dog_13	50960000	51040000
Dog_boundary_451	Dog_13	51260000	51340000
Dog_boundary_452	Dog_13	52420000	52500000
Dog_boundary_453	Dog_13	52920000	53000000
Dog_boundary_454	Dog_13	54040000	54120000
Dog_boundary_455	Dog_13	54340000	54420000
Dog_boundary_456	Dog_13	55460000	55600000
Dog_boundary_457	Dog_13	57960000	58080000
Dog_boundary_458	Dog_13	58860000	58940000
Dog_boundary_459	Dog_13	59120000	59200000
Dog_boundary_460	Dog_13	59860000	59940000
Dog_boundary_461	Dog_13	60180000	60260000
Dog_boundary_462	Dog_13	61240000	61340000
Dog_boundary_463	Dog_13	63201923	63281923
Dog_boundary_464	Dog_14	0	40000
Dog_boundary_465	Dog_14	120000	200000
Dog_boundary_466	Dog_14	420000	500000
Dog_boundary_467	Dog_14	3000000	3120000
Dog_boundary_468	Dog_14	4520000	4600000
Dog_boundary_469	Dog_14	4640000	4720000
Dog_boundary_470	Dog_14	5600000	5700000
Dog_boundary_471	Dog_14	6140000	6260000
Dog_boundary_472	Dog_14	6780000	6880000
Dog_boundary_473	Dog_14	7720000	7800000
Dog_boundary_474	Dog_14	8000000	8080000
Dog_boundary_475	Dog_14	8660000	8800000
Dog_boundary_476	Dog_14	10860000	10940000
Dog_boundary_477	Dog_14	10980000	11060000
Dog_boundary_478	Dog_14	11400000	11480000
Dog_boundary_479	Dog_14	11680000	11760000
Dog_boundary_480	Dog_14	13280000	13360000
Dog_boundary_481	Dog_14	13600000	13680000
Dog_boundary_482	Dog_14	14040000	14120000
Dog_boundary_483	Dog_14	14200000	14280000
Dog_boundary_484	Dog_14	16040000	16120000
Dog_boundary_485	Dog_14	16280000	16360000
Dog_boundary_486	Dog_14	16800000	16900000
Dog_boundary_487	Dog_14	17980000	18060000
Dog_boundary_488	Dog_14	18100000	18180000
Dog_boundary_489	Dog_14	18600000	18720000
Dog_boundary_490	Dog_14	19700000	19820000
Dog_boundary_491	Dog_14	19880000	19980000
Dog_boundary_492	Dog_14	20900000	21020000
Dog_boundary_493	Dog_14	22080000	22200000
Dog_boundary_494	Dog_14	22700000	22820000
Dog_boundary_495	Dog_14	23120000	23220000
Dog_boundary_496	Dog_14	23840000	23940000
Dog_boundary_497	Dog_14	26260000	26380000
Dog_boundary_498	Dog_14	27200000	27280000
Dog_boundary_499	Dog_14	27400000	27480000
Dog_boundary_500	Dog_14	29380000	29480000
Dog_boundary_501	Dog_14	29700000	29780000
Dog_boundary_502	Dog_14	29880000	29960000
Dog_boundary_503	Dog_14	31100000	31180000
Dog_boundary_504	Dog_14	31300000	31380000
Dog_boundary_505	Dog_14	32020000	32120000
Dog_boundary_506	Dog_14	33800000	33900000
Dog_boundary_507	Dog_14	34600000	34760000
Dog_boundary_508	Dog_14	35900000	36000000
Dog_boundary_509	Dog_14	36260000	36360000
Dog_boundary_510	Dog_14	36820000	36980000
Dog_boundary_511	Dog_14	37140000	37220000
Dog_boundary_512	Dog_14	37320000	37420000
Dog_boundary_513	Dog_14	38260000	38360000
Dog_boundary_514	Dog_14	38580000	38680000
Dog_boundary_515	Dog_14	39180000	39260000
Dog_boundary_516	Dog_14	39860000	39980000
Dog_boundary_517	Dog_14	40300000	40400000
Dog_boundary_518	Dog_14	41160000	41320000
Dog_boundary_519	Dog_14	41900000	42000000
Dog_boundary_520	Dog_14	42520000	42600000
Dog_boundary_521	Dog_14	42860000	42940000
Dog_boundary_522	Dog_14	43240000	43380000
Dog_boundary_523	Dog_14	44120000	44280000
Dog_boundary_524	Dog_14	44820000	44900000
Dog_boundary_525	Dog_14	45100000	45240000
Dog_boundary_526	Dog_14	47220000	47320000
Dog_boundary_527	Dog_14	47720000	47860000
Dog_boundary_528	Dog_14	48440000	48520000
Dog_boundary_529	Dog_14	48800000	48940000
Dog_boundary_530	Dog_14	51420000	51500000
Dog_boundary_531	Dog_14	52040000	52160000
Dog_boundary_532	Dog_14	53020000	53140000
Dog_boundary_533	Dog_14	55080000	55180000
Dog_boundary_534	Dog_14	56180000	56280000
Dog_boundary_535	Dog_14	56880000	57000000
Dog_boundary_536	Dog_14	58900000	59020000
Dog_boundary_537	Dog_14	59160000	59260000
Dog_boundary_538	Dog_14	59880000	59960000
Dog_boundary_539	Dog_14	60040000	60120000
Dog_boundary_540	Dog_14	60926679	61006679
Dog_boundary_541	Dog_15	40000	120000
Dog_boundary_542	Dog_15	1600000	1740000
Dog_boundary_543	Dog_15	1840000	1920000
Dog_boundary_544	Dog_15	2060000	2140000
Dog_boundary_545	Dog_15	2860000	2960000
Dog_boundary_546	Dog_15	3240000	3400000
Dog_boundary_547	Dog_15	3660000	3820000
Dog_boundary_548	Dog_15	4640000	4820000
Dog_boundary_549	Dog_15	5820000	5920000
Dog_boundary_550	Dog_15	6080000	6160000
Dog_boundary_551	Dog_15	6840000	6920000
Dog_boundary_552	Dog_15	6960000	7040000
Dog_boundary_553	Dog_15	8460000	8540000
Dog_boundary_554	Dog_15	8640000	8720000
Dog_boundary_555	Dog_15	8900000	9040000
Dog_boundary_556	Dog_15	9360000	9440000
Dog_boundary_557	Dog_15	9600000	9680000
Dog_boundary_558	Dog_15	10380000	10460000
Dog_boundary_559	Dog_15	10700000	10780000
Dog_boundary_560	Dog_15	12560000	12660000
Dog_boundary_561	Dog_15	13320000	13400000
Dog_boundary_562	Dog_15	13680000	13760000
Dog_boundary_563	Dog_15	13980000	14100000
Dog_boundary_564	Dog_15	14740000	14820000
Dog_boundary_565	Dog_15	15280000	15360000
Dog_boundary_566	Dog_15	15580000	15680000
Dog_boundary_567	Dog_15	16040000	16160000
Dog_boundary_568	Dog_15	16960000	17100000
Dog_boundary_569	Dog_15	17620000	17720000
Dog_boundary_570	Dog_15	18120000	18240000
Dog_boundary_571	Dog_15	19440000	19540000
Dog_boundary_572	Dog_15	20820000	20920000
Dog_boundary_573	Dog_15	22680000	22820000
Dog_boundary_574	Dog_15	23780000	23860000
Dog_boundary_575	Dog_15	24320000	24400000
Dog_boundary_576	Dog_15	26580000	26660000
Dog_boundary_577	Dog_15	26960000	27040000
Dog_boundary_578	Dog_15	27360000	27480000
Dog_boundary_579	Dog_15	29140000	29280000
Dog_boundary_580	Dog_15	29980000	30060000
Dog_boundary_581	Dog_15	30400000	30520000
Dog_boundary_582	Dog_15	31620000	31720000
Dog_boundary_583	Dog_15	31960000	32040000
Dog_boundary_584	Dog_15	33080000	33180000
Dog_boundary_585	Dog_15	33620000	33720000
Dog_boundary_586	Dog_15	34220000	34300000
Dog_boundary_587	Dog_15	34560000	34640000
Dog_boundary_588	Dog_15	35380000	35480000
Dog_boundary_589	Dog_15	35640000	35740000
Dog_boundary_590	Dog_15	36200000	36320000
Dog_boundary_591	Dog_15	37820000	37900000
Dog_boundary_592	Dog_15	38000000	38080000
Dog_boundary_593	Dog_15	38320000	38420000
Dog_boundary_594	Dog_15	38880000	39040000
Dog_boundary_595	Dog_15	40300000	40440000
Dog_boundary_596	Dog_15	41560000	41700000
Dog_boundary_597	Dog_15	42340000	42480000
Dog_boundary_598	Dog_15	43740000	43880000
Dog_boundary_599	Dog_15	44180000	44260000
Dog_boundary_600	Dog_15	45460000	45580000
Dog_boundary_601	Dog_15	45920000	46020000
Dog_boundary_602	Dog_15	47400000	47520000
Dog_boundary_603	Dog_15	47940000	48060000
Dog_boundary_604	Dog_15	48960000	49100000
Dog_boundary_605	Dog_15	50240000	50420000
Dog_boundary_606	Dog_15	50580000	50700000
Dog_boundary_607	Dog_15	50900000	51000000
Dog_boundary_608	Dog_15	51380000	51560000
Dog_boundary_609	Dog_15	51960000	52060000
Dog_boundary_610	Dog_15	53360000	53460000
Dog_boundary_611	Dog_15	55400000	55500000
Dog_boundary_612	Dog_15	55700000	55800000
Dog_boundary_613	Dog_15	56400000	56500000
Dog_boundary_614	Dog_15	58760000	58840000
Dog_boundary_615	Dog_15	58900000	58980000
Dog_boundary_616	Dog_15	60860000	60940000
Dog_boundary_617	Dog_15	61060000	61140000
Dog_boundary_618	Dog_15	61920000	62060000
Dog_boundary_619	Dog_15	64150966	64230966
Dog_boundary_620	Dog_16	40000	120000
Dog_boundary_621	Dog_16	1320000	1400000
Dog_boundary_622	Dog_16	1540000	1620000
Dog_boundary_623	Dog_16	2180000	2260000
Dog_boundary_624	Dog_16	2300000	2380000
Dog_boundary_625	Dog_16	5740000	5900000
Dog_boundary_626	Dog_16	6700000	6780000
Dog_boundary_627	Dog_16	7000000	7080000
Dog_boundary_628	Dog_16	7420000	7560000
Dog_boundary_629	Dog_16	8280000	8400000
Dog_boundary_630	Dog_16	8500000	8620000
Dog_boundary_631	Dog_16	9540000	9640000
Dog_boundary_632	Dog_16	10300000	10380000
Dog_boundary_633	Dog_16	10460000	10540000
Dog_boundary_634	Dog_16	10980000	11080000
Dog_boundary_635	Dog_16	12220000	12340000
Dog_boundary_636	Dog_16	12560000	12680000
Dog_boundary_637	Dog_16	12880000	13000000
Dog_boundary_638	Dog_16	13800000	13920000
Dog_boundary_639	Dog_16	15660000	15740000
Dog_boundary_640	Dog_16	15920000	16000000
Dog_boundary_641	Dog_16	16500000	16620000
Dog_boundary_642	Dog_16	17960000	18100000
Dog_boundary_643	Dog_16	19700000	19780000
Dog_boundary_644	Dog_16	19840000	19920000
Dog_boundary_645	Dog_16	20400000	20480000
Dog_boundary_646	Dog_16	20600000	20680000
Dog_boundary_647	Dog_16	21200000	21280000
Dog_boundary_648	Dog_16	21620000	21700000
Dog_boundary_649	Dog_16	22040000	22180000
Dog_boundary_650	Dog_16	22700000	22780000
Dog_boundary_651	Dog_16	22900000	22980000
Dog_boundary_652	Dog_16	23260000	23340000
Dog_boundary_653	Dog_16	23900000	24020000
Dog_boundary_654	Dog_16	25080000	25200000
Dog_boundary_655	Dog_16	25280000	25360000
Dog_boundary_656	Dog_16	25400000	25480000
Dog_boundary_657	Dog_16	26280000	26360000
Dog_boundary_658	Dog_16	26500000	26580000
Dog_boundary_659	Dog_16	27260000	27360000
Dog_boundary_660	Dog_16	27580000	27660000
Dog_boundary_661	Dog_16	28400000	28500000
Dog_boundary_662	Dog_16	30980000	31120000
Dog_boundary_663	Dog_16	31880000	31960000
Dog_boundary_664	Dog_16	33100000	33260000
Dog_boundary_665	Dog_16	33380000	33560000
Dog_boundary_666	Dog_16	34100000	34240000
Dog_boundary_667	Dog_16	34820000	34900000
Dog_boundary_668	Dog_16	35460000	35540000
Dog_boundary_669	Dog_16	35660000	35760000
Dog_boundary_670	Dog_16	36140000	36240000
Dog_boundary_671	Dog_16	37040000	37120000
Dog_boundary_672	Dog_16	40120000	40220000
Dog_boundary_673	Dog_16	40440000	40520000
Dog_boundary_674	Dog_16	40860000	40940000
Dog_boundary_675	Dog_16	41360000	41440000
Dog_boundary_676	Dog_16	44440000	44520000
Dog_boundary_677	Dog_16	44560000	44640000
Dog_boundary_678	Dog_16	45820000	45940000
Dog_boundary_679	Dog_16	46180000	46280000
Dog_boundary_680	Dog_16	46660000	46800000
Dog_boundary_681	Dog_16	49360000	49440000
Dog_boundary_682	Dog_16	49640000	49720000
Dog_boundary_683	Dog_16	50600000	50680000
Dog_boundary_684	Dog_16	52260000	52340000
Dog_boundary_685	Dog_16	54040000	54120000
Dog_boundary_686	Dog_16	54220000	54300000
Dog_boundary_687	Dog_16	58220000	58340000
Dog_boundary_688	Dog_16	59340000	59420000
Dog_boundary_689	Dog_17	0	40000
Dog_boundary_690	Dog_17	2200000	2340000
Dog_boundary_691	Dog_17	3960000	4120000
Dog_boundary_692	Dog_17	4440000	4540000
Dog_boundary_693	Dog_17	6000000	6080000
Dog_boundary_694	Dog_17	6260000	6340000
Dog_boundary_695	Dog_17	6480000	6600000
Dog_boundary_696	Dog_17	7540000	7700000
Dog_boundary_697	Dog_17	8100000	8180000
Dog_boundary_698	Dog_17	8280000	8360000
Dog_boundary_699	Dog_17	9440000	9540000
Dog_boundary_700	Dog_17	11400000	11500000
Dog_boundary_701	Dog_17	12160000	12280000
Dog_boundary_702	Dog_17	13080000	13220000
Dog_boundary_703	Dog_17	13480000	13560000
Dog_boundary_704	Dog_17	13660000	13740000
Dog_boundary_705	Dog_17	14940000	15040000
Dog_boundary_706	Dog_17	15580000	15660000
Dog_boundary_707	Dog_17	18200000	18340000
Dog_boundary_708	Dog_17	19240000	19340000
Dog_boundary_709	Dog_17	19440000	19560000
Dog_boundary_710	Dog_17	19760000	19840000
Dog_boundary_711	Dog_17	20000000	20080000
Dog_boundary_712	Dog_17	20260000	20340000
Dog_boundary_713	Dog_17	20880000	20960000
Dog_boundary_714	Dog_17	21020000	21100000
Dog_boundary_715	Dog_17	21500000	21580000
Dog_boundary_716	Dog_17	21640000	21720000
Dog_boundary_717	Dog_17	22740000	22840000
Dog_boundary_718	Dog_17	24920000	25080000
Dog_boundary_719	Dog_17	26560000	26740000
Dog_boundary_720	Dog_17	28800000	28900000
Dog_boundary_721	Dog_17	29260000	29340000
Dog_boundary_722	Dog_17	29420000	29500000
Dog_boundary_723	Dog_17	30140000	30240000
Dog_boundary_724	Dog_17	30400000	30480000
Dog_boundary_725	Dog_17	30840000	30980000
Dog_boundary_726	Dog_17	31220000	31340000
Dog_boundary_727	Dog_17	31660000	31780000
Dog_boundary_728	Dog_17	33440000	33520000
Dog_boundary_729	Dog_17	33660000	33740000
Dog_boundary_730	Dog_17	34260000	34340000
Dog_boundary_731	Dog_17	34480000	34560000
Dog_boundary_732	Dog_17	36680000	36820000
Dog_boundary_733	Dog_17	37440000	37520000
Dog_boundary_734	Dog_17	37580000	37660000
Dog_boundary_735	Dog_17	37720000	37880000
Dog_boundary_736	Dog_17	38880000	39000000
Dog_boundary_737	Dog_17	39280000	39360000
Dog_boundary_738	Dog_17	39420000	39500000
Dog_boundary_739	Dog_17	39620000	39720000
Dog_boundary_740	Dog_17	39980000	40100000
Dog_boundary_741	Dog_17	40360000	40440000
Dog_boundary_742	Dog_17	43960000	44040000
Dog_boundary_743	Dog_17	44100000	44180000
Dog_boundary_744	Dog_17	47580000	47720000
Dog_boundary_745	Dog_17	48420000	48580000
Dog_boundary_746	Dog_17	49200000	49320000
Dog_boundary_747	Dog_17	51120000	51200000
Dog_boundary_748	Dog_17	51280000	51360000
Dog_boundary_749	Dog_17	51480000	51660000
Dog_boundary_750	Dog_17	52380000	52520000
Dog_boundary_751	Dog_17	53460000	53600000
Dog_boundary_752	Dog_17	53920000	54040000
Dog_boundary_753	Dog_17	54420000	54600000
Dog_boundary_754	Dog_17	55160000	55280000
Dog_boundary_755	Dog_17	56620000	56700000
Dog_boundary_756	Dog_17	56780000	56860000
Dog_boundary_757	Dog_17	57340000	57440000
Dog_boundary_758	Dog_17	58400000	58480000
Dog_boundary_759	Dog_17	58600000	58680000
Dog_boundary_760	Dog_17	59060000	59160000
Dog_boundary_761	Dog_17	59420000	59500000
Dog_boundary_762	Dog_17	59540000	59620000
Dog_boundary_763	Dog_17	60280000	60380000
Dog_boundary_764	Dog_17	61020000	61120000
Dog_boundary_765	Dog_17	63100000	63260000
Dog_boundary_766	Dog_17	64249059	64329059
Dog_boundary_767	Dog_18	0	40000
Dog_boundary_768	Dog_18	1260000	1340000
Dog_boundary_769	Dog_18	1400000	1480000
Dog_boundary_770	Dog_18	2320000	2400000
Dog_boundary_771	Dog_18	2540000	2620000
Dog_boundary_772	Dog_18	5480000	5580000
Dog_boundary_773	Dog_18	6180000	6260000
Dog_boundary_774	Dog_18	6360000	6440000
Dog_boundary_775	Dog_18	7180000	7280000
Dog_boundary_776	Dog_18	8060000	8140000
Dog_boundary_777	Dog_18	9760000	9880000
Dog_boundary_778	Dog_18	10100000	10180000
Dog_boundary_779	Dog_18	12060000	12180000
Dog_boundary_780	Dog_18	12400000	12500000
Dog_boundary_781	Dog_18	13280000	13400000
Dog_boundary_782	Dog_18	14260000	14400000
Dog_boundary_783	Dog_18	14800000	14880000
Dog_boundary_784	Dog_18	14980000	15060000
Dog_boundary_785	Dog_18	15340000	15440000
Dog_boundary_786	Dog_18	16040000	16160000
Dog_boundary_787	Dog_18	16800000	16960000
Dog_boundary_788	Dog_18	17240000	17320000
Dog_boundary_789	Dog_18	17420000	17500000
Dog_boundary_790	Dog_18	17620000	17740000
Dog_boundary_791	Dog_18	19760000	19840000
Dog_boundary_792	Dog_18	20340000	20420000
Dog_boundary_793	Dog_18	21060000	21140000
Dog_boundary_794	Dog_18	21600000	21700000
Dog_boundary_795	Dog_18	22260000	22420000
Dog_boundary_796	Dog_18	22800000	22920000
Dog_boundary_797	Dog_18	24260000	24340000
Dog_boundary_798	Dog_18	25260000	25400000
Dog_boundary_799	Dog_18	25640000	25820000
Dog_boundary_800	Dog_18	26220000	26400000
Dog_boundary_801	Dog_18	29620000	29700000
Dog_boundary_802	Dog_18	29780000	29860000
Dog_boundary_803	Dog_18	31620000	31720000
Dog_boundary_804	Dog_18	32340000	32420000
Dog_boundary_805	Dog_18	32520000	32600000
Dog_boundary_806	Dog_18	33300000	33420000
Dog_boundary_807	Dog_18	33900000	34000000
Dog_boundary_808	Dog_18	34480000	34560000
Dog_boundary_809	Dog_18	34680000	34760000
Dog_boundary_810	Dog_18	36280000	36440000
Dog_boundary_811	Dog_18	37160000	37240000
Dog_boundary_812	Dog_18	37280000	37360000
Dog_boundary_813	Dog_18	37780000	37880000
Dog_boundary_814	Dog_18	38780000	38900000
Dog_boundary_815	Dog_18	40700000	40780000
Dog_boundary_816	Dog_18	40840000	40920000
Dog_boundary_817	Dog_18	41560000	41640000
Dog_boundary_818	Dog_18	41800000	41960000
Dog_boundary_819	Dog_18	42320000	42420000
Dog_boundary_820	Dog_18	42640000	42780000
Dog_boundary_821	Dog_18	43480000	43640000
Dog_boundary_822	Dog_18	43960000	44060000
Dog_boundary_823	Dog_18	44620000	44760000
Dog_boundary_824	Dog_18	45140000	45220000
Dog_boundary_825	Dog_18	45380000	45460000
Dog_boundary_826	Dog_18	47100000	47180000
Dog_boundary_827	Dog_18	47240000	47320000
Dog_boundary_828	Dog_18	47920000	48000000
Dog_boundary_829	Dog_18	48040000	48120000
Dog_boundary_830	Dog_18	48440000	48520000
Dog_boundary_831	Dog_18	49100000	49220000
Dog_boundary_832	Dog_18	50920000	51000000
Dog_boundary_833	Dog_18	51180000	51260000
Dog_boundary_834	Dog_18	51860000	51940000
Dog_boundary_835	Dog_18	52340000	52460000
Dog_boundary_836	Dog_18	52840000	52920000
Dog_boundary_837	Dog_18	53200000	53380000
Dog_boundary_838	Dog_18	53780000	53860000
Dog_boundary_839	Dog_18	54240000	54420000
Dog_boundary_840	Dog_18	54680000	54840000
Dog_boundary_841	Dog_18	55040000	55160000
Dog_boundary_842	Dog_18	55804845	55884845
Dog_boundary_843	Dog_19	0	40000
Dog_boundary_844	Dog_19	1680000	1840000
Dog_boundary_845	Dog_19	2460000	2580000
Dog_boundary_846	Dog_19	3580000	3660000
Dog_boundary_847	Dog_19	5440000	5580000
Dog_boundary_848	Dog_19	8860000	8940000
Dog_boundary_849	Dog_19	9840000	9920000
Dog_boundary_850	Dog_19	11820000	11900000
Dog_boundary_851	Dog_19	11940000	12020000
Dog_boundary_852	Dog_19	12940000	13020000
Dog_boundary_853	Dog_19	13140000	13220000
Dog_boundary_854	Dog_19	15300000	15400000
Dog_boundary_855	Dog_19	16120000	16220000
Dog_boundary_856	Dog_19	17620000	17720000
Dog_boundary_857	Dog_19	19800000	19880000
Dog_boundary_858	Dog_19	19980000	20060000
Dog_boundary_859	Dog_19	22420000	22500000
Dog_boundary_860	Dog_19	22740000	22820000
Dog_boundary_861	Dog_19	23480000	23600000
Dog_boundary_862	Dog_19	26380000	26460000
Dog_boundary_863	Dog_19	26920000	27000000
Dog_boundary_864	Dog_19	28420000	28500000
Dog_boundary_865	Dog_19	29380000	29480000
Dog_boundary_866	Dog_19	29880000	29960000
Dog_boundary_867	Dog_19	30020000	30100000
Dog_boundary_868	Dog_19	30380000	30560000
Dog_boundary_869	Dog_19	31860000	31940000
Dog_boundary_870	Dog_19	32000000	32080000
Dog_boundary_871	Dog_19	34040000	34120000
Dog_boundary_872	Dog_19	34500000	34580000
Dog_boundary_873	Dog_19	36140000	36220000
Dog_boundary_874	Dog_19	36280000	36360000
Dog_boundary_875	Dog_19	36700000	36800000
Dog_boundary_876	Dog_19	37300000	37400000
Dog_boundary_877	Dog_19	37700000	37800000
Dog_boundary_878	Dog_19	38600000	38720000
Dog_boundary_879	Dog_19	39060000	39180000
Dog_boundary_880	Dog_19	40440000	40560000
Dog_boundary_881	Dog_19	41460000	41580000
Dog_boundary_882	Dog_19	45080000	45180000
Dog_boundary_883	Dog_19	48420000	48580000
Dog_boundary_884	Dog_19	49680000	49760000
Dog_boundary_885	Dog_19	51080000	51200000
Dog_boundary_886	Dog_19	53180000	53280000
Dog_boundary_887	Dog_19	53701614	53781614
Dog_boundary_888	Dog_2	0	40000
Dog_boundary_889	Dog_2	1300000	1420000
Dog_boundary_890	Dog_2	1700000	1780000
Dog_boundary_891	Dog_2	1860000	1940000
Dog_boundary_892	Dog_2	4180000	4260000
Dog_boundary_893	Dog_2	5920000	6000000
Dog_boundary_894	Dog_2	6320000	6400000
Dog_boundary_895	Dog_2	6720000	6800000
Dog_boundary_896	Dog_2	7840000	7920000
Dog_boundary_897	Dog_2	8840000	8940000
Dog_boundary_898	Dog_2	10080000	10180000
Dog_boundary_899	Dog_2	12020000	12200000
Dog_boundary_900	Dog_2	14500000	14580000
Dog_boundary_901	Dog_2	16780000	16900000
Dog_boundary_902	Dog_2	17480000	17560000
Dog_boundary_903	Dog_2	17660000	17740000
Dog_boundary_904	Dog_2	18140000	18220000
Dog_boundary_905	Dog_2	18380000	18460000
Dog_boundary_906	Dog_2	19080000	19160000
Dog_boundary_907	Dog_2	19580000	19660000
Dog_boundary_908	Dog_2	20020000	20120000
Dog_boundary_909	Dog_2	20880000	20980000
Dog_boundary_910	Dog_2	21500000	21580000
Dog_boundary_911	Dog_2	21620000	21700000
Dog_boundary_912	Dog_2	22060000	22140000
Dog_boundary_913	Dog_2	22420000	22500000
Dog_boundary_914	Dog_2	23340000	23440000
Dog_boundary_915	Dog_2	24200000	24280000
Dog_boundary_916	Dog_2	24360000	24440000
Dog_boundary_917	Dog_2	24560000	24660000
Dog_boundary_918	Dog_2	26860000	26960000
Dog_boundary_919	Dog_2	28540000	28660000
Dog_boundary_920	Dog_2	29540000	29640000
Dog_boundary_921	Dog_2	29920000	30000000
Dog_boundary_922	Dog_2	30260000	30340000
Dog_boundary_923	Dog_2	32240000	32320000
Dog_boundary_924	Dog_2	33800000	33920000
Dog_boundary_925	Dog_2	34620000	34700000
Dog_boundary_926	Dog_2	35800000	35920000
Dog_boundary_927	Dog_2	36500000	36660000
Dog_boundary_928	Dog_2	36820000	36960000
Dog_boundary_929	Dog_2	37540000	37620000
Dog_boundary_930	Dog_2	37700000	37800000
Dog_boundary_931	Dog_2	38880000	38980000
Dog_boundary_932	Dog_2	40820000	40960000
Dog_boundary_933	Dog_2	41460000	41540000
Dog_boundary_934	Dog_2	41620000	41700000
Dog_boundary_935	Dog_2	41880000	41960000
Dog_boundary_936	Dog_2	42140000	42220000
Dog_boundary_937	Dog_2	42500000	42600000
Dog_boundary_938	Dog_2	42960000	43040000
Dog_boundary_939	Dog_2	43140000	43220000
Dog_boundary_940	Dog_2	43940000	44040000
Dog_boundary_941	Dog_2	44280000	44380000
Dog_boundary_942	Dog_2	45720000	45820000
Dog_boundary_943	Dog_2	47520000	47600000
Dog_boundary_944	Dog_2	48500000	48620000
Dog_boundary_945	Dog_2	48660000	48760000
Dog_boundary_946	Dog_2	50500000	50580000
Dog_boundary_947	Dog_2	50620000	50700000
Dog_boundary_948	Dog_2	51300000	51400000
Dog_boundary_949	Dog_2	51720000	51820000
Dog_boundary_950	Dog_2	52600000	52720000
Dog_boundary_951	Dog_2	54160000	54240000
Dog_boundary_952	Dog_2	54280000	54360000
Dog_boundary_953	Dog_2	55320000	55400000
Dog_boundary_954	Dog_2	55920000	56040000
Dog_boundary_955	Dog_2	56340000	56440000
Dog_boundary_956	Dog_2	57900000	57980000
Dog_boundary_957	Dog_2	59100000	59180000
Dog_boundary_958	Dog_2	59480000	59560000
Dog_boundary_959	Dog_2	60160000	60280000
Dog_boundary_960	Dog_2	62220000	62360000
Dog_boundary_961	Dog_2	63320000	63480000
Dog_boundary_962	Dog_2	64500000	64660000
Dog_boundary_963	Dog_2	65220000	65340000
Dog_boundary_964	Dog_2	65820000	65960000
Dog_boundary_965	Dog_2	66420000	66540000
Dog_boundary_966	Dog_2	66780000	66880000
Dog_boundary_967	Dog_2	67920000	68100000
Dog_boundary_968	Dog_2	68440000	68580000
Dog_boundary_969	Dog_2	68820000	68900000
Dog_boundary_970	Dog_2	69060000	69140000
Dog_boundary_971	Dog_2	69780000	69880000
Dog_boundary_972	Dog_2	71340000	71480000
Dog_boundary_973	Dog_2	72140000	72220000
Dog_boundary_974	Dog_2	72360000	72440000
Dog_boundary_975	Dog_2	73160000	73280000
Dog_boundary_976	Dog_2	73540000	73660000
Dog_boundary_977	Dog_2	74480000	74600000
Dog_boundary_978	Dog_2	74960000	75080000
Dog_boundary_979	Dog_2	75680000	75780000
Dog_boundary_980	Dog_2	76360000	76460000
Dog_boundary_981	Dog_2	77080000	77260000
Dog_boundary_982	Dog_2	77400000	77540000
Dog_boundary_983	Dog_2	77760000	77840000
Dog_boundary_984	Dog_2	78140000	78220000
Dog_boundary_985	Dog_2	78360000	78440000
Dog_boundary_986	Dog_2	78620000	78700000
Dog_boundary_987	Dog_2	78840000	78920000
Dog_boundary_988	Dog_2	79300000	79400000
Dog_boundary_989	Dog_2	81220000	81320000
Dog_boundary_990	Dog_2	81960000	82080000
Dog_boundary_991	Dog_2	83460000	83540000
Dog_boundary_992	Dog_2	83640000	83720000
Dog_boundary_993	Dog_2	84080000	84180000
Dog_boundary_994	Dog_2	84980000	85060000
Dog_boundary_995	Dog_2	85386708	85466708
Dog_boundary_996	Dog_20	0	40000
Dog_boundary_997	Dog_20	1620000	1720000
Dog_boundary_998	Dog_20	2000000	2120000
Dog_boundary_999	Dog_20	2560000	2640000
Dog_boundary_1000	Dog_20	3080000	3260000
Dog_boundary_1001	Dog_20	4220000	4360000
Dog_boundary_1002	Dog_20	5120000	5220000
Dog_boundary_1003	Dog_20	5680000	5780000
Dog_boundary_1004	Dog_20	5940000	6040000
Dog_boundary_1005	Dog_20	6440000	6520000
Dog_boundary_1006	Dog_20	6600000	6680000
Dog_boundary_1007	Dog_20	7040000	7120000
Dog_boundary_1008	Dog_20	7280000	7360000
Dog_boundary_1009	Dog_20	8000000	8180000
Dog_boundary_1010	Dog_20	8780000	8880000
Dog_boundary_1011	Dog_20	9140000	9280000
Dog_boundary_1012	Dog_20	12380000	12500000
Dog_boundary_1013	Dog_20	13180000	13280000
Dog_boundary_1014	Dog_20	14200000	14360000
Dog_boundary_1015	Dog_20	16660000	16740000
Dog_boundary_1016	Dog_20	16780000	16860000
Dog_boundary_1017	Dog_20	18360000	18460000
Dog_boundary_1018	Dog_20	19060000	19140000
Dog_boundary_1019	Dog_20	20240000	20360000
Dog_boundary_1020	Dog_20	20960000	21080000
Dog_boundary_1021	Dog_20	21720000	21800000
Dog_boundary_1022	Dog_20	22100000	22180000
Dog_boundary_1023	Dog_20	22320000	22400000
Dog_boundary_1024	Dog_20	22660000	22780000
Dog_boundary_1025	Dog_20	24520000	24640000
Dog_boundary_1026	Dog_20	25120000	25220000
Dog_boundary_1027	Dog_20	26720000	26800000
Dog_boundary_1028	Dog_20	27180000	27260000
Dog_boundary_1029	Dog_20	27340000	27420000
Dog_boundary_1030	Dog_20	27780000	27960000
Dog_boundary_1031	Dog_20	28460000	28540000
Dog_boundary_1032	Dog_20	29440000	29520000
Dog_boundary_1033	Dog_20	29760000	29840000
Dog_boundary_1034	Dog_20	32080000	32220000
Dog_boundary_1035	Dog_20	33280000	33400000
Dog_boundary_1036	Dog_20	33640000	33800000
Dog_boundary_1037	Dog_20	36060000	36140000
Dog_boundary_1038	Dog_20	36240000	36320000
Dog_boundary_1039	Dog_20	36560000	36640000
Dog_boundary_1040	Dog_20	36680000	36760000
Dog_boundary_1041	Dog_20	37000000	37100000
Dog_boundary_1042	Dog_20	37700000	37820000
Dog_boundary_1043	Dog_20	38980000	39060000
Dog_boundary_1044	Dog_20	40780000	40860000
Dog_boundary_1045	Dog_20	41100000	41240000
Dog_boundary_1046	Dog_20	41440000	41560000
Dog_boundary_1047	Dog_20	42680000	42800000
Dog_boundary_1048	Dog_20	43340000	43420000
Dog_boundary_1049	Dog_20	43700000	43780000
Dog_boundary_1050	Dog_20	43820000	43900000
Dog_boundary_1051	Dog_20	44060000	44140000
Dog_boundary_1052	Dog_20	44540000	44640000
Dog_boundary_1053	Dog_20	45380000	45500000
Dog_boundary_1054	Dog_20	45960000	46120000
Dog_boundary_1055	Dog_20	46240000	46340000
Dog_boundary_1056	Dog_20	46920000	47080000
Dog_boundary_1057	Dog_20	48080000	48180000
Dog_boundary_1058	Dog_20	48560000	48680000
Dog_boundary_1059	Dog_20	48940000	49120000
Dog_boundary_1060	Dog_20	49200000	49280000
Dog_boundary_1061	Dog_20	49420000	49500000
Dog_boundary_1062	Dog_20	49800000	49880000
Dog_boundary_1063	Dog_20	50000000	50080000
Dog_boundary_1064	Dog_20	50340000	50420000
Dog_boundary_1065	Dog_20	50460000	50540000
Dog_boundary_1066	Dog_20	50900000	51000000
Dog_boundary_1067	Dog_20	52420000	52500000
Dog_boundary_1068	Dog_20	52560000	52640000
Dog_boundary_1069	Dog_20	52840000	52940000
Dog_boundary_1070	Dog_20	53020000	53100000
Dog_boundary_1071	Dog_20	53420000	53500000
Dog_boundary_1072	Dog_20	53660000	53740000
Dog_boundary_1073	Dog_20	53800000	53880000
Dog_boundary_1074	Dog_20	54120000	54200000
Dog_boundary_1075	Dog_20	54300000	54380000
Dog_boundary_1076	Dog_20	55140000	55240000
Dog_boundary_1077	Dog_20	55980000	56060000
Dog_boundary_1078	Dog_20	56180000	56260000
Dog_boundary_1079	Dog_20	56360000	56480000
Dog_boundary_1080	Dog_20	56600000	56780000
Dog_boundary_1081	Dog_20	57020000	57160000
Dog_boundary_1082	Dog_20	57500000	57580000
Dog_boundary_1083	Dog_20	58094056	58174056
Dog_boundary_1084	Dog_21	0	40000
Dog_boundary_1085	Dog_21	980000	1060000
Dog_boundary_1086	Dog_21	2300000	2380000
Dog_boundary_1087	Dog_21	4680000	4780000
Dog_boundary_1088	Dog_21	5280000	5400000
Dog_boundary_1089	Dog_21	5980000	6080000
Dog_boundary_1090	Dog_21	6400000	6580000
Dog_boundary_1091	Dog_21	6980000	7100000
Dog_boundary_1092	Dog_21	8960000	9040000
Dog_boundary_1093	Dog_21	9160000	9240000
Dog_boundary_1094	Dog_21	10080000	10260000
Dog_boundary_1095	Dog_21	11240000	11320000
Dog_boundary_1096	Dog_21	11380000	11460000
Dog_boundary_1097	Dog_21	12360000	12460000
Dog_boundary_1098	Dog_21	13080000	13160000
Dog_boundary_1099	Dog_21	13820000	13900000
Dog_boundary_1100	Dog_21	15380000	15460000
Dog_boundary_1101	Dog_21	16340000	16420000
Dog_boundary_1102	Dog_21	18360000	18440000
Dog_boundary_1103	Dog_21	19400000	19480000
Dog_boundary_1104	Dog_21	20220000	20320000
Dog_boundary_1105	Dog_21	20580000	20660000
Dog_boundary_1106	Dog_21	20700000	20780000
Dog_boundary_1107	Dog_21	21660000	21740000
Dog_boundary_1108	Dog_21	21800000	21880000
Dog_boundary_1109	Dog_21	23140000	23240000
Dog_boundary_1110	Dog_21	23520000	23680000
Dog_boundary_1111	Dog_21	24500000	24620000
Dog_boundary_1112	Dog_21	24820000	24920000
Dog_boundary_1113	Dog_21	25640000	25740000
Dog_boundary_1114	Dog_21	26200000	26280000
Dog_boundary_1115	Dog_21	26340000	26420000
Dog_boundary_1116	Dog_21	26560000	26660000
Dog_boundary_1117	Dog_21	30540000	30700000
Dog_boundary_1118	Dog_21	31480000	31560000
Dog_boundary_1119	Dog_21	31660000	31740000
Dog_boundary_1120	Dog_21	31980000	32060000
Dog_boundary_1121	Dog_21	33880000	33980000
Dog_boundary_1122	Dog_21	34840000	35020000
Dog_boundary_1123	Dog_21	35240000	35340000
Dog_boundary_1124	Dog_21	35900000	35980000
Dog_boundary_1125	Dog_21	36420000	36500000
Dog_boundary_1126	Dog_21	36600000	36680000
Dog_boundary_1127	Dog_21	36980000	37080000
Dog_boundary_1128	Dog_21	37160000	37280000
Dog_boundary_1129	Dog_21	37420000	37500000
Dog_boundary_1130	Dog_21	37560000	37640000
Dog_boundary_1131	Dog_21	39640000	39740000
Dog_boundary_1132	Dog_21	41120000	41220000
Dog_boundary_1133	Dog_21	42100000	42220000
Dog_boundary_1134	Dog_21	42360000	42440000
Dog_boundary_1135	Dog_21	42520000	42600000
Dog_boundary_1136	Dog_21	44360000	44460000
Dog_boundary_1137	Dog_21	46900000	46980000
Dog_boundary_1138	Dog_21	47080000	47160000
Dog_boundary_1139	Dog_21	48040000	48140000
Dog_boundary_1140	Dog_21	50720000	50800000
Dog_boundary_1141	Dog_22	60000	140000
Dog_boundary_1142	Dog_22	820000	920000
Dog_boundary_1143	Dog_22	2100000	2180000
Dog_boundary_1144	Dog_22	2300000	2380000
Dog_boundary_1145	Dog_22	3380000	3480000
Dog_boundary_1146	Dog_22	4520000	4620000
Dog_boundary_1147	Dog_22	4800000	4920000
Dog_boundary_1148	Dog_22	5500000	5640000
Dog_boundary_1149	Dog_22	6420000	6520000
Dog_boundary_1150	Dog_22	6960000	7040000
Dog_boundary_1151	Dog_22	8460000	8560000
Dog_boundary_1152	Dog_22	9640000	9740000
Dog_boundary_1153	Dog_22	13640000	13820000
Dog_boundary_1154	Dog_22	15280000	15360000
Dog_boundary_1155	Dog_22	15540000	15620000
Dog_boundary_1156	Dog_22	16300000	16400000
Dog_boundary_1157	Dog_22	17680000	17800000
Dog_boundary_1158	Dog_22	22240000	22360000
Dog_boundary_1159	Dog_22	24920000	25020000
Dog_boundary_1160	Dog_22	26820000	26920000
Dog_boundary_1161	Dog_22	27680000	27760000
Dog_boundary_1162	Dog_22	29100000	29220000
Dog_boundary_1163	Dog_22	31220000	31320000
Dog_boundary_1164	Dog_22	32740000	32860000
Dog_boundary_1165	Dog_22	33800000	33920000
Dog_boundary_1166	Dog_22	37020000	37160000
Dog_boundary_1167	Dog_22	37920000	38040000
Dog_boundary_1168	Dog_22	42220000	42300000
Dog_boundary_1169	Dog_22	42840000	42920000
Dog_boundary_1170	Dog_22	45220000	45300000
Dog_boundary_1171	Dog_22	45380000	45460000
Dog_boundary_1172	Dog_22	45860000	45960000
Dog_boundary_1173	Dog_22	46060000	46140000
Dog_boundary_1174	Dog_22	46400000	46480000
Dog_boundary_1175	Dog_22	47320000	47420000
Dog_boundary_1176	Dog_22	47980000	48080000
Dog_boundary_1177	Dog_22	48920000	49020000
Dog_boundary_1178	Dog_22	49520000	49620000
Dog_boundary_1179	Dog_22	50400000	50520000
Dog_boundary_1180	Dog_22	52320000	52420000
Dog_boundary_1181	Dog_22	56100000	56180000
Dog_boundary_1182	Dog_22	56900000	57020000
Dog_boundary_1183	Dog_22	57460000	57560000
Dog_boundary_1184	Dog_22	58460000	58580000
Dog_boundary_1185	Dog_22	58900000	59000000
Dog_boundary_1186	Dog_22	60600000	60680000
Dog_boundary_1187	Dog_22	60800000	60880000
Dog_boundary_1188	Dog_22	61399934	61479934
Dog_boundary_1189	Dog_23	0	40000
Dog_boundary_1190	Dog_23	1320000	1500000
Dog_boundary_1191	Dog_23	2000000	2140000
Dog_boundary_1192	Dog_23	3100000	3180000
Dog_boundary_1193	Dog_23	3460000	3540000
Dog_boundary_1194	Dog_23	3820000	3900000
Dog_boundary_1195	Dog_23	4020000	4100000
Dog_boundary_1196	Dog_23	6000000	6100000
Dog_boundary_1197	Dog_23	6780000	6920000
Dog_boundary_1198	Dog_23	7040000	7160000
Dog_boundary_1199	Dog_23	7760000	7860000
Dog_boundary_1200	Dog_23	8180000	8280000
Dog_boundary_1201	Dog_23	9020000	9160000
Dog_boundary_1202	Dog_23	9640000	9740000
Dog_boundary_1203	Dog_23	11840000	11980000
Dog_boundary_1204	Dog_23	12260000	12340000
Dog_boundary_1205	Dog_23	13040000	13180000
Dog_boundary_1206	Dog_23	14400000	14500000
Dog_boundary_1207	Dog_23	15820000	15960000
Dog_boundary_1208	Dog_23	16460000	16560000
Dog_boundary_1209	Dog_23	16800000	16880000
Dog_boundary_1210	Dog_23	16980000	17060000
Dog_boundary_1211	Dog_23	18120000	18240000
Dog_boundary_1212	Dog_23	19020000	19120000
Dog_boundary_1213	Dog_23	19700000	19800000
Dog_boundary_1214	Dog_23	20700000	20800000
Dog_boundary_1215	Dog_23	23080000	23180000
Dog_boundary_1216	Dog_23	23340000	23460000
Dog_boundary_1217	Dog_23	24040000	24120000
Dog_boundary_1218	Dog_23	25640000	25720000
Dog_boundary_1219	Dog_23	26180000	26280000
Dog_boundary_1220	Dog_23	26480000	26560000
Dog_boundary_1221	Dog_23	27320000	27420000
Dog_boundary_1222	Dog_23	27860000	28020000
Dog_boundary_1223	Dog_23	29340000	29500000
Dog_boundary_1224	Dog_23	29640000	29760000
Dog_boundary_1225	Dog_23	30540000	30720000
Dog_boundary_1226	Dog_23	31240000	31360000
Dog_boundary_1227	Dog_23	32160000	32240000
Dog_boundary_1228	Dog_23	32500000	32580000
Dog_boundary_1229	Dog_23	33400000	33540000
Dog_boundary_1230	Dog_23	34140000	34220000
Dog_boundary_1231	Dog_23	34280000	34360000
Dog_boundary_1232	Dog_23	35480000	35600000
Dog_boundary_1233	Dog_23	36820000	36960000
Dog_boundary_1234	Dog_23	38560000	38680000
Dog_boundary_1235	Dog_23	39240000	39340000
Dog_boundary_1236	Dog_23	39720000	39820000
Dog_boundary_1237	Dog_23	41760000	41840000
Dog_boundary_1238	Dog_23	43760000	43940000
Dog_boundary_1239	Dog_23	44860000	44960000
Dog_boundary_1240	Dog_23	45140000	45300000
Dog_boundary_1241	Dog_23	47000000	47080000
Dog_boundary_1242	Dog_23	47320000	47400000
Dog_boundary_1243	Dog_23	48380000	48500000
Dog_boundary_1244	Dog_23	49540000	49660000
Dog_boundary_1245	Dog_23	50620000	50720000
Dog_boundary_1246	Dog_23	50940000	51080000
Dog_boundary_1247	Dog_23	52254480	52334480
Dog_boundary_1248	Dog_24	0	40000
Dog_boundary_1249	Dog_24	1200000	1340000
Dog_boundary_1250	Dog_24	1700000	1880000
Dog_boundary_1251	Dog_24	2540000	2620000
Dog_boundary_1252	Dog_24	2760000	2840000
Dog_boundary_1253	Dog_24	3240000	3340000
Dog_boundary_1254	Dog_24	3540000	3660000
Dog_boundary_1255	Dog_24	4660000	4740000
Dog_boundary_1256	Dog_24	4800000	4880000
Dog_boundary_1257	Dog_24	5480000	5560000
Dog_boundary_1258	Dog_24	6020000	6120000
Dog_boundary_1259	Dog_24	8820000	8920000
Dog_boundary_1260	Dog_24	9640000	9740000
Dog_boundary_1261	Dog_24	10700000	10820000
Dog_boundary_1262	Dog_24	12140000	12220000
Dog_boundary_1263	Dog_24	12300000	12380000
Dog_boundary_1264	Dog_24	12560000	12640000
Dog_boundary_1265	Dog_24	12800000	12880000
Dog_boundary_1266	Dog_24	14100000	14260000
Dog_boundary_1267	Dog_24	15720000	15820000
Dog_boundary_1268	Dog_24	16400000	16520000
Dog_boundary_1269	Dog_24	17780000	17860000
Dog_boundary_1270	Dog_24	18200000	18280000
Dog_boundary_1271	Dog_24	18500000	18620000
Dog_boundary_1272	Dog_24	19200000	19280000
Dog_boundary_1273	Dog_24	19360000	19440000
Dog_boundary_1274	Dog_24	19700000	19780000
Dog_boundary_1275	Dog_24	19920000	20000000
Dog_boundary_1276	Dog_24	20280000	20360000
Dog_boundary_1277	Dog_24	20540000	20620000
Dog_boundary_1278	Dog_24	21000000	21160000
Dog_boundary_1279	Dog_24	21480000	21580000
Dog_boundary_1280	Dog_24	21960000	22140000
Dog_boundary_1281	Dog_24	22840000	22980000
Dog_boundary_1282	Dog_24	23240000	23340000
Dog_boundary_1283	Dog_24	23840000	23940000
Dog_boundary_1284	Dog_24	24220000	24300000
Dog_boundary_1285	Dog_24	24380000	24460000
Dog_boundary_1286	Dog_24	24780000	24880000
Dog_boundary_1287	Dog_24	25600000	25680000
Dog_boundary_1288	Dog_24	25800000	25880000
Dog_boundary_1289	Dog_24	26880000	26960000
Dog_boundary_1290	Dog_24	27020000	27100000
Dog_boundary_1291	Dog_24	29380000	29540000
Dog_boundary_1292	Dog_24	31140000	31240000
Dog_boundary_1293	Dog_24	31700000	31800000
Dog_boundary_1294	Dog_24	32060000	32140000
Dog_boundary_1295	Dog_24	32340000	32420000
Dog_boundary_1296	Dog_24	33640000	33720000
Dog_boundary_1297	Dog_24	33860000	33940000
Dog_boundary_1298	Dog_24	34680000	34760000
Dog_boundary_1299	Dog_24	35680000	35840000
Dog_boundary_1300	Dog_24	36100000	36180000
Dog_boundary_1301	Dog_24	36420000	36500000
Dog_boundary_1302	Dog_24	37080000	37180000
Dog_boundary_1303	Dog_24	37780000	37900000
Dog_boundary_1304	Dog_24	39360000	39460000
Dog_boundary_1305	Dog_24	39760000	39940000
Dog_boundary_1306	Dog_24	41540000	41640000
Dog_boundary_1307	Dog_24	42320000	42420000
Dog_boundary_1308	Dog_24	42980000	43060000
Dog_boundary_1309	Dog_24	44160000	44260000
Dog_boundary_1310	Dog_24	46000000	46100000
Dog_boundary_1311	Dog_24	47658779	47738779
Dog_boundary_1312	Dog_25	40000	120000
Dog_boundary_1313	Dog_25	1460000	1560000
Dog_boundary_1314	Dog_25	2020000	2120000
Dog_boundary_1315	Dog_25	3080000	3180000
Dog_boundary_1316	Dog_25	3600000	3700000
Dog_boundary_1317	Dog_25	4260000	4340000
Dog_boundary_1318	Dog_25	4560000	4640000
Dog_boundary_1319	Dog_25	6500000	6600000
Dog_boundary_1320	Dog_25	8180000	8320000
Dog_boundary_1321	Dog_25	8920000	9020000
Dog_boundary_1322	Dog_25	9840000	9920000
Dog_boundary_1323	Dog_25	10400000	10520000
Dog_boundary_1324	Dog_25	10880000	11000000
Dog_boundary_1325	Dog_25	12560000	12680000
Dog_boundary_1326	Dog_25	14040000	14220000
Dog_boundary_1327	Dog_25	15620000	15760000
Dog_boundary_1328	Dog_25	16700000	16780000
Dog_boundary_1329	Dog_25	16820000	16900000
Dog_boundary_1330	Dog_25	18020000	18160000
Dog_boundary_1331	Dog_25	19520000	19660000
Dog_boundary_1332	Dog_25	20460000	20540000
Dog_boundary_1333	Dog_25	20600000	20680000
Dog_boundary_1334	Dog_25	20880000	21020000
Dog_boundary_1335	Dog_25	23540000	23660000
Dog_boundary_1336	Dog_25	24780000	24880000
Dog_boundary_1337	Dog_25	25200000	25280000
Dog_boundary_1338	Dog_25	25460000	25540000
Dog_boundary_1339	Dog_25	25860000	26000000
Dog_boundary_1340	Dog_25	26460000	26620000
Dog_boundary_1341	Dog_25	27020000	27140000
Dog_boundary_1342	Dog_25	27380000	27460000
Dog_boundary_1343	Dog_25	27580000	27660000
Dog_boundary_1344	Dog_25	28120000	28260000
Dog_boundary_1345	Dog_25	28700000	28840000
Dog_boundary_1346	Dog_25	29740000	29860000
Dog_boundary_1347	Dog_25	30240000	30360000
Dog_boundary_1348	Dog_25	30840000	30940000
Dog_boundary_1349	Dog_25	32900000	33060000
Dog_boundary_1350	Dog_25	33680000	33780000
Dog_boundary_1351	Dog_25	34000000	34120000
Dog_boundary_1352	Dog_25	34620000	34720000
Dog_boundary_1353	Dog_25	35180000	35280000
Dog_boundary_1354	Dog_25	36800000	36920000
Dog_boundary_1355	Dog_25	37940000	38060000
Dog_boundary_1356	Dog_25	38680000	38780000
Dog_boundary_1357	Dog_25	39880000	39960000
Dog_boundary_1358	Dog_25	40040000	40120000
Dog_boundary_1359	Dog_25	42000000	42100000
Dog_boundary_1360	Dog_25	42380000	42560000
Dog_boundary_1361	Dog_25	42960000	43040000
Dog_boundary_1362	Dog_25	43300000	43420000
Dog_boundary_1363	Dog_25	44140000	44280000
Dog_boundary_1364	Dog_25	44920000	45040000
Dog_boundary_1365	Dog_25	45660000	45780000
Dog_boundary_1366	Dog_25	46140000	46260000
Dog_boundary_1367	Dog_25	46620000	46720000
Dog_boundary_1368	Dog_25	47000000	47120000
Dog_boundary_1369	Dog_25	47740000	47820000
Dog_boundary_1370	Dog_25	48100000	48200000
Dog_boundary_1371	Dog_25	48600000	48680000
Dog_boundary_1372	Dog_25	48740000	48820000
Dog_boundary_1373	Dog_25	49220000	49340000
Dog_boundary_1374	Dog_25	49940000	50040000
Dog_boundary_1375	Dog_25	50900000	51060000
Dog_boundary_1376	Dog_25	51588933	51668933
Dog_boundary_1377	Dog_26	0	40000
Dog_boundary_1378	Dog_26	240000	360000
Dog_boundary_1379	Dog_26	1420000	1520000
Dog_boundary_1380	Dog_26	4860000	4940000
Dog_boundary_1381	Dog_26	5680000	5780000
Dog_boundary_1382	Dog_26	6480000	6580000
Dog_boundary_1383	Dog_26	6820000	6960000
Dog_boundary_1384	Dog_26	7800000	7900000
Dog_boundary_1385	Dog_26	8560000	8660000
Dog_boundary_1386	Dog_26	9960000	10140000
Dog_boundary_1387	Dog_26	10660000	10760000
Dog_boundary_1388	Dog_26	11580000	11680000
Dog_boundary_1389	Dog_26	12720000	12800000
Dog_boundary_1390	Dog_26	13700000	13820000
Dog_boundary_1391	Dog_26	14680000	14760000
Dog_boundary_1392	Dog_26	15860000	15940000
Dog_boundary_1393	Dog_26	16020000	16100000
Dog_boundary_1394	Dog_26	16860000	16940000
Dog_boundary_1395	Dog_26	17200000	17280000
Dog_boundary_1396	Dog_26	18200000	18380000
Dog_boundary_1397	Dog_26	18880000	18960000
Dog_boundary_1398	Dog_26	19000000	19080000
Dog_boundary_1399	Dog_26	20040000	20200000
Dog_boundary_1400	Dog_26	21260000	21340000
Dog_boundary_1401	Dog_26	21420000	21500000
Dog_boundary_1402	Dog_26	22540000	22640000
Dog_boundary_1403	Dog_26	23620000	23740000
Dog_boundary_1404	Dog_26	24280000	24460000
Dog_boundary_1405	Dog_26	24780000	24880000
Dog_boundary_1406	Dog_26	27620000	27700000
Dog_boundary_1407	Dog_26	27780000	27860000
Dog_boundary_1408	Dog_26	28200000	28300000
Dog_boundary_1409	Dog_26	28580000	28660000
Dog_boundary_1410	Dog_26	29160000	29240000
Dog_boundary_1411	Dog_26	29960000	30040000
Dog_boundary_1412	Dog_26	30160000	30240000
Dog_boundary_1413	Dog_26	31160000	31260000
Dog_boundary_1414	Dog_26	35280000	35360000
Dog_boundary_1415	Dog_26	35680000	35800000
Dog_boundary_1416	Dog_26	37540000	37640000
Dog_boundary_1417	Dog_26	38924690	39004690
Dog_boundary_1418	Dog_27	0	40000
Dog_boundary_1419	Dog_27	720000	800000
Dog_boundary_1420	Dog_27	840000	920000
Dog_boundary_1421	Dog_27	1460000	1600000
Dog_boundary_1422	Dog_27	2960000	3080000
Dog_boundary_1423	Dog_27	3460000	3560000
Dog_boundary_1424	Dog_27	3960000	4060000
Dog_boundary_1425	Dog_27	5300000	5380000
Dog_boundary_1426	Dog_27	5500000	5580000
Dog_boundary_1427	Dog_27	5680000	5760000
Dog_boundary_1428	Dog_27	6500000	6620000
Dog_boundary_1429	Dog_27	7020000	7100000
Dog_boundary_1430	Dog_27	8240000	8320000
Dog_boundary_1431	Dog_27	8440000	8520000
Dog_boundary_1432	Dog_27	9120000	9280000
Dog_boundary_1433	Dog_27	10140000	10240000
Dog_boundary_1434	Dog_27	10540000	10640000
Dog_boundary_1435	Dog_27	11460000	11600000
Dog_boundary_1436	Dog_27	11740000	11860000
Dog_boundary_1437	Dog_27	13080000	13220000
Dog_boundary_1438	Dog_27	15080000	15160000
Dog_boundary_1439	Dog_27	16460000	16560000
Dog_boundary_1440	Dog_27	17080000	17160000
Dog_boundary_1441	Dog_27	17380000	17560000
Dog_boundary_1442	Dog_27	18540000	18680000
Dog_boundary_1443	Dog_27	20000000	20100000
Dog_boundary_1444	Dog_27	20580000	20740000
Dog_boundary_1445	Dog_27	21460000	21560000
Dog_boundary_1446	Dog_27	22260000	22360000
Dog_boundary_1447	Dog_27	24460000	24600000
Dog_boundary_1448	Dog_27	25640000	25760000
Dog_boundary_1449	Dog_27	25920000	26000000
Dog_boundary_1450	Dog_27	26160000	26240000
Dog_boundary_1451	Dog_27	27460000	27540000
Dog_boundary_1452	Dog_27	27800000	27880000
Dog_boundary_1453	Dog_27	28900000	29040000
Dog_boundary_1454	Dog_27	30680000	30820000
Dog_boundary_1455	Dog_27	31560000	31660000
Dog_boundary_1456	Dog_27	31760000	31880000
Dog_boundary_1457	Dog_27	32260000	32340000
Dog_boundary_1458	Dog_27	33120000	33200000
Dog_boundary_1459	Dog_27	33520000	33600000
Dog_boundary_1460	Dog_27	33880000	33980000
Dog_boundary_1461	Dog_27	34640000	34720000
Dog_boundary_1462	Dog_27	35760000	35880000
Dog_boundary_1463	Dog_27	37800000	37900000
Dog_boundary_1464	Dog_27	38420000	38500000
Dog_boundary_1465	Dog_27	38640000	38720000
Dog_boundary_1466	Dog_27	38860000	38940000
Dog_boundary_1467	Dog_27	39740000	39860000
Dog_boundary_1468	Dog_27	39980000	40060000
Dog_boundary_1469	Dog_27	40520000	40600000
Dog_boundary_1470	Dog_27	40940000	41060000
Dog_boundary_1471	Dog_27	41900000	42000000
Dog_boundary_1472	Dog_27	42800000	42880000
Dog_boundary_1473	Dog_27	42960000	43040000
Dog_boundary_1474	Dog_27	43600000	43700000
Dog_boundary_1475	Dog_27	43780000	43900000
Dog_boundary_1476	Dog_27	44700000	44780000
Dog_boundary_1477	Dog_27	44820000	44900000
Dog_boundary_1478	Dog_27	45836710	45916710
Dog_boundary_1479	Dog_28	0	40000
Dog_boundary_1480	Dog_28	1400000	1480000
Dog_boundary_1481	Dog_28	1740000	1820000
Dog_boundary_1482	Dog_28	1860000	1940000
Dog_boundary_1483	Dog_28	2140000	2280000
Dog_boundary_1484	Dog_28	3460000	3540000
Dog_boundary_1485	Dog_28	3940000	4020000
Dog_boundary_1486	Dog_28	4440000	4600000
Dog_boundary_1487	Dog_28	5500000	5580000
Dog_boundary_1488	Dog_28	5940000	6060000
Dog_boundary_1489	Dog_28	6380000	6480000
Dog_boundary_1490	Dog_28	6800000	6940000
Dog_boundary_1491	Dog_28	8020000	8140000
Dog_boundary_1492	Dog_28	8600000	8700000
Dog_boundary_1493	Dog_28	9100000	9200000
Dog_boundary_1494	Dog_28	9700000	9820000
Dog_boundary_1495	Dog_28	10860000	11000000
Dog_boundary_1496	Dog_28	12580000	12760000
Dog_boundary_1497	Dog_28	12880000	13020000
Dog_boundary_1498	Dog_28	13560000	13640000
Dog_boundary_1499	Dog_28	13680000	13760000
Dog_boundary_1500	Dog_28	14340000	14440000
Dog_boundary_1501	Dog_28	14540000	14700000
Dog_boundary_1502	Dog_28	15100000	15240000
Dog_boundary_1503	Dog_28	15740000	15820000
Dog_boundary_1504	Dog_28	15900000	15980000
Dog_boundary_1505	Dog_28	16620000	16720000
Dog_boundary_1506	Dog_28	21220000	21320000
Dog_boundary_1507	Dog_28	21840000	21960000
Dog_boundary_1508	Dog_28	23360000	23440000
Dog_boundary_1509	Dog_28	23480000	23560000
Dog_boundary_1510	Dog_28	24540000	24640000
Dog_boundary_1511	Dog_28	25460000	25640000
Dog_boundary_1512	Dog_28	27100000	27280000
Dog_boundary_1513	Dog_28	27620000	27740000
Dog_boundary_1514	Dog_28	28860000	28960000
Dog_boundary_1515	Dog_28	29160000	29340000
Dog_boundary_1516	Dog_28	29640000	29780000
Dog_boundary_1517	Dog_28	29980000	30080000
Dog_boundary_1518	Dog_28	30720000	30840000
Dog_boundary_1519	Dog_28	31660000	31740000
Dog_boundary_1520	Dog_28	31900000	31980000
Dog_boundary_1521	Dog_28	32200000	32280000
Dog_boundary_1522	Dog_28	32460000	32540000
Dog_boundary_1523	Dog_28	33760000	33880000
Dog_boundary_1524	Dog_28	34840000	35020000
Dog_boundary_1525	Dog_28	36900000	37000000
Dog_boundary_1526	Dog_28	38700000	38840000
Dog_boundary_1527	Dog_28	39940000	40080000
Dog_boundary_1528	Dog_28	41142112	41222112
Dog_boundary_1529	Dog_29	0	40000
Dog_boundary_1530	Dog_29	1160000	1240000
Dog_boundary_1531	Dog_29	3680000	3780000
Dog_boundary_1532	Dog_29	4300000	4420000
Dog_boundary_1533	Dog_29	7080000	7260000
Dog_boundary_1534	Dog_29	7440000	7520000
Dog_boundary_1535	Dog_29	7580000	7660000
Dog_boundary_1536	Dog_29	8140000	8240000
Dog_boundary_1537	Dog_29	9200000	9300000
Dog_boundary_1538	Dog_29	10820000	10920000
Dog_boundary_1539	Dog_29	11480000	11580000
Dog_boundary_1540	Dog_29	13180000	13320000
Dog_boundary_1541	Dog_29	14300000	14420000
Dog_boundary_1542	Dog_29	15260000	15440000
Dog_boundary_1543	Dog_29	15980000	16060000
Dog_boundary_1544	Dog_29	16640000	16820000
Dog_boundary_1545	Dog_29	17860000	18000000
Dog_boundary_1546	Dog_29	18840000	18920000
Dog_boundary_1547	Dog_29	19060000	19140000
Dog_boundary_1548	Dog_29	19720000	19820000
Dog_boundary_1549	Dog_29	20720000	20800000
Dog_boundary_1550	Dog_29	21020000	21120000
Dog_boundary_1551	Dog_29	21580000	21680000
Dog_boundary_1552	Dog_29	22180000	22320000
Dog_boundary_1553	Dog_29	22500000	22580000
Dog_boundary_1554	Dog_29	22780000	22860000
Dog_boundary_1555	Dog_29	23540000	23640000
Dog_boundary_1556	Dog_29	26040000	26180000
Dog_boundary_1557	Dog_29	27000000	27120000
Dog_boundary_1558	Dog_29	27380000	27460000
Dog_boundary_1559	Dog_29	28760000	28860000
Dog_boundary_1560	Dog_29	31720000	31860000
Dog_boundary_1561	Dog_29	32660000	32800000
Dog_boundary_1562	Dog_29	34160000	34260000
Dog_boundary_1563	Dog_29	35200000	35300000
Dog_boundary_1564	Dog_29	36420000	36560000
Dog_boundary_1565	Dog_29	38560000	38680000
Dog_boundary_1566	Dog_29	39360000	39460000
Dog_boundary_1567	Dog_29	40700000	40780000
Dog_boundary_1568	Dog_29	41805238	41885238
Dog_boundary_1569	Dog_3	180000	260000
Dog_boundary_1570	Dog_3	1400000	1520000
Dog_boundary_1571	Dog_3	1680000	1760000
Dog_boundary_1572	Dog_3	3560000	3660000
Dog_boundary_1573	Dog_3	7640000	7820000
Dog_boundary_1574	Dog_3	8040000	8160000
Dog_boundary_1575	Dog_3	8740000	8860000
Dog_boundary_1576	Dog_3	11280000	11380000
Dog_boundary_1577	Dog_3	12500000	12600000
Dog_boundary_1578	Dog_3	12840000	13000000
Dog_boundary_1579	Dog_3	13940000	14020000
Dog_boundary_1580	Dog_3	14080000	14160000
Dog_boundary_1581	Dog_3	14520000	14620000
Dog_boundary_1582	Dog_3	17560000	17680000
Dog_boundary_1583	Dog_3	18140000	18240000
Dog_boundary_1584	Dog_3	18480000	18580000
Dog_boundary_1585	Dog_3	19900000	20000000
Dog_boundary_1586	Dog_3	20760000	20840000
Dog_boundary_1587	Dog_3	21000000	21080000
Dog_boundary_1588	Dog_3	21320000	21420000
Dog_boundary_1589	Dog_3	24020000	24140000
Dog_boundary_1590	Dog_3	25160000	25240000
Dog_boundary_1591	Dog_3	25960000	26140000
Dog_boundary_1592	Dog_3	26480000	26560000
Dog_boundary_1593	Dog_3	26660000	26740000
Dog_boundary_1594	Dog_3	27340000	27460000
Dog_boundary_1595	Dog_3	28300000	28380000
Dog_boundary_1596	Dog_3	28560000	28640000
Dog_boundary_1597	Dog_3	29560000	29700000
Dog_boundary_1598	Dog_3	29960000	30040000
Dog_boundary_1599	Dog_3	30940000	31040000
Dog_boundary_1600	Dog_3	31180000	31260000
Dog_boundary_1601	Dog_3	31620000	31700000
Dog_boundary_1602	Dog_3	32300000	32380000
Dog_boundary_1603	Dog_3	33620000	33700000
Dog_boundary_1604	Dog_3	33760000	33840000
Dog_boundary_1605	Dog_3	36420000	36500000
Dog_boundary_1606	Dog_3	36560000	36640000
Dog_boundary_1607	Dog_3	38020000	38100000
Dog_boundary_1608	Dog_3	38400000	38480000
Dog_boundary_1609	Dog_3	39320000	39460000
Dog_boundary_1610	Dog_3	39740000	39840000
Dog_boundary_1611	Dog_3	40360000	40460000
Dog_boundary_1612	Dog_3	40940000	41020000
Dog_boundary_1613	Dog_3	41480000	41560000
Dog_boundary_1614	Dog_3	41600000	41680000
Dog_boundary_1615	Dog_3	42200000	42300000
Dog_boundary_1616	Dog_3	42680000	42800000
Dog_boundary_1617	Dog_3	45220000	45300000
Dog_boundary_1618	Dog_3	46120000	46200000
Dog_boundary_1619	Dog_3	47080000	47220000
Dog_boundary_1620	Dog_3	48660000	48740000
Dog_boundary_1621	Dog_3	48860000	48960000
Dog_boundary_1622	Dog_3	49260000	49340000
Dog_boundary_1623	Dog_3	49400000	49480000
Dog_boundary_1624	Dog_3	51760000	51860000
Dog_boundary_1625	Dog_3	51960000	52060000
Dog_boundary_1626	Dog_3	52360000	52440000
Dog_boundary_1627	Dog_3	53020000	53140000
Dog_boundary_1628	Dog_3	53820000	53900000
Dog_boundary_1629	Dog_3	54360000	54480000
Dog_boundary_1630	Dog_3	55660000	55780000
Dog_boundary_1631	Dog_3	56640000	56740000
Dog_boundary_1632	Dog_3	57120000	57240000
Dog_boundary_1633	Dog_3	57820000	57960000
Dog_boundary_1634	Dog_3	58260000	58340000
Dog_boundary_1635	Dog_3	58680000	58760000
Dog_boundary_1636	Dog_3	59860000	59940000
Dog_boundary_1637	Dog_3	60000000	60080000
Dog_boundary_1638	Dog_3	60760000	60900000
Dog_boundary_1639	Dog_3	61480000	61600000
Dog_boundary_1640	Dog_3	62380000	62480000
Dog_boundary_1641	Dog_3	62800000	62880000
Dog_boundary_1642	Dog_3	62940000	63020000
Dog_boundary_1643	Dog_3	64040000	64120000
Dog_boundary_1644	Dog_3	64280000	64400000
Dog_boundary_1645	Dog_3	64560000	64640000
Dog_boundary_1646	Dog_3	64700000	64780000
Dog_boundary_1647	Dog_3	64840000	64920000
Dog_boundary_1648	Dog_3	66420000	66540000
Dog_boundary_1649	Dog_3	67140000	67260000
Dog_boundary_1650	Dog_3	69660000	69760000
Dog_boundary_1651	Dog_3	71360000	71460000
Dog_boundary_1652	Dog_3	72320000	72480000
Dog_boundary_1653	Dog_3	72940000	73020000
Dog_boundary_1654	Dog_3	73120000	73200000
Dog_boundary_1655	Dog_3	73480000	73580000
Dog_boundary_1656	Dog_3	74480000	74620000
Dog_boundary_1657	Dog_3	75440000	75520000
Dog_boundary_1658	Dog_3	75620000	75700000
Dog_boundary_1659	Dog_3	80640000	80720000
Dog_boundary_1660	Dog_3	81160000	81240000
Dog_boundary_1661	Dog_3	83500000	83600000
Dog_boundary_1662	Dog_3	84460000	84540000
Dog_boundary_1663	Dog_3	84580000	84660000
Dog_boundary_1664	Dog_3	86700000	86880000
Dog_boundary_1665	Dog_3	87900000	87980000
Dog_boundary_1666	Dog_3	88840000	88960000
Dog_boundary_1667	Dog_3	91849043	91929043
Dog_boundary_1668	Dog_30	0	40000
Dog_boundary_1669	Dog_30	660000	780000
Dog_boundary_1670	Dog_30	1900000	2000000
Dog_boundary_1671	Dog_30	2300000	2380000
Dog_boundary_1672	Dog_30	2620000	2720000
Dog_boundary_1673	Dog_30	5280000	5380000
Dog_boundary_1674	Dog_30	5740000	5860000
Dog_boundary_1675	Dog_30	7120000	7300000
Dog_boundary_1676	Dog_30	8260000	8440000
Dog_boundary_1677	Dog_30	10500000	10600000
Dog_boundary_1678	Dog_30	11180000	11260000
Dog_boundary_1679	Dog_30	11520000	11600000
Dog_boundary_1680	Dog_30	11920000	12020000
Dog_boundary_1681	Dog_30	14520000	14620000
Dog_boundary_1682	Dog_30	16720000	16800000
Dog_boundary_1683	Dog_30	16900000	16980000
Dog_boundary_1684	Dog_30	18340000	18440000
Dog_boundary_1685	Dog_30	19220000	19400000
Dog_boundary_1686	Dog_30	20560000	20660000
Dog_boundary_1687	Dog_30	21620000	21720000
Dog_boundary_1688	Dog_30	22680000	22820000
Dog_boundary_1689	Dog_30	23840000	23960000
Dog_boundary_1690	Dog_30	24480000	24580000
Dog_boundary_1691	Dog_30	26560000	26660000
Dog_boundary_1692	Dog_30	27300000	27420000
Dog_boundary_1693	Dog_30	27820000	27900000
Dog_boundary_1694	Dog_30	28160000	28320000
Dog_boundary_1695	Dog_30	28560000	28640000
Dog_boundary_1696	Dog_30	29620000	29700000
Dog_boundary_1697	Dog_30	29840000	29920000
Dog_boundary_1698	Dog_30	30580000	30680000
Dog_boundary_1699	Dog_30	31040000	31140000
Dog_boundary_1700	Dog_30	32220000	32320000
Dog_boundary_1701	Dog_30	32860000	33000000
Dog_boundary_1702	Dog_30	33280000	33380000
Dog_boundary_1703	Dog_30	34560000	34700000
Dog_boundary_1704	Dog_30	35660000	35740000
Dog_boundary_1705	Dog_30	35780000	35860000
Dog_boundary_1706	Dog_30	37840000	37920000
Dog_boundary_1707	Dog_30	37980000	38060000
Dog_boundary_1708	Dog_30	38160000	38320000
Dog_boundary_1709	Dog_30	38400000	38540000
Dog_boundary_1710	Dog_30	39340000	39440000
Dog_boundary_1711	Dog_30	40174260	40254260
Dog_boundary_1712	Dog_31	0	40000
Dog_boundary_1713	Dog_31	1260000	1440000
Dog_boundary_1714	Dog_31	3380000	3460000
Dog_boundary_1715	Dog_31	4680000	4760000
Dog_boundary_1716	Dog_31	7500000	7580000
Dog_boundary_1717	Dog_31	7640000	7720000
Dog_boundary_1718	Dog_31	8500000	8620000
Dog_boundary_1719	Dog_31	10000000	10080000
Dog_boundary_1720	Dog_31	10120000	10200000
Dog_boundary_1721	Dog_31	10900000	10980000
Dog_boundary_1722	Dog_31	11200000	11280000
Dog_boundary_1723	Dog_31	12420000	12500000
Dog_boundary_1724	Dog_31	12620000	12700000
Dog_boundary_1725	Dog_31	14060000	14200000
Dog_boundary_1726	Dog_31	16780000	16920000
Dog_boundary_1727	Dog_31	21020000	21140000
Dog_boundary_1728	Dog_31	22020000	22120000
Dog_boundary_1729	Dog_31	23980000	24120000
Dog_boundary_1730	Dog_31	24280000	24400000
Dog_boundary_1731	Dog_31	26460000	26580000
Dog_boundary_1732	Dog_31	27740000	27820000
Dog_boundary_1733	Dog_31	29520000	29600000
Dog_boundary_1734	Dog_31	31280000	31440000
Dog_boundary_1735	Dog_31	31540000	31660000
Dog_boundary_1736	Dog_31	32100000	32280000
Dog_boundary_1737	Dog_31	32700000	32800000
Dog_boundary_1738	Dog_31	33400000	33500000
Dog_boundary_1739	Dog_31	34280000	34360000
Dog_boundary_1740	Dog_31	36220000	36340000
Dog_boundary_1741	Dog_31	36780000	36920000
Dog_boundary_1742	Dog_31	37620000	37800000
Dog_boundary_1743	Dog_31	39855921	39935921
Dog_boundary_1744	Dog_32	0	40000
Dog_boundary_1745	Dog_32	1600000	1680000
Dog_boundary_1746	Dog_32	1780000	1860000
Dog_boundary_1747	Dog_32	2100000	2180000
Dog_boundary_1748	Dog_32	2400000	2480000
Dog_boundary_1749	Dog_32	3240000	3360000
Dog_boundary_1750	Dog_32	4520000	4620000
Dog_boundary_1751	Dog_32	5440000	5540000
Dog_boundary_1752	Dog_32	6280000	6460000
Dog_boundary_1753	Dog_32	8300000	8380000
Dog_boundary_1754	Dog_32	8440000	8520000
Dog_boundary_1755	Dog_32	8680000	8800000
Dog_boundary_1756	Dog_32	9920000	10060000
Dog_boundary_1757	Dog_32	10860000	10980000
Dog_boundary_1758	Dog_32	11760000	11840000
Dog_boundary_1759	Dog_32	11940000	12020000
Dog_boundary_1760	Dog_32	12300000	12420000
Dog_boundary_1761	Dog_32	13480000	13560000
Dog_boundary_1762	Dog_32	14160000	14240000
Dog_boundary_1763	Dog_32	16720000	16820000
Dog_boundary_1764	Dog_32	17920000	18000000
Dog_boundary_1765	Dog_32	20320000	20460000
Dog_boundary_1766	Dog_32	21480000	21580000
Dog_boundary_1767	Dog_32	23820000	23920000
Dog_boundary_1768	Dog_32	24400000	24500000
Dog_boundary_1769	Dog_32	24980000	25100000
Dog_boundary_1770	Dog_32	26940000	27020000
Dog_boundary_1771	Dog_32	27080000	27160000
Dog_boundary_1772	Dog_32	28040000	28120000
Dog_boundary_1773	Dog_32	28200000	28280000
Dog_boundary_1774	Dog_32	28400000	28500000
Dog_boundary_1775	Dog_32	28960000	29060000
Dog_boundary_1776	Dog_32	29540000	29680000
Dog_boundary_1777	Dog_32	29840000	29920000
Dog_boundary_1778	Dog_32	30100000	30180000
Dog_boundary_1779	Dog_32	30580000	30700000
Dog_boundary_1780	Dog_32	31900000	31980000
Dog_boundary_1781	Dog_32	32100000	32180000
Dog_boundary_1782	Dog_32	34260000	34340000
Dog_boundary_1783	Dog_32	34480000	34560000
Dog_boundary_1784	Dog_32	35200000	35280000
Dog_boundary_1785	Dog_32	35460000	35540000
Dog_boundary_1786	Dog_32	37600000	37740000
Dog_boundary_1787	Dog_32	38770281	38850281
Dog_boundary_1788	Dog_33	0	40000
Dog_boundary_1789	Dog_33	1620000	1700000
Dog_boundary_1790	Dog_33	1760000	1840000
Dog_boundary_1791	Dog_33	3840000	3920000
Dog_boundary_1792	Dog_33	4040000	4120000
Dog_boundary_1793	Dog_33	4640000	4820000
Dog_boundary_1794	Dog_33	5400000	5500000
Dog_boundary_1795	Dog_33	6380000	6480000
Dog_boundary_1796	Dog_33	6860000	6940000
Dog_boundary_1797	Dog_33	7000000	7080000
Dog_boundary_1798	Dog_33	8000000	8100000
Dog_boundary_1799	Dog_33	10100000	10180000
Dog_boundary_1800	Dog_33	10220000	10300000
Dog_boundary_1801	Dog_33	11100000	11220000
Dog_boundary_1802	Dog_33	12460000	12580000
Dog_boundary_1803	Dog_33	13820000	13980000
Dog_boundary_1804	Dog_33	16300000	16420000
Dog_boundary_1805	Dog_33	17000000	17120000
Dog_boundary_1806	Dog_33	17340000	17440000
Dog_boundary_1807	Dog_33	17920000	18000000
Dog_boundary_1808	Dog_33	18060000	18140000
Dog_boundary_1809	Dog_33	19260000	19360000
Dog_boundary_1810	Dog_33	19840000	20020000
Dog_boundary_1811	Dog_33	22860000	22980000
Dog_boundary_1812	Dog_33	23700000	23780000
Dog_boundary_1813	Dog_33	24000000	24080000
Dog_boundary_1814	Dog_33	24760000	24880000
Dog_boundary_1815	Dog_33	25480000	25620000
Dog_boundary_1816	Dog_33	26300000	26380000
Dog_boundary_1817	Dog_33	26600000	26680000
Dog_boundary_1818	Dog_33	27700000	27800000
Dog_boundary_1819	Dog_33	28540000	28620000
Dog_boundary_1820	Dog_33	28860000	28940000
Dog_boundary_1821	Dog_33	29840000	29920000
Dog_boundary_1822	Dog_33	29960000	30040000
Dog_boundary_1823	Dog_33	30680000	30780000
Dog_boundary_1824	Dog_33	31337067	31417067
Dog_boundary_1825	Dog_34	60000	140000
Dog_boundary_1826	Dog_34	720000	820000
Dog_boundary_1827	Dog_34	4020000	4100000
Dog_boundary_1828	Dog_34	6020000	6120000
Dog_boundary_1829	Dog_34	6960000	7060000
Dog_boundary_1830	Dog_34	8340000	8420000
Dog_boundary_1831	Dog_34	8480000	8560000
Dog_boundary_1832	Dog_34	11020000	11140000
Dog_boundary_1833	Dog_34	11940000	12020000
Dog_boundary_1834	Dog_34	12100000	12180000
Dog_boundary_1835	Dog_34	12720000	12820000
Dog_boundary_1836	Dog_34	12940000	13080000
Dog_boundary_1837	Dog_34	13840000	13940000
Dog_boundary_1838	Dog_34	15920000	16000000
Dog_boundary_1839	Dog_34	16060000	16140000
Dog_boundary_1840	Dog_34	16320000	16440000
Dog_boundary_1841	Dog_34	16720000	16840000
Dog_boundary_1842	Dog_34	17140000	17240000
Dog_boundary_1843	Dog_34	17580000	17700000
Dog_boundary_1844	Dog_34	18080000	18160000
Dog_boundary_1845	Dog_34	18300000	18380000
Dog_boundary_1846	Dog_34	18600000	18700000
Dog_boundary_1847	Dog_34	19140000	19240000
Dog_boundary_1848	Dog_34	19340000	19440000
Dog_boundary_1849	Dog_34	21420000	21520000
Dog_boundary_1850	Dog_34	22640000	22780000
Dog_boundary_1851	Dog_34	25020000	25120000
Dog_boundary_1852	Dog_34	25420000	25560000
Dog_boundary_1853	Dog_34	26460000	26580000
Dog_boundary_1854	Dog_34	27180000	27280000
Dog_boundary_1855	Dog_34	30380000	30540000
Dog_boundary_1856	Dog_34	32240000	32320000
Dog_boundary_1857	Dog_34	32680000	32860000
Dog_boundary_1858	Dog_34	33480000	33580000
Dog_boundary_1859	Dog_34	34340000	34440000
Dog_boundary_1860	Dog_34	34600000	34680000
Dog_boundary_1861	Dog_34	34880000	34960000
Dog_boundary_1862	Dog_34	35260000	35340000
Dog_boundary_1863	Dog_34	35900000	35980000
Dog_boundary_1864	Dog_34	36880000	36980000
Dog_boundary_1865	Dog_34	40120000	40200000
Dog_boundary_1866	Dog_34	40460000	40540000
Dog_boundary_1867	Dog_34	42084431	42164431
Dog_boundary_1868	Dog_35	0	40000
Dog_boundary_1869	Dog_35	400000	560000
Dog_boundary_1870	Dog_35	1900000	2020000
Dog_boundary_1871	Dog_35	3040000	3140000
Dog_boundary_1872	Dog_35	3920000	4000000
Dog_boundary_1873	Dog_35	4220000	4320000
Dog_boundary_1874	Dog_35	5080000	5260000
Dog_boundary_1875	Dog_35	6640000	6740000
Dog_boundary_1876	Dog_35	7220000	7380000
Dog_boundary_1877	Dog_35	7580000	7720000
Dog_boundary_1878	Dog_35	7960000	8060000
Dog_boundary_1879	Dog_35	10380000	10480000
Dog_boundary_1880	Dog_35	11100000	11200000
Dog_boundary_1881	Dog_35	12640000	12820000
Dog_boundary_1882	Dog_35	14820000	14920000
Dog_boundary_1883	Dog_35	15360000	15460000
Dog_boundary_1884	Dog_35	16100000	16200000
Dog_boundary_1885	Dog_35	16960000	17100000
Dog_boundary_1886	Dog_35	17240000	17340000
Dog_boundary_1887	Dog_35	18620000	18740000
Dog_boundary_1888	Dog_35	21960000	22040000
Dog_boundary_1889	Dog_35	22080000	22160000
Dog_boundary_1890	Dog_35	23080000	23240000
Dog_boundary_1891	Dog_35	23720000	23800000
Dog_boundary_1892	Dog_35	23920000	24000000
Dog_boundary_1893	Dog_35	25020000	25120000
Dog_boundary_1894	Dog_35	26484999	26564999
Dog_boundary_1895	Dog_36	0	40000
Dog_boundary_1896	Dog_36	1660000	1740000
Dog_boundary_1897	Dog_36	3260000	3380000
Dog_boundary_1898	Dog_36	3940000	4040000
Dog_boundary_1899	Dog_36	4620000	4740000
Dog_boundary_1900	Dog_36	5440000	5520000
Dog_boundary_1901	Dog_36	5780000	5860000
Dog_boundary_1902	Dog_36	6760000	6940000
Dog_boundary_1903	Dog_36	7680000	7780000
Dog_boundary_1904	Dog_36	8180000	8320000
Dog_boundary_1905	Dog_36	9720000	9800000
Dog_boundary_1906	Dog_36	9900000	9980000
Dog_boundary_1907	Dog_36	10120000	10260000
Dog_boundary_1908	Dog_36	10980000	11060000
Dog_boundary_1909	Dog_36	11200000	11280000
Dog_boundary_1910	Dog_36	11420000	11500000
Dog_boundary_1911	Dog_36	11680000	11760000
Dog_boundary_1912	Dog_36	13020000	13100000
Dog_boundary_1913	Dog_36	13180000	13260000
Dog_boundary_1914	Dog_36	14020000	14200000
Dog_boundary_1915	Dog_36	14640000	14720000
Dog_boundary_1916	Dog_36	14780000	14860000
Dog_boundary_1917	Dog_36	15400000	15500000
Dog_boundary_1918	Dog_36	15860000	15940000
Dog_boundary_1919	Dog_36	16080000	16160000
Dog_boundary_1920	Dog_36	16460000	16580000
Dog_boundary_1921	Dog_36	16880000	16960000
Dog_boundary_1922	Dog_36	17000000	17080000
Dog_boundary_1923	Dog_36	18420000	18500000
Dog_boundary_1924	Dog_36	18540000	18620000
Dog_boundary_1925	Dog_36	18940000	19020000
Dog_boundary_1926	Dog_36	19100000	19180000
Dog_boundary_1927	Dog_36	19880000	19960000
Dog_boundary_1928	Dog_36	20860000	20960000
Dog_boundary_1929	Dog_36	21500000	21580000
Dog_boundary_1930	Dog_36	21680000	21760000
Dog_boundary_1931	Dog_36	22060000	22240000
Dog_boundary_1932	Dog_36	23220000	23300000
Dog_boundary_1933	Dog_36	23440000	23520000
Dog_boundary_1934	Dog_36	25200000	25300000
Dog_boundary_1935	Dog_36	26100000	26220000
Dog_boundary_1936	Dog_36	28640000	28740000
Dog_boundary_1937	Dog_36	29420000	29520000
Dog_boundary_1938	Dog_36	30140000	30240000
Dog_boundary_1939	Dog_36	30770995	30850995
Dog_boundary_1940	Dog_37	120000	200000
Dog_boundary_1941	Dog_37	1520000	1620000
Dog_boundary_1942	Dog_37	1960000	2060000
Dog_boundary_1943	Dog_37	5720000	5800000
Dog_boundary_1944	Dog_37	6340000	6420000
Dog_boundary_1945	Dog_37	6480000	6560000
Dog_boundary_1946	Dog_37	7160000	7260000
Dog_boundary_1947	Dog_37	7520000	7600000
Dog_boundary_1948	Dog_37	7660000	7740000
Dog_boundary_1949	Dog_37	9040000	9160000
Dog_boundary_1950	Dog_37	9960000	10100000
Dog_boundary_1951	Dog_37	10740000	10880000
Dog_boundary_1952	Dog_37	11160000	11300000
Dog_boundary_1953	Dog_37	11700000	11780000
Dog_boundary_1954	Dog_37	12100000	12180000
Dog_boundary_1955	Dog_37	12660000	12740000
Dog_boundary_1956	Dog_37	14560000	14740000
Dog_boundary_1957	Dog_37	16060000	16160000
Dog_boundary_1958	Dog_37	16380000	16460000
Dog_boundary_1959	Dog_37	16540000	16620000
Dog_boundary_1960	Dog_37	18040000	18160000
Dog_boundary_1961	Dog_37	20160000	20260000
Dog_boundary_1962	Dog_37	22360000	22460000
Dog_boundary_1963	Dog_37	23060000	23140000
Dog_boundary_1964	Dog_37	23320000	23400000
Dog_boundary_1965	Dog_37	25220000	25300000
Dog_boundary_1966	Dog_37	25400000	25480000
Dog_boundary_1967	Dog_37	25520000	25600000
Dog_boundary_1968	Dog_37	25880000	25960000
Dog_boundary_1969	Dog_37	26020000	26200000
Dog_boundary_1970	Dog_37	28080000	28220000
Dog_boundary_1971	Dog_37	28640000	28740000
Dog_boundary_1972	Dog_37	29640000	29720000
Dog_boundary_1973	Dog_37	30862991	30942991
Dog_boundary_1974	Dog_38	0	40000
Dog_boundary_1975	Dog_38	2420000	2520000
Dog_boundary_1976	Dog_38	2820000	2920000
Dog_boundary_1977	Dog_38	5880000	6000000
Dog_boundary_1978	Dog_38	6440000	6540000
Dog_boundary_1979	Dog_38	10940000	11100000
Dog_boundary_1980	Dog_38	13300000	13420000
Dog_boundary_1981	Dog_38	14620000	14700000
Dog_boundary_1982	Dog_38	14840000	14920000
Dog_boundary_1983	Dog_38	15360000	15460000
Dog_boundary_1984	Dog_38	16940000	17040000
Dog_boundary_1985	Dog_38	17420000	17500000
Dog_boundary_1986	Dog_38	17600000	17780000
Dog_boundary_1987	Dog_38	17900000	17980000
Dog_boundary_1988	Dog_38	18160000	18240000
Dog_boundary_1989	Dog_38	19540000	19620000
Dog_boundary_1990	Dog_38	19880000	20020000
Dog_boundary_1991	Dog_38	20240000	20340000
Dog_boundary_1992	Dog_38	20580000	20680000
Dog_boundary_1993	Dog_38	20860000	20960000
Dog_boundary_1994	Dog_38	21060000	21140000
Dog_boundary_1995	Dog_38	21840000	21980000
Dog_boundary_1996	Dog_38	22060000	22180000
Dog_boundary_1997	Dog_38	23874537	23954537
[truncated: 717 more rows]

## Sheet: Human_TAD_boundaries
Supplementary Table 4. TAD boundaries position and conserved boundaries in 12 vertebrates
Boundary name	chromosome	start	end
Human_boundary_0	Human_1	0	40000
Human_boundary_1	Human_1	1320000	1400000
Human_boundary_2	Human_1	1880000	1960000
Human_boundary_3	Human_1	2340000	2440000
Human_boundary_4	Human_1	2520000	2620000
Human_boundary_5	Human_1	3680000	3760000
Human_boundary_6	Human_1	3820000	3900000
Human_boundary_7	Human_1	5980000	6060000
Human_boundary_8	Human_1	6400000	6500000
Human_boundary_9	Human_1	7880000	8000000
Human_boundary_10	Human_1	8320000	8400000
Human_boundary_11	Human_1	8820000	8940000
Human_boundary_12	Human_1	9560000	9640000
Human_boundary_13	Human_1	9820000	9980000
Human_boundary_14	Human_1	10440000	10540000
Human_boundary_15	Human_1	10960000	11060000
Human_boundary_16	Human_1	12040000	12140000
Human_boundary_17	Human_1	12640000	12720000
Human_boundary_18	Human_1	13180000	13260000
Human_boundary_19	Human_1	15460000	15560000
Human_boundary_20	Human_1	15700000	15800000
Human_boundary_21	Human_1	16020000	16100000
Human_boundary_22	Human_1	16460000	16640000
Human_boundary_23	Human_1	16880000	17000000
Human_boundary_24	Human_1	17580000	17680000
Human_boundary_25	Human_1	18840000	18920000
Human_boundary_26	Human_1	19020000	19100000
Human_boundary_27	Human_1	19280000	19360000
Human_boundary_28	Human_1	19620000	19720000
Human_boundary_29	Human_1	20620000	20700000
Human_boundary_30	Human_1	21180000	21260000
Human_boundary_31	Human_1	21600000	21720000
Human_boundary_32	Human_1	22380000	22460000
Human_boundary_33	Human_1	22620000	22700000
Human_boundary_34	Human_1	22920000	23020000
Human_boundary_35	Human_1	23720000	23800000
Human_boundary_36	Human_1	24600000	24680000
Human_boundary_37	Human_1	24800000	24880000
Human_boundary_38	Human_1	25180000	25360000
Human_boundary_39	Human_1	25780000	25920000
Human_boundary_40	Human_1	25980000	26060000
Human_boundary_41	Human_1	26440000	26520000
Human_boundary_42	Human_1	26860000	26980000
Human_boundary_43	Human_1	27260000	27340000
Human_boundary_44	Human_1	27740000	27840000
Human_boundary_45	Human_1	28200000	28380000
Human_boundary_46	Human_1	28580000	28700000
Human_boundary_47	Human_1	29160000	29260000
Human_boundary_48	Human_1	30680000	30760000
Human_boundary_49	Human_1	30900000	30980000
Human_boundary_50	Human_1	31520000	31680000
Human_boundary_51	Human_1	32040000	32120000
Human_boundary_52	Human_1	32180000	32260000
Human_boundary_53	Human_1	32340000	32440000
Human_boundary_54	Human_1	32840000	32920000
Human_boundary_55	Human_1	33040000	33140000
Human_boundary_56	Human_1	33420000	33520000
Human_boundary_57	Human_1	34720000	34900000
Human_boundary_58	Human_1	36040000	36120000
Human_boundary_59	Human_1	36420000	36500000
Human_boundary_60	Human_1	37760000	37920000
Human_boundary_61	Human_1	38800000	38900000
Human_boundary_62	Human_1	39740000	39820000
Human_boundary_63	Human_1	40000000	40080000
Human_boundary_64	Human_1	40400000	40480000
Human_boundary_65	Human_1	40540000	40620000
Human_boundary_66	Human_1	40960000	41060000
Human_boundary_67	Human_1	42720000	42800000
Human_boundary_68	Human_1	43120000	43240000
Human_boundary_69	Human_1	43400000	43480000
Human_boundary_70	Human_1	43600000	43760000
Human_boundary_71	Human_1	43980000	44100000
Human_boundary_72	Human_1	44640000	44740000
Human_boundary_73	Human_1	45540000	45640000
Human_boundary_74	Human_1	45960000	46060000
Human_boundary_75	Human_1	46260000	46420000
Human_boundary_76	Human_1	47700000	47780000
Human_boundary_77	Human_1	48080000	48160000
Human_boundary_78	Human_1	50320000	50440000
Human_boundary_79	Human_1	50700000	50780000
Human_boundary_80	Human_1	51200000	51280000
Human_boundary_81	Human_1	51340000	51420000
Human_boundary_82	Human_1	51760000	51920000
Human_boundary_83	Human_1	51960000	52080000
Human_boundary_84	Human_1	53200000	53280000
Human_boundary_85	Human_1	53800000	53900000
Human_boundary_86	Human_1	55000000	55100000
Human_boundary_87	Human_1	56780000	56860000
Human_boundary_88	Human_1	58620000	58720000
Human_boundary_89	Human_1	59760000	59900000
Human_boundary_90	Human_1	62100000	62200000
Human_boundary_91	Human_1	62380000	62480000
Human_boundary_92	Human_1	62760000	62860000
Human_boundary_93	Human_1	63500000	63580000
Human_boundary_94	Human_1	64220000	64300000
Human_boundary_95	Human_1	64800000	64900000
Human_boundary_96	Human_1	65660000	65740000
Human_boundary_97	Human_1	65920000	66000000
Human_boundary_98	Human_1	66200000	66300000
Human_boundary_99	Human_1	66720000	66800000
Human_boundary_100	Human_1	67480000	67560000
Human_boundary_101	Human_1	68320000	68500000
Human_boundary_102	Human_1	70480000	70620000
Human_boundary_103	Human_1	71020000	71120000
Human_boundary_104	Human_1	74680000	74800000
Human_boundary_105	Human_1	75180000	75280000
Human_boundary_106	Human_1	77100000	77200000
Human_boundary_107	Human_1	77880000	77980000
Human_boundary_108	Human_1	78580000	78720000
Human_boundary_109	Human_1	80140000	80260000
Human_boundary_110	Human_1	83840000	83920000
Human_boundary_111	Human_1	85240000	85320000
Human_boundary_112	Human_1	85660000	85760000
Human_boundary_113	Human_1	86320000	86420000
Human_boundary_114	Human_1	86660000	86800000
Human_boundary_115	Human_1	87060000	87140000
Human_boundary_116	Human_1	88580000	88660000
Human_boundary_117	Human_1	88840000	88980000
Human_boundary_118	Human_1	89420000	89520000
Human_boundary_119	Human_1	89980000	90100000
Human_boundary_120	Human_1	91220000	91300000
Human_boundary_121	Human_1	91440000	91520000
Human_boundary_122	Human_1	92600000	92680000
Human_boundary_123	Human_1	92800000	92880000
Human_boundary_124	Human_1	93840000	93940000
Human_boundary_125	Human_1	94380000	94520000
Human_boundary_126	Human_1	95020000	95120000
Human_boundary_127	Human_1	96800000	96980000
Human_boundary_128	Human_1	98500000	98580000
Human_boundary_129	Human_1	98640000	98720000
Human_boundary_130	Human_1	99720000	99820000
Human_boundary_131	Human_1	100860000	100960000
Human_boundary_132	Human_1	101300000	101460000
Human_boundary_133	Human_1	102960000	103120000
Human_boundary_134	Human_1	103580000	103660000
Human_boundary_135	Human_1	103720000	103800000
Human_boundary_136	Human_1	105800000	105880000
Human_boundary_137	Human_1	105920000	106000000
Human_boundary_138	Human_1	108340000	108520000
Human_boundary_139	Human_1	108640000	108720000
Human_boundary_140	Human_1	108880000	108960000
Human_boundary_141	Human_1	109040000	109120000
Human_boundary_142	Human_1	109380000	109560000
Human_boundary_143	Human_1	109740000	109820000
Human_boundary_144	Human_1	110000000	110080000
Human_boundary_145	Human_1	110140000	110220000
Human_boundary_146	Human_1	110440000	110560000
Human_boundary_147	Human_1	112340000	112420000
Human_boundary_148	Human_1	112660000	112740000
Human_boundary_149	Human_1	113040000	113120000
Human_boundary_150	Human_1	113720000	113800000
Human_boundary_151	Human_1	113920000	114000000
Human_boundary_152	Human_1	114660000	114800000
Human_boundary_153	Human_1	115740000	115820000
Human_boundary_154	Human_1	115960000	116040000
Human_boundary_155	Human_1	116100000	116180000
Human_boundary_156	Human_1	116520000	116640000
Human_boundary_157	Human_1	117020000	117100000
Human_boundary_158	Human_1	117260000	117400000
Human_boundary_159	Human_1	117880000	117980000
Human_boundary_160	Human_1	119520000	119660000
Human_boundary_161	Human_1	121020000	121100000
Human_boundary_162	Human_1	121140000	121220000
Human_boundary_163	Human_1	121580000	121660000
Human_boundary_164	Human_1	124920000	125000000
Human_boundary_165	Human_1	125100000	125180000
Human_boundary_166	Human_1	143500000	143580000
Human_boundary_167	Human_1	143720000	143800000
Human_boundary_168	Human_1	144960000	145040000
Human_boundary_169	Human_1	146020000	146100000
Human_boundary_170	Human_1	146440000	146520000
Human_boundary_171	Human_1	148460000	148540000
Human_boundary_172	Human_1	149320000	149400000
Human_boundary_173	Human_1	150200000	150280000
Human_boundary_174	Human_1	150980000	151200000
Human_boundary_175	Human_1	151380000	151460000
Human_boundary_176	Human_1	152000000	152080000
Human_boundary_177	Human_1	152440000	152600000
Human_boundary_178	Human_1	153280000	153380000
Human_boundary_179	Human_1	154120000	154220000
Human_boundary_180	Human_1	155140000	155220000
Human_boundary_181	Human_1	156020000	156120000
Human_boundary_182	Human_1	156300000	156420000
Human_boundary_183	Human_1	156580000	156720000
Human_boundary_184	Human_1	156900000	157000000
Human_boundary_185	Human_1	159060000	159180000
Human_boundary_186	Human_1	159980000	160120000
Human_boundary_187	Human_1	161080000	161220000
Human_boundary_188	Human_1	161420000	161500000
Human_boundary_189	Human_1	161720000	161800000
Human_boundary_190	Human_1	162000000	162100000
Human_boundary_191	Human_1	162420000	162540000
Human_boundary_192	Human_1	162760000	162840000
Human_boundary_193	Human_1	163300000	163380000
Human_boundary_194	Human_1	165080000	165160000
Human_boundary_195	Human_1	165320000	165400000
Human_boundary_196	Human_1	165900000	165980000
Human_boundary_197	Human_1	167520000	167600000
Human_boundary_198	Human_1	167680000	167760000
Human_boundary_199	Human_1	168040000	168120000
Human_boundary_200	Human_1	168200000	168280000
Human_boundary_201	Human_1	169380000	169460000
Human_boundary_202	Human_1	169780000	169860000
Human_boundary_203	Human_1	171300000	171380000
Human_boundary_204	Human_1	171560000	171640000
Human_boundary_205	Human_1	172400000	172480000
Human_boundary_206	Human_1	172680000	172760000
Human_boundary_207	Human_1	173380000	173460000
Human_boundary_208	Human_1	174140000	174300000
Human_boundary_209	Human_1	174720000	174800000
Human_boundary_210	Human_1	174980000	175060000
Human_boundary_211	Human_1	176060000	176140000
Human_boundary_212	Human_1	176520000	176600000
Human_boundary_213	Human_1	176840000	176920000
Human_boundary_214	Human_1	177900000	178000000
Human_boundary_215	Human_1	178260000	178340000
Human_boundary_216	Human_1	179020000	179120000
Human_boundary_217	Human_1	179780000	179900000
Human_boundary_218	Human_1	180140000	180240000
Human_boundary_219	Human_1	180460000	180540000
Human_boundary_220	Human_1	181140000	181220000
Human_boundary_221	Human_1	182020000	182160000
Human_boundary_222	Human_1	182800000	182880000
Human_boundary_223	Human_1	183880000	183960000
Human_boundary_224	Human_1	184700000	184800000
Human_boundary_225	Human_1	185660000	185760000
Human_boundary_226	Human_1	186340000	186420000
Human_boundary_227	Human_1	186960000	187060000
Human_boundary_228	Human_1	192420000	192500000
Human_boundary_229	Human_1	193020000	193120000
Human_boundary_230	Human_1	196680000	196820000
Human_boundary_231	Human_1	197140000	197220000
Human_boundary_232	Human_1	197360000	197440000
Human_boundary_233	Human_1	198680000	198760000
Human_boundary_234	Human_1	199560000	199660000
Human_boundary_235	Human_1	200520000	200640000
Human_boundary_236	Human_1	201100000	201280000
Human_boundary_237	Human_1	201360000	201460000
Human_boundary_238	Human_1	201800000	201900000
Human_boundary_239	Human_1	201940000	202020000
Human_boundary_240	Human_1	202100000	202180000
Human_boundary_241	Human_1	202960000	203060000
Human_boundary_242	Human_1	203220000	203300000
Human_boundary_243	Human_1	203460000	203540000
Human_boundary_244	Human_1	203780000	203880000
Human_boundary_245	Human_1	204100000	204180000
Human_boundary_246	Human_1	204480000	204560000
Human_boundary_247	Human_1	205220000	205300000
Human_boundary_248	Human_1	205500000	205580000
Human_boundary_249	Human_1	205700000	205780000
Human_boundary_250	Human_1	206120000	206220000
Human_boundary_251	Human_1	206420000	206520000
Human_boundary_252	Human_1	206960000	207060000
Human_boundary_253	Human_1	207500000	207580000
Human_boundary_254	Human_1	207780000	207860000
Human_boundary_255	Human_1	208220000	208300000
Human_boundary_256	Human_1	209540000	209620000
Human_boundary_257	Human_1	209740000	209860000
Human_boundary_258	Human_1	211240000	211340000
Human_boundary_259	Human_1	211620000	211700000
Human_boundary_260	Human_1	211960000	212080000
Human_boundary_261	Human_1	212420000	212500000
Human_boundary_262	Human_1	213020000	213100000
Human_boundary_263	Human_1	214140000	214240000
Human_boundary_264	Human_1	214580000	214660000
Human_boundary_265	Human_1	215560000	215660000
Human_boundary_266	Human_1	216560000	216640000
Human_boundary_267	Human_1	216720000	216800000
Human_boundary_268	Human_1	218180000	218320000
Human_boundary_269	Human_1	219920000	220000000
Human_boundary_270	Human_1	220080000	220160000
Human_boundary_271	Human_1	220740000	220820000
Human_boundary_272	Human_1	221400000	221480000
Human_boundary_273	Human_1	222440000	222520000
Human_boundary_274	Human_1	222680000	222760000
Human_boundary_275	Human_1	223080000	223160000
Human_boundary_276	Human_1	223620000	223720000
Human_boundary_277	Human_1	223960000	224040000
Human_boundary_278	Human_1	224300000	224380000
Human_boundary_279	Human_1	224480000	224560000
Human_boundary_280	Human_1	225240000	225320000
Human_boundary_281	Human_1	225380000	225460000
Human_boundary_282	Human_1	226020000	226100000
Human_boundary_283	Human_1	226180000	226260000
Human_boundary_284	Human_1	226820000	226900000
Human_boundary_285	Human_1	226960000	227040000
Human_boundary_286	Human_1	227420000	227500000
Human_boundary_287	Human_1	228500000	228680000
Human_boundary_288	Human_1	229200000	229280000
Human_boundary_289	Human_1	229460000	229560000
Human_boundary_290	Human_1	230340000	230420000
Human_boundary_291	Human_1	230600000	230680000
Human_boundary_292	Human_1	231200000	231340000
Human_boundary_293	Human_1	231580000	231660000
Human_boundary_294	Human_1	232600000	232680000
Human_boundary_295	Human_1	233260000	233380000
Human_boundary_296	Human_1	234060000	234140000
Human_boundary_297	Human_1	234360000	234440000
Human_boundary_298	Human_1	235060000	235180000
Human_boundary_299	Human_1	235420000	235540000
Human_boundary_300	Human_1	236040000	236120000
Human_boundary_301	Human_1	236500000	236620000
Human_boundary_302	Human_1	237540000	237660000
Human_boundary_303	Human_1	239960000	240040000
Human_boundary_304	Human_1	240680000	240760000
Human_boundary_305	Human_1	241820000	241940000
Human_boundary_306	Human_1	242920000	243000000
Human_boundary_307	Human_1	243040000	243120000
Human_boundary_308	Human_1	243280000	243380000
Human_boundary_309	Human_1	244420000	244580000
Human_boundary_310	Human_1	245000000	245100000
Human_boundary_311	Human_1	246760000	246920000
Human_boundary_312	Human_1	247340000	247420000
Human_boundary_313	Human_1	247600000	247680000
Human_boundary_314	Human_1	248916422	248996422
Human_boundary_315	Human_10	0	40000
Human_boundary_316	Human_10	1040000	1120000
Human_boundary_317	Human_10	3040000	3140000
Human_boundary_318	Human_10	4780000	4860000
Human_boundary_319	Human_10	5400000	5480000
Human_boundary_320	Human_10	5840000	5980000
Human_boundary_321	Human_10	6380000	6460000
Human_boundary_322	Human_10	7440000	7520000
Human_boundary_323	Human_10	9280000	9360000
Human_boundary_324	Human_10	11460000	11560000
Human_boundary_325	Human_10	11720000	11800000
Human_boundary_326	Human_10	12120000	12200000
Human_boundary_327	Human_10	13100000	13180000
Human_boundary_328	Human_10	13280000	13360000
Human_boundary_329	Human_10	15060000	15240000
Human_boundary_330	Human_10	15340000	15440000
Human_boundary_331	Human_10	15800000	15900000
Human_boundary_332	Human_10	16760000	16840000
Human_boundary_333	Human_10	17720000	17880000
Human_boundary_334	Human_10	18220000	18360000
Human_boundary_335	Human_10	20780000	20880000
Human_boundary_336	Human_10	21920000	22020000
Human_boundary_337	Human_10	23080000	23160000
Human_boundary_338	Human_10	24520000	24620000
Human_boundary_339	Human_10	25220000	25300000
Human_boundary_340	Human_10	25680000	25760000
Human_boundary_341	Human_10	26540000	26620000
Human_boundary_342	Human_10	26660000	26740000
Human_boundary_343	Human_10	26960000	27040000
Human_boundary_344	Human_10	27320000	27400000
Human_boundary_345	Human_10	28480000	28600000
Human_boundary_346	Human_10	29340000	29520000
Human_boundary_347	Human_10	30300000	30440000
Human_boundary_348	Human_10	30560000	30660000
Human_boundary_349	Human_10	32180000	32260000
Human_boundary_350	Human_10	32340000	32420000
Human_boundary_351	Human_10	34620000	34700000
Human_boundary_352	Human_10	35020000	35120000
Human_boundary_353	Human_10	35520000	35620000
Human_boundary_354	Human_10	36860000	36940000
Human_boundary_355	Human_10	37040000	37120000
Human_boundary_356	Human_10	38680000	38780000
Human_boundary_357	Human_10	39540000	39620000
Human_boundary_358	Human_10	41660000	41740000
Human_boundary_359	Human_10	41800000	41880000
Human_boundary_360	Human_10	42060000	42140000
Human_boundary_361	Human_10	43220000	43300000
Human_boundary_362	Human_10	44320000	44440000
Human_boundary_363	Human_10	44940000	45040000
Human_boundary_364	Human_10	45740000	45860000
Human_boundary_365	Human_10	46140000	46240000
Human_boundary_366	Human_10	46300000	46400000
Human_boundary_367	Human_10	46880000	46960000
Human_boundary_368	Human_10	47340000	47440000
Human_boundary_369	Human_10	48100000	48200000
Human_boundary_370	Human_10	49500000	49620000
Human_boundary_371	Human_10	49940000	50040000
Human_boundary_372	Human_10	50620000	50800000
Human_boundary_373	Human_10	52240000	52340000
Human_boundary_374	Human_10	52760000	52840000
Human_boundary_375	Human_10	58100000	58200000
Human_boundary_376	Human_10	59160000	59260000
Human_boundary_377	Human_10	60000000	60120000
Human_boundary_378	Human_10	60700000	60820000
Human_boundary_379	Human_10	62220000	62300000
Human_boundary_380	Human_10	62400000	62480000
Human_boundary_381	Human_10	63120000	63200000
Human_boundary_382	Human_10	63800000	63900000
Human_boundary_383	Human_10	67800000	67880000
Human_boundary_384	Human_10	68300000	68420000
Human_boundary_385	Human_10	68900000	69020000
Human_boundary_386	Human_10	69360000	69460000
Human_boundary_387	Human_10	69920000	70000000
Human_boundary_388	Human_10	70120000	70200000
Human_boundary_389	Human_10	70360000	70480000
Human_boundary_390	Human_10	70860000	70960000
Human_boundary_391	Human_10	71260000	71340000
Human_boundary_392	Human_10	71720000	71860000
Human_boundary_393	Human_10	72320000	72400000
Human_boundary_394	Human_10	73120000	73280000
Human_boundary_395	Human_10	73680000	73840000
Human_boundary_396	Human_10	74080000	74160000
Human_boundary_397	Human_10	75220000	75300000
Human_boundary_398	Human_10	77100000	77180000
Human_boundary_399	Human_10	77760000	77860000
Human_boundary_400	Human_10	77980000	78060000
Human_boundary_401	Human_10	79240000	79400000
Human_boundary_402	Human_10	79440000	79540000
Human_boundary_403	Human_10	79760000	79860000
Human_boundary_404	Human_10	80240000	80380000
Human_boundary_405	Human_10	84080000	84180000
Human_boundary_406	Human_10	84500000	84580000
Human_boundary_407	Human_10	86360000	86440000
Human_boundary_408	Human_10	86900000	86980000
Human_boundary_409	Human_10	87120000	87340000
Human_boundary_410	Human_10	88780000	88860000
Human_boundary_411	Human_10	88980000	89060000
Human_boundary_412	Human_10	89200000	89300000
Human_boundary_413	Human_10	90820000	90920000
Human_boundary_414	Human_10	91240000	91340000
Human_boundary_415	Human_10	91900000	92020000
Human_boundary_416	Human_10	92440000	92540000
Human_boundary_417	Human_10	93660000	93760000
Human_boundary_418	Human_10	94500000	94600000
Human_boundary_419	Human_10	95580000	95700000
Human_boundary_420	Human_10	95840000	96020000
Human_boundary_421	Human_10	96320000	96400000
Human_boundary_422	Human_10	97260000	97340000
Human_boundary_423	Human_10	97380000	97460000
Human_boundary_424	Human_10	97620000	97780000
Human_boundary_425	Human_10	98380000	98480000
Human_boundary_426	Human_10	99580000	99660000
Human_boundary_427	Human_10	99700000	99780000
Human_boundary_428	Human_10	100200000	100320000
Human_boundary_429	Human_10	100500000	100580000
Human_boundary_430	Human_10	100880000	101060000
Human_boundary_431	Human_10	101760000	101840000
Human_boundary_432	Human_10	102080000	102180000
Human_boundary_433	Human_10	102620000	102740000
Human_boundary_434	Human_10	103460000	103640000
Human_boundary_435	Human_10	103820000	103920000
Human_boundary_436	Human_10	104320000	104400000
Human_boundary_437	Human_10	106560000	106700000
Human_boundary_438	Human_10	109820000	109900000
Human_boundary_439	Human_10	110260000	110340000
Human_boundary_440	Human_10	110540000	110660000
Human_boundary_441	Human_10	112360000	112480000
Human_boundary_442	Human_10	113560000	113720000
Human_boundary_443	Human_10	114080000	114220000
Human_boundary_444	Human_10	114820000	114900000
Human_boundary_445	Human_10	115100000	115200000
Human_boundary_446	Human_10	116480000	116660000
Human_boundary_447	Human_10	117160000	117240000
Human_boundary_448	Human_10	118520000	118600000
Human_boundary_449	Human_10	119000000	119120000
Human_boundary_450	Human_10	119560000	119720000
Human_boundary_451	Human_10	119860000	119940000
Human_boundary_452	Human_10	120840000	120960000
Human_boundary_453	Human_10	121880000	122020000
Human_boundary_454	Human_10	122500000	122580000
Human_boundary_455	Human_10	122680000	122760000
Human_boundary_456	Human_10	122920000	123060000
Human_boundary_457	Human_10	123520000	123620000
Human_boundary_458	Human_10	123940000	124020000
Human_boundary_459	Human_10	124440000	124520000
Human_boundary_460	Human_10	125700000	125860000
Human_boundary_461	Human_10	127980000	128060000
Human_boundary_462	Human_10	128160000	128240000
Human_boundary_463	Human_10	130140000	130260000
Human_boundary_464	Human_10	131820000	131900000
Human_boundary_465	Human_10	132120000	132200000
Human_boundary_466	Human_10	133757422	133837422
Human_boundary_467	Human_11	0	40000
Human_boundary_468	Human_11	480000	560000
Human_boundary_469	Human_11	720000	860000
Human_boundary_470	Human_11	1480000	1640000
Human_boundary_471	Human_11	2140000	2220000
Human_boundary_472	Human_11	2860000	3000000
Human_boundary_473	Human_11	3380000	3460000
Human_boundary_474	Human_11	3540000	3680000
Human_boundary_475	Human_11	4080000	4160000
Human_boundary_476	Human_11	5360000	5480000
Human_boundary_477	Human_11	5880000	6020000
Human_boundary_478	Human_11	6320000	6420000
Human_boundary_479	Human_11	6680000	6820000
Human_boundary_480	Human_11	8080000	8200000
Human_boundary_481	Human_11	8540000	8640000
Human_boundary_482	Human_11	8940000	9040000
Human_boundary_483	Human_11	9400000	9560000
Human_boundary_484	Human_11	10360000	10440000
Human_boundary_485	Human_11	10720000	10800000
Human_boundary_486	Human_11	11880000	11960000
Human_boundary_487	Human_11	12000000	12080000
Human_boundary_488	Human_11	12240000	12320000
Human_boundary_489	Human_11	12900000	12980000
Human_boundary_490	Human_11	13360000	13520000
Human_boundary_491	Human_11	14220000	14300000
Human_boundary_492	Human_11	14480000	14560000
Human_boundary_493	Human_11	15180000	15300000
Human_boundary_494	Human_11	16720000	16820000
Human_boundary_495	Human_11	17500000	17640000
Human_boundary_496	Human_11	17960000	18040000
Human_boundary_497	Human_11	18180000	18260000
Human_boundary_498	Human_11	18760000	18840000
Human_boundary_499	Human_11	18900000	18980000
Human_boundary_500	Human_11	20400000	20480000
Human_boundary_501	Human_11	20600000	20680000
Human_boundary_502	Human_11	22140000	22220000
Human_boundary_503	Human_11	22260000	22340000
Human_boundary_504	Human_11	22760000	22880000
Human_boundary_505	Human_11	25900000	26020000
Human_boundary_506	Human_11	26240000	26320000
Human_boundary_507	Human_11	27140000	27220000
Human_boundary_508	Human_11	27460000	27540000
Human_boundary_509	Human_11	29320000	29440000
Human_boundary_510	Human_11	30280000	30380000
Human_boundary_511	Human_11	30900000	31060000
Human_boundary_512	Human_11	32780000	32920000
Human_boundary_513	Human_11	33740000	33880000
Human_boundary_514	Human_11	34460000	34540000
Human_boundary_515	Human_11	34860000	34940000
Human_boundary_516	Human_11	35380000	35520000
Human_boundary_517	Human_11	36480000	36560000
Human_boundary_518	Human_11	36640000	36720000
Human_boundary_519	Human_11	39340000	39420000
Human_boundary_520	Human_11	39500000	39580000
Human_boundary_521	Human_11	41180000	41260000
Human_boundary_522	Human_11	41420000	41500000
Human_boundary_523	Human_11	43280000	43360000
Human_boundary_524	Human_11	43820000	43920000
Human_boundary_525	Human_11	44040000	44120000
Human_boundary_526	Human_11	44880000	44960000
Human_boundary_527	Human_11	45760000	45880000
Human_boundary_528	Human_11	46300000	46400000
Human_boundary_529	Human_11	47600000	47680000
Human_boundary_530	Human_11	47800000	47880000
Human_boundary_531	Human_11	48080000	48200000
Human_boundary_532	Human_11	50200000	50300000
Human_boundary_533	Human_11	50780000	50860000
Human_boundary_534	Human_11	54500000	54580000
Human_boundary_535	Human_11	56720000	56860000
Human_boundary_536	Human_11	57240000	57360000
Human_boundary_537	Human_11	58500000	58580000
Human_boundary_538	Human_11	58620000	58700000
Human_boundary_539	Human_11	59400000	59480000
Human_boundary_540	Human_11	59520000	59600000
Human_boundary_541	Human_11	60700000	60800000
Human_boundary_542	Human_11	61180000	61280000
Human_boundary_543	Human_11	61620000	61800000
Human_boundary_544	Human_11	62320000	62420000
Human_boundary_545	Human_11	62840000	62940000
Human_boundary_546	Human_11	63220000	63300000
Human_boundary_547	Human_11	63420000	63500000
Human_boundary_548	Human_11	63720000	63800000
Human_boundary_549	Human_11	63940000	64020000
Human_boundary_550	Human_11	64140000	64220000
Human_boundary_551	Human_11	64740000	64820000
Human_boundary_552	Human_11	65060000	65180000
Human_boundary_553	Human_11	65480000	65560000
Human_boundary_554	Human_11	65820000	65900000
Human_boundary_555	Human_11	66020000	66100000
Human_boundary_556	Human_11	66220000	66320000
Human_boundary_557	Human_11	67660000	67740000
Human_boundary_558	Human_11	67860000	67960000
Human_boundary_559	Human_11	68420000	68500000
Human_boundary_560	Human_11	69040000	69120000
Human_boundary_561	Human_11	69640000	69720000
Human_boundary_562	Human_11	70380000	70460000
Human_boundary_563	Human_11	71600000	71680000
Human_boundary_564	Human_11	72420000	72520000
Human_boundary_565	Human_11	73300000	73400000
Human_boundary_566	Human_11	73640000	73720000
Human_boundary_567	Human_11	73920000	74000000
Human_boundary_568	Human_11	74720000	74800000
Human_boundary_569	Human_11	74880000	74960000
Human_boundary_570	Human_11	75220000	75340000
Human_boundary_571	Human_11	75500000	75620000
Human_boundary_572	Human_11	76660000	76760000
Human_boundary_573	Human_11	77000000	77120000
Human_boundary_574	Human_11	77600000	77700000
Human_boundary_575	Human_11	78040000	78140000
Human_boundary_576	Human_11	78540000	78620000
Human_boundary_577	Human_11	81160000	81240000
Human_boundary_578	Human_11	81480000	81560000
Human_boundary_579	Human_11	82580000	82720000
Human_boundary_580	Human_11	83160000	83320000
Human_boundary_581	Human_11	83780000	83880000
Human_boundary_582	Human_11	84500000	84580000
Human_boundary_583	Human_11	84640000	84720000
Human_boundary_584	Human_11	85540000	85640000
Human_boundary_585	Human_11	86260000	86340000
Human_boundary_586	Human_11	86400000	86480000
Human_boundary_587	Human_11	86820000	86960000
Human_boundary_588	Human_11	87260000	87360000
Human_boundary_589	Human_11	89000000	89160000
Human_boundary_590	Human_11	89740000	89900000
Human_boundary_591	Human_11	90000000	90180000
Human_boundary_592	Human_11	92880000	92960000
Human_boundary_593	Human_11	93680000	93800000
Human_boundary_594	Human_11	94460000	94620000
Human_boundary_595	Human_11	94940000	95080000
Human_boundary_596	Human_11	95740000	95820000
Human_boundary_597	Human_11	96400000	96480000
Human_boundary_598	Human_11	98940000	99080000
Human_boundary_599	Human_11	100460000	100540000
Human_boundary_600	Human_11	100620000	100700000
Human_boundary_601	Human_11	100940000	101020000
Human_boundary_602	Human_11	101340000	101420000
Human_boundary_603	Human_11	101980000	102140000
Human_boundary_604	Human_11	102660000	102740000
Human_boundary_605	Human_11	102780000	102860000
Human_boundary_606	Human_11	103040000	103140000
Human_boundary_607	Human_11	103580000	103680000
Human_boundary_608	Human_11	105960000	106060000
Human_boundary_609	Human_11	107480000	107580000
Human_boundary_610	Human_11	107940000	108060000
Human_boundary_611	Human_11	108620000	108700000
Human_boundary_612	Human_11	109900000	109980000
Human_boundary_613	Human_11	110140000	110220000
Human_boundary_614	Human_11	110400000	110480000
Human_boundary_615	Human_11	111420000	111600000
Human_boundary_616	Human_11	112040000	112140000
Human_boundary_617	Human_11	113260000	113340000
Human_boundary_618	Human_11	113760000	113940000
Human_boundary_619	Human_11	114220000	114320000
Human_boundary_620	Human_11	114600000	114780000
Human_boundary_621	Human_11	116680000	116780000
Human_boundary_622	Human_11	117180000	117260000
Human_boundary_623	Human_11	117360000	117440000
Human_boundary_624	Human_11	118320000	118420000
Human_boundary_625	Human_11	118500000	118600000
Human_boundary_626	Human_11	118980000	119120000
Human_boundary_627	Human_11	119280000	119380000
Human_boundary_628	Human_11	119440000	119520000
Human_boundary_629	Human_11	120260000	120360000
Human_boundary_630	Human_11	121560000	121640000
Human_boundary_631	Human_11	122540000	122660000
Human_boundary_632	Human_11	123020000	123100000
Human_boundary_633	Human_11	123560000	123640000
Human_boundary_634	Human_11	123700000	123780000
Human_boundary_635	Human_11	125840000	125940000
Human_boundary_636	Human_11	126220000	126320000
Human_boundary_637	Human_11	127340000	127420000
Human_boundary_638	Human_11	127780000	127860000
Human_boundary_639	Human_11	128940000	129100000
Human_boundary_640	Human_11	129780000	129920000
Human_boundary_641	Human_11	130120000	130220000
Human_boundary_642	Human_11	130880000	130960000
Human_boundary_643	Human_11	131640000	131720000
Human_boundary_644	Human_11	133060000	133140000
Human_boundary_645	Human_11	133260000	133340000
Human_boundary_646	Human_11	133780000	133940000
Human_boundary_647	Human_11	135046622	135126622
Human_boundary_648	Human_12	0	40000
Human_boundary_649	Human_12	1580000	1680000
Human_boundary_650	Human_12	2660000	2740000
Human_boundary_651	Human_12	2780000	2860000
Human_boundary_652	Human_12	3000000	3100000
Human_boundary_653	Human_12	3240000	3320000
Human_boundary_654	Human_12	3740000	3900000
Human_boundary_655	Human_12	4740000	4860000
Human_boundary_656	Human_12	6000000	6100000
Human_boundary_657	Human_12	6260000	6360000
Human_boundary_658	Human_12	6520000	6620000
Human_boundary_659	Human_12	6820000	6920000
Human_boundary_660	Human_12	7600000	7680000
Human_boundary_661	Human_12	7800000	7880000
Human_boundary_662	Human_12	8040000	8140000
Human_boundary_663	Human_12	8220000	8380000
Human_boundary_664	Human_12	8420000	8500000
Human_boundary_665	Human_12	9040000	9120000
Human_boundary_666	Human_12	9260000	9340000
Human_boundary_667	Human_12	10660000	10800000
Human_boundary_668	Human_12	11460000	11560000
Human_boundary_669	Human_12	12000000	12100000
Human_boundary_670	Human_12	12320000	12400000
Human_boundary_671	Human_12	12740000	12820000
Human_boundary_672	Human_12	13200000	13280000
Human_boundary_673	Human_12	15480000	15580000
Human_boundary_674	Human_12	15880000	16020000
Human_boundary_675	Human_12	18060000	18140000
Human_boundary_676	Human_12	19260000	19340000
Human_boundary_677	Human_12	19400000	19480000
Human_boundary_678	Human_12	20640000	20720000
Human_boundary_679	Human_12	20840000	20920000
Human_boundary_680	Human_12	21980000	22080000
Human_boundary_681	Human_12	22440000	22520000
Human_boundary_682	Human_12	22640000	22720000
Human_boundary_683	Human_12	24780000	24880000
Human_boundary_684	Human_12	25100000	25200000
Human_boundary_685	Human_12	26040000	26120000
Human_boundary_686	Human_12	26860000	26940000
Human_boundary_687	Human_12	27280000	27440000
Human_boundary_688	Human_12	27660000	27740000
Human_boundary_689	Human_12	29320000	29420000
Human_boundary_690	Human_12	31220000	31340000
Human_boundary_691	Human_12	32320000	32400000
Human_boundary_692	Human_12	32700000	32800000
Human_boundary_693	Human_12	34280000	34380000
Human_boundary_694	Human_12	34960000	35060000
Human_boundary_695	Human_12	35220000	35300000
Human_boundary_696	Human_12	35440000	35520000
Human_boundary_697	Human_12	35780000	35880000
Human_boundary_698	Human_12	35980000	36140000
Human_boundary_699	Human_12	36320000	36440000
Human_boundary_700	Human_12	36500000	36580000
Human_boundary_701	Human_12	36940000	37020000
Human_boundary_702	Human_12	37140000	37280000
Human_boundary_703	Human_12	39140000	39220000
Human_boundary_704	Human_12	39260000	39340000
Human_boundary_705	Human_12	40100000	40180000
Human_boundary_706	Human_12	40900000	40980000
Human_boundary_707	Human_12	41980000	42140000
Human_boundary_708	Human_12	42340000	42420000
Human_boundary_709	Human_12	42600000	42680000
Human_boundary_710	Human_12	43340000	43480000
Human_boundary_711	Human_12	43860000	43960000
Human_boundary_712	Human_12	45000000	45160000
Human_boundary_713	Human_12	45720000	45800000
Human_boundary_714	Human_12	45940000	46020000
Human_boundary_715	Human_12	46980000	47060000
Human_boundary_716	Human_12	47920000	48000000
Human_boundary_717	Human_12	48160000	48240000
Human_boundary_718	Human_12	48780000	48880000
Human_boundary_719	Human_12	49540000	49660000
Human_boundary_720	Human_12	49700000	49780000
Human_boundary_721	Human_12	50700000	50800000
Human_boundary_722	Human_12	51000000	51140000
Human_boundary_723	Human_12	51340000	51440000
Human_boundary_724	Human_12	51940000	52020000
Human_boundary_725	Human_12	52960000	53080000
Human_boundary_726	Human_12	53260000	53380000
Human_boundary_727	Human_12	53480000	53580000
Human_boundary_728	Human_12	54180000	54260000
Human_boundary_729	Human_12	54440000	54540000
Human_boundary_730	Human_12	55600000	55780000
Human_boundary_731	Human_12	55920000	56000000
Human_boundary_732	Human_12	56060000	56140000
Human_boundary_733	Human_12	56440000	56520000
Human_boundary_734	Human_12	56600000	56680000
Human_boundary_735	Human_12	57220000	57320000
Human_boundary_736	Human_12	57720000	57820000
Human_boundary_737	Human_12	57880000	57960000
Human_boundary_738	Human_12	59140000	59220000
Human_boundary_739	Human_12	60500000	60680000
Human_boundary_740	Human_12	62180000	62300000
Human_boundary_741	Human_12	63040000	63120000
Human_boundary_742	Human_12	63780000	63860000
Human_boundary_743	Human_12	64380000	64540000
Human_boundary_744	Human_12	64720000	64800000
Human_boundary_745	Human_12	66720000	66800000
Human_boundary_746	Human_12	66940000	67020000
Human_boundary_747	Human_12	68120000	68240000
Human_boundary_748	Human_12	68780000	68880000
Human_boundary_749	Human_12	69040000	69120000
Human_boundary_750	Human_12	69260000	69340000
Human_boundary_751	Human_12	69540000	69700000
Human_boundary_752	Human_12	71720000	71800000
Human_boundary_753	Human_12	74480000	74560000
Human_boundary_754	Human_12	74620000	74700000
Human_boundary_755	Human_12	75260000	75340000
Human_boundary_756	Human_12	75460000	75540000
Human_boundary_757	Human_12	76000000	76100000
Human_boundary_758	Human_12	76560000	76640000
Human_boundary_759	Human_12	76760000	76840000
Human_boundary_760	Human_12	77000000	77080000
Human_boundary_761	Human_12	77920000	78000000
Human_boundary_762	Human_12	78100000	78180000
Human_boundary_763	Human_12	79320000	79420000
Human_boundary_764	Human_12	80160000	80240000
Human_boundary_765	Human_12	80320000	80400000
Human_boundary_766	Human_12	81320000	81400000
Human_boundary_767	Human_12	81600000	81680000
Human_boundary_768	Human_12	82300000	82400000
Human_boundary_769	Human_12	85020000	85160000
Human_boundary_770	Human_12	85840000	85980000
Human_boundary_771	Human_12	88020000	88100000
Human_boundary_772	Human_12	88960000	89040000
Human_boundary_773	Human_12	89500000	89580000
Human_boundary_774	Human_12	90920000	91000000
Human_boundary_775	Human_12	91320000	91420000
Human_boundary_776	Human_12	92680000	92800000
Human_boundary_777	Human_12	93400000	93480000
Human_boundary_778	Human_12	94080000	94160000
Human_boundary_779	Human_12	94500000	94580000
Human_boundary_780	Human_12	94960000	95120000
Human_boundary_781	Human_12	95520000	95620000
Human_boundary_782	Human_12	95800000	95880000
Human_boundary_783	Human_12	95980000	96060000
Human_boundary_784	Human_12	96500000	96580000
Human_boundary_785	Human_12	98380000	98460000
Human_boundary_786	Human_12	98640000	98720000
Human_boundary_787	Human_12	99740000	99820000
Human_boundary_788	Human_12	100620000	100700000
Human_boundary_789	Human_12	100760000	100840000
Human_boundary_790	Human_12	101260000	101440000
Human_boundary_791	Human_12	102820000	102980000
Human_boundary_792	Human_12	103720000	103800000
Human_boundary_793	Human_12	103920000	104000000
Human_boundary_794	Human_12	105060000	105220000
Human_boundary_795	Human_12	105340000	105440000
Human_boundary_796	Human_12	106280000	106400000
Human_boundary_797	Human_12	107060000	107140000
Human_boundary_798	Human_12	107600000	107720000
Human_boundary_799	Human_12	108480000	108580000
Human_boundary_800	Human_12	109380000	109540000
Human_boundary_801	Human_12	109740000	109820000
Human_boundary_802	Human_12	109940000	110020000
Human_boundary_803	Human_12	110380000	110480000
Human_boundary_804	Human_12	110580000	110660000
Human_boundary_805	Human_12	110800000	110960000
Human_boundary_806	Human_12	111280000	111420000
Human_boundary_807	Human_12	111640000	111720000
Human_boundary_808	Human_12	111820000	111900000
Human_boundary_809	Human_12	112400000	112560000
Human_boundary_810	Human_12	113900000	113980000
Human_boundary_811	Human_12	114500000	114640000
Human_boundary_812	Human_12	115900000	116000000
Human_boundary_813	Human_12	117120000	117200000
Human_boundary_814	Human_12	117840000	117920000
Human_boundary_815	Human_12	118020000	118100000
Human_boundary_816	Human_12	118340000	118420000
Human_boundary_817	Human_12	120060000	120140000
Human_boundary_818	Human_12	121220000	121340000
Human_boundary_819	Human_12	121420000	121500000
Human_boundary_820	Human_12	121600000	121740000
Human_boundary_821	Human_12	122180000	122260000
Human_boundary_822	Human_12	122300000	122380000
Human_boundary_823	Human_12	122480000	122560000
Human_boundary_824	Human_12	122720000	122820000
Human_boundary_825	Human_12	123220000	123300000
Human_boundary_826	Human_12	123580000	123720000
Human_boundary_827	Human_12	123980000	124080000
Human_boundary_828	Human_12	124300000	124400000
Human_boundary_829	Human_12	124920000	125040000
Human_boundary_830	Human_12	127340000	127440000
Human_boundary_831	Human_12	128080000	128160000
Human_boundary_832	Human_12	128200000	128280000
Human_boundary_833	Human_12	130000000	130080000
Human_boundary_834	Human_12	130720000	130800000
Human_boundary_835	Human_12	132060000	132180000
Human_boundary_836	Human_12	132860000	132940000
Human_boundary_837	Human_12	133235309	133315309
Human_boundary_838	Human_13	0	40000
Human_boundary_839	Human_13	19580000	19660000
Human_boundary_840	Human_13	19920000	20060000
Human_boundary_841	Human_13	20900000	20980000
Human_boundary_842	Human_13	21440000	21600000
Human_boundary_843	Human_13	23280000	23380000
Human_boundary_844	Human_13	23860000	23940000
Human_boundary_845	Human_13	23980000	24060000
Human_boundary_846	Human_13	24220000	24300000
Human_boundary_847	Human_13	24740000	24820000
Human_boundary_848	Human_13	24940000	25020000
Human_boundary_849	Human_13	25100000	25180000
Human_boundary_850	Human_13	26060000	26200000
Human_boundary_851	Human_13	26860000	26980000
Human_boundary_852	Human_13	27320000	27420000
Human_boundary_853	Human_13	27960000	28080000
Human_boundary_854	Human_13	29340000	29520000
Human_boundary_855	Human_13	30080000	30160000
Human_boundary_856	Human_13	31120000	31220000
Human_boundary_857	Human_13	31780000	31860000
Human_boundary_858	Human_13	32280000	32360000
Human_boundary_859	Human_13	32540000	32620000
Human_boundary_860	Human_13	33700000	33820000
Human_boundary_861	Human_13	35140000	35240000
Human_boundary_862	Human_13	35920000	36000000
Human_boundary_863	Human_13	36240000	36320000
Human_boundary_864	Human_13	36380000	36460000
Human_boundary_865	Human_13	36960000	37040000
Human_boundary_866	Human_13	37580000	37660000
Human_boundary_867	Human_13	38880000	39000000
Human_boundary_868	Human_13	39620000	39720000
Human_boundary_869	Human_13	40740000	40820000
Human_boundary_870	Human_13	41020000	41100000
Human_boundary_871	Human_13	42200000	42340000
Human_boundary_872	Human_13	43840000	43920000
Human_boundary_873	Human_13	44420000	44520000
Human_boundary_874	Human_13	44960000	45060000
Human_boundary_875	Human_13	45320000	45400000
Human_boundary_876	Human_13	45460000	45540000
Human_boundary_877	Human_13	46260000	46340000
Human_boundary_878	Human_13	46440000	46520000
Human_boundary_879	Human_13	46720000	46800000
Human_boundary_880	Human_13	48040000	48140000
Human_boundary_881	Human_13	49180000	49340000
Human_boundary_882	Human_13	49580000	49680000
Human_boundary_883	Human_13	51080000	51160000
Human_boundary_884	Human_13	52220000	52300000
Human_boundary_885	Human_13	52480000	52560000
Human_boundary_886	Human_13	57080000	57160000
Human_boundary_887	Human_13	57500000	57580000
Human_boundary_888	Human_13	60400000	60520000
Human_boundary_889	Human_13	61680000	61760000
Human_boundary_890	Human_13	62040000	62120000
Human_boundary_891	Human_13	63820000	63900000
Human_boundary_892	Human_13	64400000	64480000
Human_boundary_893	Human_13	65600000	65680000
Human_boundary_894	Human_13	67260000	67340000
Human_boundary_895	Human_13	67400000	67480000
Human_boundary_896	Human_13	72680000	72800000
Human_boundary_897	Human_13	73660000	73760000
Human_boundary_898	Human_13	75500000	75580000
Human_boundary_899	Human_13	75820000	75900000
Human_boundary_900	Human_13	76960000	77080000
Human_boundary_901	Human_13	77600000	77680000
Human_boundary_902	Human_13	77900000	77980000
Human_boundary_903	Human_13	79000000	79080000
Human_boundary_904	Human_13	79340000	79420000
Human_boundary_905	Human_13	81020000	81140000
Human_boundary_906	Human_13	84800000	84940000
Human_boundary_907	Human_13	85860000	85940000
Human_boundary_908	Human_13	86220000	86300000
Human_boundary_909	Human_13	91020000	91100000
Human_boundary_910	Human_13	91340000	91420000
Human_boundary_911	Human_13	94400000	94480000
Human_boundary_912	Human_13	94600000	94680000
Human_boundary_913	Human_13	95120000	95200000
Human_boundary_914	Human_13	95420000	95520000
Human_boundary_915	Human_13	95800000	95880000
Human_boundary_916	Human_13	95960000	96040000
Human_boundary_917	Human_13	96960000	97060000
Human_boundary_918	Human_13	97760000	97880000
Human_boundary_919	Human_13	98400000	98480000
Human_boundary_920	Human_13	99000000	99080000
Human_boundary_921	Human_13	99220000	99300000
Human_boundary_922	Human_13	99400000	99480000
Human_boundary_923	Human_13	99540000	99620000
Human_boundary_924	Human_13	100520000	100640000
Human_boundary_925	Human_13	101080000	101160000
Human_boundary_926	Human_13	102820000	102920000
Human_boundary_927	Human_13	106900000	106980000
Human_boundary_928	Human_13	107100000	107180000
Human_boundary_929	Human_13	108160000	108240000
Human_boundary_930	Human_13	108860000	108940000
Human_boundary_931	Human_13	110100000	110200000
Human_boundary_932	Human_13	110440000	110540000
Human_boundary_933	Human_13	111280000	111420000
Human_boundary_934	Human_13	112900000	112980000
Human_boundary_935	Human_13	113440000	113620000
Human_boundary_936	Human_13	114324328	114404328
Human_boundary_937	Human_14	0	40000
Human_boundary_938	Human_14	20940000	21020000
Human_boundary_939	Human_14	21080000	21220000
Human_boundary_940	Human_14	21560000	21640000
Human_boundary_941	Human_14	22040000	22120000
Human_boundary_942	Human_14	23080000	23160000
Human_boundary_943	Human_14	23280000	23360000
Human_boundary_944	Human_14	24420000	24560000
Human_boundary_945	Human_14	25120000	25200000
Human_boundary_946	Human_14	25400000	25480000
Human_boundary_947	Human_14	27600000	27680000
Human_boundary_948	Human_14	27720000	27800000
Human_boundary_949	Human_14	28600000	28680000
Human_boundary_950	Human_14	29480000	29580000
Human_boundary_951	Human_14	30520000	30680000
Human_boundary_952	Human_14	31320000	31460000
Human_boundary_953	Human_14	32520000	32600000
Human_boundary_954	Human_14	34380000	34460000
Human_boundary_955	Human_14	34500000	34580000
Human_boundary_956	Human_14	34980000	35140000
Human_boundary_957	Human_14	35780000	35900000
Human_boundary_958	Human_14	37160000	37240000
Human_boundary_959	Human_14	37840000	37920000
Human_boundary_960	Human_14	39020000	39140000
Human_boundary_961	Human_14	39400000	39480000
Human_boundary_962	Human_14	41480000	41560000
Human_boundary_963	Human_14	41800000	41880000
Human_boundary_964	Human_14	44840000	44920000
Human_boundary_965	Human_14	45240000	45360000
Human_boundary_966	Human_14	49540000	49640000
Human_boundary_967	Human_14	50080000	50160000
Human_boundary_968	Human_14	50500000	50580000
Human_boundary_969	Human_14	50840000	50920000
Human_boundary_970	Human_14	51180000	51280000
Human_boundary_971	Human_14	51940000	52020000
Human_boundary_972	Human_14	52100000	52180000
Human_boundary_973	Human_14	52240000	52320000
Human_boundary_974	Human_14	53040000	53120000
Human_boundary_975	Human_14	53260000	53340000
Human_boundary_976	Human_14	54400000	54520000
Human_boundary_977	Human_14	54980000	55080000
Human_boundary_978	Human_14	56440000	56540000
Human_boundary_979	Human_14	57340000	57480000
Human_boundary_980	Human_14	58060000	58140000
Human_boundary_981	Human_14	58360000	58440000
Human_boundary_982	Human_14	59060000	59160000
Human_boundary_983	Human_14	59440000	59580000
Human_boundary_984	Human_14	60160000	60240000
Human_boundary_985	Human_14	60280000	60360000
Human_boundary_986	Human_14	61260000	61340000
Human_boundary_987	Human_14	61820000	61920000
Human_boundary_988	Human_14	62100000	62180000
Human_boundary_989	Human_14	63300000	63420000
Human_boundary_990	Human_14	64280000	64380000
Human_boundary_991	Human_14	64460000	64560000
Human_boundary_992	Human_14	64940000	65120000
Human_boundary_993	Human_14	66260000	66340000
Human_boundary_994	Human_14	66400000	66480000
Human_boundary_995	Human_14	67320000	67440000
Human_boundary_996	Human_14	67700000	67840000
Human_boundary_997	Human_14	68820000	68900000
Human_boundary_998	Human_14	69080000	69160000
Human_boundary_999	Human_14	69200000	69280000
Human_boundary_1000	Human_14	69460000	69580000
Human_boundary_1001	Human_14	69720000	69800000
Human_boundary_1002	Human_14	70940000	71060000
Human_boundary_1003	Human_14	72420000	72500000
Human_boundary_1004	Human_14	72960000	73080000
Human_boundary_1005	Human_14	73460000	73540000
Human_boundary_1006	Human_14	73600000	73760000
Human_boundary_1007	Human_14	74040000	74120000
Human_boundary_1008	Human_14	74800000	74960000
Human_boundary_1009	Human_14	75060000	75160000
Human_boundary_1010	Human_14	75260000	75360000
Human_boundary_1011	Human_14	75500000	75580000
Human_boundary_1012	Human_14	75620000	75700000
Human_boundary_1013	Human_14	75960000	76060000
Human_boundary_1014	Human_14	76640000	76720000
Human_boundary_1015	Human_14	76820000	76900000
Human_boundary_1016	Human_14	77700000	77800000
Human_boundary_1017	Human_14	78800000	78920000
Human_boundary_1018	Human_14	79980000	80100000
Human_boundary_1019	Human_14	81480000	81580000
Human_boundary_1020	Human_14	85520000	85660000
Human_boundary_1021	Human_14	87880000	87980000
Human_boundary_1022	Human_14	90220000	90300000
Human_boundary_1023	Human_14	90720000	90800000
Human_boundary_1024	Human_14	90840000	90920000
Human_boundary_1025	Human_14	91260000	91340000
Human_boundary_1026	Human_14	91400000	91480000
Human_boundary_1027	Human_14	91980000	92140000
Human_boundary_1028	Human_14	92760000	92880000
Human_boundary_1029	Human_14	93120000	93220000
Human_boundary_1030	Human_14	95340000	95480000
Human_boundary_1031	Human_14	95940000	96020000
Human_boundary_1032	Human_14	96060000	96140000
Human_boundary_1033	Human_14	96440000	96600000
Human_boundary_1034	Human_14	99420000	99520000
Human_boundary_1035	Human_14	99880000	100000000
Human_boundary_1036	Human_14	100180000	100360000
Human_boundary_1037	Human_14	100620000	100700000
Human_boundary_1038	Human_14	100840000	101020000
Human_boundary_1039	Human_14	101640000	101760000
Human_boundary_1040	Human_14	101920000	102000000
Human_boundary_1041	Human_14	102280000	102400000
Human_boundary_1042	Human_14	102920000	103100000
Human_boundary_1043	Human_14	103460000	103600000
Human_boundary_1044	Human_14	103660000	103800000
Human_boundary_1045	Human_14	104700000	104780000
Human_boundary_1046	Human_14	105040000	105120000
Human_boundary_1047	Human_14	105160000	105240000
Human_boundary_1048	Human_14	105480000	105620000
Human_boundary_1049	Human_14	105740000	105820000
Human_boundary_1050	Human_14	106840000	106920000
Human_boundary_1051	Human_15	0	40000
Human_boundary_1052	Human_15	22680000	22760000
Human_boundary_1053	Human_15	23080000	23160000
Human_boundary_1054	Human_15	23240000	23320000
Human_boundary_1055	Human_15	24540000	24660000
Human_boundary_1056	Human_15	25280000	25360000
Human_boundary_1057	Human_15	25440000	25520000
Human_boundary_1058	Human_15	26840000	26920000
Human_boundary_1059	Human_15	28280000	28360000
Human_boundary_1060	Human_15	28440000	28520000
Human_boundary_1061	Human_15	29040000	29160000
Human_boundary_1062	Human_15	29680000	29780000
Human_boundary_1063	Human_15	30060000	30140000
Human_boundary_1064	Human_15	30440000	30520000
Human_boundary_1065	Human_15	31560000	31700000
Human_boundary_1066	Human_15	32140000	32320000
Human_boundary_1067	Human_15	33160000	33240000
Human_boundary_1068	Human_15	34000000	34080000
Human_boundary_1069	Human_15	34360000	34440000
Human_boundary_1070	Human_15	34560000	34640000
Human_boundary_1071	Human_15	34920000	35020000
Human_boundary_1072	Human_15	37880000	38000000
Human_boundary_1073	Human_15	38400000	38480000
Human_boundary_1074	Human_15	38640000	38740000
Human_boundary_1075	Human_15	39740000	39820000
Human_boundary_1076	Human_15	39980000	40080000
Human_boundary_1077	Human_15	40400000	40560000
Human_boundary_1078	Human_15	41280000	41440000
Human_boundary_1079	Human_15	41820000	41900000
Human_boundary_1080	Human_15	41940000	42020000
Human_boundary_1081	Human_15	42440000	42520000
Human_boundary_1082	Human_15	42620000	42700000
Human_boundary_1083	Human_15	43280000	43420000
Human_boundary_1084	Human_15	43740000	43840000
Human_boundary_1085	Human_15	44520000	44600000
Human_boundary_1086	Human_15	45580000	45720000
Human_boundary_1087	Human_15	47040000	47200000
Human_boundary_1088	Human_15	48280000	48360000
Human_boundary_1089	Human_15	49120000	49220000
Human_boundary_1090	Human_15	50300000	50380000
Human_boundary_1091	Human_15	50440000	50520000
Human_boundary_1092	Human_15	51400000	51480000
Human_boundary_1093	Human_15	51560000	51640000
Human_boundary_1094	Human_15	52120000	52280000
Human_boundary_1095	Human_15	52720000	52820000
Human_boundary_1096	Human_15	55120000	55220000
Human_boundary_1097	Human_15	56400000	56500000
Human_boundary_1098	Human_15	57520000	57600000
Human_boundary_1099	Human_15	58160000	58240000
Human_boundary_1100	Human_15	58900000	58980000
Human_boundary_1101	Human_15	59620000	59720000
Human_boundary_1102	Human_15	60300000	60380000
Human_boundary_1103	Human_15	62260000	62360000
Human_boundary_1104	Human_15	62700000	62800000
Human_boundary_1105	Human_15	63040000	63180000
Human_boundary_1106	Human_15	63560000	63660000
Human_boundary_1107	Human_15	64080000	64200000
Human_boundary_1108	Human_15	64340000	64440000
Human_boundary_1109	Human_15	64640000	64780000
Human_boundary_1110	Human_15	65140000	65220000
Human_boundary_1111	Human_15	65260000	65340000
Human_boundary_1112	Human_15	65840000	65940000
Human_boundary_1113	Human_15	66460000	66600000
Human_boundary_1114	Human_15	67780000	67880000
Human_boundary_1115	Human_15	68200000	68280000
Human_boundary_1116	Human_15	68900000	69040000
Human_boundary_1117	Human_15	69380000	69500000
Human_boundary_1118	Human_15	70620000	70700000
Human_boundary_1119	Human_15	70780000	70920000
Human_boundary_1120	Human_15	72140000	72280000
Human_boundary_1121	Human_15	72540000	72700000
Human_boundary_1122	Human_15	73180000	73320000
Human_boundary_1123	Human_15	73880000	74000000
Human_boundary_1124	Human_15	74300000	74400000
Human_boundary_1125	Human_15	74920000	75040000
Human_boundary_1126	Human_15	75300000	75400000
Human_boundary_1127	Human_15	75660000	75740000
Human_boundary_1128	Human_15	76880000	76960000
Human_boundary_1129	Human_15	77860000	77940000
Human_boundary_1130	Human_15	78220000	78340000
Human_boundary_1131	Human_15	78480000	78640000
Human_boundary_1132	Human_15	78860000	78960000
Human_boundary_1133	Human_15	80140000	80220000
Human_boundary_1134	Human_15	80380000	80460000
Human_boundary_1135	Human_15	80940000	81120000
Human_boundary_1136	Human_15	81220000	81320000
Human_boundary_1137	Human_15	82400000	82520000
Human_boundary_1138	Human_15	82980000	83100000
Human_boundary_1139	Human_15	84140000	84220000
Human_boundary_1140	Human_15	84460000	84540000
Human_boundary_1141	Human_15	85140000	85300000
Human_boundary_1142	Human_15	85800000	85880000
Human_boundary_1143	Human_15	88580000	88660000
Human_boundary_1144	Human_15	88820000	88900000
Human_boundary_1145	Human_15	89300000	89380000
Human_boundary_1146	Human_15	90220000	90300000
Human_boundary_1147	Human_15	90900000	90980000
Human_boundary_1148	Human_15	92040000	92140000
Human_boundary_1149	Human_15	92720000	92840000
Human_boundary_1150	Human_15	92980000	93060000
Human_boundary_1151	Human_15	94280000	94420000
Human_boundary_1152	Human_15	97820000	97940000
Human_boundary_1153	Human_15	98380000	98460000
Human_boundary_1154	Human_15	99200000	99280000
Human_boundary_1155	Human_15	99760000	99920000
Human_boundary_1156	Human_15	100560000	100640000
Human_boundary_1157	Human_15	101240000	101320000
Human_boundary_1158	Human_15	101951189	102031189
Human_boundary_1159	Human_16	0	40000
Human_boundary_1160	Human_16	580000	720000
Human_boundary_1161	Human_16	1220000	1300000
Human_boundary_1162	Human_16	1380000	1460000
Human_boundary_1163	Human_16	1720000	1860000
Human_boundary_1164	Human_16	1920000	2000000
Human_boundary_1165	Human_16	2160000	2260000
Human_boundary_1166	Human_16	2500000	2580000
Human_boundary_1167	Human_16	2680000	2760000
Human_boundary_1168	Human_16	2900000	3200000
Human_boundary_1169	Human_16	3460000	3540000
Human_boundary_1170	Human_16	4380000	4520000
Human_boundary_1171	Human_16	5060000	5140000
Human_boundary_1172	Human_16	8400000	8480000
Human_boundary_1173	Human_16	8520000	8600000
Human_boundary_1174	Human_16	10900000	11020000
Human_boundary_1175	Human_16	12020000	12120000
Human_boundary_1176	Human_16	13840000	13940000
Human_boundary_1177	Human_16	14200000	14280000
Human_boundary_1178	Human_16	14660000	14840000
Human_boundary_1179	Human_16	15140000	15220000
Human_boundary_1180	Human_16	15280000	15360000
Human_boundary_1181	Human_16	15700000	15780000
Human_boundary_1182	Human_16	16240000	16320000
Human_boundary_1183	Human_16	16460000	16540000
Human_boundary_1184	Human_16	17420000	17500000
Human_boundary_1185	Human_16	17860000	17940000
Human_boundary_1186	Human_16	18200000	18280000
Human_boundary_1187	Human_16	18740000	18820000
Human_boundary_1188	Human_16	19460000	19580000
Human_boundary_1189	Human_16	19860000	19940000
Human_boundary_1190	Human_16	20520000	20600000
Human_boundary_1191	Human_16	21100000	21180000
Human_boundary_1192	Human_16	21380000	21520000
Human_boundary_1193	Human_16	22660000	22740000
Human_boundary_1194	Human_16	23420000	23500000
Human_boundary_1195	Human_16	23620000	23700000
Human_boundary_1196	Human_16	24460000	24560000
Human_boundary_1197	Human_16	25200000	25300000
Human_boundary_1198	Human_16	27100000	27200000
Human_boundary_1199	Human_16	27440000	27600000
Human_boundary_1200	Human_16	28580000	28660000
Human_boundary_1201	Human_16	28760000	28840000
Human_boundary_1202	Human_16	29140000	29220000
Human_boundary_1203	Human_16	29340000	29420000
Human_boundary_1204	Human_16	29600000	29680000
Human_boundary_1205	Human_16	30160000	30240000
Human_boundary_1206	Human_16	30280000	30360000
Human_boundary_1207	Human_16	30660000	30820000
Human_boundary_1208	Human_16	30880000	30980000
Human_boundary_1209	Human_16	31440000	31580000
Human_boundary_1210	Human_16	31880000	32060000
Human_boundary_1211	Human_16	32860000	32940000
Human_boundary_1212	Human_16	33000000	33080000
Human_boundary_1213	Human_16	33580000	33660000
Human_boundary_1214	Human_16	36220000	36300000
Human_boundary_1215	Human_16	46380000	46460000
Human_boundary_1216	Human_16	48180000	48280000
Human_boundary_1217	Human_16	48600000	48700000
Human_boundary_1218	Human_16	49340000	49440000
Human_boundary_1219	Human_16	49940000	50060000
Human_boundary_1220	Human_16	50320000	50500000
Human_boundary_1221	Human_16	50780000	50860000
Human_boundary_1222	Human_16	51980000	52100000
Human_boundary_1223	Human_16	53000000	53080000
Human_boundary_1224	Human_16	53360000	53540000
Human_boundary_1225	Human_16	55400000	55500000
Human_boundary_1226	Human_16	55820000	55980000
Human_boundary_1227	Human_16	56320000	56460000
Human_boundary_1228	Human_16	56680000	56800000
Human_boundary_1229	Human_16	57140000	57220000
Human_boundary_1230	Human_16	57260000	57340000
Human_boundary_1231	Human_16	57400000	57580000
Human_boundary_1232	Human_16	57960000	58060000
Human_boundary_1233	Human_16	58480000	58560000
Human_boundary_1234	Human_16	58720000	58800000
Human_boundary_1235	Human_16	62160000	62240000
Human_boundary_1236	Human_16	62500000	62580000
Human_boundary_1237	Human_16	65080000	65160000
Human_boundary_1238	Human_16	66340000	66420000
Human_boundary_1239	Human_16	66840000	66920000
Human_boundary_1240	Human_16	67140000	67240000
Human_boundary_1241	Human_16	67420000	67500000
Human_boundary_1242	Human_16	67900000	67980000
Human_boundary_1243	Human_16	68200000	68380000
Human_boundary_1244	Human_16	69300000	69380000
Human_boundary_1245	Human_16	69700000	69840000
Human_boundary_1246	Human_16	70240000	70320000
Human_boundary_1247	Human_16	70620000	70700000
Human_boundary_1248	Human_16	70740000	70820000
Human_boundary_1249	Human_16	71500000	71680000
Human_boundary_1250	Human_16	71940000	72060000
Human_boundary_1251	Human_16	74260000	74380000
Human_boundary_1252	Human_16	74620000	74740000
Human_boundary_1253	Human_16	75120000	75200000
Human_boundary_1254	Human_16	75400000	75480000
Human_boundary_1255	Human_16	75620000	75700000
Human_boundary_1256	Human_16	77160000	77240000
Human_boundary_1257	Human_16	77560000	77700000
Human_boundary_1258	Human_16	77980000	78120000
Human_boundary_1259	Human_16	80860000	80940000
[truncated: 2,308 more rows]

## Sheet: Mouse_TAD_boundaries
Supplementary Table 4. TAD boundaries position and conserved boundaries in 12 vertebrates
[truncated: 2,700 more rows]

[truncated: 8 more sheets: Pig_TAD_boundaries, Rabbit_TAD_boundaries, Rat_TAD_boundaries, Rhesus_TAD_boundaries, Sheep_TAD_boundaries, Zebrafish_TAD_boundaries, Specific boundaries, TAD boundaries cluster]
