# Supplementary material for: Tcbf: a novel user-friendly tool for pan-3D genome analysis of topologically associating domain in eukaryotic organisms
Source: Bioinformatics. 2023 Sep 19;39(9):btad576. doi: 10.1093/bioinformatics/btad576 (PMC10539074; doi:10.1093/bioinformatics/btad576)
Supplement: btad576_Supplementary_Data [file btad576_supplementary_data.zip › Supplementary_Table_5.xlsx]

## Sheet: Ahypogaea_TAD_boundaries
Supplementary Table 5. TAD boundaries position and conserved boundaries in 14 viridiplantae
Boundary name	chromosome	start	end
Ahypogaea_boundary_0	Ahypogaea_1	40000	120000
Ahypogaea_boundary_1	Ahypogaea_1	600000	680000
Ahypogaea_boundary_2	Ahypogaea_1	1840000	1920000
Ahypogaea_boundary_3	Ahypogaea_1	2400000	2480000
Ahypogaea_boundary_4	Ahypogaea_1	3000000	3080000
Ahypogaea_boundary_5	Ahypogaea_1	3880000	3960000
Ahypogaea_boundary_6	Ahypogaea_1	4320000	4400000
Ahypogaea_boundary_7	Ahypogaea_1	4640000	4720000
Ahypogaea_boundary_8	Ahypogaea_1	5400000	5480000
Ahypogaea_boundary_9	Ahypogaea_1	5800000	5880000
Ahypogaea_boundary_10	Ahypogaea_1	6960000	7040000
Ahypogaea_boundary_11	Ahypogaea_1	7240000	7320000
Ahypogaea_boundary_12	Ahypogaea_1	7600000	7680000
Ahypogaea_boundary_13	Ahypogaea_1	8320000	8400000
Ahypogaea_boundary_14	Ahypogaea_1	8640000	8720000
Ahypogaea_boundary_15	Ahypogaea_1	9080000	9160000
Ahypogaea_boundary_16	Ahypogaea_1	9480000	9560000
Ahypogaea_boundary_17	Ahypogaea_1	10280000	10360000
Ahypogaea_boundary_18	Ahypogaea_1	10560000	10640000
Ahypogaea_boundary_19	Ahypogaea_1	10880000	10960000
Ahypogaea_boundary_20	Ahypogaea_1	12520000	12600000
Ahypogaea_boundary_21	Ahypogaea_1	12880000	12960000
Ahypogaea_boundary_22	Ahypogaea_1	13280000	13360000
Ahypogaea_boundary_23	Ahypogaea_1	14120000	14200000
Ahypogaea_boundary_24	Ahypogaea_1	14400000	14480000
Ahypogaea_boundary_25	Ahypogaea_1	14880000	14960000
Ahypogaea_boundary_26	Ahypogaea_1	15320000	15400000
Ahypogaea_boundary_27	Ahypogaea_1	16000000	16080000
Ahypogaea_boundary_28	Ahypogaea_1	16200000	16280000
Ahypogaea_boundary_29	Ahypogaea_1	16640000	16720000
Ahypogaea_boundary_30	Ahypogaea_1	16840000	16920000
Ahypogaea_boundary_31	Ahypogaea_1	17200000	17280000
Ahypogaea_boundary_32	Ahypogaea_1	19160000	19240000
Ahypogaea_boundary_33	Ahypogaea_1	19480000	19560000
Ahypogaea_boundary_34	Ahypogaea_1	21200000	21280000
Ahypogaea_boundary_35	Ahypogaea_1	21400000	21480000
Ahypogaea_boundary_36	Ahypogaea_1	22080000	22160000
Ahypogaea_boundary_37	Ahypogaea_1	22600000	22680000
Ahypogaea_boundary_38	Ahypogaea_1	23080000	23160000
Ahypogaea_boundary_39	Ahypogaea_1	23880000	23960000
Ahypogaea_boundary_40	Ahypogaea_1	24200000	24280000
Ahypogaea_boundary_41	Ahypogaea_1	24480000	24560000
Ahypogaea_boundary_42	Ahypogaea_1	24640000	24720000
Ahypogaea_boundary_43	Ahypogaea_1	24880000	24960000
Ahypogaea_boundary_44	Ahypogaea_1	25320000	25400000
Ahypogaea_boundary_45	Ahypogaea_1	28080000	28160000
Ahypogaea_boundary_46	Ahypogaea_1	29320000	29400000
Ahypogaea_boundary_47	Ahypogaea_1	29840000	29920000
Ahypogaea_boundary_48	Ahypogaea_1	30280000	30360000
Ahypogaea_boundary_49	Ahypogaea_1	30400000	30480000
Ahypogaea_boundary_50	Ahypogaea_1	30840000	30920000
Ahypogaea_boundary_51	Ahypogaea_1	31200000	31280000
Ahypogaea_boundary_52	Ahypogaea_1	31560000	31640000
Ahypogaea_boundary_53	Ahypogaea_1	31920000	32000000
Ahypogaea_boundary_54	Ahypogaea_1	32560000	32640000
Ahypogaea_boundary_55	Ahypogaea_1	32760000	32840000
Ahypogaea_boundary_56	Ahypogaea_1	33640000	33720000
Ahypogaea_boundary_57	Ahypogaea_1	34680000	34760000
Ahypogaea_boundary_58	Ahypogaea_1	34880000	34960000
Ahypogaea_boundary_59	Ahypogaea_1	35400000	35480000
Ahypogaea_boundary_60	Ahypogaea_1	36240000	36320000
Ahypogaea_boundary_61	Ahypogaea_1	37080000	37160000
Ahypogaea_boundary_62	Ahypogaea_1	37400000	37480000
Ahypogaea_boundary_63	Ahypogaea_1	38120000	38200000
Ahypogaea_boundary_64	Ahypogaea_1	38480000	38560000
Ahypogaea_boundary_65	Ahypogaea_1	39920000	40000000
Ahypogaea_boundary_66	Ahypogaea_1	40400000	40480000
Ahypogaea_boundary_67	Ahypogaea_1	42240000	42320000
Ahypogaea_boundary_68	Ahypogaea_1	43200000	43280000
Ahypogaea_boundary_69	Ahypogaea_1	43680000	43760000
Ahypogaea_boundary_70	Ahypogaea_1	44320000	44400000
Ahypogaea_boundary_71	Ahypogaea_1	44560000	44640000
Ahypogaea_boundary_72	Ahypogaea_1	45480000	45560000
Ahypogaea_boundary_73	Ahypogaea_1	45760000	45840000
Ahypogaea_boundary_74	Ahypogaea_1	46160000	46240000
Ahypogaea_boundary_75	Ahypogaea_1	47240000	47320000
Ahypogaea_boundary_76	Ahypogaea_1	47680000	47760000
Ahypogaea_boundary_77	Ahypogaea_1	48640000	48720000
Ahypogaea_boundary_78	Ahypogaea_1	49080000	49160000
Ahypogaea_boundary_79	Ahypogaea_1	49720000	49800000
Ahypogaea_boundary_80	Ahypogaea_1	51040000	51120000
Ahypogaea_boundary_81	Ahypogaea_1	52200000	52280000
Ahypogaea_boundary_82	Ahypogaea_1	54360000	54440000
Ahypogaea_boundary_83	Ahypogaea_1	54920000	55000000
Ahypogaea_boundary_84	Ahypogaea_1	58280000	58360000
Ahypogaea_boundary_85	Ahypogaea_1	59720000	59800000
Ahypogaea_boundary_86	Ahypogaea_1	60040000	60120000
Ahypogaea_boundary_87	Ahypogaea_1	61840000	61920000
Ahypogaea_boundary_88	Ahypogaea_1	62160000	62240000
Ahypogaea_boundary_89	Ahypogaea_1	65720000	65800000
Ahypogaea_boundary_90	Ahypogaea_1	66120000	66200000
Ahypogaea_boundary_91	Ahypogaea_1	66880000	66960000
Ahypogaea_boundary_92	Ahypogaea_1	68680000	68760000
Ahypogaea_boundary_93	Ahypogaea_1	72200000	72280000
Ahypogaea_boundary_94	Ahypogaea_1	72560000	72640000
Ahypogaea_boundary_95	Ahypogaea_1	73080000	73160000
Ahypogaea_boundary_96	Ahypogaea_1	75080000	75160000
Ahypogaea_boundary_97	Ahypogaea_1	75360000	75440000
Ahypogaea_boundary_98	Ahypogaea_1	75840000	75920000
Ahypogaea_boundary_99	Ahypogaea_1	76080000	76160000
Ahypogaea_boundary_100	Ahypogaea_1	77560000	77640000
Ahypogaea_boundary_101	Ahypogaea_1	78320000	78400000
Ahypogaea_boundary_102	Ahypogaea_1	78880000	78960000
Ahypogaea_boundary_103	Ahypogaea_1	79920000	80000000
Ahypogaea_boundary_104	Ahypogaea_1	81360000	81440000
Ahypogaea_boundary_105	Ahypogaea_1	81560000	81640000
Ahypogaea_boundary_106	Ahypogaea_1	82040000	82120000
Ahypogaea_boundary_107	Ahypogaea_1	83840000	83920000
Ahypogaea_boundary_108	Ahypogaea_1	84680000	84760000
Ahypogaea_boundary_109	Ahypogaea_1	86120000	86200000
Ahypogaea_boundary_110	Ahypogaea_1	86800000	86880000
Ahypogaea_boundary_111	Ahypogaea_1	87080000	87160000
Ahypogaea_boundary_112	Ahypogaea_1	87520000	87600000
Ahypogaea_boundary_113	Ahypogaea_1	87720000	87800000
Ahypogaea_boundary_114	Ahypogaea_1	89880000	89960000
Ahypogaea_boundary_115	Ahypogaea_1	90440000	90520000
Ahypogaea_boundary_116	Ahypogaea_1	90680000	90760000
Ahypogaea_boundary_117	Ahypogaea_1	93320000	93400000
Ahypogaea_boundary_118	Ahypogaea_1	93880000	93960000
Ahypogaea_boundary_119	Ahypogaea_1	94160000	94240000
Ahypogaea_boundary_120	Ahypogaea_1	94400000	94480000
Ahypogaea_boundary_121	Ahypogaea_1	94760000	94840000
Ahypogaea_boundary_122	Ahypogaea_1	95160000	95240000
Ahypogaea_boundary_123	Ahypogaea_1	99080000	99160000
Ahypogaea_boundary_124	Ahypogaea_1	99200000	99280000
Ahypogaea_boundary_125	Ahypogaea_1	99520000	99600000
Ahypogaea_boundary_126	Ahypogaea_1	100120000	100200000
Ahypogaea_boundary_127	Ahypogaea_1	100880000	100960000
Ahypogaea_boundary_128	Ahypogaea_1	101280000	101360000
Ahypogaea_boundary_129	Ahypogaea_1	101680000	101760000
Ahypogaea_boundary_130	Ahypogaea_1	102040000	102120000
Ahypogaea_boundary_131	Ahypogaea_1	102320000	102400000
Ahypogaea_boundary_132	Ahypogaea_1	102840000	102920000
Ahypogaea_boundary_133	Ahypogaea_1	103160000	103240000
Ahypogaea_boundary_134	Ahypogaea_1	103600000	103680000
Ahypogaea_boundary_135	Ahypogaea_1	104440000	104520000
Ahypogaea_boundary_136	Ahypogaea_1	105080000	105160000
Ahypogaea_boundary_137	Ahypogaea_1	105760000	105840000
Ahypogaea_boundary_138	Ahypogaea_1	106280000	106360000
Ahypogaea_boundary_139	Ahypogaea_1	106560000	106640000
Ahypogaea_boundary_140	Ahypogaea_1	106840000	106920000
Ahypogaea_boundary_141	Ahypogaea_1	107120000	107200000
Ahypogaea_boundary_142	Ahypogaea_1	107440000	107520000
Ahypogaea_boundary_143	Ahypogaea_1	107640000	107720000
Ahypogaea_boundary_144	Ahypogaea_1	108600000	108680000
Ahypogaea_boundary_145	Ahypogaea_1	108920000	109000000
Ahypogaea_boundary_146	Ahypogaea_1	109720000	109800000
Ahypogaea_boundary_147	Ahypogaea_1	110680000	110760000
Ahypogaea_boundary_148	Ahypogaea_1	111200000	111280000
Ahypogaea_boundary_149	Ahypogaea_1	111720000	111800000
Ahypogaea_boundary_150	Ahypogaea_1	112360000	112440000
Ahypogaea_boundary_151	Ahypogaea_10	0	40000
Ahypogaea_boundary_152	Ahypogaea_10	3320000	3400000
Ahypogaea_boundary_153	Ahypogaea_10	4440000	4520000
Ahypogaea_boundary_154	Ahypogaea_10	5080000	5160000
Ahypogaea_boundary_155	Ahypogaea_10	6280000	6360000
Ahypogaea_boundary_156	Ahypogaea_10	7680000	7760000
Ahypogaea_boundary_157	Ahypogaea_10	7920000	8000000
Ahypogaea_boundary_158	Ahypogaea_10	8120000	8200000
Ahypogaea_boundary_159	Ahypogaea_10	8440000	8600000
Ahypogaea_boundary_160	Ahypogaea_10	8920000	9000000
Ahypogaea_boundary_161	Ahypogaea_10	9600000	9680000
Ahypogaea_boundary_162	Ahypogaea_10	9920000	10000000
Ahypogaea_boundary_163	Ahypogaea_10	10280000	10360000
Ahypogaea_boundary_164	Ahypogaea_10	12240000	12320000
Ahypogaea_boundary_165	Ahypogaea_10	13120000	13200000
Ahypogaea_boundary_166	Ahypogaea_10	13640000	13720000
Ahypogaea_boundary_167	Ahypogaea_10	14800000	14880000
Ahypogaea_boundary_168	Ahypogaea_10	15160000	15240000
Ahypogaea_boundary_169	Ahypogaea_10	15400000	15480000
Ahypogaea_boundary_170	Ahypogaea_10	16000000	16080000
Ahypogaea_boundary_171	Ahypogaea_10	16400000	16480000
Ahypogaea_boundary_172	Ahypogaea_10	16880000	16960000
Ahypogaea_boundary_173	Ahypogaea_10	17080000	17160000
Ahypogaea_boundary_174	Ahypogaea_10	17520000	17600000
Ahypogaea_boundary_175	Ahypogaea_10	18080000	18160000
Ahypogaea_boundary_176	Ahypogaea_10	19200000	19280000
Ahypogaea_boundary_177	Ahypogaea_10	21160000	21240000
Ahypogaea_boundary_178	Ahypogaea_10	21880000	21960000
Ahypogaea_boundary_179	Ahypogaea_10	23680000	23760000
Ahypogaea_boundary_180	Ahypogaea_10	24360000	24440000
Ahypogaea_boundary_181	Ahypogaea_10	25120000	25200000
Ahypogaea_boundary_182	Ahypogaea_10	26320000	26400000
Ahypogaea_boundary_183	Ahypogaea_10	27000000	27080000
Ahypogaea_boundary_184	Ahypogaea_10	27240000	27320000
Ahypogaea_boundary_185	Ahypogaea_10	27560000	27640000
Ahypogaea_boundary_186	Ahypogaea_10	27880000	27960000
Ahypogaea_boundary_187	Ahypogaea_10	28840000	28920000
Ahypogaea_boundary_188	Ahypogaea_10	29640000	29720000
Ahypogaea_boundary_189	Ahypogaea_10	30520000	30600000
Ahypogaea_boundary_190	Ahypogaea_10	31360000	31440000
Ahypogaea_boundary_191	Ahypogaea_10	33640000	33720000
Ahypogaea_boundary_192	Ahypogaea_10	34040000	34120000
Ahypogaea_boundary_193	Ahypogaea_10	37080000	37160000
Ahypogaea_boundary_194	Ahypogaea_10	37400000	37480000
Ahypogaea_boundary_195	Ahypogaea_10	39440000	39520000
Ahypogaea_boundary_196	Ahypogaea_10	39880000	39960000
Ahypogaea_boundary_197	Ahypogaea_10	42400000	42480000
Ahypogaea_boundary_198	Ahypogaea_10	43280000	43360000
Ahypogaea_boundary_199	Ahypogaea_10	43760000	43840000
Ahypogaea_boundary_200	Ahypogaea_10	45280000	45360000
Ahypogaea_boundary_201	Ahypogaea_10	47520000	47600000
Ahypogaea_boundary_202	Ahypogaea_10	50000000	50080000
Ahypogaea_boundary_203	Ahypogaea_10	50560000	50640000
Ahypogaea_boundary_204	Ahypogaea_10	52840000	52920000
Ahypogaea_boundary_205	Ahypogaea_10	54880000	54960000
Ahypogaea_boundary_206	Ahypogaea_10	55200000	55280000
Ahypogaea_boundary_207	Ahypogaea_10	55920000	56000000
Ahypogaea_boundary_208	Ahypogaea_10	59400000	59480000
Ahypogaea_boundary_209	Ahypogaea_10	61160000	61240000
Ahypogaea_boundary_210	Ahypogaea_10	61680000	61760000
Ahypogaea_boundary_211	Ahypogaea_10	63560000	63640000
Ahypogaea_boundary_212	Ahypogaea_10	63960000	64040000
Ahypogaea_boundary_213	Ahypogaea_10	65680000	65760000
Ahypogaea_boundary_214	Ahypogaea_10	67400000	67480000
Ahypogaea_boundary_215	Ahypogaea_10	69720000	69800000
Ahypogaea_boundary_216	Ahypogaea_10	71120000	71200000
Ahypogaea_boundary_217	Ahypogaea_10	71680000	71760000
Ahypogaea_boundary_218	Ahypogaea_10	72080000	72160000
Ahypogaea_boundary_219	Ahypogaea_10	73040000	73120000
Ahypogaea_boundary_220	Ahypogaea_10	74800000	74880000
Ahypogaea_boundary_221	Ahypogaea_10	75280000	75360000
Ahypogaea_boundary_222	Ahypogaea_10	75920000	76000000
Ahypogaea_boundary_223	Ahypogaea_10	77880000	77960000
Ahypogaea_boundary_224	Ahypogaea_10	78280000	78360000
Ahypogaea_boundary_225	Ahypogaea_10	79000000	79080000
Ahypogaea_boundary_226	Ahypogaea_10	79240000	79320000
Ahypogaea_boundary_227	Ahypogaea_10	79760000	79840000
Ahypogaea_boundary_228	Ahypogaea_10	80280000	80360000
Ahypogaea_boundary_229	Ahypogaea_10	80520000	80600000
Ahypogaea_boundary_230	Ahypogaea_10	83200000	83280000
Ahypogaea_boundary_231	Ahypogaea_10	83520000	83600000
Ahypogaea_boundary_232	Ahypogaea_10	84560000	84640000
Ahypogaea_boundary_233	Ahypogaea_10	85640000	85720000
Ahypogaea_boundary_234	Ahypogaea_10	86040000	86120000
Ahypogaea_boundary_235	Ahypogaea_10	86480000	86560000
Ahypogaea_boundary_236	Ahypogaea_10	88000000	88080000
Ahypogaea_boundary_237	Ahypogaea_10	88760000	88840000
Ahypogaea_boundary_238	Ahypogaea_10	89440000	89520000
Ahypogaea_boundary_239	Ahypogaea_10	90400000	90480000
Ahypogaea_boundary_240	Ahypogaea_10	90880000	90960000
Ahypogaea_boundary_241	Ahypogaea_10	91600000	91680000
Ahypogaea_boundary_242	Ahypogaea_10	92160000	92240000
Ahypogaea_boundary_243	Ahypogaea_10	92640000	92720000
Ahypogaea_boundary_244	Ahypogaea_10	92960000	93040000
Ahypogaea_boundary_245	Ahypogaea_10	93240000	93320000
Ahypogaea_boundary_246	Ahypogaea_10	93480000	93560000
Ahypogaea_boundary_247	Ahypogaea_10	94240000	94320000
Ahypogaea_boundary_248	Ahypogaea_10	95280000	95360000
Ahypogaea_boundary_249	Ahypogaea_10	95800000	95880000
Ahypogaea_boundary_250	Ahypogaea_10	96960000	97040000
Ahypogaea_boundary_251	Ahypogaea_10	97240000	97320000
Ahypogaea_boundary_252	Ahypogaea_10	97680000	97760000
Ahypogaea_boundary_253	Ahypogaea_10	98280000	98360000
Ahypogaea_boundary_254	Ahypogaea_10	98640000	98720000
Ahypogaea_boundary_255	Ahypogaea_10	99320000	99400000
Ahypogaea_boundary_256	Ahypogaea_10	100720000	100800000
Ahypogaea_boundary_257	Ahypogaea_10	101160000	101240000
Ahypogaea_boundary_258	Ahypogaea_10	101560000	101640000
Ahypogaea_boundary_259	Ahypogaea_10	101960000	102040000
Ahypogaea_boundary_260	Ahypogaea_10	102680000	102760000
Ahypogaea_boundary_261	Ahypogaea_10	103080000	103160000
Ahypogaea_boundary_262	Ahypogaea_10	103600000	103680000
Ahypogaea_boundary_263	Ahypogaea_10	103880000	103960000
Ahypogaea_boundary_264	Ahypogaea_10	104280000	104360000
Ahypogaea_boundary_265	Ahypogaea_10	104840000	104920000
Ahypogaea_boundary_266	Ahypogaea_10	105720000	105800000
Ahypogaea_boundary_267	Ahypogaea_10	106200000	106280000
Ahypogaea_boundary_268	Ahypogaea_10	107080000	107160000
Ahypogaea_boundary_269	Ahypogaea_10	107640000	107720000
Ahypogaea_boundary_270	Ahypogaea_10	108200000	108280000
Ahypogaea_boundary_271	Ahypogaea_10	108560000	108640000
Ahypogaea_boundary_272	Ahypogaea_10	109720000	109800000
Ahypogaea_boundary_273	Ahypogaea_10	110280000	110360000
Ahypogaea_boundary_274	Ahypogaea_10	110440000	110520000
Ahypogaea_boundary_275	Ahypogaea_10	111080000	111160000
Ahypogaea_boundary_276	Ahypogaea_10	111200000	111280000
Ahypogaea_boundary_277	Ahypogaea_10	111520000	111600000
Ahypogaea_boundary_278	Ahypogaea_10	112000000	112080000
Ahypogaea_boundary_279	Ahypogaea_10	112280000	112360000
Ahypogaea_boundary_280	Ahypogaea_10	112560000	112640000
Ahypogaea_boundary_281	Ahypogaea_10	116400000	116480000
Ahypogaea_boundary_282	Ahypogaea_10	116760000	116840000
Ahypogaea_boundary_283	Ahypogaea_10	117000000	117080000
Ahypogaea_boundary_284	Ahypogaea_11	120000	200000
Ahypogaea_boundary_285	Ahypogaea_11	1320000	1400000
Ahypogaea_boundary_286	Ahypogaea_11	1640000	1720000
Ahypogaea_boundary_287	Ahypogaea_11	2280000	2360000
Ahypogaea_boundary_288	Ahypogaea_11	2640000	2720000
Ahypogaea_boundary_289	Ahypogaea_11	2960000	3040000
Ahypogaea_boundary_290	Ahypogaea_11	3800000	3880000
Ahypogaea_boundary_291	Ahypogaea_11	4240000	4320000
Ahypogaea_boundary_292	Ahypogaea_11	4960000	5040000
Ahypogaea_boundary_293	Ahypogaea_11	5320000	5400000
Ahypogaea_boundary_294	Ahypogaea_11	5680000	5760000
Ahypogaea_boundary_295	Ahypogaea_11	6760000	6840000
Ahypogaea_boundary_296	Ahypogaea_11	7480000	7560000
Ahypogaea_boundary_297	Ahypogaea_11	8360000	8440000
Ahypogaea_boundary_298	Ahypogaea_11	8560000	8640000
Ahypogaea_boundary_299	Ahypogaea_11	9080000	9160000
Ahypogaea_boundary_300	Ahypogaea_11	9440000	9520000
Ahypogaea_boundary_301	Ahypogaea_11	9840000	9920000
Ahypogaea_boundary_302	Ahypogaea_11	10240000	10320000
Ahypogaea_boundary_303	Ahypogaea_11	10680000	10760000
Ahypogaea_boundary_304	Ahypogaea_11	10840000	10920000
Ahypogaea_boundary_305	Ahypogaea_11	11600000	11680000
Ahypogaea_boundary_306	Ahypogaea_11	12080000	12160000
Ahypogaea_boundary_307	Ahypogaea_11	12680000	12760000
Ahypogaea_boundary_308	Ahypogaea_11	13440000	13520000
Ahypogaea_boundary_309	Ahypogaea_11	13840000	13920000
Ahypogaea_boundary_310	Ahypogaea_11	14280000	14360000
Ahypogaea_boundary_311	Ahypogaea_11	14920000	15000000
Ahypogaea_boundary_312	Ahypogaea_11	15120000	15200000
Ahypogaea_boundary_313	Ahypogaea_11	15320000	15400000
Ahypogaea_boundary_314	Ahypogaea_11	15800000	15880000
Ahypogaea_boundary_315	Ahypogaea_11	16400000	16480000
Ahypogaea_boundary_316	Ahypogaea_11	17360000	17440000
Ahypogaea_boundary_317	Ahypogaea_11	18000000	18080000
Ahypogaea_boundary_318	Ahypogaea_11	18520000	18600000
Ahypogaea_boundary_319	Ahypogaea_11	19200000	19280000
Ahypogaea_boundary_320	Ahypogaea_11	19680000	19760000
Ahypogaea_boundary_321	Ahypogaea_11	22000000	22080000
Ahypogaea_boundary_322	Ahypogaea_11	22160000	22240000
Ahypogaea_boundary_323	Ahypogaea_11	23840000	23920000
Ahypogaea_boundary_324	Ahypogaea_11	27560000	27640000
Ahypogaea_boundary_325	Ahypogaea_11	29240000	29320000
Ahypogaea_boundary_326	Ahypogaea_11	31360000	31440000
Ahypogaea_boundary_327	Ahypogaea_11	31760000	31840000
Ahypogaea_boundary_328	Ahypogaea_11	33960000	34040000
Ahypogaea_boundary_329	Ahypogaea_11	34480000	34560000
Ahypogaea_boundary_330	Ahypogaea_11	35600000	35680000
Ahypogaea_boundary_331	Ahypogaea_11	35800000	35880000
Ahypogaea_boundary_332	Ahypogaea_11	36000000	36080000
Ahypogaea_boundary_333	Ahypogaea_11	36280000	36360000
Ahypogaea_boundary_334	Ahypogaea_11	36520000	36600000
Ahypogaea_boundary_335	Ahypogaea_11	36920000	37000000
Ahypogaea_boundary_336	Ahypogaea_11	37120000	37200000
Ahypogaea_boundary_337	Ahypogaea_11	38880000	38960000
Ahypogaea_boundary_338	Ahypogaea_11	39320000	39400000
Ahypogaea_boundary_339	Ahypogaea_11	39920000	40000000
Ahypogaea_boundary_340	Ahypogaea_11	41400000	41480000
Ahypogaea_boundary_341	Ahypogaea_11	41920000	42000000
Ahypogaea_boundary_342	Ahypogaea_11	42520000	42600000
Ahypogaea_boundary_343	Ahypogaea_11	44440000	44520000
Ahypogaea_boundary_344	Ahypogaea_11	45920000	46000000
Ahypogaea_boundary_345	Ahypogaea_11	46280000	46360000
Ahypogaea_boundary_346	Ahypogaea_11	47200000	47280000
Ahypogaea_boundary_347	Ahypogaea_11	48120000	48200000
Ahypogaea_boundary_348	Ahypogaea_11	48320000	48400000
Ahypogaea_boundary_349	Ahypogaea_11	49080000	49160000
Ahypogaea_boundary_350	Ahypogaea_11	50560000	50640000
Ahypogaea_boundary_351	Ahypogaea_11	51400000	51480000
Ahypogaea_boundary_352	Ahypogaea_11	52200000	52280000
Ahypogaea_boundary_353	Ahypogaea_11	52480000	52560000
Ahypogaea_boundary_354	Ahypogaea_11	53000000	53080000
Ahypogaea_boundary_355	Ahypogaea_11	53400000	53480000
Ahypogaea_boundary_356	Ahypogaea_11	53840000	53920000
Ahypogaea_boundary_357	Ahypogaea_11	54440000	54520000
Ahypogaea_boundary_358	Ahypogaea_11	55160000	55240000
Ahypogaea_boundary_359	Ahypogaea_11	56600000	56680000
Ahypogaea_boundary_360	Ahypogaea_11	59960000	60040000
Ahypogaea_boundary_361	Ahypogaea_11	61680000	61760000
Ahypogaea_boundary_362	Ahypogaea_11	62000000	62080000
Ahypogaea_boundary_363	Ahypogaea_11	62720000	62800000
Ahypogaea_boundary_364	Ahypogaea_11	63680000	63760000
Ahypogaea_boundary_365	Ahypogaea_11	64240000	64320000
Ahypogaea_boundary_366	Ahypogaea_11	64480000	64560000
Ahypogaea_boundary_367	Ahypogaea_11	65760000	65840000
Ahypogaea_boundary_368	Ahypogaea_11	66440000	66520000
Ahypogaea_boundary_369	Ahypogaea_11	67720000	67800000
Ahypogaea_boundary_370	Ahypogaea_11	70160000	70240000
Ahypogaea_boundary_371	Ahypogaea_11	71520000	71600000
Ahypogaea_boundary_372	Ahypogaea_11	73080000	73160000
Ahypogaea_boundary_373	Ahypogaea_11	74880000	74960000
Ahypogaea_boundary_374	Ahypogaea_11	75840000	75920000
Ahypogaea_boundary_375	Ahypogaea_11	77240000	77320000
Ahypogaea_boundary_376	Ahypogaea_11	77800000	77880000
Ahypogaea_boundary_377	Ahypogaea_11	78680000	78760000
Ahypogaea_boundary_378	Ahypogaea_11	80640000	80720000
Ahypogaea_boundary_379	Ahypogaea_11	82360000	82440000
Ahypogaea_boundary_380	Ahypogaea_11	82880000	82960000
Ahypogaea_boundary_381	Ahypogaea_11	83760000	83840000
Ahypogaea_boundary_382	Ahypogaea_11	85200000	85280000
Ahypogaea_boundary_383	Ahypogaea_11	86200000	86280000
Ahypogaea_boundary_384	Ahypogaea_11	86440000	86520000
Ahypogaea_boundary_385	Ahypogaea_11	90560000	90640000
Ahypogaea_boundary_386	Ahypogaea_11	94000000	94080000
Ahypogaea_boundary_387	Ahypogaea_11	94640000	94720000
Ahypogaea_boundary_388	Ahypogaea_11	97320000	97400000
Ahypogaea_boundary_389	Ahypogaea_11	99200000	99280000
Ahypogaea_boundary_390	Ahypogaea_11	99920000	100000000
Ahypogaea_boundary_391	Ahypogaea_11	100840000	100920000
Ahypogaea_boundary_392	Ahypogaea_11	101320000	101400000
Ahypogaea_boundary_393	Ahypogaea_11	101720000	101800000
Ahypogaea_boundary_394	Ahypogaea_11	105200000	105280000
Ahypogaea_boundary_395	Ahypogaea_11	105720000	105800000
Ahypogaea_boundary_396	Ahypogaea_11	106640000	106720000
Ahypogaea_boundary_397	Ahypogaea_11	106800000	106880000
Ahypogaea_boundary_398	Ahypogaea_11	108600000	108680000
Ahypogaea_boundary_399	Ahypogaea_11	109120000	109200000
Ahypogaea_boundary_400	Ahypogaea_11	111800000	111880000
Ahypogaea_boundary_401	Ahypogaea_11	112160000	112240000
Ahypogaea_boundary_402	Ahypogaea_11	112400000	112480000
Ahypogaea_boundary_403	Ahypogaea_11	112720000	112800000
Ahypogaea_boundary_404	Ahypogaea_11	113080000	113160000
Ahypogaea_boundary_405	Ahypogaea_11	113720000	113800000
Ahypogaea_boundary_406	Ahypogaea_11	114000000	114080000
Ahypogaea_boundary_407	Ahypogaea_11	114640000	114720000
Ahypogaea_boundary_408	Ahypogaea_11	114880000	114960000
Ahypogaea_boundary_409	Ahypogaea_11	115160000	115240000
Ahypogaea_boundary_410	Ahypogaea_11	115920000	116000000
Ahypogaea_boundary_411	Ahypogaea_11	116200000	116280000
Ahypogaea_boundary_412	Ahypogaea_11	117120000	117200000
Ahypogaea_boundary_413	Ahypogaea_11	117360000	117440000
Ahypogaea_boundary_414	Ahypogaea_11	117640000	117720000
Ahypogaea_boundary_415	Ahypogaea_11	118360000	118440000
Ahypogaea_boundary_416	Ahypogaea_11	120040000	120120000
Ahypogaea_boundary_417	Ahypogaea_11	120360000	120440000
Ahypogaea_boundary_418	Ahypogaea_11	121000000	121080000
Ahypogaea_boundary_419	Ahypogaea_11	121440000	121520000
Ahypogaea_boundary_420	Ahypogaea_11	122360000	122440000
Ahypogaea_boundary_421	Ahypogaea_11	124200000	124280000
Ahypogaea_boundary_422	Ahypogaea_11	124640000	124720000
Ahypogaea_boundary_423	Ahypogaea_11	125160000	125240000
Ahypogaea_boundary_424	Ahypogaea_11	125400000	125480000
Ahypogaea_boundary_425	Ahypogaea_11	125560000	125640000
Ahypogaea_boundary_426	Ahypogaea_11	126040000	126120000
Ahypogaea_boundary_427	Ahypogaea_11	126400000	126480000
Ahypogaea_boundary_428	Ahypogaea_11	126680000	126760000
Ahypogaea_boundary_429	Ahypogaea_11	127560000	127640000
Ahypogaea_boundary_430	Ahypogaea_11	128160000	128240000
Ahypogaea_boundary_431	Ahypogaea_11	128360000	128440000
Ahypogaea_boundary_432	Ahypogaea_11	128520000	128600000
Ahypogaea_boundary_433	Ahypogaea_11	129240000	129320000
Ahypogaea_boundary_434	Ahypogaea_11	129600000	129680000
Ahypogaea_boundary_435	Ahypogaea_11	129760000	129840000
Ahypogaea_boundary_436	Ahypogaea_11	130200000	130280000
Ahypogaea_boundary_437	Ahypogaea_11	130800000	130880000
Ahypogaea_boundary_438	Ahypogaea_11	131000000	131080000
Ahypogaea_boundary_439	Ahypogaea_11	131800000	131880000
Ahypogaea_boundary_440	Ahypogaea_11	132200000	132280000
Ahypogaea_boundary_441	Ahypogaea_11	132360000	132440000
Ahypogaea_boundary_442	Ahypogaea_11	134160000	134240000
Ahypogaea_boundary_443	Ahypogaea_11	134880000	134960000
Ahypogaea_boundary_444	Ahypogaea_11	135320000	135400000
Ahypogaea_boundary_445	Ahypogaea_11	136000000	136080000
Ahypogaea_boundary_446	Ahypogaea_11	136360000	136440000
Ahypogaea_boundary_447	Ahypogaea_11	136680000	136760000
Ahypogaea_boundary_448	Ahypogaea_11	137000000	137080000
Ahypogaea_boundary_449	Ahypogaea_11	137320000	137400000
Ahypogaea_boundary_450	Ahypogaea_11	137720000	137800000
Ahypogaea_boundary_451	Ahypogaea_11	138000000	138080000
Ahypogaea_boundary_452	Ahypogaea_11	138480000	138560000
Ahypogaea_boundary_453	Ahypogaea_11	139120000	139200000
Ahypogaea_boundary_454	Ahypogaea_11	139560000	139640000
Ahypogaea_boundary_455	Ahypogaea_11	140400000	140480000
Ahypogaea_boundary_456	Ahypogaea_11	140760000	140840000
Ahypogaea_boundary_457	Ahypogaea_11	140960000	141040000
Ahypogaea_boundary_458	Ahypogaea_11	141120000	141200000
Ahypogaea_boundary_459	Ahypogaea_11	141640000	141720000
Ahypogaea_boundary_460	Ahypogaea_11	142120000	142200000
Ahypogaea_boundary_461	Ahypogaea_11	142360000	142440000
Ahypogaea_boundary_462	Ahypogaea_11	142600000	142680000
Ahypogaea_boundary_463	Ahypogaea_11	142800000	142880000
Ahypogaea_boundary_464	Ahypogaea_11	143080000	143160000
Ahypogaea_boundary_465	Ahypogaea_11	143640000	143720000
Ahypogaea_boundary_466	Ahypogaea_11	143760000	143840000
Ahypogaea_boundary_467	Ahypogaea_11	144160000	144240000
Ahypogaea_boundary_468	Ahypogaea_11	144440000	144520000
Ahypogaea_boundary_469	Ahypogaea_11	144800000	144880000
Ahypogaea_boundary_470	Ahypogaea_11	145240000	145320000
Ahypogaea_boundary_471	Ahypogaea_11	147960000	148040000
Ahypogaea_boundary_472	Ahypogaea_11	148840000	148920000
Ahypogaea_boundary_473	Ahypogaea_12	640000	720000
Ahypogaea_boundary_474	Ahypogaea_12	920000	1000000
Ahypogaea_boundary_475	Ahypogaea_12	1240000	1320000
Ahypogaea_boundary_476	Ahypogaea_12	2440000	2520000
Ahypogaea_boundary_477	Ahypogaea_12	2880000	2960000
Ahypogaea_boundary_478	Ahypogaea_12	3120000	3200000
Ahypogaea_boundary_479	Ahypogaea_12	4800000	4880000
Ahypogaea_boundary_480	Ahypogaea_12	5120000	5200000
Ahypogaea_boundary_481	Ahypogaea_12	5920000	6000000
Ahypogaea_boundary_482	Ahypogaea_12	6080000	6160000
Ahypogaea_boundary_483	Ahypogaea_12	6480000	6560000
Ahypogaea_boundary_484	Ahypogaea_12	6840000	6920000
Ahypogaea_boundary_485	Ahypogaea_12	7280000	7360000
Ahypogaea_boundary_486	Ahypogaea_12	8280000	8360000
Ahypogaea_boundary_487	Ahypogaea_12	8800000	8880000
Ahypogaea_boundary_488	Ahypogaea_12	9160000	9240000
Ahypogaea_boundary_489	Ahypogaea_12	9520000	9600000
Ahypogaea_boundary_490	Ahypogaea_12	9800000	9880000
Ahypogaea_boundary_491	Ahypogaea_12	10280000	10360000
Ahypogaea_boundary_492	Ahypogaea_12	10800000	10880000
Ahypogaea_boundary_493	Ahypogaea_12	11440000	11520000
Ahypogaea_boundary_494	Ahypogaea_12	11920000	12000000
Ahypogaea_boundary_495	Ahypogaea_12	12280000	12360000
Ahypogaea_boundary_496	Ahypogaea_12	12680000	12760000
Ahypogaea_boundary_497	Ahypogaea_12	13680000	13760000
Ahypogaea_boundary_498	Ahypogaea_12	14160000	14240000
Ahypogaea_boundary_499	Ahypogaea_12	14360000	14440000
Ahypogaea_boundary_500	Ahypogaea_12	14560000	14640000
Ahypogaea_boundary_501	Ahypogaea_12	15120000	15200000
Ahypogaea_boundary_502	Ahypogaea_12	15440000	15520000
Ahypogaea_boundary_503	Ahypogaea_12	15720000	15800000
Ahypogaea_boundary_504	Ahypogaea_12	16160000	16240000
Ahypogaea_boundary_505	Ahypogaea_12	16880000	16960000
Ahypogaea_boundary_506	Ahypogaea_12	17600000	17680000
Ahypogaea_boundary_507	Ahypogaea_12	18120000	18200000
Ahypogaea_boundary_508	Ahypogaea_12	18400000	18480000
Ahypogaea_boundary_509	Ahypogaea_12	18640000	18720000
Ahypogaea_boundary_510	Ahypogaea_12	19720000	19800000
Ahypogaea_boundary_511	Ahypogaea_12	21000000	21080000
Ahypogaea_boundary_512	Ahypogaea_12	22640000	22720000
Ahypogaea_boundary_513	Ahypogaea_12	23120000	23200000
Ahypogaea_boundary_514	Ahypogaea_12	23880000	23960000
Ahypogaea_boundary_515	Ahypogaea_12	25040000	25120000
Ahypogaea_boundary_516	Ahypogaea_12	26440000	26520000
Ahypogaea_boundary_517	Ahypogaea_12	27800000	27880000
Ahypogaea_boundary_518	Ahypogaea_12	28000000	28080000
Ahypogaea_boundary_519	Ahypogaea_12	28320000	28400000
Ahypogaea_boundary_520	Ahypogaea_12	29960000	30040000
Ahypogaea_boundary_521	Ahypogaea_12	30200000	30280000
Ahypogaea_boundary_522	Ahypogaea_12	31600000	31680000
Ahypogaea_boundary_523	Ahypogaea_12	33480000	33560000
Ahypogaea_boundary_524	Ahypogaea_12	34120000	34200000
Ahypogaea_boundary_525	Ahypogaea_12	35360000	35440000
Ahypogaea_boundary_526	Ahypogaea_12	35840000	35920000
Ahypogaea_boundary_527	Ahypogaea_12	36360000	36440000
Ahypogaea_boundary_528	Ahypogaea_12	39000000	39080000
Ahypogaea_boundary_529	Ahypogaea_12	40760000	40840000
Ahypogaea_boundary_530	Ahypogaea_12	42920000	43000000
Ahypogaea_boundary_531	Ahypogaea_12	44640000	44720000
Ahypogaea_boundary_532	Ahypogaea_12	45480000	45560000
Ahypogaea_boundary_533	Ahypogaea_12	45840000	45920000
Ahypogaea_boundary_534	Ahypogaea_12	46040000	46120000
Ahypogaea_boundary_535	Ahypogaea_12	49880000	49960000
Ahypogaea_boundary_536	Ahypogaea_12	50400000	50480000
Ahypogaea_boundary_537	Ahypogaea_12	50880000	50960000
Ahypogaea_boundary_538	Ahypogaea_12	51920000	52000000
Ahypogaea_boundary_539	Ahypogaea_12	52560000	52640000
Ahypogaea_boundary_540	Ahypogaea_12	54840000	54920000
Ahypogaea_boundary_541	Ahypogaea_12	56560000	56640000
Ahypogaea_boundary_542	Ahypogaea_12	56800000	56880000
Ahypogaea_boundary_543	Ahypogaea_12	58800000	58880000
Ahypogaea_boundary_544	Ahypogaea_12	59200000	59280000
Ahypogaea_boundary_545	Ahypogaea_12	60080000	60160000
Ahypogaea_boundary_546	Ahypogaea_12	62400000	62480000
Ahypogaea_boundary_547	Ahypogaea_12	63240000	63320000
Ahypogaea_boundary_548	Ahypogaea_12	63800000	63880000
Ahypogaea_boundary_549	Ahypogaea_12	64280000	64360000
Ahypogaea_boundary_550	Ahypogaea_12	66040000	66120000
Ahypogaea_boundary_551	Ahypogaea_12	67080000	67160000
Ahypogaea_boundary_552	Ahypogaea_12	67640000	67720000
Ahypogaea_boundary_553	Ahypogaea_12	68400000	68480000
Ahypogaea_boundary_554	Ahypogaea_12	69440000	69520000
Ahypogaea_boundary_555	Ahypogaea_12	70080000	70160000
Ahypogaea_boundary_556	Ahypogaea_12	71360000	71440000
Ahypogaea_boundary_557	Ahypogaea_12	71720000	71800000
Ahypogaea_boundary_558	Ahypogaea_12	72560000	72640000
Ahypogaea_boundary_559	Ahypogaea_12	72760000	72840000
Ahypogaea_boundary_560	Ahypogaea_12	73280000	73360000
Ahypogaea_boundary_561	Ahypogaea_12	73920000	74000000
Ahypogaea_boundary_562	Ahypogaea_12	76520000	76600000
Ahypogaea_boundary_563	Ahypogaea_12	78960000	79040000
Ahypogaea_boundary_564	Ahypogaea_12	81720000	81800000
Ahypogaea_boundary_565	Ahypogaea_12	82360000	82440000
Ahypogaea_boundary_566	Ahypogaea_12	83080000	83160000
Ahypogaea_boundary_567	Ahypogaea_12	83640000	83720000
Ahypogaea_boundary_568	Ahypogaea_12	84920000	85000000
Ahypogaea_boundary_569	Ahypogaea_12	85960000	86040000
Ahypogaea_boundary_570	Ahypogaea_12	86680000	86760000
Ahypogaea_boundary_571	Ahypogaea_12	87560000	87640000
Ahypogaea_boundary_572	Ahypogaea_12	88000000	88080000
Ahypogaea_boundary_573	Ahypogaea_12	88880000	88960000
Ahypogaea_boundary_574	Ahypogaea_12	89840000	89920000
Ahypogaea_boundary_575	Ahypogaea_12	90400000	90480000
Ahypogaea_boundary_576	Ahypogaea_12	91080000	91160000
Ahypogaea_boundary_577	Ahypogaea_12	92320000	92400000
Ahypogaea_boundary_578	Ahypogaea_12	92680000	92760000
Ahypogaea_boundary_579	Ahypogaea_12	93680000	93760000
Ahypogaea_boundary_580	Ahypogaea_12	94000000	94080000
Ahypogaea_boundary_581	Ahypogaea_12	94800000	94880000
Ahypogaea_boundary_582	Ahypogaea_12	95920000	96000000
Ahypogaea_boundary_583	Ahypogaea_12	96160000	96240000
Ahypogaea_boundary_584	Ahypogaea_12	96400000	96480000
Ahypogaea_boundary_585	Ahypogaea_12	96720000	96800000
Ahypogaea_boundary_586	Ahypogaea_12	97320000	97400000
Ahypogaea_boundary_587	Ahypogaea_12	97600000	97680000
Ahypogaea_boundary_588	Ahypogaea_12	98040000	98120000
Ahypogaea_boundary_589	Ahypogaea_12	98360000	98440000
Ahypogaea_boundary_590	Ahypogaea_12	99200000	99280000
Ahypogaea_boundary_591	Ahypogaea_12	99720000	99800000
Ahypogaea_boundary_592	Ahypogaea_12	100080000	100160000
Ahypogaea_boundary_593	Ahypogaea_12	100920000	101000000
Ahypogaea_boundary_594	Ahypogaea_12	101560000	101640000
Ahypogaea_boundary_595	Ahypogaea_12	102040000	102120000
Ahypogaea_boundary_596	Ahypogaea_12	102800000	102880000
Ahypogaea_boundary_597	Ahypogaea_12	103640000	103720000
Ahypogaea_boundary_598	Ahypogaea_12	104040000	104120000
Ahypogaea_boundary_599	Ahypogaea_12	104880000	104960000
Ahypogaea_boundary_600	Ahypogaea_12	105960000	106040000
Ahypogaea_boundary_601	Ahypogaea_12	106280000	106360000
Ahypogaea_boundary_602	Ahypogaea_12	106520000	106600000
Ahypogaea_boundary_603	Ahypogaea_12	106800000	106880000
Ahypogaea_boundary_604	Ahypogaea_12	106960000	107040000
Ahypogaea_boundary_605	Ahypogaea_12	107280000	107360000
Ahypogaea_boundary_606	Ahypogaea_12	107720000	107800000
Ahypogaea_boundary_607	Ahypogaea_12	108120000	108200000
Ahypogaea_boundary_608	Ahypogaea_12	108440000	108520000
Ahypogaea_boundary_609	Ahypogaea_12	109520000	109600000
Ahypogaea_boundary_610	Ahypogaea_12	109840000	109920000
Ahypogaea_boundary_611	Ahypogaea_12	110320000	110400000
Ahypogaea_boundary_612	Ahypogaea_12	110720000	110800000
Ahypogaea_boundary_613	Ahypogaea_12	111080000	111160000
Ahypogaea_boundary_614	Ahypogaea_12	111520000	111600000
Ahypogaea_boundary_615	Ahypogaea_12	111800000	111880000
Ahypogaea_boundary_616	Ahypogaea_12	112240000	112320000
Ahypogaea_boundary_617	Ahypogaea_12	112840000	112920000
Ahypogaea_boundary_618	Ahypogaea_12	113240000	113320000
Ahypogaea_boundary_619	Ahypogaea_12	113760000	113840000
Ahypogaea_boundary_620	Ahypogaea_12	114520000	114600000
Ahypogaea_boundary_621	Ahypogaea_12	115000000	115080000
Ahypogaea_boundary_622	Ahypogaea_12	115280000	115360000
Ahypogaea_boundary_623	Ahypogaea_12	115560000	115640000
Ahypogaea_boundary_624	Ahypogaea_12	116360000	116440000
Ahypogaea_boundary_625	Ahypogaea_12	116960000	117040000
Ahypogaea_boundary_626	Ahypogaea_12	117280000	117360000
Ahypogaea_boundary_627	Ahypogaea_12	118160000	118240000
Ahypogaea_boundary_628	Ahypogaea_13	40000	120000
Ahypogaea_boundary_629	Ahypogaea_13	720000	800000
Ahypogaea_boundary_630	Ahypogaea_13	1960000	2040000
Ahypogaea_boundary_631	Ahypogaea_13	2480000	2560000
Ahypogaea_boundary_632	Ahypogaea_13	2720000	2800000
Ahypogaea_boundary_633	Ahypogaea_13	3520000	3600000
Ahypogaea_boundary_634	Ahypogaea_13	4040000	4120000
Ahypogaea_boundary_635	Ahypogaea_13	4680000	4760000
Ahypogaea_boundary_636	Ahypogaea_13	5560000	5640000
Ahypogaea_boundary_637	Ahypogaea_13	5840000	5920000
Ahypogaea_boundary_638	Ahypogaea_13	6200000	6280000
Ahypogaea_boundary_639	Ahypogaea_13	6680000	6760000
Ahypogaea_boundary_640	Ahypogaea_13	6840000	6920000
Ahypogaea_boundary_641	Ahypogaea_13	7240000	7320000
Ahypogaea_boundary_642	Ahypogaea_13	7840000	7920000
Ahypogaea_boundary_643	Ahypogaea_13	8040000	8120000
Ahypogaea_boundary_644	Ahypogaea_13	8480000	8560000
Ahypogaea_boundary_645	Ahypogaea_13	9120000	9200000
Ahypogaea_boundary_646	Ahypogaea_13	9520000	9600000
Ahypogaea_boundary_647	Ahypogaea_13	9760000	9840000
Ahypogaea_boundary_648	Ahypogaea_13	10040000	10120000
Ahypogaea_boundary_649	Ahypogaea_13	10320000	10400000
Ahypogaea_boundary_650	Ahypogaea_13	10640000	10720000
Ahypogaea_boundary_651	Ahypogaea_13	11040000	11120000
Ahypogaea_boundary_652	Ahypogaea_13	12600000	12680000
Ahypogaea_boundary_653	Ahypogaea_13	13600000	13680000
Ahypogaea_boundary_654	Ahypogaea_13	14360000	14440000
Ahypogaea_boundary_655	Ahypogaea_13	14560000	14640000
Ahypogaea_boundary_656	Ahypogaea_13	14720000	14800000
Ahypogaea_boundary_657	Ahypogaea_13	14920000	15000000
Ahypogaea_boundary_658	Ahypogaea_13	15200000	15280000
Ahypogaea_boundary_659	Ahypogaea_13	15440000	15520000
Ahypogaea_boundary_660	Ahypogaea_13	15600000	15680000
Ahypogaea_boundary_661	Ahypogaea_13	16600000	16680000
Ahypogaea_boundary_662	Ahypogaea_13	17240000	17320000
Ahypogaea_boundary_663	Ahypogaea_13	17920000	18000000
Ahypogaea_boundary_664	Ahypogaea_13	18320000	18400000
Ahypogaea_boundary_665	Ahypogaea_13	19400000	19480000
Ahypogaea_boundary_666	Ahypogaea_13	20040000	20120000
Ahypogaea_boundary_667	Ahypogaea_13	21080000	21160000
Ahypogaea_boundary_668	Ahypogaea_13	21960000	22040000
Ahypogaea_boundary_669	Ahypogaea_13	22240000	22320000
Ahypogaea_boundary_670	Ahypogaea_13	22480000	22560000
Ahypogaea_boundary_671	Ahypogaea_13	22920000	23000000
Ahypogaea_boundary_672	Ahypogaea_13	23320000	23400000
Ahypogaea_boundary_673	Ahypogaea_13	23520000	23600000
Ahypogaea_boundary_674	Ahypogaea_13	24200000	24280000
Ahypogaea_boundary_675	Ahypogaea_13	24920000	25000000
Ahypogaea_boundary_676	Ahypogaea_13	25200000	25280000
Ahypogaea_boundary_677	Ahypogaea_13	25920000	26000000
Ahypogaea_boundary_678	Ahypogaea_13	26640000	26720000
Ahypogaea_boundary_679	Ahypogaea_13	27160000	27240000
Ahypogaea_boundary_680	Ahypogaea_13	27720000	27800000
Ahypogaea_boundary_681	Ahypogaea_13	28840000	28920000
Ahypogaea_boundary_682	Ahypogaea_13	29080000	29160000
Ahypogaea_boundary_683	Ahypogaea_13	29280000	29360000
Ahypogaea_boundary_684	Ahypogaea_13	30640000	30720000
Ahypogaea_boundary_685	Ahypogaea_13	31080000	31160000
Ahypogaea_boundary_686	Ahypogaea_13	31440000	31520000
Ahypogaea_boundary_687	Ahypogaea_13	31840000	31920000
Ahypogaea_boundary_688	Ahypogaea_13	32400000	32480000
Ahypogaea_boundary_689	Ahypogaea_13	33040000	33120000
Ahypogaea_boundary_690	Ahypogaea_13	33360000	33440000
Ahypogaea_boundary_691	Ahypogaea_13	34040000	34120000
Ahypogaea_boundary_692	Ahypogaea_13	34280000	34360000
Ahypogaea_boundary_693	Ahypogaea_13	34920000	35000000
Ahypogaea_boundary_694	Ahypogaea_13	35200000	35280000
Ahypogaea_boundary_695	Ahypogaea_13	35400000	35480000
Ahypogaea_boundary_696	Ahypogaea_13	35720000	35800000
Ahypogaea_boundary_697	Ahypogaea_13	36360000	36440000
Ahypogaea_boundary_698	Ahypogaea_13	37160000	37240000
Ahypogaea_boundary_699	Ahypogaea_13	37440000	37520000
Ahypogaea_boundary_700	Ahypogaea_13	38080000	38160000
Ahypogaea_boundary_701	Ahypogaea_13	39400000	39480000
Ahypogaea_boundary_702	Ahypogaea_13	39760000	39840000
Ahypogaea_boundary_703	Ahypogaea_13	41000000	41080000
Ahypogaea_boundary_704	Ahypogaea_13	41480000	41560000
Ahypogaea_boundary_705	Ahypogaea_13	41800000	41880000
Ahypogaea_boundary_706	Ahypogaea_13	42520000	42600000
Ahypogaea_boundary_707	Ahypogaea_13	43280000	43360000
Ahypogaea_boundary_708	Ahypogaea_13	44200000	44280000
Ahypogaea_boundary_709	Ahypogaea_13	45040000	45120000
Ahypogaea_boundary_710	Ahypogaea_13	45280000	45360000
Ahypogaea_boundary_711	Ahypogaea_13	45480000	45560000
Ahypogaea_boundary_712	Ahypogaea_13	46280000	46360000
Ahypogaea_boundary_713	Ahypogaea_13	46720000	46800000
Ahypogaea_boundary_714	Ahypogaea_13	47120000	47200000
Ahypogaea_boundary_715	Ahypogaea_13	47840000	47920000
Ahypogaea_boundary_716	Ahypogaea_13	49080000	49160000
Ahypogaea_boundary_717	Ahypogaea_13	50160000	50240000
Ahypogaea_boundary_718	Ahypogaea_13	51800000	51880000
Ahypogaea_boundary_719	Ahypogaea_13	51960000	52040000
Ahypogaea_boundary_720	Ahypogaea_13	53040000	53120000
Ahypogaea_boundary_721	Ahypogaea_13	53720000	53800000
Ahypogaea_boundary_722	Ahypogaea_13	54080000	54160000
Ahypogaea_boundary_723	Ahypogaea_13	54720000	54800000
Ahypogaea_boundary_724	Ahypogaea_13	55000000	55080000
Ahypogaea_boundary_725	Ahypogaea_13	55640000	55720000
Ahypogaea_boundary_726	Ahypogaea_13	56440000	56520000
Ahypogaea_boundary_727	Ahypogaea_13	56760000	56840000
Ahypogaea_boundary_728	Ahypogaea_13	57640000	57720000
Ahypogaea_boundary_729	Ahypogaea_13	59000000	59080000
Ahypogaea_boundary_730	Ahypogaea_13	59480000	59560000
Ahypogaea_boundary_731	Ahypogaea_13	60160000	60240000
Ahypogaea_boundary_732	Ahypogaea_13	63680000	63760000
Ahypogaea_boundary_733	Ahypogaea_13	64640000	64720000
Ahypogaea_boundary_734	Ahypogaea_13	66000000	66080000
Ahypogaea_boundary_735	Ahypogaea_13	66680000	66760000
Ahypogaea_boundary_736	Ahypogaea_13	67200000	67280000
Ahypogaea_boundary_737	Ahypogaea_13	68440000	68520000
Ahypogaea_boundary_738	Ahypogaea_13	71160000	71240000
Ahypogaea_boundary_739	Ahypogaea_13	71560000	71640000
Ahypogaea_boundary_740	Ahypogaea_13	73560000	73640000
Ahypogaea_boundary_741	Ahypogaea_13	73960000	74040000
Ahypogaea_boundary_742	Ahypogaea_13	74920000	75000000
Ahypogaea_boundary_743	Ahypogaea_13	75840000	75920000
Ahypogaea_boundary_744	Ahypogaea_13	76360000	76440000
Ahypogaea_boundary_745	Ahypogaea_13	78560000	78640000
Ahypogaea_boundary_746	Ahypogaea_13	79280000	79360000
Ahypogaea_boundary_747	Ahypogaea_13	83160000	83240000
Ahypogaea_boundary_748	Ahypogaea_13	86200000	86280000
Ahypogaea_boundary_749	Ahypogaea_13	86640000	86720000
Ahypogaea_boundary_750	Ahypogaea_13	88640000	88720000
Ahypogaea_boundary_751	Ahypogaea_13	88800000	88880000
Ahypogaea_boundary_752	Ahypogaea_13	89200000	89280000
Ahypogaea_boundary_753	Ahypogaea_13	89480000	89560000
Ahypogaea_boundary_754	Ahypogaea_13	89640000	89720000
Ahypogaea_boundary_755	Ahypogaea_13	91720000	91800000
Ahypogaea_boundary_756	Ahypogaea_13	91920000	92000000
Ahypogaea_boundary_757	Ahypogaea_13	93200000	93280000
Ahypogaea_boundary_758	Ahypogaea_13	94640000	94720000
Ahypogaea_boundary_759	Ahypogaea_13	96520000	96600000
Ahypogaea_boundary_760	Ahypogaea_13	97920000	98000000
Ahypogaea_boundary_761	Ahypogaea_13	100080000	100160000
Ahypogaea_boundary_762	Ahypogaea_13	100400000	100480000
Ahypogaea_boundary_763	Ahypogaea_13	100920000	101000000
Ahypogaea_boundary_764	Ahypogaea_13	101440000	101520000
Ahypogaea_boundary_765	Ahypogaea_13	102880000	102960000
Ahypogaea_boundary_766	Ahypogaea_13	104640000	104720000
Ahypogaea_boundary_767	Ahypogaea_13	105240000	105320000
Ahypogaea_boundary_768	Ahypogaea_13	106680000	106760000
Ahypogaea_boundary_769	Ahypogaea_13	106960000	107040000
Ahypogaea_boundary_770	Ahypogaea_13	107240000	107320000
Ahypogaea_boundary_771	Ahypogaea_13	107400000	107480000
Ahypogaea_boundary_772	Ahypogaea_13	108160000	108240000
Ahypogaea_boundary_773	Ahypogaea_13	109080000	109160000
Ahypogaea_boundary_774	Ahypogaea_13	109960000	110040000
Ahypogaea_boundary_775	Ahypogaea_13	111040000	111120000
Ahypogaea_boundary_776	Ahypogaea_13	111360000	111440000
Ahypogaea_boundary_777	Ahypogaea_13	111680000	111760000
Ahypogaea_boundary_778	Ahypogaea_13	112240000	112320000
Ahypogaea_boundary_779	Ahypogaea_13	112520000	112600000
Ahypogaea_boundary_780	Ahypogaea_13	113800000	113880000
Ahypogaea_boundary_781	Ahypogaea_13	114120000	114200000
Ahypogaea_boundary_782	Ahypogaea_13	114320000	114400000
Ahypogaea_boundary_783	Ahypogaea_13	114800000	114880000
Ahypogaea_boundary_784	Ahypogaea_13	115440000	115520000
Ahypogaea_boundary_785	Ahypogaea_13	116400000	116480000
Ahypogaea_boundary_786	Ahypogaea_13	116680000	116760000
Ahypogaea_boundary_787	Ahypogaea_13	117480000	117560000
Ahypogaea_boundary_788	Ahypogaea_13	117800000	117880000
Ahypogaea_boundary_789	Ahypogaea_13	118520000	118600000
Ahypogaea_boundary_790	Ahypogaea_13	118960000	119040000
Ahypogaea_boundary_791	Ahypogaea_13	119200000	119280000
Ahypogaea_boundary_792	Ahypogaea_13	119560000	119640000
Ahypogaea_boundary_793	Ahypogaea_13	119880000	119960000
Ahypogaea_boundary_794	Ahypogaea_13	120320000	120400000
Ahypogaea_boundary_795	Ahypogaea_13	121000000	121080000
Ahypogaea_boundary_796	Ahypogaea_13	121480000	121560000
Ahypogaea_boundary_797	Ahypogaea_13	121840000	121920000
Ahypogaea_boundary_798	Ahypogaea_13	121960000	122040000
Ahypogaea_boundary_799	Ahypogaea_13	123440000	123520000
Ahypogaea_boundary_800	Ahypogaea_13	124560000	124640000
Ahypogaea_boundary_801	Ahypogaea_13	126000000	126080000
Ahypogaea_boundary_802	Ahypogaea_13	126720000	126800000
Ahypogaea_boundary_803	Ahypogaea_13	126960000	127040000
Ahypogaea_boundary_804	Ahypogaea_13	127360000	127440000
Ahypogaea_boundary_805	Ahypogaea_13	128000000	128080000
Ahypogaea_boundary_806	Ahypogaea_13	128760000	128840000
Ahypogaea_boundary_807	Ahypogaea_13	129000000	129080000
Ahypogaea_boundary_808	Ahypogaea_13	129240000	129320000
Ahypogaea_boundary_809	Ahypogaea_13	130400000	130480000
Ahypogaea_boundary_810	Ahypogaea_13	131320000	131400000
Ahypogaea_boundary_811	Ahypogaea_13	132080000	132160000
Ahypogaea_boundary_812	Ahypogaea_13	132520000	132600000
Ahypogaea_boundary_813	Ahypogaea_13	132680000	132760000
Ahypogaea_boundary_814	Ahypogaea_13	133280000	133360000
Ahypogaea_boundary_815	Ahypogaea_13	133560000	133640000
Ahypogaea_boundary_816	Ahypogaea_13	134600000	134680000
Ahypogaea_boundary_817	Ahypogaea_13	135200000	135280000
Ahypogaea_boundary_818	Ahypogaea_13	135480000	135560000
Ahypogaea_boundary_819	Ahypogaea_13	135720000	135800000
Ahypogaea_boundary_820	Ahypogaea_13	136120000	136200000
Ahypogaea_boundary_821	Ahypogaea_13	136440000	136520000
Ahypogaea_boundary_822	Ahypogaea_13	136800000	136880000
Ahypogaea_boundary_823	Ahypogaea_13	137360000	137440000
Ahypogaea_boundary_824	Ahypogaea_13	137920000	138000000
Ahypogaea_boundary_825	Ahypogaea_13	138280000	138360000
Ahypogaea_boundary_826	Ahypogaea_13	140200000	140280000
Ahypogaea_boundary_827	Ahypogaea_13	140480000	140560000
Ahypogaea_boundary_828	Ahypogaea_13	140760000	140840000
Ahypogaea_boundary_829	Ahypogaea_13	141760000	141840000
Ahypogaea_boundary_830	Ahypogaea_13	142240000	142320000
Ahypogaea_boundary_831	Ahypogaea_13	142680000	142760000
Ahypogaea_boundary_832	Ahypogaea_13	143200000	143280000
Ahypogaea_boundary_833	Ahypogaea_13	144000000	144080000
Ahypogaea_boundary_834	Ahypogaea_13	145880000	145960000
Ahypogaea_boundary_835	Ahypogaea_14	280000	360000
Ahypogaea_boundary_836	Ahypogaea_14	800000	880000
Ahypogaea_boundary_837	Ahypogaea_14	1240000	1320000
Ahypogaea_boundary_838	Ahypogaea_14	1560000	1640000
Ahypogaea_boundary_839	Ahypogaea_14	2000000	2080000
Ahypogaea_boundary_840	Ahypogaea_14	2280000	2360000
Ahypogaea_boundary_841	Ahypogaea_14	2880000	2960000
Ahypogaea_boundary_842	Ahypogaea_14	3640000	3720000
Ahypogaea_boundary_843	Ahypogaea_14	4200000	4280000
Ahypogaea_boundary_844	Ahypogaea_14	4720000	4800000
Ahypogaea_boundary_845	Ahypogaea_14	4960000	5040000
Ahypogaea_boundary_846	Ahypogaea_14	5240000	5320000
Ahypogaea_boundary_847	Ahypogaea_14	5760000	5840000
Ahypogaea_boundary_848	Ahypogaea_14	6360000	6440000
Ahypogaea_boundary_849	Ahypogaea_14	6840000	6920000
Ahypogaea_boundary_850	Ahypogaea_14	7040000	7120000
Ahypogaea_boundary_851	Ahypogaea_14	7680000	7760000
Ahypogaea_boundary_852	Ahypogaea_14	8000000	8080000
Ahypogaea_boundary_853	Ahypogaea_14	8360000	8440000
Ahypogaea_boundary_854	Ahypogaea_14	8840000	8920000
Ahypogaea_boundary_855	Ahypogaea_14	9120000	9200000
Ahypogaea_boundary_856	Ahypogaea_14	9560000	9640000
Ahypogaea_boundary_857	Ahypogaea_14	9840000	9920000
Ahypogaea_boundary_858	Ahypogaea_14	10360000	10440000
Ahypogaea_boundary_859	Ahypogaea_14	10840000	10920000
Ahypogaea_boundary_860	Ahypogaea_14	11640000	11720000
Ahypogaea_boundary_861	Ahypogaea_14	11840000	11920000
Ahypogaea_boundary_862	Ahypogaea_14	12320000	12400000
Ahypogaea_boundary_863	Ahypogaea_14	13400000	13480000
Ahypogaea_boundary_864	Ahypogaea_14	13600000	13680000
Ahypogaea_boundary_865	Ahypogaea_14	13840000	13920000
Ahypogaea_boundary_866	Ahypogaea_14	14240000	14320000
Ahypogaea_boundary_867	Ahypogaea_14	14400000	14480000
Ahypogaea_boundary_868	Ahypogaea_14	14960000	15040000
Ahypogaea_boundary_869	Ahypogaea_14	15600000	15680000
Ahypogaea_boundary_870	Ahypogaea_14	15920000	16000000
Ahypogaea_boundary_871	Ahypogaea_14	17960000	18040000
Ahypogaea_boundary_872	Ahypogaea_14	18440000	18520000
Ahypogaea_boundary_873	Ahypogaea_14	19120000	19200000
Ahypogaea_boundary_874	Ahypogaea_14	19960000	20040000
Ahypogaea_boundary_875	Ahypogaea_14	20320000	20400000
Ahypogaea_boundary_876	Ahypogaea_14	20960000	21040000
Ahypogaea_boundary_877	Ahypogaea_14	21480000	21560000
Ahypogaea_boundary_878	Ahypogaea_14	22000000	22080000
Ahypogaea_boundary_879	Ahypogaea_14	22680000	22760000
Ahypogaea_boundary_880	Ahypogaea_14	23240000	23320000
Ahypogaea_boundary_881	Ahypogaea_14	24680000	24760000
Ahypogaea_boundary_882	Ahypogaea_14	26120000	26200000
Ahypogaea_boundary_883	Ahypogaea_14	26520000	26600000
Ahypogaea_boundary_884	Ahypogaea_14	27840000	27920000
Ahypogaea_boundary_885	Ahypogaea_14	28800000	28880000
Ahypogaea_boundary_886	Ahypogaea_14	29200000	29280000
Ahypogaea_boundary_887	Ahypogaea_14	29760000	29840000
Ahypogaea_boundary_888	Ahypogaea_14	30200000	30280000
Ahypogaea_boundary_889	Ahypogaea_14	31240000	31320000
Ahypogaea_boundary_890	Ahypogaea_14	32120000	32200000
Ahypogaea_boundary_891	Ahypogaea_14	34080000	34160000
Ahypogaea_boundary_892	Ahypogaea_14	37040000	37120000
Ahypogaea_boundary_893	Ahypogaea_14	37640000	37720000
Ahypogaea_boundary_894	Ahypogaea_14	39240000	39320000
Ahypogaea_boundary_895	Ahypogaea_14	39800000	39880000
Ahypogaea_boundary_896	Ahypogaea_14	40400000	40480000
Ahypogaea_boundary_897	Ahypogaea_14	41640000	41720000
Ahypogaea_boundary_898	Ahypogaea_14	42080000	42160000
Ahypogaea_boundary_899	Ahypogaea_14	43040000	43120000
Ahypogaea_boundary_900	Ahypogaea_14	43800000	43880000
Ahypogaea_boundary_901	Ahypogaea_14	47080000	47160000
Ahypogaea_boundary_902	Ahypogaea_14	49480000	49560000
Ahypogaea_boundary_903	Ahypogaea_14	52200000	52280000
Ahypogaea_boundary_904	Ahypogaea_14	54520000	54600000
Ahypogaea_boundary_905	Ahypogaea_14	55240000	55320000
Ahypogaea_boundary_906	Ahypogaea_14	58720000	58800000
Ahypogaea_boundary_907	Ahypogaea_14	59040000	59120000
Ahypogaea_boundary_908	Ahypogaea_14	59760000	59840000
Ahypogaea_boundary_909	Ahypogaea_14	63720000	63800000
Ahypogaea_boundary_910	Ahypogaea_14	65080000	65160000
Ahypogaea_boundary_911	Ahypogaea_14	68920000	69000000
Ahypogaea_boundary_912	Ahypogaea_14	69960000	70040000
Ahypogaea_boundary_913	Ahypogaea_14	71160000	71240000
Ahypogaea_boundary_914	Ahypogaea_14	71440000	71520000
Ahypogaea_boundary_915	Ahypogaea_14	72760000	72840000
Ahypogaea_boundary_916	Ahypogaea_14	76640000	76720000
Ahypogaea_boundary_917	Ahypogaea_14	77120000	77200000
Ahypogaea_boundary_918	Ahypogaea_14	90360000	90440000
Ahypogaea_boundary_919	Ahypogaea_14	91560000	91640000
Ahypogaea_boundary_920	Ahypogaea_14	93160000	93240000
Ahypogaea_boundary_921	Ahypogaea_14	93520000	93600000
Ahypogaea_boundary_922	Ahypogaea_14	94680000	94760000
Ahypogaea_boundary_923	Ahypogaea_14	96720000	96800000
Ahypogaea_boundary_924	Ahypogaea_14	98360000	98440000
Ahypogaea_boundary_925	Ahypogaea_14	99520000	99600000
Ahypogaea_boundary_926	Ahypogaea_14	99800000	99880000
Ahypogaea_boundary_927	Ahypogaea_14	101480000	101560000
Ahypogaea_boundary_928	Ahypogaea_14	101720000	101800000
Ahypogaea_boundary_929	Ahypogaea_14	103480000	103560000
Ahypogaea_boundary_930	Ahypogaea_14	104360000	104440000
Ahypogaea_boundary_931	Ahypogaea_14	105320000	105400000
Ahypogaea_boundary_932	Ahypogaea_14	105760000	105840000
Ahypogaea_boundary_933	Ahypogaea_14	106240000	106320000
Ahypogaea_boundary_934	Ahypogaea_14	106600000	106680000
Ahypogaea_boundary_935	Ahypogaea_14	107320000	107400000
Ahypogaea_boundary_936	Ahypogaea_14	108200000	108280000
Ahypogaea_boundary_937	Ahypogaea_14	108960000	109040000
Ahypogaea_boundary_938	Ahypogaea_14	109480000	109560000
Ahypogaea_boundary_939	Ahypogaea_14	110360000	110440000
Ahypogaea_boundary_940	Ahypogaea_14	111320000	111400000
Ahypogaea_boundary_941	Ahypogaea_14	112880000	112960000
Ahypogaea_boundary_942	Ahypogaea_14	113160000	113240000
Ahypogaea_boundary_943	Ahypogaea_14	114560000	114640000
Ahypogaea_boundary_944	Ahypogaea_14	115840000	115920000
Ahypogaea_boundary_945	Ahypogaea_14	116720000	116800000
Ahypogaea_boundary_946	Ahypogaea_14	117040000	117120000
Ahypogaea_boundary_947	Ahypogaea_14	117280000	117360000
Ahypogaea_boundary_948	Ahypogaea_14	117680000	117760000
Ahypogaea_boundary_949	Ahypogaea_14	118000000	118080000
Ahypogaea_boundary_950	Ahypogaea_14	118280000	118360000
Ahypogaea_boundary_951	Ahypogaea_14	118600000	118680000
Ahypogaea_boundary_952	Ahypogaea_14	118920000	119000000
Ahypogaea_boundary_953	Ahypogaea_14	119520000	119600000
Ahypogaea_boundary_954	Ahypogaea_14	120600000	120680000
Ahypogaea_boundary_955	Ahypogaea_14	121480000	121560000
Ahypogaea_boundary_956	Ahypogaea_14	121840000	121920000
Ahypogaea_boundary_957	Ahypogaea_14	122080000	122160000
Ahypogaea_boundary_958	Ahypogaea_14	122440000	122520000
Ahypogaea_boundary_959	Ahypogaea_14	123000000	123080000
Ahypogaea_boundary_960	Ahypogaea_14	123440000	123520000
Ahypogaea_boundary_961	Ahypogaea_14	123560000	123640000
Ahypogaea_boundary_962	Ahypogaea_14	123800000	123880000
Ahypogaea_boundary_963	Ahypogaea_14	124320000	124400000
Ahypogaea_boundary_964	Ahypogaea_14	124800000	124880000
Ahypogaea_boundary_965	Ahypogaea_14	125160000	125240000
Ahypogaea_boundary_966	Ahypogaea_14	125400000	125480000
Ahypogaea_boundary_967	Ahypogaea_14	126680000	126760000
Ahypogaea_boundary_968	Ahypogaea_14	127440000	127520000
Ahypogaea_boundary_969	Ahypogaea_14	127720000	127800000
Ahypogaea_boundary_970	Ahypogaea_14	128840000	128920000
Ahypogaea_boundary_971	Ahypogaea_14	129160000	129240000
Ahypogaea_boundary_972	Ahypogaea_14	130800000	130880000
Ahypogaea_boundary_973	Ahypogaea_14	131200000	131280000
Ahypogaea_boundary_974	Ahypogaea_14	132240000	132320000
Ahypogaea_boundary_975	Ahypogaea_14	132520000	132600000
Ahypogaea_boundary_976	Ahypogaea_14	133160000	133240000
Ahypogaea_boundary_977	Ahypogaea_14	133360000	133440000
Ahypogaea_boundary_978	Ahypogaea_14	133560000	133640000
Ahypogaea_boundary_979	Ahypogaea_14	133760000	133840000
Ahypogaea_boundary_980	Ahypogaea_14	134600000	134680000
Ahypogaea_boundary_981	Ahypogaea_14	135720000	135800000
Ahypogaea_boundary_982	Ahypogaea_14	135960000	136040000
Ahypogaea_boundary_983	Ahypogaea_14	136360000	136440000
Ahypogaea_boundary_984	Ahypogaea_14	136960000	137040000
Ahypogaea_boundary_985	Ahypogaea_14	137600000	137680000
Ahypogaea_boundary_986	Ahypogaea_14	140400000	140480000
Ahypogaea_boundary_987	Ahypogaea_15	6280000	6360000
Ahypogaea_boundary_988	Ahypogaea_15	6880000	6960000
Ahypogaea_boundary_989	Ahypogaea_15	7320000	7400000
Ahypogaea_boundary_990	Ahypogaea_15	7720000	7800000
Ahypogaea_boundary_991	Ahypogaea_15	8600000	8680000
Ahypogaea_boundary_992	Ahypogaea_15	9240000	9320000
Ahypogaea_boundary_993	Ahypogaea_15	10400000	10480000
Ahypogaea_boundary_994	Ahypogaea_15	10920000	11000000
Ahypogaea_boundary_995	Ahypogaea_15	11120000	11200000
Ahypogaea_boundary_996	Ahypogaea_15	12160000	12240000
Ahypogaea_boundary_997	Ahypogaea_15	12800000	12880000
Ahypogaea_boundary_998	Ahypogaea_15	13240000	13320000
Ahypogaea_boundary_999	Ahypogaea_15	13640000	13720000
Ahypogaea_boundary_1000	Ahypogaea_15	14160000	14240000
Ahypogaea_boundary_1001	Ahypogaea_15	15440000	15520000
Ahypogaea_boundary_1002	Ahypogaea_15	15840000	15920000
Ahypogaea_boundary_1003	Ahypogaea_15	16240000	16320000
Ahypogaea_boundary_1004	Ahypogaea_15	16680000	16760000
Ahypogaea_boundary_1005	Ahypogaea_15	17400000	17480000
Ahypogaea_boundary_1006	Ahypogaea_15	17720000	17800000
Ahypogaea_boundary_1007	Ahypogaea_15	18520000	18600000
Ahypogaea_boundary_1008	Ahypogaea_15	18840000	18920000
Ahypogaea_boundary_1009	Ahypogaea_15	19280000	19360000
Ahypogaea_boundary_1010	Ahypogaea_15	19480000	19560000
Ahypogaea_boundary_1011	Ahypogaea_15	20040000	20120000
Ahypogaea_boundary_1012	Ahypogaea_15	20200000	20280000
Ahypogaea_boundary_1013	Ahypogaea_15	20840000	20920000
Ahypogaea_boundary_1014	Ahypogaea_15	21120000	21200000
Ahypogaea_boundary_1015	Ahypogaea_15	21560000	21640000
Ahypogaea_boundary_1016	Ahypogaea_15	22240000	22320000
Ahypogaea_boundary_1017	Ahypogaea_15	22960000	23040000
Ahypogaea_boundary_1018	Ahypogaea_15	23720000	23800000
Ahypogaea_boundary_1019	Ahypogaea_15	24040000	24120000
Ahypogaea_boundary_1020	Ahypogaea_15	24720000	24800000
Ahypogaea_boundary_1021	Ahypogaea_15	25080000	25160000
Ahypogaea_boundary_1022	Ahypogaea_15	25320000	25400000
Ahypogaea_boundary_1023	Ahypogaea_15	25480000	25560000
Ahypogaea_boundary_1024	Ahypogaea_15	26120000	26200000
Ahypogaea_boundary_1025	Ahypogaea_15	26560000	26640000
Ahypogaea_boundary_1026	Ahypogaea_15	27920000	28000000
Ahypogaea_boundary_1027	Ahypogaea_15	28320000	28400000
Ahypogaea_boundary_1028	Ahypogaea_15	29800000	29880000
Ahypogaea_boundary_1029	Ahypogaea_15	30200000	30280000
Ahypogaea_boundary_1030	Ahypogaea_15	30520000	30600000
Ahypogaea_boundary_1031	Ahypogaea_15	30760000	30840000
Ahypogaea_boundary_1032	Ahypogaea_15	31240000	31320000
Ahypogaea_boundary_1033	Ahypogaea_15	31560000	31640000
Ahypogaea_boundary_1034	Ahypogaea_15	32320000	32400000
Ahypogaea_boundary_1035	Ahypogaea_15	32800000	32880000
Ahypogaea_boundary_1036	Ahypogaea_15	33000000	33080000
Ahypogaea_boundary_1037	Ahypogaea_15	33560000	33640000
Ahypogaea_boundary_1038	Ahypogaea_15	34600000	34680000
Ahypogaea_boundary_1039	Ahypogaea_15	36040000	36120000
Ahypogaea_boundary_1040	Ahypogaea_15	36240000	36320000
Ahypogaea_boundary_1041	Ahypogaea_15	36720000	36800000
Ahypogaea_boundary_1042	Ahypogaea_15	37880000	37960000
Ahypogaea_boundary_1043	Ahypogaea_15	38200000	38280000
Ahypogaea_boundary_1044	Ahypogaea_15	39120000	39200000
Ahypogaea_boundary_1045	Ahypogaea_15	39440000	39520000
Ahypogaea_boundary_1046	Ahypogaea_15	39920000	40000000
Ahypogaea_boundary_1047	Ahypogaea_15	43040000	43120000
Ahypogaea_boundary_1048	Ahypogaea_15	43640000	43720000
Ahypogaea_boundary_1049	Ahypogaea_15	43960000	44040000
Ahypogaea_boundary_1050	Ahypogaea_15	45800000	45880000
Ahypogaea_boundary_1051	Ahypogaea_15	46800000	46880000
Ahypogaea_boundary_1052	Ahypogaea_15	47480000	47560000
Ahypogaea_boundary_1053	Ahypogaea_15	47760000	47840000
Ahypogaea_boundary_1054	Ahypogaea_15	51760000	51840000
Ahypogaea_boundary_1055	Ahypogaea_15	54200000	54280000
Ahypogaea_boundary_1056	Ahypogaea_15	55080000	55160000
Ahypogaea_boundary_1057	Ahypogaea_15	56440000	56520000
Ahypogaea_boundary_1058	Ahypogaea_15	59160000	59240000
Ahypogaea_boundary_1059	Ahypogaea_15	59360000	59440000
Ahypogaea_boundary_1060	Ahypogaea_15	60720000	60800000
Ahypogaea_boundary_1061	Ahypogaea_15	61520000	61600000
Ahypogaea_boundary_1062	Ahypogaea_15	62760000	62840000
Ahypogaea_boundary_1063	Ahypogaea_15	63080000	63160000
Ahypogaea_boundary_1064	Ahypogaea_15	63800000	63880000
Ahypogaea_boundary_1065	Ahypogaea_15	65640000	65720000
Ahypogaea_boundary_1066	Ahypogaea_15	66400000	66480000
Ahypogaea_boundary_1067	Ahypogaea_15	69200000	69280000
Ahypogaea_boundary_1068	Ahypogaea_15	70760000	70840000
Ahypogaea_boundary_1069	Ahypogaea_15	71160000	71240000
Ahypogaea_boundary_1070	Ahypogaea_15	72840000	72920000
Ahypogaea_boundary_1071	Ahypogaea_15	73040000	73120000
Ahypogaea_boundary_1072	Ahypogaea_15	73360000	73440000
Ahypogaea_boundary_1073	Ahypogaea_15	73800000	73880000
Ahypogaea_boundary_1074	Ahypogaea_15	74320000	74400000
Ahypogaea_boundary_1075	Ahypogaea_15	74480000	74560000
Ahypogaea_boundary_1076	Ahypogaea_15	74800000	74880000
Ahypogaea_boundary_1077	Ahypogaea_15	75600000	75680000
Ahypogaea_boundary_1078	Ahypogaea_15	76120000	76200000
Ahypogaea_boundary_1079	Ahypogaea_15	78960000	79040000
Ahypogaea_boundary_1080	Ahypogaea_15	80640000	80720000
Ahypogaea_boundary_1081	Ahypogaea_15	81960000	82040000
Ahypogaea_boundary_1082	Ahypogaea_15	83320000	83400000
Ahypogaea_boundary_1083	Ahypogaea_15	84760000	84840000
Ahypogaea_boundary_1084	Ahypogaea_15	87000000	87080000
Ahypogaea_boundary_1085	Ahypogaea_15	89000000	89080000
Ahypogaea_boundary_1086	Ahypogaea_15	92000000	92080000
Ahypogaea_boundary_1087	Ahypogaea_15	93200000	93280000
Ahypogaea_boundary_1088	Ahypogaea_15	93640000	93720000
Ahypogaea_boundary_1089	Ahypogaea_15	95480000	95560000
Ahypogaea_boundary_1090	Ahypogaea_15	97840000	97920000
Ahypogaea_boundary_1091	Ahypogaea_15	100320000	100400000
Ahypogaea_boundary_1092	Ahypogaea_15	103880000	103960000
Ahypogaea_boundary_1093	Ahypogaea_15	104200000	104280000
Ahypogaea_boundary_1094	Ahypogaea_15	106560000	106640000
Ahypogaea_boundary_1095	Ahypogaea_15	110560000	110640000
Ahypogaea_boundary_1096	Ahypogaea_15	111920000	112000000
Ahypogaea_boundary_1097	Ahypogaea_15	113040000	113120000
Ahypogaea_boundary_1098	Ahypogaea_15	115000000	115080000
Ahypogaea_boundary_1099	Ahypogaea_15	115560000	115640000
Ahypogaea_boundary_1100	Ahypogaea_15	119000000	119080000
Ahypogaea_boundary_1101	Ahypogaea_15	119160000	119240000
Ahypogaea_boundary_1102	Ahypogaea_15	119360000	119440000
Ahypogaea_boundary_1103	Ahypogaea_15	120800000	120880000
Ahypogaea_boundary_1104	Ahypogaea_15	121440000	121520000
Ahypogaea_boundary_1105	Ahypogaea_15	122160000	122240000
Ahypogaea_boundary_1106	Ahypogaea_15	122680000	122760000
Ahypogaea_boundary_1107	Ahypogaea_15	123040000	123120000
Ahypogaea_boundary_1108	Ahypogaea_15	123600000	123680000
Ahypogaea_boundary_1109	Ahypogaea_15	124200000	124280000
Ahypogaea_boundary_1110	Ahypogaea_15	124920000	125000000
Ahypogaea_boundary_1111	Ahypogaea_15	126360000	126440000
Ahypogaea_boundary_1112	Ahypogaea_15	126600000	126680000
Ahypogaea_boundary_1113	Ahypogaea_15	126840000	126920000
Ahypogaea_boundary_1114	Ahypogaea_15	128080000	128160000
Ahypogaea_boundary_1115	Ahypogaea_15	128560000	128640000
Ahypogaea_boundary_1116	Ahypogaea_15	129280000	129360000
Ahypogaea_boundary_1117	Ahypogaea_15	129720000	129800000
Ahypogaea_boundary_1118	Ahypogaea_15	132080000	132160000
Ahypogaea_boundary_1119	Ahypogaea_15	133040000	133120000
Ahypogaea_boundary_1120	Ahypogaea_15	133400000	133480000
Ahypogaea_boundary_1121	Ahypogaea_15	133680000	133760000
Ahypogaea_boundary_1122	Ahypogaea_15	134560000	134640000
Ahypogaea_boundary_1123	Ahypogaea_15	134760000	134840000
Ahypogaea_boundary_1124	Ahypogaea_15	135320000	135400000
Ahypogaea_boundary_1125	Ahypogaea_15	135560000	135640000
Ahypogaea_boundary_1126	Ahypogaea_15	135760000	135840000
Ahypogaea_boundary_1127	Ahypogaea_15	136760000	136840000
Ahypogaea_boundary_1128	Ahypogaea_15	136920000	137000000
Ahypogaea_boundary_1129	Ahypogaea_15	137320000	137400000
Ahypogaea_boundary_1130	Ahypogaea_15	137960000	138040000
Ahypogaea_boundary_1131	Ahypogaea_15	138120000	138200000
Ahypogaea_boundary_1132	Ahypogaea_15	139040000	139120000
Ahypogaea_boundary_1133	Ahypogaea_15	139640000	139720000
Ahypogaea_boundary_1134	Ahypogaea_15	140080000	140160000
Ahypogaea_boundary_1135	Ahypogaea_15	140480000	140560000
Ahypogaea_boundary_1136	Ahypogaea_15	140720000	140800000
Ahypogaea_boundary_1137	Ahypogaea_15	141120000	141200000
Ahypogaea_boundary_1138	Ahypogaea_15	141360000	141440000
Ahypogaea_boundary_1139	Ahypogaea_15	141520000	141600000
Ahypogaea_boundary_1140	Ahypogaea_15	142120000	142200000
Ahypogaea_boundary_1141	Ahypogaea_15	142480000	142560000
Ahypogaea_boundary_1142	Ahypogaea_15	142880000	142960000
Ahypogaea_boundary_1143	Ahypogaea_15	143280000	143360000
Ahypogaea_boundary_1144	Ahypogaea_15	144120000	144200000
Ahypogaea_boundary_1145	Ahypogaea_15	144400000	144480000
Ahypogaea_boundary_1146	Ahypogaea_15	144960000	145040000
Ahypogaea_boundary_1147	Ahypogaea_15	145480000	145560000
Ahypogaea_boundary_1148	Ahypogaea_15	146640000	146720000
Ahypogaea_boundary_1149	Ahypogaea_15	146880000	146960000
Ahypogaea_boundary_1150	Ahypogaea_15	147320000	147400000
Ahypogaea_boundary_1151	Ahypogaea_15	148440000	148520000
Ahypogaea_boundary_1152	Ahypogaea_15	149520000	149600000
Ahypogaea_boundary_1153	Ahypogaea_15	149800000	149880000
Ahypogaea_boundary_1154	Ahypogaea_15	150200000	150280000
Ahypogaea_boundary_1155	Ahypogaea_15	150720000	150800000
Ahypogaea_boundary_1156	Ahypogaea_15	150880000	150960000
Ahypogaea_boundary_1157	Ahypogaea_15	151280000	151360000
Ahypogaea_boundary_1158	Ahypogaea_15	152040000	152120000
Ahypogaea_boundary_1159	Ahypogaea_15	152400000	152480000
Ahypogaea_boundary_1160	Ahypogaea_15	153720000	153800000
Ahypogaea_boundary_1161	Ahypogaea_15	153960000	154040000
Ahypogaea_boundary_1162	Ahypogaea_15	154480000	154560000
Ahypogaea_boundary_1163	Ahypogaea_15	154920000	155000000
Ahypogaea_boundary_1164	Ahypogaea_15	155800000	155880000
Ahypogaea_boundary_1165	Ahypogaea_15	156280000	156360000
Ahypogaea_boundary_1166	Ahypogaea_15	159320000	159400000
Ahypogaea_boundary_1167	Ahypogaea_15	159760000	159840000
Ahypogaea_boundary_1168	Ahypogaea_16	320000	400000
Ahypogaea_boundary_1169	Ahypogaea_16	880000	960000
Ahypogaea_boundary_1170	Ahypogaea_16	1560000	1640000
Ahypogaea_boundary_1171	Ahypogaea_16	1880000	1960000
Ahypogaea_boundary_1172	Ahypogaea_16	2640000	2720000
Ahypogaea_boundary_1173	Ahypogaea_16	3480000	3560000
Ahypogaea_boundary_1174	Ahypogaea_16	4560000	4640000
Ahypogaea_boundary_1175	Ahypogaea_16	6000000	6080000
Ahypogaea_boundary_1176	Ahypogaea_16	9120000	9200000
Ahypogaea_boundary_1177	Ahypogaea_16	9400000	9480000
Ahypogaea_boundary_1178	Ahypogaea_16	11080000	11160000
Ahypogaea_boundary_1179	Ahypogaea_16	11360000	11440000
Ahypogaea_boundary_1180	Ahypogaea_16	11680000	11760000
Ahypogaea_boundary_1181	Ahypogaea_16	11960000	12040000
Ahypogaea_boundary_1182	Ahypogaea_16	12480000	12560000
Ahypogaea_boundary_1183	Ahypogaea_16	13000000	13080000
Ahypogaea_boundary_1184	Ahypogaea_16	13200000	13280000
Ahypogaea_boundary_1185	Ahypogaea_16	13440000	13520000
Ahypogaea_boundary_1186	Ahypogaea_16	13720000	13800000
Ahypogaea_boundary_1187	Ahypogaea_16	14120000	14200000
Ahypogaea_boundary_1188	Ahypogaea_16	14760000	14840000
Ahypogaea_boundary_1189	Ahypogaea_16	15360000	15440000
Ahypogaea_boundary_1190	Ahypogaea_16	15840000	15920000
Ahypogaea_boundary_1191	Ahypogaea_16	16240000	16320000
Ahypogaea_boundary_1192	Ahypogaea_16	16400000	16480000
Ahypogaea_boundary_1193	Ahypogaea_16	17400000	17480000
Ahypogaea_boundary_1194	Ahypogaea_16	17840000	17920000
Ahypogaea_boundary_1195	Ahypogaea_16	18320000	18400000
Ahypogaea_boundary_1196	Ahypogaea_16	18800000	18880000
Ahypogaea_boundary_1197	Ahypogaea_16	19040000	19120000
Ahypogaea_boundary_1198	Ahypogaea_16	19520000	19600000
Ahypogaea_boundary_1199	Ahypogaea_16	19840000	19920000
Ahypogaea_boundary_1200	Ahypogaea_16	20160000	20240000
Ahypogaea_boundary_1201	Ahypogaea_16	20920000	21000000
Ahypogaea_boundary_1202	Ahypogaea_16	22600000	22680000
Ahypogaea_boundary_1203	Ahypogaea_16	22920000	23000000
Ahypogaea_boundary_1204	Ahypogaea_16	23200000	23280000
Ahypogaea_boundary_1205	Ahypogaea_16	23520000	23600000
Ahypogaea_boundary_1206	Ahypogaea_16	24520000	24600000
Ahypogaea_boundary_1207	Ahypogaea_16	24760000	24840000
Ahypogaea_boundary_1208	Ahypogaea_16	25160000	25240000
Ahypogaea_boundary_1209	Ahypogaea_16	25360000	25440000
Ahypogaea_boundary_1210	Ahypogaea_16	25520000	25600000
Ahypogaea_boundary_1211	Ahypogaea_16	25760000	25840000
Ahypogaea_boundary_1212	Ahypogaea_16	26720000	26800000
Ahypogaea_boundary_1213	Ahypogaea_16	27000000	27080000
Ahypogaea_boundary_1214	Ahypogaea_16	27360000	27440000
Ahypogaea_boundary_1215	Ahypogaea_16	27600000	27680000
Ahypogaea_boundary_1216	Ahypogaea_16	27960000	28040000
Ahypogaea_boundary_1217	Ahypogaea_16	28280000	28360000
Ahypogaea_boundary_1218	Ahypogaea_16	28520000	28600000
Ahypogaea_boundary_1219	Ahypogaea_16	28960000	29040000
Ahypogaea_boundary_1220	Ahypogaea_16	29480000	29560000
Ahypogaea_boundary_1221	Ahypogaea_16	30040000	30120000
Ahypogaea_boundary_1222	Ahypogaea_16	30200000	30280000
Ahypogaea_boundary_1223	Ahypogaea_16	31840000	31920000
Ahypogaea_boundary_1224	Ahypogaea_16	32760000	32840000
Ahypogaea_boundary_1225	Ahypogaea_16	34640000	34720000
Ahypogaea_boundary_1226	Ahypogaea_16	35120000	35200000
Ahypogaea_boundary_1227	Ahypogaea_16	36320000	36400000
Ahypogaea_boundary_1228	Ahypogaea_16	37120000	37200000
Ahypogaea_boundary_1229	Ahypogaea_16	40400000	40480000
Ahypogaea_boundary_1230	Ahypogaea_16	41000000	41080000
Ahypogaea_boundary_1231	Ahypogaea_16	42400000	42480000
Ahypogaea_boundary_1232	Ahypogaea_16	43880000	43960000
Ahypogaea_boundary_1233	Ahypogaea_16	44440000	44520000
Ahypogaea_boundary_1234	Ahypogaea_16	44640000	44720000
Ahypogaea_boundary_1235	Ahypogaea_16	48640000	48720000
Ahypogaea_boundary_1236	Ahypogaea_16	49680000	49760000
Ahypogaea_boundary_1237	Ahypogaea_16	51400000	51480000
Ahypogaea_boundary_1238	Ahypogaea_16	52160000	52240000
Ahypogaea_boundary_1239	Ahypogaea_16	52880000	52960000
Ahypogaea_boundary_1240	Ahypogaea_16	54560000	54640000
Ahypogaea_boundary_1241	Ahypogaea_16	54880000	54960000
Ahypogaea_boundary_1242	Ahypogaea_16	59400000	59480000
Ahypogaea_boundary_1243	Ahypogaea_16	61480000	61560000
Ahypogaea_boundary_1244	Ahypogaea_16	62800000	62880000
Ahypogaea_boundary_1245	Ahypogaea_16	63120000	63200000
Ahypogaea_boundary_1246	Ahypogaea_16	64440000	64520000
Ahypogaea_boundary_1247	Ahypogaea_16	65440000	65520000
Ahypogaea_boundary_1248	Ahypogaea_16	68760000	68840000
Ahypogaea_boundary_1249	Ahypogaea_16	69160000	69240000
Ahypogaea_boundary_1250	Ahypogaea_16	71120000	71200000
Ahypogaea_boundary_1251	Ahypogaea_16	71640000	71720000
Ahypogaea_boundary_1252	Ahypogaea_16	71960000	72040000
Ahypogaea_boundary_1253	Ahypogaea_16	72320000	72400000
Ahypogaea_boundary_1254	Ahypogaea_16	74280000	74360000
Ahypogaea_boundary_1255	Ahypogaea_16	74800000	74880000
Ahypogaea_boundary_1256	Ahypogaea_16	78800000	78880000
Ahypogaea_boundary_1257	Ahypogaea_16	81240000	81320000
Ahypogaea_boundary_1258	Ahypogaea_16	83600000	83680000
Ahypogaea_boundary_1259	Ahypogaea_16	86080000	86160000
Ahypogaea_boundary_1260	Ahypogaea_16	86760000	86840000
Ahypogaea_boundary_1261	Ahypogaea_16	89040000	89120000
Ahypogaea_boundary_1262	Ahypogaea_16	89640000	89720000
Ahypogaea_boundary_1263	Ahypogaea_16	90000000	90080000
Ahypogaea_boundary_1264	Ahypogaea_16	91080000	91160000
Ahypogaea_boundary_1265	Ahypogaea_16	91440000	91520000
Ahypogaea_boundary_1266	Ahypogaea_16	91600000	91680000
Ahypogaea_boundary_1267	Ahypogaea_16	91920000	92000000
Ahypogaea_boundary_1268	Ahypogaea_16	94520000	94600000
Ahypogaea_boundary_1269	Ahypogaea_16	94760000	94840000
Ahypogaea_boundary_1270	Ahypogaea_16	95200000	95280000
Ahypogaea_boundary_1271	Ahypogaea_16	97280000	97360000
Ahypogaea_boundary_1272	Ahypogaea_16	98120000	98200000
Ahypogaea_boundary_1273	Ahypogaea_16	99440000	99520000
Ahypogaea_boundary_1274	Ahypogaea_16	100720000	100800000
Ahypogaea_boundary_1275	Ahypogaea_16	102440000	102520000
Ahypogaea_boundary_1276	Ahypogaea_16	103400000	103480000
Ahypogaea_boundary_1277	Ahypogaea_16	104120000	104200000
Ahypogaea_boundary_1278	Ahypogaea_16	104600000	104680000
Ahypogaea_boundary_1279	Ahypogaea_16	105680000	105760000
Ahypogaea_boundary_1280	Ahypogaea_16	106640000	106720000
Ahypogaea_boundary_1281	Ahypogaea_16	108560000	108640000
Ahypogaea_boundary_1282	Ahypogaea_16	110560000	110640000
Ahypogaea_boundary_1283	Ahypogaea_16	111240000	111320000
Ahypogaea_boundary_1284	Ahypogaea_16	111400000	111480000
Ahypogaea_boundary_1285	Ahypogaea_16	111640000	111720000
Ahypogaea_boundary_1286	Ahypogaea_16	112360000	112440000
Ahypogaea_boundary_1287	Ahypogaea_16	112720000	112800000
Ahypogaea_boundary_1288	Ahypogaea_16	113440000	113520000
Ahypogaea_boundary_1289	Ahypogaea_16	114160000	114240000
Ahypogaea_boundary_1290	Ahypogaea_16	115520000	115600000
Ahypogaea_boundary_1291	Ahypogaea_16	116560000	116640000
Ahypogaea_boundary_1292	Ahypogaea_16	117120000	117200000
Ahypogaea_boundary_1293	Ahypogaea_16	119000000	119080000
Ahypogaea_boundary_1294	Ahypogaea_16	119520000	119600000
Ahypogaea_boundary_1295	Ahypogaea_16	119720000	119800000
Ahypogaea_boundary_1296	Ahypogaea_16	121520000	121600000
Ahypogaea_boundary_1297	Ahypogaea_16	122600000	122680000
Ahypogaea_boundary_1298	Ahypogaea_16	122800000	122880000
Ahypogaea_boundary_1299	Ahypogaea_16	123840000	123920000
Ahypogaea_boundary_1300	Ahypogaea_16	124480000	124560000
Ahypogaea_boundary_1301	Ahypogaea_16	125400000	125480000
Ahypogaea_boundary_1302	Ahypogaea_16	125680000	125760000
Ahypogaea_boundary_1303	Ahypogaea_16	125920000	126000000
Ahypogaea_boundary_1304	Ahypogaea_16	126280000	126360000
Ahypogaea_boundary_1305	Ahypogaea_16	126840000	126920000
Ahypogaea_boundary_1306	Ahypogaea_16	127480000	127560000
Ahypogaea_boundary_1307	Ahypogaea_16	127880000	127960000
Ahypogaea_boundary_1308	Ahypogaea_16	128160000	128240000
Ahypogaea_boundary_1309	Ahypogaea_16	128880000	128960000
Ahypogaea_boundary_1310	Ahypogaea_16	129160000	129240000
Ahypogaea_boundary_1311	Ahypogaea_16	129880000	129960000
Ahypogaea_boundary_1312	Ahypogaea_16	130680000	130760000
Ahypogaea_boundary_1313	Ahypogaea_16	131280000	131360000
Ahypogaea_boundary_1314	Ahypogaea_16	131720000	131800000
Ahypogaea_boundary_1315	Ahypogaea_16	132320000	132400000
Ahypogaea_boundary_1316	Ahypogaea_16	132600000	132680000
Ahypogaea_boundary_1317	Ahypogaea_16	133760000	133840000
Ahypogaea_boundary_1318	Ahypogaea_16	134000000	134080000
Ahypogaea_boundary_1319	Ahypogaea_16	135080000	135160000
Ahypogaea_boundary_1320	Ahypogaea_16	136080000	136160000
Ahypogaea_boundary_1321	Ahypogaea_16	136560000	136640000
Ahypogaea_boundary_1322	Ahypogaea_16	137240000	137320000
Ahypogaea_boundary_1323	Ahypogaea_16	137400000	137480000
Ahypogaea_boundary_1324	Ahypogaea_16	137920000	138000000
Ahypogaea_boundary_1325	Ahypogaea_16	138280000	138360000
Ahypogaea_boundary_1326	Ahypogaea_16	138920000	139000000
Ahypogaea_boundary_1327	Ahypogaea_16	139640000	139720000
Ahypogaea_boundary_1328	Ahypogaea_16	140400000	140480000
Ahypogaea_boundary_1329	Ahypogaea_16	140800000	140880000
Ahypogaea_boundary_1330	Ahypogaea_16	141080000	141160000
Ahypogaea_boundary_1331	Ahypogaea_16	141560000	141640000
Ahypogaea_boundary_1332	Ahypogaea_16	142680000	142760000
Ahypogaea_boundary_1333	Ahypogaea_16	143440000	143520000
Ahypogaea_boundary_1334	Ahypogaea_16	143680000	143760000
Ahypogaea_boundary_1335	Ahypogaea_16	144400000	144480000
Ahypogaea_boundary_1336	Ahypogaea_16	145000000	145080000
Ahypogaea_boundary_1337	Ahypogaea_16	146160000	146240000
Ahypogaea_boundary_1338	Ahypogaea_16	146600000	146680000
Ahypogaea_boundary_1339	Ahypogaea_16	146840000	146920000
Ahypogaea_boundary_1340	Ahypogaea_16	147240000	147320000
Ahypogaea_boundary_1341	Ahypogaea_16	147680000	147760000
Ahypogaea_boundary_1342	Ahypogaea_16	148680000	148760000
Ahypogaea_boundary_1343	Ahypogaea_17	240000	320000
Ahypogaea_boundary_1344	Ahypogaea_17	600000	680000
Ahypogaea_boundary_1345	Ahypogaea_17	880000	960000
Ahypogaea_boundary_1346	Ahypogaea_17	1240000	1320000
Ahypogaea_boundary_1347	Ahypogaea_17	1640000	1720000
Ahypogaea_boundary_1348	Ahypogaea_17	1960000	2040000
Ahypogaea_boundary_1349	Ahypogaea_17	2520000	2600000
Ahypogaea_boundary_1350	Ahypogaea_17	3000000	3080000
Ahypogaea_boundary_1351	Ahypogaea_17	4640000	4720000
Ahypogaea_boundary_1352	Ahypogaea_17	5120000	5200000
Ahypogaea_boundary_1353	Ahypogaea_17	5320000	5400000
Ahypogaea_boundary_1354	Ahypogaea_17	5680000	5760000
Ahypogaea_boundary_1355	Ahypogaea_17	5880000	5960000
Ahypogaea_boundary_1356	Ahypogaea_17	6200000	6280000
Ahypogaea_boundary_1357	Ahypogaea_17	6440000	6520000
Ahypogaea_boundary_1358	Ahypogaea_17	7200000	7280000
Ahypogaea_boundary_1359	Ahypogaea_17	9080000	9160000
Ahypogaea_boundary_1360	Ahypogaea_17	9400000	9480000
Ahypogaea_boundary_1361	Ahypogaea_17	9640000	9720000
Ahypogaea_boundary_1362	Ahypogaea_17	9960000	10040000
Ahypogaea_boundary_1363	Ahypogaea_17	10360000	10440000
Ahypogaea_boundary_1364	Ahypogaea_17	11000000	11080000
Ahypogaea_boundary_1365	Ahypogaea_17	11560000	11640000
Ahypogaea_boundary_1366	Ahypogaea_17	11880000	11960000
Ahypogaea_boundary_1367	Ahypogaea_17	12680000	12760000
Ahypogaea_boundary_1368	Ahypogaea_17	13400000	13480000
Ahypogaea_boundary_1369	Ahypogaea_17	13840000	13920000
Ahypogaea_boundary_1370	Ahypogaea_17	14200000	14280000
Ahypogaea_boundary_1371	Ahypogaea_17	15080000	15160000
Ahypogaea_boundary_1372	Ahypogaea_17	16200000	16280000
Ahypogaea_boundary_1373	Ahypogaea_17	17040000	17120000
Ahypogaea_boundary_1374	Ahypogaea_17	18320000	18400000
Ahypogaea_boundary_1375	Ahypogaea_17	19280000	19360000
Ahypogaea_boundary_1376	Ahypogaea_17	19840000	19920000
Ahypogaea_boundary_1377	Ahypogaea_17	21640000	21720000
Ahypogaea_boundary_1378	Ahypogaea_17	21840000	21920000
Ahypogaea_boundary_1379	Ahypogaea_17	23400000	23480000
Ahypogaea_boundary_1380	Ahypogaea_17	23560000	23640000
Ahypogaea_boundary_1381	Ahypogaea_17	23920000	24000000
Ahypogaea_boundary_1382	Ahypogaea_17	24160000	24240000
Ahypogaea_boundary_1383	Ahypogaea_17	24680000	24760000
Ahypogaea_boundary_1384	Ahypogaea_17	24920000	25000000
Ahypogaea_boundary_1385	Ahypogaea_17	25720000	25800000
Ahypogaea_boundary_1386	Ahypogaea_17	26760000	26840000
Ahypogaea_boundary_1387	Ahypogaea_17	27320000	27400000
Ahypogaea_boundary_1388	Ahypogaea_17	28480000	28560000
Ahypogaea_boundary_1389	Ahypogaea_17	28920000	29000000
Ahypogaea_boundary_1390	Ahypogaea_17	30240000	30320000
Ahypogaea_boundary_1391	Ahypogaea_17	30560000	30640000
Ahypogaea_boundary_1392	Ahypogaea_17	31120000	31200000
Ahypogaea_boundary_1393	Ahypogaea_17	31320000	31400000
Ahypogaea_boundary_1394	Ahypogaea_17	31640000	31720000
Ahypogaea_boundary_1395	Ahypogaea_17	32080000	32160000
Ahypogaea_boundary_1396	Ahypogaea_17	32440000	32520000
Ahypogaea_boundary_1397	Ahypogaea_17	33240000	33320000
Ahypogaea_boundary_1398	Ahypogaea_17	33920000	34000000
Ahypogaea_boundary_1399	Ahypogaea_17	37640000	37720000
Ahypogaea_boundary_1400	Ahypogaea_17	38160000	38240000
Ahypogaea_boundary_1401	Ahypogaea_17	39400000	39480000
Ahypogaea_boundary_1402	Ahypogaea_17	42040000	42120000
Ahypogaea_boundary_1403	Ahypogaea_17	45360000	45440000
Ahypogaea_boundary_1404	Ahypogaea_17	45680000	45760000
Ahypogaea_boundary_1405	Ahypogaea_17	48760000	48840000
Ahypogaea_boundary_1406	Ahypogaea_17	49280000	49360000
Ahypogaea_boundary_1407	Ahypogaea_17	49560000	49640000
Ahypogaea_boundary_1408	Ahypogaea_17	50520000	50600000
Ahypogaea_boundary_1409	Ahypogaea_17	51920000	52000000
Ahypogaea_boundary_1410	Ahypogaea_17	54640000	54720000
Ahypogaea_boundary_1411	Ahypogaea_17	57160000	57240000
Ahypogaea_boundary_1412	Ahypogaea_17	58200000	58280000
Ahypogaea_boundary_1413	Ahypogaea_17	59440000	59520000
Ahypogaea_boundary_1414	Ahypogaea_17	60840000	60920000
Ahypogaea_boundary_1415	Ahypogaea_17	61800000	61880000
Ahypogaea_boundary_1416	Ahypogaea_17	62480000	62560000
Ahypogaea_boundary_1417	Ahypogaea_17	63800000	63880000
Ahypogaea_boundary_1418	Ahypogaea_17	64600000	64680000
Ahypogaea_boundary_1419	Ahypogaea_17	65360000	65440000
Ahypogaea_boundary_1420	Ahypogaea_17	65560000	65640000
Ahypogaea_boundary_1421	Ahypogaea_17	66520000	66600000
Ahypogaea_boundary_1422	Ahypogaea_17	69520000	69600000
Ahypogaea_boundary_1423	Ahypogaea_17	70640000	70720000
Ahypogaea_boundary_1424	Ahypogaea_17	71520000	71600000
Ahypogaea_boundary_1425	Ahypogaea_17	71880000	71960000
Ahypogaea_boundary_1426	Ahypogaea_17	72280000	72360000
Ahypogaea_boundary_1427	Ahypogaea_17	76120000	76200000
Ahypogaea_boundary_1428	Ahypogaea_17	77000000	77080000
Ahypogaea_boundary_1429	Ahypogaea_17	77600000	77680000
Ahypogaea_boundary_1430	Ahypogaea_17	78080000	78160000
Ahypogaea_boundary_1431	Ahypogaea_17	78800000	78880000
Ahypogaea_boundary_1432	Ahypogaea_17	81160000	81240000
Ahypogaea_boundary_1433	Ahypogaea_17	83200000	83280000
Ahypogaea_boundary_1434	Ahypogaea_17	86840000	86920000
Ahypogaea_boundary_1435	Ahypogaea_17	87320000	87400000
Ahypogaea_boundary_1436	Ahypogaea_17	88520000	88600000
Ahypogaea_boundary_1437	Ahypogaea_17	92080000	92160000
Ahypogaea_boundary_1438	Ahypogaea_17	93360000	93440000
Ahypogaea_boundary_1439	Ahypogaea_17	95080000	95160000
Ahypogaea_boundary_1440	Ahypogaea_17	97520000	97600000
Ahypogaea_boundary_1441	Ahypogaea_17	97800000	97880000
Ahypogaea_boundary_1442	Ahypogaea_17	100960000	101040000
Ahypogaea_boundary_1443	Ahypogaea_17	102480000	102560000
Ahypogaea_boundary_1444	Ahypogaea_17	102680000	102760000
Ahypogaea_boundary_1445	Ahypogaea_17	103520000	103600000
Ahypogaea_boundary_1446	Ahypogaea_17	103880000	103960000
Ahypogaea_boundary_1447	Ahypogaea_17	104160000	104240000
Ahypogaea_boundary_1448	Ahypogaea_17	104880000	104960000
Ahypogaea_boundary_1449	Ahypogaea_17	105240000	105320000
Ahypogaea_boundary_1450	Ahypogaea_17	105560000	105640000
Ahypogaea_boundary_1451	Ahypogaea_17	105760000	105840000
Ahypogaea_boundary_1452	Ahypogaea_17	106120000	106200000
Ahypogaea_boundary_1453	Ahypogaea_17	106760000	106840000
Ahypogaea_boundary_1454	Ahypogaea_17	107480000	107560000
Ahypogaea_boundary_1455	Ahypogaea_17	107640000	107720000
Ahypogaea_boundary_1456	Ahypogaea_17	108320000	108400000
Ahypogaea_boundary_1457	Ahypogaea_17	108840000	108920000
Ahypogaea_boundary_1458	Ahypogaea_17	109560000	109640000
Ahypogaea_boundary_1459	Ahypogaea_17	110880000	110960000
Ahypogaea_boundary_1460	Ahypogaea_17	112160000	112240000
Ahypogaea_boundary_1461	Ahypogaea_17	112400000	112480000
Ahypogaea_boundary_1462	Ahypogaea_17	113520000	113600000
Ahypogaea_boundary_1463	Ahypogaea_17	113760000	113840000
Ahypogaea_boundary_1464	Ahypogaea_17	115560000	115640000
Ahypogaea_boundary_1465	Ahypogaea_17	117440000	117520000
Ahypogaea_boundary_1466	Ahypogaea_17	117840000	117920000
Ahypogaea_boundary_1467	Ahypogaea_17	118400000	118480000
Ahypogaea_boundary_1468	Ahypogaea_17	118920000	119000000
Ahypogaea_boundary_1469	Ahypogaea_17	120080000	120160000
Ahypogaea_boundary_1470	Ahypogaea_17	120760000	120840000
Ahypogaea_boundary_1471	Ahypogaea_17	121960000	122040000
Ahypogaea_boundary_1472	Ahypogaea_17	122360000	122440000
Ahypogaea_boundary_1473	Ahypogaea_17	123120000	123200000
Ahypogaea_boundary_1474	Ahypogaea_17	123320000	123400000
Ahypogaea_boundary_1475	Ahypogaea_17	124200000	124280000
Ahypogaea_boundary_1476	Ahypogaea_17	124760000	124840000
Ahypogaea_boundary_1477	Ahypogaea_17	125400000	125480000
Ahypogaea_boundary_1478	Ahypogaea_17	125800000	125880000
Ahypogaea_boundary_1479	Ahypogaea_17	126240000	126320000
Ahypogaea_boundary_1480	Ahypogaea_17	126600000	126680000
Ahypogaea_boundary_1481	Ahypogaea_17	127160000	127240000
Ahypogaea_boundary_1482	Ahypogaea_17	127400000	127480000
Ahypogaea_boundary_1483	Ahypogaea_17	128800000	128880000
Ahypogaea_boundary_1484	Ahypogaea_17	129080000	129160000
Ahypogaea_boundary_1485	Ahypogaea_17	129600000	129680000
Ahypogaea_boundary_1486	Ahypogaea_17	129960000	130040000
Ahypogaea_boundary_1487	Ahypogaea_17	130280000	130360000
Ahypogaea_boundary_1488	Ahypogaea_17	130720000	130800000
Ahypogaea_boundary_1489	Ahypogaea_17	131280000	131360000
Ahypogaea_boundary_1490	Ahypogaea_17	131440000	131520000
Ahypogaea_boundary_1491	Ahypogaea_17	131720000	131800000
Ahypogaea_boundary_1492	Ahypogaea_17	132080000	132160000
Ahypogaea_boundary_1493	Ahypogaea_17	132480000	132560000
Ahypogaea_boundary_1494	Ahypogaea_17	132920000	133000000
Ahypogaea_boundary_1495	Ahypogaea_17	133240000	133320000
Ahypogaea_boundary_1496	Ahypogaea_17	133640000	133720000
Ahypogaea_boundary_1497	Ahypogaea_17	134040000	134120000
Ahypogaea_boundary_1498	Ahypogaea_18	1080000	1160000
Ahypogaea_boundary_1499	Ahypogaea_18	1640000	1720000
Ahypogaea_boundary_1500	Ahypogaea_18	2560000	2640000
Ahypogaea_boundary_1501	Ahypogaea_18	3080000	3160000
Ahypogaea_boundary_1502	Ahypogaea_18	3440000	3520000
Ahypogaea_boundary_1503	Ahypogaea_18	3560000	3640000
Ahypogaea_boundary_1504	Ahypogaea_18	3840000	3920000
Ahypogaea_boundary_1505	Ahypogaea_18	4000000	4080000
Ahypogaea_boundary_1506	Ahypogaea_18	4520000	4600000
Ahypogaea_boundary_1507	Ahypogaea_18	5080000	5160000
Ahypogaea_boundary_1508	Ahypogaea_18	5440000	5520000
Ahypogaea_boundary_1509	Ahypogaea_18	6360000	6440000
Ahypogaea_boundary_1510	Ahypogaea_18	6760000	6840000
Ahypogaea_boundary_1511	Ahypogaea_18	7240000	7320000
Ahypogaea_boundary_1512	Ahypogaea_18	8040000	8120000
Ahypogaea_boundary_1513	Ahypogaea_18	8400000	8480000
Ahypogaea_boundary_1514	Ahypogaea_18	9400000	9480000
Ahypogaea_boundary_1515	Ahypogaea_18	9800000	9880000
Ahypogaea_boundary_1516	Ahypogaea_18	10120000	10200000
Ahypogaea_boundary_1517	Ahypogaea_18	10720000	10800000
Ahypogaea_boundary_1518	Ahypogaea_18	11520000	11600000
Ahypogaea_boundary_1519	Ahypogaea_18	11760000	11840000
Ahypogaea_boundary_1520	Ahypogaea_18	11880000	11960000
Ahypogaea_boundary_1521	Ahypogaea_18	12240000	12320000
Ahypogaea_boundary_1522	Ahypogaea_18	12680000	12760000
Ahypogaea_boundary_1523	Ahypogaea_18	13160000	13240000
Ahypogaea_boundary_1524	Ahypogaea_18	13560000	13640000
Ahypogaea_boundary_1525	Ahypogaea_18	13920000	14000000
Ahypogaea_boundary_1526	Ahypogaea_18	14240000	14320000
Ahypogaea_boundary_1527	Ahypogaea_18	14640000	14720000
Ahypogaea_boundary_1528	Ahypogaea_18	14880000	14960000
Ahypogaea_boundary_1529	Ahypogaea_18	15320000	15400000
Ahypogaea_boundary_1530	Ahypogaea_18	15760000	15840000
Ahypogaea_boundary_1531	Ahypogaea_18	16040000	16120000
Ahypogaea_boundary_1532	Ahypogaea_18	18000000	18080000
Ahypogaea_boundary_1533	Ahypogaea_18	19560000	19640000
Ahypogaea_boundary_1534	Ahypogaea_18	20320000	20400000
Ahypogaea_boundary_1535	Ahypogaea_18	20920000	21000000
Ahypogaea_boundary_1536	Ahypogaea_18	21640000	21720000
Ahypogaea_boundary_1537	Ahypogaea_18	22480000	22560000
Ahypogaea_boundary_1538	Ahypogaea_18	23200000	23280000
Ahypogaea_boundary_1539	Ahypogaea_18	23520000	23600000
Ahypogaea_boundary_1540	Ahypogaea_18	23720000	23800000
Ahypogaea_boundary_1541	Ahypogaea_18	24240000	24320000
Ahypogaea_boundary_1542	Ahypogaea_18	24720000	24800000
Ahypogaea_boundary_1543	Ahypogaea_18	26240000	26320000
Ahypogaea_boundary_1544	Ahypogaea_18	27000000	27080000
Ahypogaea_boundary_1545	Ahypogaea_18	27840000	27920000
Ahypogaea_boundary_1546	Ahypogaea_18	28120000	28200000
Ahypogaea_boundary_1547	Ahypogaea_18	29280000	29360000
Ahypogaea_boundary_1548	Ahypogaea_18	29600000	29680000
Ahypogaea_boundary_1549	Ahypogaea_18	30040000	30120000
Ahypogaea_boundary_1550	Ahypogaea_18	30280000	30360000
Ahypogaea_boundary_1551	Ahypogaea_18	30960000	31040000
Ahypogaea_boundary_1552	Ahypogaea_18	32080000	32160000
Ahypogaea_boundary_1553	Ahypogaea_18	32520000	32600000
Ahypogaea_boundary_1554	Ahypogaea_18	32840000	32920000
Ahypogaea_boundary_1555	Ahypogaea_18	34760000	34840000
Ahypogaea_boundary_1556	Ahypogaea_18	35800000	35880000
Ahypogaea_boundary_1557	Ahypogaea_18	37400000	37480000
Ahypogaea_boundary_1558	Ahypogaea_18	37600000	37680000
Ahypogaea_boundary_1559	Ahypogaea_18	38320000	38400000
Ahypogaea_boundary_1560	Ahypogaea_18	40920000	41000000
Ahypogaea_boundary_1561	Ahypogaea_18	41480000	41560000
Ahypogaea_boundary_1562	Ahypogaea_18	42520000	42600000
Ahypogaea_boundary_1563	Ahypogaea_18	44160000	44240000
Ahypogaea_boundary_1564	Ahypogaea_18	44840000	44920000
Ahypogaea_boundary_1565	Ahypogaea_18	46240000	46320000
Ahypogaea_boundary_1566	Ahypogaea_18	46640000	46720000
Ahypogaea_boundary_1567	Ahypogaea_18	47520000	47600000
Ahypogaea_boundary_1568	Ahypogaea_18	49320000	49400000
Ahypogaea_boundary_1569	Ahypogaea_18	49680000	49760000
Ahypogaea_boundary_1570	Ahypogaea_18	50440000	50520000
Ahypogaea_boundary_1571	Ahypogaea_18	53800000	53880000
Ahypogaea_boundary_1572	Ahypogaea_18	54680000	54760000
Ahypogaea_boundary_1573	Ahypogaea_18	56320000	56400000
Ahypogaea_boundary_1574	Ahypogaea_18	56720000	56800000
Ahypogaea_boundary_1575	Ahypogaea_18	57400000	57480000
Ahypogaea_boundary_1576	Ahypogaea_18	58480000	58560000
Ahypogaea_boundary_1577	Ahypogaea_18	60960000	61040000
Ahypogaea_boundary_1578	Ahypogaea_18	62320000	62400000
Ahypogaea_boundary_1579	Ahypogaea_18	62640000	62720000
Ahypogaea_boundary_1580	Ahypogaea_18	64480000	64560000
Ahypogaea_boundary_1581	Ahypogaea_18	64800000	64880000
Ahypogaea_boundary_1582	Ahypogaea_18	65080000	65160000
Ahypogaea_boundary_1583	Ahypogaea_18	65960000	66040000
Ahypogaea_boundary_1584	Ahypogaea_18	66680000	66760000
Ahypogaea_boundary_1585	Ahypogaea_18	68200000	68280000
Ahypogaea_boundary_1586	Ahypogaea_18	68560000	68640000
Ahypogaea_boundary_1587	Ahypogaea_18	69360000	69440000
Ahypogaea_boundary_1588	Ahypogaea_18	70400000	70480000
Ahypogaea_boundary_1589	Ahypogaea_18	72040000	72120000
Ahypogaea_boundary_1590	Ahypogaea_18	73360000	73440000
Ahypogaea_boundary_1591	Ahypogaea_18	77160000	77240000
Ahypogaea_boundary_1592	Ahypogaea_18	78080000	78160000
Ahypogaea_boundary_1593	Ahypogaea_18	81880000	81960000
Ahypogaea_boundary_1594	Ahypogaea_18	82360000	82440000
Ahypogaea_boundary_1595	Ahypogaea_18	83000000	83080000
Ahypogaea_boundary_1596	Ahypogaea_18	86000000	86080000
Ahypogaea_boundary_1597	Ahypogaea_18	87160000	87240000
Ahypogaea_boundary_1598	Ahypogaea_18	90840000	90920000
Ahypogaea_boundary_1599	Ahypogaea_18	91400000	91480000
Ahypogaea_boundary_1600	Ahypogaea_18	93320000	93400000
Ahypogaea_boundary_1601	Ahypogaea_18	94600000	94680000
Ahypogaea_boundary_1602	Ahypogaea_18	95440000	95520000
Ahypogaea_boundary_1603	Ahypogaea_18	95760000	95840000
Ahypogaea_boundary_1604	Ahypogaea_18	97160000	97240000
Ahypogaea_boundary_1605	Ahypogaea_18	97880000	97960000
Ahypogaea_boundary_1606	Ahypogaea_18	98600000	98680000
Ahypogaea_boundary_1607	Ahypogaea_18	99320000	99400000
Ahypogaea_boundary_1608	Ahypogaea_18	101240000	101320000
Ahypogaea_boundary_1609	Ahypogaea_18	101680000	101760000
Ahypogaea_boundary_1610	Ahypogaea_18	102200000	102280000
Ahypogaea_boundary_1611	Ahypogaea_18	103400000	103480000
Ahypogaea_boundary_1612	Ahypogaea_18	105640000	105720000
Ahypogaea_boundary_1613	Ahypogaea_18	105880000	105960000
Ahypogaea_boundary_1614	Ahypogaea_18	106240000	106320000
Ahypogaea_boundary_1615	Ahypogaea_18	107400000	107480000
Ahypogaea_boundary_1616	Ahypogaea_18	108600000	108680000
Ahypogaea_boundary_1617	Ahypogaea_18	108920000	109000000
Ahypogaea_boundary_1618	Ahypogaea_18	111080000	111160000
Ahypogaea_boundary_1619	Ahypogaea_18	111680000	111760000
Ahypogaea_boundary_1620	Ahypogaea_18	114800000	114880000
Ahypogaea_boundary_1621	Ahypogaea_18	115200000	115280000
Ahypogaea_boundary_1622	Ahypogaea_18	115520000	115600000
Ahypogaea_boundary_1623	Ahypogaea_18	115720000	115800000
Ahypogaea_boundary_1624	Ahypogaea_18	116240000	116320000
Ahypogaea_boundary_1625	Ahypogaea_18	116400000	116480000
Ahypogaea_boundary_1626	Ahypogaea_18	116680000	116760000
Ahypogaea_boundary_1627	Ahypogaea_18	116920000	117000000
Ahypogaea_boundary_1628	Ahypogaea_18	117680000	117760000
Ahypogaea_boundary_1629	Ahypogaea_18	121320000	121400000
Ahypogaea_boundary_1630	Ahypogaea_18	121440000	121520000
Ahypogaea_boundary_1631	Ahypogaea_18	122400000	122480000
Ahypogaea_boundary_1632	Ahypogaea_18	123040000	123120000
Ahypogaea_boundary_1633	Ahypogaea_18	123800000	123880000
Ahypogaea_boundary_1634	Ahypogaea_18	124240000	124320000
Ahypogaea_boundary_1635	Ahypogaea_18	124680000	124760000
Ahypogaea_boundary_1636	Ahypogaea_18	125880000	125960000
Ahypogaea_boundary_1637	Ahypogaea_18	126480000	126560000
Ahypogaea_boundary_1638	Ahypogaea_18	126840000	126920000
Ahypogaea_boundary_1639	Ahypogaea_18	127080000	127160000
Ahypogaea_boundary_1640	Ahypogaea_18	127440000	127520000
Ahypogaea_boundary_1641	Ahypogaea_18	127800000	127880000
Ahypogaea_boundary_1642	Ahypogaea_18	128880000	128960000
Ahypogaea_boundary_1643	Ahypogaea_18	129800000	129880000
Ahypogaea_boundary_1644	Ahypogaea_18	130280000	130360000
Ahypogaea_boundary_1645	Ahypogaea_18	130680000	130760000
Ahypogaea_boundary_1646	Ahypogaea_18	131160000	131240000
Ahypogaea_boundary_1647	Ahypogaea_18	131880000	131960000
Ahypogaea_boundary_1648	Ahypogaea_18	132280000	132360000
Ahypogaea_boundary_1649	Ahypogaea_18	132520000	132600000
Ahypogaea_boundary_1650	Ahypogaea_18	133400000	133480000
Ahypogaea_boundary_1651	Ahypogaea_18	133880000	133960000
Ahypogaea_boundary_1652	Ahypogaea_18	134480000	134560000
Ahypogaea_boundary_1653	Ahypogaea_19	40000	120000
Ahypogaea_boundary_1654	Ahypogaea_19	400000	480000
Ahypogaea_boundary_1655	Ahypogaea_19	720000	800000
Ahypogaea_boundary_1656	Ahypogaea_19	1000000	1080000
Ahypogaea_boundary_1657	Ahypogaea_19	1320000	1400000
Ahypogaea_boundary_1658	Ahypogaea_19	2080000	2160000
Ahypogaea_boundary_1659	Ahypogaea_19	2480000	2560000
Ahypogaea_boundary_1660	Ahypogaea_19	2680000	2760000
Ahypogaea_boundary_1661	Ahypogaea_19	3960000	4040000
Ahypogaea_boundary_1662	Ahypogaea_19	4120000	4200000
Ahypogaea_boundary_1663	Ahypogaea_19	4960000	5040000
Ahypogaea_boundary_1664	Ahypogaea_19	5360000	5440000
Ahypogaea_boundary_1665	Ahypogaea_19	5800000	5880000
Ahypogaea_boundary_1666	Ahypogaea_19	6240000	6320000
Ahypogaea_boundary_1667	Ahypogaea_19	6840000	6920000
Ahypogaea_boundary_1668	Ahypogaea_19	7280000	7360000
Ahypogaea_boundary_1669	Ahypogaea_19	7520000	7600000
Ahypogaea_boundary_1670	Ahypogaea_19	8200000	8280000
Ahypogaea_boundary_1671	Ahypogaea_19	10040000	10120000
Ahypogaea_boundary_1672	Ahypogaea_19	11240000	11320000
Ahypogaea_boundary_1673	Ahypogaea_19	11640000	11720000
Ahypogaea_boundary_1674	Ahypogaea_19	12240000	12320000
Ahypogaea_boundary_1675	Ahypogaea_19	12920000	13000000
Ahypogaea_boundary_1676	Ahypogaea_19	13120000	13200000
Ahypogaea_boundary_1677	Ahypogaea_19	14400000	14480000
Ahypogaea_boundary_1678	Ahypogaea_19	14600000	14680000
Ahypogaea_boundary_1679	Ahypogaea_19	14920000	15000000
Ahypogaea_boundary_1680	Ahypogaea_19	15120000	15200000
Ahypogaea_boundary_1681	Ahypogaea_19	15440000	15520000
Ahypogaea_boundary_1682	Ahypogaea_19	15840000	15920000
Ahypogaea_boundary_1683	Ahypogaea_19	16360000	16440000
Ahypogaea_boundary_1684	Ahypogaea_19	16600000	16680000
Ahypogaea_boundary_1685	Ahypogaea_19	17480000	17560000
Ahypogaea_boundary_1686	Ahypogaea_19	17840000	17920000
Ahypogaea_boundary_1687	Ahypogaea_19	18200000	18280000
Ahypogaea_boundary_1688	Ahypogaea_19	19200000	19280000
Ahypogaea_boundary_1689	Ahypogaea_19	19920000	20000000
Ahypogaea_boundary_1690	Ahypogaea_19	20920000	21000000
Ahypogaea_boundary_1691	Ahypogaea_19	21160000	21240000
Ahypogaea_boundary_1692	Ahypogaea_19	21400000	21480000
Ahypogaea_boundary_1693	Ahypogaea_19	22080000	22160000
Ahypogaea_boundary_1694	Ahypogaea_19	22320000	22400000
Ahypogaea_boundary_1695	Ahypogaea_19	22800000	22880000
Ahypogaea_boundary_1696	Ahypogaea_19	25640000	25720000
Ahypogaea_boundary_1697	Ahypogaea_19	25880000	25960000
Ahypogaea_boundary_1698	Ahypogaea_19	27000000	27080000
Ahypogaea_boundary_1699	Ahypogaea_19	27680000	27760000
Ahypogaea_boundary_1700	Ahypogaea_19	28240000	28320000
Ahypogaea_boundary_1701	Ahypogaea_19	28600000	28680000
Ahypogaea_boundary_1702	Ahypogaea_19	28960000	29040000
Ahypogaea_boundary_1703	Ahypogaea_19	29600000	29680000
Ahypogaea_boundary_1704	Ahypogaea_19	29920000	30000000
Ahypogaea_boundary_1705	Ahypogaea_19	32440000	32520000
Ahypogaea_boundary_1706	Ahypogaea_19	33160000	33240000
Ahypogaea_boundary_1707	Ahypogaea_19	34240000	34320000
Ahypogaea_boundary_1708	Ahypogaea_19	34520000	34600000
Ahypogaea_boundary_1709	Ahypogaea_19	35680000	35760000
Ahypogaea_boundary_1710	Ahypogaea_19	36000000	36080000
Ahypogaea_boundary_1711	Ahypogaea_19	36600000	36680000
Ahypogaea_boundary_1712	Ahypogaea_19	36960000	37040000
Ahypogaea_boundary_1713	Ahypogaea_19	37840000	37920000
Ahypogaea_boundary_1714	Ahypogaea_19	38840000	38920000
Ahypogaea_boundary_1715	Ahypogaea_19	39080000	39160000
Ahypogaea_boundary_1716	Ahypogaea_19	39920000	40000000
Ahypogaea_boundary_1717	Ahypogaea_19	42680000	42760000
Ahypogaea_boundary_1718	Ahypogaea_19	43040000	43120000
Ahypogaea_boundary_1719	Ahypogaea_19	44040000	44120000
Ahypogaea_boundary_1720	Ahypogaea_19	44360000	44440000
Ahypogaea_boundary_1721	Ahypogaea_19	44640000	44720000
Ahypogaea_boundary_1722	Ahypogaea_19	45720000	45800000
Ahypogaea_boundary_1723	Ahypogaea_19	48520000	48600000
Ahypogaea_boundary_1724	Ahypogaea_19	49640000	49720000
Ahypogaea_boundary_1725	Ahypogaea_19	53480000	53560000
Ahypogaea_boundary_1726	Ahypogaea_19	54200000	54280000
Ahypogaea_boundary_1727	Ahypogaea_19	56840000	56920000
Ahypogaea_boundary_1728	Ahypogaea_19	57240000	57320000
Ahypogaea_boundary_1729	Ahypogaea_19	59880000	59960000
Ahypogaea_boundary_1730	Ahypogaea_19	60200000	60280000
Ahypogaea_boundary_1731	Ahypogaea_19	62800000	62880000
Ahypogaea_boundary_1732	Ahypogaea_19	63160000	63240000
Ahypogaea_boundary_1733	Ahypogaea_19	64120000	64200000
Ahypogaea_boundary_1734	Ahypogaea_19	64360000	64440000
Ahypogaea_boundary_1735	Ahypogaea_19	64960000	65040000
Ahypogaea_boundary_1736	Ahypogaea_19	67160000	67240000
Ahypogaea_boundary_1737	Ahypogaea_19	67760000	67840000
Ahypogaea_boundary_1738	Ahypogaea_19	69320000	69400000
Ahypogaea_boundary_1739	Ahypogaea_19	69680000	69760000
Ahypogaea_boundary_1740	Ahypogaea_19	72200000	72280000
Ahypogaea_boundary_1741	Ahypogaea_19	76160000	76240000
Ahypogaea_boundary_1742	Ahypogaea_19	76600000	76680000
Ahypogaea_boundary_1743	Ahypogaea_19	78520000	78600000
Ahypogaea_boundary_1744	Ahypogaea_19	79160000	79240000
Ahypogaea_boundary_1745	Ahypogaea_19	79640000	79720000
Ahypogaea_boundary_1746	Ahypogaea_19	79960000	80040000
Ahypogaea_boundary_1747	Ahypogaea_19	80400000	80480000
Ahypogaea_boundary_1748	Ahypogaea_19	82160000	82240000
Ahypogaea_boundary_1749	Ahypogaea_19	84320000	84400000
Ahypogaea_boundary_1750	Ahypogaea_19	84960000	85040000
Ahypogaea_boundary_1751	Ahypogaea_19	86800000	86880000
Ahypogaea_boundary_1752	Ahypogaea_19	87400000	87480000
Ahypogaea_boundary_1753	Ahypogaea_19	88680000	88760000
Ahypogaea_boundary_1754	Ahypogaea_19	91520000	91600000
Ahypogaea_boundary_1755	Ahypogaea_19	95000000	95080000
Ahypogaea_boundary_1756	Ahypogaea_19	97240000	97320000
Ahypogaea_boundary_1757	Ahypogaea_19	97720000	97800000
Ahypogaea_boundary_1758	Ahypogaea_19	98600000	98680000
Ahypogaea_boundary_1759	Ahypogaea_19	98840000	98920000
Ahypogaea_boundary_1760	Ahypogaea_19	99240000	99320000
Ahypogaea_boundary_1761	Ahypogaea_19	101400000	101480000
Ahypogaea_boundary_1762	Ahypogaea_19	102320000	102400000
Ahypogaea_boundary_1763	Ahypogaea_19	103520000	103600000
Ahypogaea_boundary_1764	Ahypogaea_19	104680000	104760000
Ahypogaea_boundary_1765	Ahypogaea_19	107680000	107760000
Ahypogaea_boundary_1766	Ahypogaea_19	108040000	108120000
Ahypogaea_boundary_1767	Ahypogaea_19	108600000	108680000
Ahypogaea_boundary_1768	Ahypogaea_19	111360000	111440000
Ahypogaea_boundary_1769	Ahypogaea_19	112840000	112920000
Ahypogaea_boundary_1770	Ahypogaea_19	113440000	113520000
Ahypogaea_boundary_1771	Ahypogaea_19	114920000	115000000
Ahypogaea_boundary_1772	Ahypogaea_19	115360000	115440000
Ahypogaea_boundary_1773	Ahypogaea_19	115800000	115880000
Ahypogaea_boundary_1774	Ahypogaea_19	117320000	117400000
Ahypogaea_boundary_1775	Ahypogaea_19	118880000	118960000
Ahypogaea_boundary_1776	Ahypogaea_19	120000000	120080000
Ahypogaea_boundary_1777	Ahypogaea_19	120480000	120560000
Ahypogaea_boundary_1778	Ahypogaea_19	120800000	120880000
Ahypogaea_boundary_1779	Ahypogaea_19	121080000	121160000
Ahypogaea_boundary_1780	Ahypogaea_19	121520000	121600000
Ahypogaea_boundary_1781	Ahypogaea_19	122240000	122320000
Ahypogaea_boundary_1782	Ahypogaea_19	123320000	123400000
Ahypogaea_boundary_1783	Ahypogaea_19	123680000	123760000
Ahypogaea_boundary_1784	Ahypogaea_19	124440000	124520000
Ahypogaea_boundary_1785	Ahypogaea_19	124680000	124760000
Ahypogaea_boundary_1786	Ahypogaea_19	125160000	125240000
Ahypogaea_boundary_1787	Ahypogaea_19	125480000	125560000
Ahypogaea_boundary_1788	Ahypogaea_19	126120000	126200000
Ahypogaea_boundary_1789	Ahypogaea_19	126760000	126840000
Ahypogaea_boundary_1790	Ahypogaea_19	127520000	127600000
Ahypogaea_boundary_1791	Ahypogaea_19	128520000	128600000
Ahypogaea_boundary_1792	Ahypogaea_19	128880000	128960000
Ahypogaea_boundary_1793	Ahypogaea_19	131240000	131320000
Ahypogaea_boundary_1794	Ahypogaea_19	131400000	131480000
Ahypogaea_boundary_1795	Ahypogaea_19	132520000	132600000
Ahypogaea_boundary_1796	Ahypogaea_19	132800000	132880000
Ahypogaea_boundary_1797	Ahypogaea_19	133120000	133200000
Ahypogaea_boundary_1798	Ahypogaea_19	133800000	133880000
Ahypogaea_boundary_1799	Ahypogaea_19	134120000	134200000
Ahypogaea_boundary_1800	Ahypogaea_19	134680000	134760000
Ahypogaea_boundary_1801	Ahypogaea_19	135400000	135480000
Ahypogaea_boundary_1802	Ahypogaea_19	135800000	135880000
Ahypogaea_boundary_1803	Ahypogaea_19	136040000	136120000
Ahypogaea_boundary_1804	Ahypogaea_19	136360000	136440000
Ahypogaea_boundary_1805	Ahypogaea_19	136720000	136800000
Ahypogaea_boundary_1806	Ahypogaea_19	138160000	138240000
Ahypogaea_boundary_1807	Ahypogaea_19	138920000	139000000
Ahypogaea_boundary_1808	Ahypogaea_19	139200000	139280000
Ahypogaea_boundary_1809	Ahypogaea_19	139680000	139760000
Ahypogaea_boundary_1810	Ahypogaea_19	139960000	140040000
Ahypogaea_boundary_1811	Ahypogaea_19	140840000	140920000
Ahypogaea_boundary_1812	Ahypogaea_19	141160000	141240000
Ahypogaea_boundary_1813	Ahypogaea_19	142320000	142400000
Ahypogaea_boundary_1814	Ahypogaea_19	142720000	142800000
Ahypogaea_boundary_1815	Ahypogaea_19	142920000	143000000
Ahypogaea_boundary_1816	Ahypogaea_19	143200000	143280000
Ahypogaea_boundary_1817	Ahypogaea_19	143800000	143880000
Ahypogaea_boundary_1818	Ahypogaea_19	145160000	145240000
Ahypogaea_boundary_1819	Ahypogaea_19	145440000	145520000
Ahypogaea_boundary_1820	Ahypogaea_19	146160000	146240000
Ahypogaea_boundary_1821	Ahypogaea_19	146600000	146680000
Ahypogaea_boundary_1822	Ahypogaea_19	147200000	147280000
Ahypogaea_boundary_1823	Ahypogaea_19	147520000	147600000
Ahypogaea_boundary_1824	Ahypogaea_19	147720000	147800000
Ahypogaea_boundary_1825	Ahypogaea_19	148160000	148240000
Ahypogaea_boundary_1826	Ahypogaea_19	150000000	150080000
Ahypogaea_boundary_1827	Ahypogaea_19	150280000	150360000
Ahypogaea_boundary_1828	Ahypogaea_19	150560000	150640000
Ahypogaea_boundary_1829	Ahypogaea_19	150920000	151000000
Ahypogaea_boundary_1830	Ahypogaea_19	151360000	151440000
Ahypogaea_boundary_1831	Ahypogaea_19	151560000	151640000
Ahypogaea_boundary_1832	Ahypogaea_19	152240000	152320000
Ahypogaea_boundary_1833	Ahypogaea_19	152480000	152560000
Ahypogaea_boundary_1834	Ahypogaea_19	152920000	153000000
Ahypogaea_boundary_1835	Ahypogaea_19	153200000	153280000
Ahypogaea_boundary_1836	Ahypogaea_19	153720000	153800000
Ahypogaea_boundary_1837	Ahypogaea_19	154080000	154160000
Ahypogaea_boundary_1838	Ahypogaea_19	154800000	154880000
Ahypogaea_boundary_1839	Ahypogaea_19	155200000	155280000
Ahypogaea_boundary_1840	Ahypogaea_19	155520000	155600000
Ahypogaea_boundary_1841	Ahypogaea_19	157080000	157160000
Ahypogaea_boundary_1842	Ahypogaea_19	157720000	157800000
Ahypogaea_boundary_1843	Ahypogaea_19	158240000	158320000
Ahypogaea_boundary_1844	Ahypogaea_19	159240000	159320000
Ahypogaea_boundary_1845	Ahypogaea_2	120000	200000
Ahypogaea_boundary_1846	Ahypogaea_2	400000	480000
Ahypogaea_boundary_1847	Ahypogaea_2	1920000	2000000
Ahypogaea_boundary_1848	Ahypogaea_2	2440000	2520000
Ahypogaea_boundary_1849	Ahypogaea_2	3200000	3280000
Ahypogaea_boundary_1850	Ahypogaea_2	3560000	3640000
Ahypogaea_boundary_1851	Ahypogaea_2	4240000	4320000
Ahypogaea_boundary_1852	Ahypogaea_2	4680000	4760000
Ahypogaea_boundary_1853	Ahypogaea_2	5240000	5320000
Ahypogaea_boundary_1854	Ahypogaea_2	5560000	5640000
Ahypogaea_boundary_1855	Ahypogaea_2	5760000	5840000
Ahypogaea_boundary_1856	Ahypogaea_2	6120000	6200000
Ahypogaea_boundary_1857	Ahypogaea_2	6720000	6800000
Ahypogaea_boundary_1858	Ahypogaea_2	7680000	7760000
Ahypogaea_boundary_1859	Ahypogaea_2	7920000	8000000
Ahypogaea_boundary_1860	Ahypogaea_2	8440000	8520000
Ahypogaea_boundary_1861	Ahypogaea_2	9280000	9360000
Ahypogaea_boundary_1862	Ahypogaea_2	9720000	9800000
Ahypogaea_boundary_1863	Ahypogaea_2	10240000	10320000
Ahypogaea_boundary_1864	Ahypogaea_2	10680000	10760000
Ahypogaea_boundary_1865	Ahypogaea_2	11080000	11160000
Ahypogaea_boundary_1866	Ahypogaea_2	11760000	11840000
Ahypogaea_boundary_1867	Ahypogaea_2	12240000	12320000
Ahypogaea_boundary_1868	Ahypogaea_2	13480000	13560000
Ahypogaea_boundary_1869	Ahypogaea_2	14440000	14520000
Ahypogaea_boundary_1870	Ahypogaea_2	14600000	14680000
Ahypogaea_boundary_1871	Ahypogaea_2	15160000	15240000
Ahypogaea_boundary_1872	Ahypogaea_2	16000000	16080000
Ahypogaea_boundary_1873	Ahypogaea_2	16520000	16600000
Ahypogaea_boundary_1874	Ahypogaea_2	16800000	16880000
Ahypogaea_boundary_1875	Ahypogaea_2	18040000	18120000
Ahypogaea_boundary_1876	Ahypogaea_2	18480000	18560000
Ahypogaea_boundary_1877	Ahypogaea_2	18800000	18880000
Ahypogaea_boundary_1878	Ahypogaea_2	19680000	19760000
Ahypogaea_boundary_1879	Ahypogaea_2	20000000	20080000
Ahypogaea_boundary_1880	Ahypogaea_2	20520000	20600000
Ahypogaea_boundary_1881	Ahypogaea_2	21640000	21720000
Ahypogaea_boundary_1882	Ahypogaea_2	21880000	21960000
Ahypogaea_boundary_1883	Ahypogaea_2	22280000	22360000
Ahypogaea_boundary_1884	Ahypogaea_2	22600000	22680000
Ahypogaea_boundary_1885	Ahypogaea_2	23080000	23160000
Ahypogaea_boundary_1886	Ahypogaea_2	23880000	23960000
Ahypogaea_boundary_1887	Ahypogaea_2	24760000	24840000
Ahypogaea_boundary_1888	Ahypogaea_2	25200000	25280000
Ahypogaea_boundary_1889	Ahypogaea_2	26520000	26600000
Ahypogaea_boundary_1890	Ahypogaea_2	27320000	27400000
Ahypogaea_boundary_1891	Ahypogaea_2	28000000	28080000
Ahypogaea_boundary_1892	Ahypogaea_2	28360000	28440000
Ahypogaea_boundary_1893	Ahypogaea_2	30080000	30160000
Ahypogaea_boundary_1894	Ahypogaea_2	31960000	32040000
Ahypogaea_boundary_1895	Ahypogaea_2	33120000	33200000
Ahypogaea_boundary_1896	Ahypogaea_2	35360000	35440000
Ahypogaea_boundary_1897	Ahypogaea_2	35760000	35840000
Ahypogaea_boundary_1898	Ahypogaea_2	37040000	37120000
Ahypogaea_boundary_1899	Ahypogaea_2	37320000	37400000
Ahypogaea_boundary_1900	Ahypogaea_2	38240000	38320000
Ahypogaea_boundary_1901	Ahypogaea_2	40200000	40280000
Ahypogaea_boundary_1902	Ahypogaea_2	40920000	41000000
Ahypogaea_boundary_1903	Ahypogaea_2	42400000	42480000
Ahypogaea_boundary_1904	Ahypogaea_2	45280000	45360000
Ahypogaea_boundary_1905	Ahypogaea_2	46080000	46160000
Ahypogaea_boundary_1906	Ahypogaea_2	49720000	49800000
Ahypogaea_boundary_1907	Ahypogaea_2	50600000	50680000
Ahypogaea_boundary_1908	Ahypogaea_2	51360000	51440000
Ahypogaea_boundary_1909	Ahypogaea_2	51880000	51960000
Ahypogaea_boundary_1910	Ahypogaea_2	52600000	52680000
Ahypogaea_boundary_1911	Ahypogaea_2	53760000	53840000
Ahypogaea_boundary_1912	Ahypogaea_2	54840000	54920000
Ahypogaea_boundary_1913	Ahypogaea_2	55240000	55320000
Ahypogaea_boundary_1914	Ahypogaea_2	55880000	55960000
Ahypogaea_boundary_1915	Ahypogaea_2	56160000	56240000
Ahypogaea_boundary_1916	Ahypogaea_2	56360000	56440000
Ahypogaea_boundary_1917	Ahypogaea_2	56720000	56800000
Ahypogaea_boundary_1918	Ahypogaea_2	57840000	57920000
Ahypogaea_boundary_1919	Ahypogaea_2	58520000	58600000
Ahypogaea_boundary_1920	Ahypogaea_2	58840000	58920000
Ahypogaea_boundary_1921	Ahypogaea_2	60320000	60400000
Ahypogaea_boundary_1922	Ahypogaea_2	61240000	61320000
Ahypogaea_boundary_1923	Ahypogaea_2	62680000	62760000
Ahypogaea_boundary_1924	Ahypogaea_2	64080000	64160000
Ahypogaea_boundary_1925	Ahypogaea_2	65040000	65120000
Ahypogaea_boundary_1926	Ahypogaea_2	66080000	66160000
Ahypogaea_boundary_1927	Ahypogaea_2	66440000	66520000
Ahypogaea_boundary_1928	Ahypogaea_2	67560000	67640000
Ahypogaea_boundary_1929	Ahypogaea_2	67800000	67880000
Ahypogaea_boundary_1930	Ahypogaea_2	68080000	68160000
Ahypogaea_boundary_1931	Ahypogaea_2	68200000	68280000
Ahypogaea_boundary_1932	Ahypogaea_2	68960000	69040000
Ahypogaea_boundary_1933	Ahypogaea_2	69520000	69600000
Ahypogaea_boundary_1934	Ahypogaea_2	69760000	69840000
Ahypogaea_boundary_1935	Ahypogaea_2	70560000	70640000
Ahypogaea_boundary_1936	Ahypogaea_2	70800000	70880000
Ahypogaea_boundary_1937	Ahypogaea_2	71560000	71640000
Ahypogaea_boundary_1938	Ahypogaea_2	71800000	71880000
Ahypogaea_boundary_1939	Ahypogaea_2	72040000	72120000
Ahypogaea_boundary_1940	Ahypogaea_2	72560000	72640000
Ahypogaea_boundary_1941	Ahypogaea_2	73200000	73280000
Ahypogaea_boundary_1942	Ahypogaea_2	73440000	73520000
Ahypogaea_boundary_1943	Ahypogaea_2	74600000	74680000
Ahypogaea_boundary_1944	Ahypogaea_2	74840000	74920000
Ahypogaea_boundary_1945	Ahypogaea_2	75680000	75760000
Ahypogaea_boundary_1946	Ahypogaea_2	77040000	77120000
Ahypogaea_boundary_1947	Ahypogaea_2	77160000	77240000
Ahypogaea_boundary_1948	Ahypogaea_2	78240000	78320000
Ahypogaea_boundary_1949	Ahypogaea_2	78680000	78760000
Ahypogaea_boundary_1950	Ahypogaea_2	82360000	82440000
Ahypogaea_boundary_1951	Ahypogaea_2	82880000	82960000
Ahypogaea_boundary_1952	Ahypogaea_2	83200000	83280000
Ahypogaea_boundary_1953	Ahypogaea_2	83960000	84040000
Ahypogaea_boundary_1954	Ahypogaea_2	84640000	84720000
Ahypogaea_boundary_1955	Ahypogaea_2	85160000	85240000
Ahypogaea_boundary_1956	Ahypogaea_2	85960000	86040000
Ahypogaea_boundary_1957	Ahypogaea_2	86120000	86200000
Ahypogaea_boundary_1958	Ahypogaea_2	86400000	86480000
Ahypogaea_boundary_1959	Ahypogaea_2	86640000	86720000
Ahypogaea_boundary_1960	Ahypogaea_2	87520000	87600000
Ahypogaea_boundary_1961	Ahypogaea_2	87800000	87880000
Ahypogaea_boundary_1962	Ahypogaea_2	88360000	88440000
Ahypogaea_boundary_1963	Ahypogaea_2	89280000	89360000
Ahypogaea_boundary_1964	Ahypogaea_2	89880000	89960000
Ahypogaea_boundary_1965	Ahypogaea_2	90040000	90120000
Ahypogaea_boundary_1966	Ahypogaea_2	90440000	90520000
Ahypogaea_boundary_1967	Ahypogaea_2	90760000	90840000
Ahypogaea_boundary_1968	Ahypogaea_2	91080000	91160000
Ahypogaea_boundary_1969	Ahypogaea_2	91360000	91440000
Ahypogaea_boundary_1970	Ahypogaea_2	91480000	91560000
Ahypogaea_boundary_1971	Ahypogaea_2	91760000	91840000
Ahypogaea_boundary_1972	Ahypogaea_2	92160000	92240000
Ahypogaea_boundary_1973	Ahypogaea_2	92480000	92560000
Ahypogaea_boundary_1974	Ahypogaea_2	92800000	92880000
Ahypogaea_boundary_1975	Ahypogaea_2	93520000	93600000
Ahypogaea_boundary_1976	Ahypogaea_2	94240000	94320000
Ahypogaea_boundary_1977	Ahypogaea_2	94480000	94560000
Ahypogaea_boundary_1978	Ahypogaea_2	94840000	94920000
Ahypogaea_boundary_1979	Ahypogaea_2	95120000	95200000
Ahypogaea_boundary_1980	Ahypogaea_2	95320000	95400000
Ahypogaea_boundary_1981	Ahypogaea_2	96400000	96480000
Ahypogaea_boundary_1982	Ahypogaea_2	97000000	97080000
Ahypogaea_boundary_1983	Ahypogaea_2	97480000	97560000
Ahypogaea_boundary_1984	Ahypogaea_2	97640000	97720000
Ahypogaea_boundary_1985	Ahypogaea_2	97960000	98040000
Ahypogaea_boundary_1986	Ahypogaea_2	98600000	98680000
Ahypogaea_boundary_1987	Ahypogaea_2	99240000	99320000
Ahypogaea_boundary_1988	Ahypogaea_2	99960000	100040000
Ahypogaea_boundary_1989	Ahypogaea_2	100240000	100320000
Ahypogaea_boundary_1990	Ahypogaea_2	100920000	101000000
Ahypogaea_boundary_1991	Ahypogaea_20	120000	200000
Ahypogaea_boundary_1992	Ahypogaea_20	1280000	1360000
Ahypogaea_boundary_1993	Ahypogaea_20	1720000	1800000
Ahypogaea_boundary_1994	Ahypogaea_20	2120000	2200000
Ahypogaea_boundary_1995	Ahypogaea_20	2880000	2960000
Ahypogaea_boundary_1996	Ahypogaea_20	3560000	3640000
Ahypogaea_boundary_1997	Ahypogaea_20	5760000	5840000
[truncated: 1,127 more rows]

## Sheet: Boleracea_TAD_boundaries
Supplementary Table 5. TAD boundaries position and conserved boundaries in 14 viridiplantae
Boundary name	chromosome	start	end
Boleracea_boundary_0	Boleracea_C1	0	40000
Boleracea_boundary_1	Boleracea_C1	270000	470000
Boleracea_boundary_2	Boleracea_C1	530000	1690000
Boleracea_boundary_3	Boleracea_C1	2020000	2100000
Boleracea_boundary_4	Boleracea_C1	2140000	2590000
Boleracea_boundary_5	Boleracea_C1	2630000	2800000
Boleracea_boundary_6	Boleracea_C1	2940000	3020000
Boleracea_boundary_7	Boleracea_C1	3060000	3140000
Boleracea_boundary_8	Boleracea_C1	3590000	4030000
Boleracea_boundary_9	Boleracea_C1	4080000	4480000
Boleracea_boundary_10	Boleracea_C1	4590000	4670000
Boleracea_boundary_11	Boleracea_C1	4790000	5340000
Boleracea_boundary_12	Boleracea_C1	5390000	5630000
Boleracea_boundary_13	Boleracea_C1	5670000	6390000
Boleracea_boundary_14	Boleracea_C1	6430000	6650000
Boleracea_boundary_15	Boleracea_C1	6730000	6990000
Boleracea_boundary_16	Boleracea_C1	7040000	7120000
Boleracea_boundary_17	Boleracea_C1	7340000	7590000
Boleracea_boundary_18	Boleracea_C1	7640000	7820000
Boleracea_boundary_19	Boleracea_C1	7880000	8440000
Boleracea_boundary_20	Boleracea_C1	8530000	8960000
Boleracea_boundary_21	Boleracea_C1	9010000	9090000
Boleracea_boundary_22	Boleracea_C1	9150000	9390000
Boleracea_boundary_23	Boleracea_C1	9460000	9940000
Boleracea_boundary_24	Boleracea_C1	10040000	10270000
Boleracea_boundary_25	Boleracea_C1	10480000	10740000
Boleracea_boundary_26	Boleracea_C1	10780000	11330000
Boleracea_boundary_27	Boleracea_C1	11850000	12190000
Boleracea_boundary_28	Boleracea_C1	12270000	12500000
Boleracea_boundary_29	Boleracea_C1	12550000	12870000
Boleracea_boundary_30	Boleracea_C1	12970000	13340000
Boleracea_boundary_31	Boleracea_C1	13420000	13590000
Boleracea_boundary_32	Boleracea_C1	13650000	14380000
Boleracea_boundary_33	Boleracea_C1	14420000	14760000
Boleracea_boundary_34	Boleracea_C1	14850000	15160000
Boleracea_boundary_35	Boleracea_C1	15200000	15550000
Boleracea_boundary_36	Boleracea_C1	15620000	15700000
Boleracea_boundary_37	Boleracea_C1	15970000	16210000
Boleracea_boundary_38	Boleracea_C1	16260000	17470000
Boleracea_boundary_39	Boleracea_C1	17510000	18360000
Boleracea_boundary_40	Boleracea_C1	18440000	18790000
Boleracea_boundary_41	Boleracea_C1	18890000	18970000
Boleracea_boundary_42	Boleracea_C1	19010000	19210000
Boleracea_boundary_43	Boleracea_C1	19480000	20020000
Boleracea_boundary_44	Boleracea_C1	20120000	20200000
Boleracea_boundary_45	Boleracea_C1	20310000	20570000
Boleracea_boundary_46	Boleracea_C1	20660000	20920000
Boleracea_boundary_47	Boleracea_C1	21040000	21160000
Boleracea_boundary_48	Boleracea_C1	21220000	21380000
Boleracea_boundary_49	Boleracea_C1	21470000	21680000
Boleracea_boundary_50	Boleracea_C1	21750000	22180000
Boleracea_boundary_51	Boleracea_C1	22240000	22320000
Boleracea_boundary_52	Boleracea_C1	22360000	22440000
Boleracea_boundary_53	Boleracea_C1	22490000	22660000
Boleracea_boundary_54	Boleracea_C1	22710000	22790000
Boleracea_boundary_55	Boleracea_C1	22830000	23180000
Boleracea_boundary_56	Boleracea_C1	23230000	23940000
Boleracea_boundary_57	Boleracea_C1	24100000	24510000
Boleracea_boundary_58	Boleracea_C1	24650000	24780000
Boleracea_boundary_59	Boleracea_C1	24860000	24940000
Boleracea_boundary_60	Boleracea_C1	25010000	25090000
Boleracea_boundary_61	Boleracea_C1	25160000	25380000
Boleracea_boundary_62	Boleracea_C1	25420000	25570000
Boleracea_boundary_63	Boleracea_C1	25670000	25820000
Boleracea_boundary_64	Boleracea_C1	25920000	26000000
Boleracea_boundary_65	Boleracea_C1	26110000	27180000
Boleracea_boundary_66	Boleracea_C1	27400000	27990000
Boleracea_boundary_67	Boleracea_C1	28030000	28240000
Boleracea_boundary_68	Boleracea_C1	28280000	28540000
Boleracea_boundary_69	Boleracea_C1	28600000	28680000
Boleracea_boundary_70	Boleracea_C1	28720000	28900000
Boleracea_boundary_71	Boleracea_C1	29010000	29350000
Boleracea_boundary_72	Boleracea_C1	29390000	29740000
Boleracea_boundary_73	Boleracea_C1	29820000	30230000
Boleracea_boundary_74	Boleracea_C1	30320000	30440000
Boleracea_boundary_75	Boleracea_C1	30490000	30960000
Boleracea_boundary_76	Boleracea_C1	31000000	31080000
Boleracea_boundary_77	Boleracea_C1	31210000	31350000
Boleracea_boundary_78	Boleracea_C1	31400000	31680000
Boleracea_boundary_79	Boleracea_C1	31760000	31960000
Boleracea_boundary_80	Boleracea_C1	32040000	32440000
Boleracea_boundary_81	Boleracea_C1	32490000	32630000
Boleracea_boundary_82	Boleracea_C1	32740000	33490000
Boleracea_boundary_83	Boleracea_C1	33570000	33710000
Boleracea_boundary_84	Boleracea_C1	33780000	33860000
Boleracea_boundary_85	Boleracea_C1	33970000	34540000
Boleracea_boundary_86	Boleracea_C1	34980000	35410000
Boleracea_boundary_87	Boleracea_C1	35490000	36690000
Boleracea_boundary_88	Boleracea_C1	36730000	36810000
Boleracea_boundary_89	Boleracea_C1	36930000	37270000
Boleracea_boundary_90	Boleracea_C1	37310000	37460000
Boleracea_boundary_91	Boleracea_C1	37500000	38100000
Boleracea_boundary_92	Boleracea_C1	38140000	38710000
Boleracea_boundary_93	Boleracea_C1	38750000	39080000
Boleracea_boundary_94	Boleracea_C1	39170000	39250000
Boleracea_boundary_95	Boleracea_C1	39570000	40660000
Boleracea_boundary_96	Boleracea_C1	40710000	40920000
Boleracea_boundary_97	Boleracea_C1	41030000	41470000
Boleracea_boundary_98	Boleracea_C1	41520000	42030000
Boleracea_boundary_99	Boleracea_C1	42080000	42160000
Boleracea_boundary_100	Boleracea_C1	42230000	42360000
Boleracea_boundary_101	Boleracea_C1	42420000	42680000
Boleracea_boundary_102	Boleracea_C1	42770000	43080000
Boleracea_boundary_103	Boleracea_C1	43140000	43530000
Boleracea_boundary_104	Boleracea_C1	43580000	43760000
Boleracea_boundary_105	Boleracea_C2	0	500000
Boleracea_boundary_106	Boleracea_C2	580000	660000
Boleracea_boundary_107	Boleracea_C2	720000	960000
Boleracea_boundary_108	Boleracea_C2	1000000	1200000
Boleracea_boundary_109	Boleracea_C2	1240000	1320000
Boleracea_boundary_110	Boleracea_C2	1360000	2040000
Boleracea_boundary_111	Boleracea_C2	2170000	2310000
Boleracea_boundary_112	Boleracea_C2	2360000	2530000
Boleracea_boundary_113	Boleracea_C2	2580000	2750000
Boleracea_boundary_114	Boleracea_C2	2810000	3040000
Boleracea_boundary_115	Boleracea_C2	3080000	3710000
Boleracea_boundary_116	Boleracea_C2	3750000	4270000
Boleracea_boundary_117	Boleracea_C2	4320000	5020000
Boleracea_boundary_118	Boleracea_C2	5140000	5220000
Boleracea_boundary_119	Boleracea_C2	5350000	5490000
Boleracea_boundary_120	Boleracea_C2	5540000	6150000
Boleracea_boundary_121	Boleracea_C2	6190000	6470000
Boleracea_boundary_122	Boleracea_C2	6510000	8130000
Boleracea_boundary_123	Boleracea_C2	8260000	8440000
Boleracea_boundary_124	Boleracea_C2	8530000	8610000
Boleracea_boundary_125	Boleracea_C2	8680000	8860000
Boleracea_boundary_126	Boleracea_C2	8970000	9680000
Boleracea_boundary_127	Boleracea_C2	9720000	9910000
Boleracea_boundary_128	Boleracea_C2	10010000	10170000
Boleracea_boundary_129	Boleracea_C2	10210000	10400000
Boleracea_boundary_130	Boleracea_C2	10440000	10590000
Boleracea_boundary_131	Boleracea_C2	10630000	10900000
Boleracea_boundary_132	Boleracea_C2	10950000	11260000
Boleracea_boundary_133	Boleracea_C2	11330000	11720000
Boleracea_boundary_134	Boleracea_C2	11770000	11900000
Boleracea_boundary_135	Boleracea_C2	12100000	12300000
Boleracea_boundary_136	Boleracea_C2	12360000	12530000
Boleracea_boundary_137	Boleracea_C2	12590000	12700000
Boleracea_boundary_138	Boleracea_C2	12770000	13960000
Boleracea_boundary_139	Boleracea_C2	14030000	14280000
Boleracea_boundary_140	Boleracea_C2	14570000	15140000
Boleracea_boundary_141	Boleracea_C2	15270000	15350000
Boleracea_boundary_142	Boleracea_C2	15400000	15480000
Boleracea_boundary_143	Boleracea_C2	15530000	15720000
Boleracea_boundary_144	Boleracea_C2	15760000	15840000
Boleracea_boundary_145	Boleracea_C2	15950000	16130000
Boleracea_boundary_146	Boleracea_C2	16200000	16350000
Boleracea_boundary_147	Boleracea_C2	16410000	16650000
Boleracea_boundary_148	Boleracea_C2	16740000	16820000
Boleracea_boundary_149	Boleracea_C2	16870000	17000000
Boleracea_boundary_150	Boleracea_C2	17070000	17320000
Boleracea_boundary_151	Boleracea_C2	17440000	17750000
Boleracea_boundary_152	Boleracea_C2	17840000	18050000
Boleracea_boundary_153	Boleracea_C2	18120000	19120000
Boleracea_boundary_154	Boleracea_C2	19160000	19370000
Boleracea_boundary_155	Boleracea_C2	19440000	20090000
Boleracea_boundary_156	Boleracea_C2	20140000	20370000
Boleracea_boundary_157	Boleracea_C2	20560000	20640000
Boleracea_boundary_158	Boleracea_C2	20720000	20800000
Boleracea_boundary_159	Boleracea_C2	20850000	21100000
Boleracea_boundary_160	Boleracea_C2	21180000	21590000
Boleracea_boundary_161	Boleracea_C2	21650000	21730000
Boleracea_boundary_162	Boleracea_C2	21790000	21970000
Boleracea_boundary_163	Boleracea_C2	22010000	22610000
Boleracea_boundary_164	Boleracea_C2	22680000	22920000
Boleracea_boundary_165	Boleracea_C2	22980000	23200000
Boleracea_boundary_166	Boleracea_C2	23240000	24640000
Boleracea_boundary_167	Boleracea_C2	24720000	25380000
Boleracea_boundary_168	Boleracea_C2	25420000	26970000
Boleracea_boundary_169	Boleracea_C2	27020000	27420000
Boleracea_boundary_170	Boleracea_C2	27470000	27750000
Boleracea_boundary_171	Boleracea_C2	27790000	28310000
Boleracea_boundary_172	Boleracea_C2	28390000	28710000
Boleracea_boundary_173	Boleracea_C2	28790000	28870000
Boleracea_boundary_174	Boleracea_C2	28910000	29030000
Boleracea_boundary_175	Boleracea_C2	29100000	29240000
Boleracea_boundary_176	Boleracea_C2	29350000	29510000
Boleracea_boundary_177	Boleracea_C2	29570000	29650000
Boleracea_boundary_178	Boleracea_C2	29870000	30430000
Boleracea_boundary_179	Boleracea_C2	30500000	30690000
Boleracea_boundary_180	Boleracea_C2	30730000	30810000
Boleracea_boundary_181	Boleracea_C2	30860000	31110000
Boleracea_boundary_182	Boleracea_C2	31160000	32360000
Boleracea_boundary_183	Boleracea_C2	32460000	32680000
Boleracea_boundary_184	Boleracea_C2	32720000	33120000
Boleracea_boundary_185	Boleracea_C2	33190000	33380000
Boleracea_boundary_186	Boleracea_C2	33430000	33510000
Boleracea_boundary_187	Boleracea_C2	33580000	34160000
Boleracea_boundary_188	Boleracea_C2	34250000	34330000
Boleracea_boundary_189	Boleracea_C2	34420000	34760000
Boleracea_boundary_190	Boleracea_C2	34820000	35170000
Boleracea_boundary_191	Boleracea_C2	35210000	35290000
Boleracea_boundary_192	Boleracea_C2	35350000	35430000
Boleracea_boundary_193	Boleracea_C2	35480000	35830000
Boleracea_boundary_194	Boleracea_C2	35880000	36620000
Boleracea_boundary_195	Boleracea_C2	36770000	36850000
Boleracea_boundary_196	Boleracea_C2	36930000	37760000
Boleracea_boundary_197	Boleracea_C2	38000000	38380000
Boleracea_boundary_198	Boleracea_C2	38440000	38930000
Boleracea_boundary_199	Boleracea_C2	38990000	39510000
Boleracea_boundary_200	Boleracea_C2	39580000	40620000
Boleracea_boundary_201	Boleracea_C2	40970000	41410000
Boleracea_boundary_202	Boleracea_C2	41450000	41560000
Boleracea_boundary_203	Boleracea_C2	41600000	42110000
Boleracea_boundary_204	Boleracea_C2	42150000	42380000
Boleracea_boundary_205	Boleracea_C2	42440000	42760000
Boleracea_boundary_206	Boleracea_C2	42880000	43330000
Boleracea_boundary_207	Boleracea_C2	43390000	44060000
Boleracea_boundary_208	Boleracea_C2	44120000	44230000
Boleracea_boundary_209	Boleracea_C2	44280000	44360000
Boleracea_boundary_210	Boleracea_C2	44440000	44750000
Boleracea_boundary_211	Boleracea_C2	44840000	47130000
Boleracea_boundary_212	Boleracea_C2	47180000	47790000
Boleracea_boundary_213	Boleracea_C2	47830000	48170000
Boleracea_boundary_214	Boleracea_C2	48260000	49050000
Boleracea_boundary_215	Boleracea_C2	49110000	49190000
Boleracea_boundary_216	Boleracea_C2	49230000	49310000
Boleracea_boundary_217	Boleracea_C2	49350000	50070000
Boleracea_boundary_218	Boleracea_C2	50110000	50400000
Boleracea_boundary_219	Boleracea_C2	50460000	51200000
Boleracea_boundary_220	Boleracea_C2	51300000	52480000
Boleracea_boundary_221	Boleracea_C2	52550000	52930000
Boleracea_boundary_222	Boleracea_C3	0	450000
Boleracea_boundary_223	Boleracea_C3	490000	1340000
Boleracea_boundary_224	Boleracea_C3	1480000	2010000
Boleracea_boundary_225	Boleracea_C3	2090000	3310000
Boleracea_boundary_226	Boleracea_C3	3380000	4710000
Boleracea_boundary_227	Boleracea_C3	4930000	5370000
Boleracea_boundary_228	Boleracea_C3	5410000	6280000
Boleracea_boundary_229	Boleracea_C3	6330000	6990000
Boleracea_boundary_230	Boleracea_C3	7050000	8560000
Boleracea_boundary_231	Boleracea_C3	8630000	9010000
Boleracea_boundary_232	Boleracea_C3	9090000	9930000
Boleracea_boundary_233	Boleracea_C3	10070000	10150000
Boleracea_boundary_234	Boleracea_C3	10190000	10270000
Boleracea_boundary_235	Boleracea_C3	10310000	11320000
Boleracea_boundary_236	Boleracea_C3	11390000	11550000
Boleracea_boundary_237	Boleracea_C3	11610000	12000000
Boleracea_boundary_238	Boleracea_C3	12040000	12120000
Boleracea_boundary_239	Boleracea_C3	12210000	12840000
Boleracea_boundary_240	Boleracea_C3	12920000	13760000
Boleracea_boundary_241	Boleracea_C3	13830000	14160000
Boleracea_boundary_242	Boleracea_C3	14220000	14690000
Boleracea_boundary_243	Boleracea_C3	14790000	15330000
Boleracea_boundary_244	Boleracea_C3	15370000	15550000
Boleracea_boundary_245	Boleracea_C3	15630000	16180000
Boleracea_boundary_246	Boleracea_C3	16250000	16460000
Boleracea_boundary_247	Boleracea_C3	16530000	17140000
Boleracea_boundary_248	Boleracea_C3	17190000	17700000
Boleracea_boundary_249	Boleracea_C3	17760000	17990000
Boleracea_boundary_250	Boleracea_C3	18080000	18600000
Boleracea_boundary_251	Boleracea_C3	18710000	19040000
Boleracea_boundary_252	Boleracea_C3	19110000	19870000
Boleracea_boundary_253	Boleracea_C3	19910000	20300000
Boleracea_boundary_254	Boleracea_C3	20450000	21090000
Boleracea_boundary_255	Boleracea_C3	21190000	22150000
Boleracea_boundary_256	Boleracea_C3	22190000	23250000
Boleracea_boundary_257	Boleracea_C3	23340000	24250000
Boleracea_boundary_258	Boleracea_C3	24330000	24750000
Boleracea_boundary_259	Boleracea_C3	24830000	25010000
Boleracea_boundary_260	Boleracea_C3	25130000	25930000
Boleracea_boundary_261	Boleracea_C3	26020000	26680000
Boleracea_boundary_262	Boleracea_C3	26740000	28170000
Boleracea_boundary_263	Boleracea_C3	28220000	28450000
Boleracea_boundary_264	Boleracea_C3	28520000	28680000
Boleracea_boundary_265	Boleracea_C3	28750000	29170000
Boleracea_boundary_266	Boleracea_C3	29230000	29480000
Boleracea_boundary_267	Boleracea_C3	29520000	30340000
Boleracea_boundary_268	Boleracea_C3	30380000	31200000
Boleracea_boundary_269	Boleracea_C3	31260000	32590000
Boleracea_boundary_270	Boleracea_C3	32650000	33170000
Boleracea_boundary_271	Boleracea_C3	33240000	33720000
Boleracea_boundary_272	Boleracea_C3	33820000	35750000
Boleracea_boundary_273	Boleracea_C3	35790000	38650000
Boleracea_boundary_274	Boleracea_C3	38710000	38790000
Boleracea_boundary_275	Boleracea_C3	38960000	39330000
Boleracea_boundary_276	Boleracea_C3	39380000	39760000
Boleracea_boundary_277	Boleracea_C3	39810000	40030000
Boleracea_boundary_278	Boleracea_C3	40090000	41230000
Boleracea_boundary_279	Boleracea_C3	41410000	41600000
Boleracea_boundary_280	Boleracea_C3	41690000	41980000
Boleracea_boundary_281	Boleracea_C3	42020000	42210000
Boleracea_boundary_282	Boleracea_C3	42270000	42390000
Boleracea_boundary_283	Boleracea_C3	42430000	43750000
Boleracea_boundary_284	Boleracea_C3	43790000	44080000
Boleracea_boundary_285	Boleracea_C3	44130000	44270000
Boleracea_boundary_286	Boleracea_C3	44330000	44750000
Boleracea_boundary_287	Boleracea_C3	44810000	45000000
Boleracea_boundary_288	Boleracea_C3	45110000	45570000
Boleracea_boundary_289	Boleracea_C3	45660000	45740000
Boleracea_boundary_290	Boleracea_C3	45780000	45920000
Boleracea_boundary_291	Boleracea_C3	45970000	46610000
Boleracea_boundary_292	Boleracea_C3	46650000	47100000
Boleracea_boundary_293	Boleracea_C3	47150000	47790000
Boleracea_boundary_294	Boleracea_C3	47830000	48070000
Boleracea_boundary_295	Boleracea_C3	48120000	48250000
Boleracea_boundary_296	Boleracea_C3	48360000	49010000
Boleracea_boundary_297	Boleracea_C3	49050000	49660000
Boleracea_boundary_298	Boleracea_C3	49720000	51420000
Boleracea_boundary_299	Boleracea_C3	51470000	52340000
Boleracea_boundary_300	Boleracea_C3	52380000	52480000
Boleracea_boundary_301	Boleracea_C3	52520000	54440000
Boleracea_boundary_302	Boleracea_C3	54500000	56200000
Boleracea_boundary_303	Boleracea_C3	56420000	56540000
Boleracea_boundary_304	Boleracea_C3	56590000	56780000
Boleracea_boundary_305	Boleracea_C3	56820000	57020000
Boleracea_boundary_306	Boleracea_C3	57140000	57290000
Boleracea_boundary_307	Boleracea_C3	57340000	57960000
Boleracea_boundary_308	Boleracea_C3	58150000	60760000
Boleracea_boundary_309	Boleracea_C3	60800000	61330000
Boleracea_boundary_310	Boleracea_C3	61400000	62790000
Boleracea_boundary_311	Boleracea_C3	62870000	64200000
Boleracea_boundary_312	Boleracea_C3	64270000	65020000
Boleracea_boundary_313	Boleracea_C4	0	320000
Boleracea_boundary_314	Boleracea_C4	410000	1290000
Boleracea_boundary_315	Boleracea_C4	1340000	4940000
Boleracea_boundary_316	Boleracea_C4	4990000	5070000
Boleracea_boundary_317	Boleracea_C4	5110000	5440000
Boleracea_boundary_318	Boleracea_C4	5610000	5850000
Boleracea_boundary_319	Boleracea_C4	5890000	7160000
Boleracea_boundary_320	Boleracea_C4	7210000	7670000
Boleracea_boundary_321	Boleracea_C4	7720000	8120000
Boleracea_boundary_322	Boleracea_C4	8180000	8370000
Boleracea_boundary_323	Boleracea_C4	8440000	10460000
Boleracea_boundary_324	Boleracea_C4	10520000	10670000
Boleracea_boundary_325	Boleracea_C4	10730000	10810000
Boleracea_boundary_326	Boleracea_C4	10860000	11050000
Boleracea_boundary_327	Boleracea_C4	11120000	12030000
Boleracea_boundary_328	Boleracea_C4	12080000	12230000
Boleracea_boundary_329	Boleracea_C4	12340000	12420000
Boleracea_boundary_330	Boleracea_C4	12460000	12540000
Boleracea_boundary_331	Boleracea_C4	12660000	14320000
Boleracea_boundary_332	Boleracea_C4	14390000	14560000
Boleracea_boundary_333	Boleracea_C4	14600000	15240000
Boleracea_boundary_334	Boleracea_C4	15320000	16020000
Boleracea_boundary_335	Boleracea_C4	16060000	16490000
Boleracea_boundary_336	Boleracea_C4	16630000	17060000
Boleracea_boundary_337	Boleracea_C4	17130000	17300000
Boleracea_boundary_338	Boleracea_C4	17380000	17780000
Boleracea_boundary_339	Boleracea_C4	17890000	18050000
Boleracea_boundary_340	Boleracea_C4	18110000	18680000
Boleracea_boundary_341	Boleracea_C4	18790000	18930000
Boleracea_boundary_342	Boleracea_C4	19030000	19160000
Boleracea_boundary_343	Boleracea_C4	19220000	19420000
Boleracea_boundary_344	Boleracea_C4	19510000	19930000
Boleracea_boundary_345	Boleracea_C4	20000000	20410000
Boleracea_boundary_346	Boleracea_C4	20450000	20920000
Boleracea_boundary_347	Boleracea_C4	21050000	21130000
Boleracea_boundary_348	Boleracea_C4	21170000	21410000
Boleracea_boundary_349	Boleracea_C4	21460000	21540000
Boleracea_boundary_350	Boleracea_C4	21880000	22100000
Boleracea_boundary_351	Boleracea_C4	22140000	23400000
Boleracea_boundary_352	Boleracea_C4	23460000	23930000
Boleracea_boundary_353	Boleracea_C4	24030000	24970000
Boleracea_boundary_354	Boleracea_C4	25010000	25160000
Boleracea_boundary_355	Boleracea_C4	25200000	26100000
Boleracea_boundary_356	Boleracea_C4	26140000	26400000
Boleracea_boundary_357	Boleracea_C4	26450000	26530000
Boleracea_boundary_358	Boleracea_C4	26580000	26800000
Boleracea_boundary_359	Boleracea_C4	26840000	27180000
Boleracea_boundary_360	Boleracea_C4	27220000	27650000
Boleracea_boundary_361	Boleracea_C4	27720000	28030000
Boleracea_boundary_362	Boleracea_C4	28070000	28150000
Boleracea_boundary_363	Boleracea_C4	28280000	29080000
Boleracea_boundary_364	Boleracea_C4	29160000	29650000
Boleracea_boundary_365	Boleracea_C4	29710000	30650000
Boleracea_boundary_366	Boleracea_C4	30710000	31370000
Boleracea_boundary_367	Boleracea_C4	31410000	31490000
Boleracea_boundary_368	Boleracea_C4	31610000	31690000
Boleracea_boundary_369	Boleracea_C4	31780000	33000000
Boleracea_boundary_370	Boleracea_C4	33060000	33210000
Boleracea_boundary_371	Boleracea_C4	33270000	34180000
Boleracea_boundary_372	Boleracea_C4	34280000	34920000
Boleracea_boundary_373	Boleracea_C4	34960000	35180000
Boleracea_boundary_374	Boleracea_C4	35250000	36020000
Boleracea_boundary_375	Boleracea_C4	36060000	36680000
Boleracea_boundary_376	Boleracea_C4	36790000	37060000
Boleracea_boundary_377	Boleracea_C4	37100000	37440000
Boleracea_boundary_378	Boleracea_C4	37480000	37630000
Boleracea_boundary_379	Boleracea_C4	37680000	38380000
Boleracea_boundary_380	Boleracea_C4	38430000	38790000
Boleracea_boundary_381	Boleracea_C4	38840000	40660000
Boleracea_boundary_382	Boleracea_C4	40700000	42670000
Boleracea_boundary_383	Boleracea_C4	42730000	42890000
Boleracea_boundary_384	Boleracea_C4	42940000	43370000
Boleracea_boundary_385	Boleracea_C4	43480000	44130000
Boleracea_boundary_386	Boleracea_C4	44200000	44330000
Boleracea_boundary_387	Boleracea_C4	44400000	44480000
Boleracea_boundary_388	Boleracea_C4	44580000	45400000
Boleracea_boundary_389	Boleracea_C4	45450000	46440000
Boleracea_boundary_390	Boleracea_C4	46520000	48570000
Boleracea_boundary_391	Boleracea_C4	48620000	50160000
Boleracea_boundary_392	Boleracea_C4	50220000	50890000
Boleracea_boundary_393	Boleracea_C4	50940000	51090000
Boleracea_boundary_394	Boleracea_C4	51180000	52080000
Boleracea_boundary_395	Boleracea_C4	52130000	53760000
Boleracea_boundary_396	Boleracea_C5	0	260000
Boleracea_boundary_397	Boleracea_C5	300000	450000
Boleracea_boundary_398	Boleracea_C5	510000	850000
Boleracea_boundary_399	Boleracea_C5	930000	2260000
Boleracea_boundary_400	Boleracea_C5	2310000	2440000
Boleracea_boundary_401	Boleracea_C5	2500000	2740000
Boleracea_boundary_402	Boleracea_C5	2830000	2960000
Boleracea_boundary_403	Boleracea_C5	3040000	3220000
Boleracea_boundary_404	Boleracea_C5	3350000	3620000
Boleracea_boundary_405	Boleracea_C5	3690000	4340000
Boleracea_boundary_406	Boleracea_C5	4410000	4670000
Boleracea_boundary_407	Boleracea_C5	4720000	5190000
Boleracea_boundary_408	Boleracea_C5	5260000	5410000
Boleracea_boundary_409	Boleracea_C5	5490000	6450000
Boleracea_boundary_410	Boleracea_C5	6490000	6570000
Boleracea_boundary_411	Boleracea_C5	6620000	7300000
Boleracea_boundary_412	Boleracea_C5	7350000	7640000
Boleracea_boundary_413	Boleracea_C5	7740000	7970000
Boleracea_boundary_414	Boleracea_C5	8040000	8400000
Boleracea_boundary_415	Boleracea_C5	8460000	9530000
Boleracea_boundary_416	Boleracea_C5	9640000	9960000
Boleracea_boundary_417	Boleracea_C5	10020000	10170000
Boleracea_boundary_418	Boleracea_C5	10210000	10480000
Boleracea_boundary_419	Boleracea_C5	10640000	11160000
Boleracea_boundary_420	Boleracea_C5	11200000	11430000
Boleracea_boundary_421	Boleracea_C5	11510000	12820000
Boleracea_boundary_422	Boleracea_C5	12860000	13270000
Boleracea_boundary_423	Boleracea_C5	13320000	13610000
Boleracea_boundary_424	Boleracea_C5	13660000	14700000
Boleracea_boundary_425	Boleracea_C5	14740000	15470000
Boleracea_boundary_426	Boleracea_C5	15510000	15590000
Boleracea_boundary_427	Boleracea_C5	15630000	15710000
Boleracea_boundary_428	Boleracea_C5	15780000	15860000
Boleracea_boundary_429	Boleracea_C5	15910000	16080000
Boleracea_boundary_430	Boleracea_C5	16220000	16350000
Boleracea_boundary_431	Boleracea_C5	16400000	16680000
Boleracea_boundary_432	Boleracea_C5	16860000	17630000
Boleracea_boundary_433	Boleracea_C5	17670000	17960000
Boleracea_boundary_434	Boleracea_C5	18000000	18290000
Boleracea_boundary_435	Boleracea_C5	18380000	19260000
Boleracea_boundary_436	Boleracea_C5	19330000	19510000
Boleracea_boundary_437	Boleracea_C5	19560000	19740000
Boleracea_boundary_438	Boleracea_C5	19820000	20320000
Boleracea_boundary_439	Boleracea_C5	20370000	20650000
Boleracea_boundary_440	Boleracea_C5	20700000	21330000
Boleracea_boundary_441	Boleracea_C5	21370000	21560000
Boleracea_boundary_442	Boleracea_C5	21610000	21870000
Boleracea_boundary_443	Boleracea_C5	21930000	22010000
Boleracea_boundary_444	Boleracea_C5	22210000	22290000
Boleracea_boundary_445	Boleracea_C5	22850000	22930000
Boleracea_boundary_446	Boleracea_C5	23060000	23520000
Boleracea_boundary_447	Boleracea_C5	23680000	24140000
Boleracea_boundary_448	Boleracea_C5	24190000	24460000
Boleracea_boundary_449	Boleracea_C5	24520000	24780000
Boleracea_boundary_450	Boleracea_C5	24840000	26360000
Boleracea_boundary_451	Boleracea_C5	26410000	26620000
Boleracea_boundary_452	Boleracea_C5	26790000	26960000
Boleracea_boundary_453	Boleracea_C5	27030000	27300000
Boleracea_boundary_454	Boleracea_C5	27380000	27560000
Boleracea_boundary_455	Boleracea_C5	27660000	28210000
Boleracea_boundary_456	Boleracea_C5	28260000	28740000
Boleracea_boundary_457	Boleracea_C5	28780000	28860000
Boleracea_boundary_458	Boleracea_C5	28910000	29230000
Boleracea_boundary_459	Boleracea_C5	29280000	29810000
Boleracea_boundary_460	Boleracea_C5	29880000	30810000
Boleracea_boundary_461	Boleracea_C5	30850000	30930000
Boleracea_boundary_462	Boleracea_C5	30990000	31260000
Boleracea_boundary_463	Boleracea_C5	31330000	31510000
Boleracea_boundary_464	Boleracea_C5	31590000	31800000
Boleracea_boundary_465	Boleracea_C5	31910000	31990000
Boleracea_boundary_466	Boleracea_C5	32030000	32330000
Boleracea_boundary_467	Boleracea_C5	32370000	32950000
Boleracea_boundary_468	Boleracea_C5	33440000	34630000
Boleracea_boundary_469	Boleracea_C5	34670000	34750000
Boleracea_boundary_470	Boleracea_C5	34830000	36280000
Boleracea_boundary_471	Boleracea_C5	36340000	36690000
Boleracea_boundary_472	Boleracea_C5	36750000	37850000
Boleracea_boundary_473	Boleracea_C5	37900000	38330000
Boleracea_boundary_474	Boleracea_C5	38400000	38480000
Boleracea_boundary_475	Boleracea_C5	38520000	39170000
Boleracea_boundary_476	Boleracea_C5	39240000	39700000
Boleracea_boundary_477	Boleracea_C5	39740000	39960000
Boleracea_boundary_478	Boleracea_C5	40060000	40220000
Boleracea_boundary_479	Boleracea_C5	40260000	41900000
Boleracea_boundary_480	Boleracea_C5	41990000	43130000
Boleracea_boundary_481	Boleracea_C5	43190000	43620000
Boleracea_boundary_482	Boleracea_C5	43680000	44550000
Boleracea_boundary_483	Boleracea_C5	44610000	44850000
Boleracea_boundary_484	Boleracea_C5	44910000	45860000
Boleracea_boundary_485	Boleracea_C5	46020000	46180000
Boleracea_boundary_486	Boleracea_C5	46230000	46400000
Boleracea_boundary_487	Boleracea_C5	46450000	46940000
Boleracea_boundary_488	Boleracea_C6	0	240000
Boleracea_boundary_489	Boleracea_C6	280000	420000
Boleracea_boundary_490	Boleracea_C6	500000	940000
Boleracea_boundary_491	Boleracea_C6	990000	1070000
Boleracea_boundary_492	Boleracea_C6	1110000	1570000
Boleracea_boundary_493	Boleracea_C6	1800000	2110000
Boleracea_boundary_494	Boleracea_C6	2160000	2520000
Boleracea_boundary_495	Boleracea_C6	2560000	3280000
Boleracea_boundary_496	Boleracea_C6	3340000	3420000
Boleracea_boundary_497	Boleracea_C6	3470000	3550000
Boleracea_boundary_498	Boleracea_C6	3610000	3850000
Boleracea_boundary_499	Boleracea_C6	3900000	4040000
Boleracea_boundary_500	Boleracea_C6	4120000	4290000
Boleracea_boundary_501	Boleracea_C6	4330000	4580000
Boleracea_boundary_502	Boleracea_C6	4620000	5170000
Boleracea_boundary_503	Boleracea_C6	5300000	5790000
Boleracea_boundary_504	Boleracea_C6	5850000	5930000
Boleracea_boundary_505	Boleracea_C6	5980000	6400000
Boleracea_boundary_506	Boleracea_C6	6460000	6690000
Boleracea_boundary_507	Boleracea_C6	6770000	6850000
Boleracea_boundary_508	Boleracea_C6	6890000	7400000
Boleracea_boundary_509	Boleracea_C6	7510000	8000000
Boleracea_boundary_510	Boleracea_C6	8080000	8670000
Boleracea_boundary_511	Boleracea_C6	8710000	9230000
Boleracea_boundary_512	Boleracea_C6	9300000	9380000
Boleracea_boundary_513	Boleracea_C6	9450000	9830000
Boleracea_boundary_514	Boleracea_C6	10440000	10520000
Boleracea_boundary_515	Boleracea_C6	10580000	10770000
Boleracea_boundary_516	Boleracea_C6	10940000	11100000
Boleracea_boundary_517	Boleracea_C6	11220000	11300000
Boleracea_boundary_518	Boleracea_C6	11360000	11500000
Boleracea_boundary_519	Boleracea_C6	11600000	11680000
Boleracea_boundary_520	Boleracea_C6	11720000	11800000
Boleracea_boundary_521	Boleracea_C6	11840000	11980000
Boleracea_boundary_522	Boleracea_C6	12030000	12110000
Boleracea_boundary_523	Boleracea_C6	12180000	12360000
Boleracea_boundary_524	Boleracea_C6	12400000	12820000
Boleracea_boundary_525	Boleracea_C6	12890000	12970000
Boleracea_boundary_526	Boleracea_C6	13020000	13550000
Boleracea_boundary_527	Boleracea_C6	13660000	13870000
Boleracea_boundary_528	Boleracea_C6	13930000	14060000
Boleracea_boundary_529	Boleracea_C6	14180000	16300000
Boleracea_boundary_530	Boleracea_C6	16400000	16480000
Boleracea_boundary_531	Boleracea_C6	16530000	17000000
Boleracea_boundary_532	Boleracea_C6	17060000	17250000
Boleracea_boundary_533	Boleracea_C6	17290000	17460000
Boleracea_boundary_534	Boleracea_C6	17540000	17720000
Boleracea_boundary_535	Boleracea_C6	17760000	17950000
Boleracea_boundary_536	Boleracea_C6	17990000	18170000
Boleracea_boundary_537	Boleracea_C6	18210000	18290000
Boleracea_boundary_538	Boleracea_C6	18360000	18540000
Boleracea_boundary_539	Boleracea_C6	18580000	19790000
Boleracea_boundary_540	Boleracea_C6	19850000	20120000
Boleracea_boundary_541	Boleracea_C6	20160000	22230000
Boleracea_boundary_542	Boleracea_C6	22330000	22410000
Boleracea_boundary_543	Boleracea_C6	22460000	22690000
Boleracea_boundary_544	Boleracea_C6	22730000	23970000
Boleracea_boundary_545	Boleracea_C6	24020000	24190000
Boleracea_boundary_546	Boleracea_C6	24250000	24500000
Boleracea_boundary_547	Boleracea_C6	24550000	24630000
Boleracea_boundary_548	Boleracea_C6	24680000	24890000
Boleracea_boundary_549	Boleracea_C6	24930000	26740000
Boleracea_boundary_550	Boleracea_C6	26870000	27190000
Boleracea_boundary_551	Boleracea_C6	27250000	27330000
Boleracea_boundary_552	Boleracea_C6	27390000	27930000
Boleracea_boundary_553	Boleracea_C6	27990000	28890000
Boleracea_boundary_554	Boleracea_C6	28930000	29290000
Boleracea_boundary_555	Boleracea_C6	29330000	29940000
Boleracea_boundary_556	Boleracea_C6	30070000	30150000
Boleracea_boundary_557	Boleracea_C6	30290000	30730000
Boleracea_boundary_558	Boleracea_C6	30790000	31420000
Boleracea_boundary_559	Boleracea_C6	31480000	31660000
Boleracea_boundary_560	Boleracea_C6	31700000	32300000
Boleracea_boundary_561	Boleracea_C6	32350000	32790000
Boleracea_boundary_562	Boleracea_C6	32830000	33170000
Boleracea_boundary_563	Boleracea_C6	33210000	33290000
Boleracea_boundary_564	Boleracea_C6	33340000	33920000
Boleracea_boundary_565	Boleracea_C6	33980000	34240000
Boleracea_boundary_566	Boleracea_C6	34280000	35090000
Boleracea_boundary_567	Boleracea_C6	35150000	35980000
Boleracea_boundary_568	Boleracea_C6	36020000	36320000
Boleracea_boundary_569	Boleracea_C6	36410000	36490000
Boleracea_boundary_570	Boleracea_C6	36560000	36890000
Boleracea_boundary_571	Boleracea_C6	36940000	39180000
Boleracea_boundary_572	Boleracea_C6	39220000	39300000
Boleracea_boundary_573	Boleracea_C6	39360000	39870000
Boleracea_boundary_574	Boleracea_C7	90000	170000
Boleracea_boundary_575	Boleracea_C7	210000	690000
Boleracea_boundary_576	Boleracea_C7	800000	970000
Boleracea_boundary_577	Boleracea_C7	1120000	1770000
Boleracea_boundary_578	Boleracea_C7	1890000	2610000
Boleracea_boundary_579	Boleracea_C7	2680000	2820000
Boleracea_boundary_580	Boleracea_C7	2920000	3190000
Boleracea_boundary_581	Boleracea_C7	3300000	3380000
Boleracea_boundary_582	Boleracea_C7	3450000	3530000
Boleracea_boundary_583	Boleracea_C7	3690000	4380000
Boleracea_boundary_584	Boleracea_C7	4420000	4750000
Boleracea_boundary_585	Boleracea_C7	4910000	5240000
Boleracea_boundary_586	Boleracea_C7	5380000	5820000
Boleracea_boundary_587	Boleracea_C7	5890000	6130000
Boleracea_boundary_588	Boleracea_C7	6270000	6400000
Boleracea_boundary_589	Boleracea_C7	6490000	7030000
Boleracea_boundary_590	Boleracea_C7	7100000	7470000
Boleracea_boundary_591	Boleracea_C7	7540000	7690000
Boleracea_boundary_592	Boleracea_C7	7740000	7940000
Boleracea_boundary_593	Boleracea_C7	7990000	8190000
Boleracea_boundary_594	Boleracea_C7	8240000	8710000
Boleracea_boundary_595	Boleracea_C7	8790000	8870000
Boleracea_boundary_596	Boleracea_C7	8960000	9100000
Boleracea_boundary_597	Boleracea_C7	9270000	9350000
Boleracea_boundary_598	Boleracea_C7	9490000	11010000
Boleracea_boundary_599	Boleracea_C7	11430000	11680000
Boleracea_boundary_600	Boleracea_C7	11730000	12200000
Boleracea_boundary_601	Boleracea_C7	12260000	12370000
Boleracea_boundary_602	Boleracea_C7	12420000	12570000
Boleracea_boundary_603	Boleracea_C7	12640000	12720000
Boleracea_boundary_604	Boleracea_C7	12800000	12880000
Boleracea_boundary_605	Boleracea_C7	12920000	13000000
Boleracea_boundary_606	Boleracea_C7	13040000	13200000
Boleracea_boundary_607	Boleracea_C7	13310000	13510000
Boleracea_boundary_608	Boleracea_C7	13640000	13990000
Boleracea_boundary_609	Boleracea_C7	14070000	14850000
Boleracea_boundary_610	Boleracea_C7	14970000	15140000
Boleracea_boundary_611	Boleracea_C7	15220000	15390000
Boleracea_boundary_612	Boleracea_C7	15460000	15540000
Boleracea_boundary_613	Boleracea_C7	15590000	15850000
Boleracea_boundary_614	Boleracea_C7	15900000	16250000
Boleracea_boundary_615	Boleracea_C7	16290000	16760000
Boleracea_boundary_616	Boleracea_C7	16800000	17140000
Boleracea_boundary_617	Boleracea_C7	17190000	17270000
Boleracea_boundary_618	Boleracea_C7	17310000	17500000
Boleracea_boundary_619	Boleracea_C7	17550000	18090000
Boleracea_boundary_620	Boleracea_C7	18130000	18520000
Boleracea_boundary_621	Boleracea_C7	18580000	19270000
Boleracea_boundary_622	Boleracea_C7	19320000	19400000
Boleracea_boundary_623	Boleracea_C7	19470000	19550000
Boleracea_boundary_624	Boleracea_C7	19610000	19880000
Boleracea_boundary_625	Boleracea_C7	19990000	20160000
Boleracea_boundary_626	Boleracea_C7	20210000	20520000
Boleracea_boundary_627	Boleracea_C7	20570000	20760000
Boleracea_boundary_628	Boleracea_C7	20820000	21350000
Boleracea_boundary_629	Boleracea_C7	21400000	21670000
Boleracea_boundary_630	Boleracea_C7	21730000	21810000
Boleracea_boundary_631	Boleracea_C7	21980000	22250000
Boleracea_boundary_632	Boleracea_C7	22390000	22470000
Boleracea_boundary_633	Boleracea_C7	22510000	22640000
Boleracea_boundary_634	Boleracea_C7	22730000	23060000
Boleracea_boundary_635	Boleracea_C7	23100000	23570000
Boleracea_boundary_636	Boleracea_C7	23630000	23710000
Boleracea_boundary_637	Boleracea_C7	23790000	24280000
Boleracea_boundary_638	Boleracea_C7	24330000	24410000
Boleracea_boundary_639	Boleracea_C7	24500000	24660000
Boleracea_boundary_640	Boleracea_C7	24700000	24820000
Boleracea_boundary_641	Boleracea_C7	24920000	25000000
Boleracea_boundary_642	Boleracea_C7	25090000	25170000
Boleracea_boundary_643	Boleracea_C7	25250000	25670000
Boleracea_boundary_644	Boleracea_C7	25730000	25860000
Boleracea_boundary_645	Boleracea_C7	25910000	26040000
Boleracea_boundary_646	Boleracea_C7	26090000	26750000
Boleracea_boundary_647	Boleracea_C7	26800000	27430000
Boleracea_boundary_648	Boleracea_C7	27500000	27790000
Boleracea_boundary_649	Boleracea_C7	27860000	28130000
Boleracea_boundary_650	Boleracea_C7	28170000	28300000
Boleracea_boundary_651	Boleracea_C7	28380000	28520000
Boleracea_boundary_652	Boleracea_C7	28600000	28680000
Boleracea_boundary_653	Boleracea_C7	28750000	28900000
Boleracea_boundary_654	Boleracea_C7	28940000	29080000
Boleracea_boundary_655	Boleracea_C7	29180000	29260000
Boleracea_boundary_656	Boleracea_C7	29460000	29660000
Boleracea_boundary_657	Boleracea_C7	29770000	30100000
Boleracea_boundary_658	Boleracea_C7	30170000	30770000
Boleracea_boundary_659	Boleracea_C7	30810000	31000000
Boleracea_boundary_660	Boleracea_C7	31070000	31200000
Boleracea_boundary_661	Boleracea_C7	31260000	31340000
Boleracea_boundary_662	Boleracea_C7	31420000	31710000
Boleracea_boundary_663	Boleracea_C7	31790000	32490000
Boleracea_boundary_664	Boleracea_C7	32530000	32860000
Boleracea_boundary_665	Boleracea_C7	32900000	33020000
Boleracea_boundary_666	Boleracea_C7	33060000	33390000
Boleracea_boundary_667	Boleracea_C7	33430000	33860000
Boleracea_boundary_668	Boleracea_C7	33910000	34570000
Boleracea_boundary_669	Boleracea_C7	34670000	34950000
Boleracea_boundary_670	Boleracea_C7	35050000	35210000
Boleracea_boundary_671	Boleracea_C7	35260000	35340000
Boleracea_boundary_672	Boleracea_C7	35770000	36090000
Boleracea_boundary_673	Boleracea_C7	36140000	36410000
Boleracea_boundary_674	Boleracea_C7	36470000	37020000
Boleracea_boundary_675	Boleracea_C7	37090000	37170000
Boleracea_boundary_676	Boleracea_C7	37210000	38670000
Boleracea_boundary_677	Boleracea_C7	38820000	38900000
Boleracea_boundary_678	Boleracea_C7	38940000	39020000
Boleracea_boundary_679	Boleracea_C7	39290000	40030000
Boleracea_boundary_680	Boleracea_C7	40150000	40370000
Boleracea_boundary_681	Boleracea_C7	40420000	40650000
Boleracea_boundary_682	Boleracea_C7	40690000	40910000
Boleracea_boundary_683	Boleracea_C7	41030000	41210000
Boleracea_boundary_684	Boleracea_C7	41250000	41400000
Boleracea_boundary_685	Boleracea_C7	41450000	41730000
Boleracea_boundary_686	Boleracea_C7	41810000	42170000
Boleracea_boundary_687	Boleracea_C7	42210000	42520000
Boleracea_boundary_688	Boleracea_C7	42570000	42700000
Boleracea_boundary_689	Boleracea_C7	42750000	42830000
Boleracea_boundary_690	Boleracea_C7	42980000	43190000
Boleracea_boundary_691	Boleracea_C7	43260000	43510000
Boleracea_boundary_692	Boleracea_C7	43720000	44240000
Boleracea_boundary_693	Boleracea_C7	44300000	44380000
Boleracea_boundary_694	Boleracea_C7	44420000	44500000
Boleracea_boundary_695	Boleracea_C7	44550000	44880000
Boleracea_boundary_696	Boleracea_C7	45000000	45710000
Boleracea_boundary_697	Boleracea_C7	45750000	45910000
Boleracea_boundary_698	Boleracea_C7	46010000	46090000
Boleracea_boundary_699	Boleracea_C7	46300000	46380000
Boleracea_boundary_700	Boleracea_C7	46450000	46610000
Boleracea_boundary_701	Boleracea_C7	46700000	46970000
Boleracea_boundary_702	Boleracea_C7	47060000	47330000
Boleracea_boundary_703	Boleracea_C7	47400000	47480000
Boleracea_boundary_704	Boleracea_C7	47580000	47660000
Boleracea_boundary_705	Boleracea_C7	47700000	47830000
Boleracea_boundary_706	Boleracea_C7	47910000	48410000
Boleracea_boundary_707	Boleracea_C8	0	190000
Boleracea_boundary_708	Boleracea_C8	230000	680000
Boleracea_boundary_709	Boleracea_C8	720000	800000
Boleracea_boundary_710	Boleracea_C8	980000	1060000
Boleracea_boundary_711	Boleracea_C8	1140000	1700000
Boleracea_boundary_712	Boleracea_C8	1740000	1960000
Boleracea_boundary_713	Boleracea_C8	2010000	2420000
Boleracea_boundary_714	Boleracea_C8	2470000	2610000
Boleracea_boundary_715	Boleracea_C8	2660000	2890000
Boleracea_boundary_716	Boleracea_C8	2930000	3130000
Boleracea_boundary_717	Boleracea_C8	3230000	3410000
Boleracea_boundary_718	Boleracea_C8	3560000	3640000
Boleracea_boundary_719	Boleracea_C8	3750000	4110000
Boleracea_boundary_720	Boleracea_C8	4150000	5020000
Boleracea_boundary_721	Boleracea_C8	5080000	5220000
Boleracea_boundary_722	Boleracea_C8	5260000	6160000
Boleracea_boundary_723	Boleracea_C8	6200000	6360000
Boleracea_boundary_724	Boleracea_C8	6500000	7040000
Boleracea_boundary_725	Boleracea_C8	7300000	7380000
Boleracea_boundary_726	Boleracea_C8	7500000	8260000
Boleracea_boundary_727	Boleracea_C8	8310000	8840000
Boleracea_boundary_728	Boleracea_C8	8930000	9360000
Boleracea_boundary_729	Boleracea_C8	9440000	9810000
Boleracea_boundary_730	Boleracea_C8	9930000	10490000
Boleracea_boundary_731	Boleracea_C8	10530000	11000000
Boleracea_boundary_732	Boleracea_C8	11220000	11380000
Boleracea_boundary_733	Boleracea_C8	11440000	11570000
Boleracea_boundary_734	Boleracea_C8	11620000	11700000
Boleracea_boundary_735	Boleracea_C8	11800000	12190000
Boleracea_boundary_736	Boleracea_C8	12250000	12630000
Boleracea_boundary_737	Boleracea_C8	12730000	12810000
Boleracea_boundary_738	Boleracea_C8	12890000	13270000
Boleracea_boundary_739	Boleracea_C8	13310000	13890000
Boleracea_boundary_740	Boleracea_C8	14290000	14370000
Boleracea_boundary_741	Boleracea_C8	14470000	14930000
Boleracea_boundary_742	Boleracea_C8	15000000	15900000
Boleracea_boundary_743	Boleracea_C8	16170000	16830000
Boleracea_boundary_744	Boleracea_C8	16870000	17490000
Boleracea_boundary_745	Boleracea_C8	17660000	17940000
Boleracea_boundary_746	Boleracea_C8	17990000	18170000
Boleracea_boundary_747	Boleracea_C8	18240000	18320000
Boleracea_boundary_748	Boleracea_C8	18400000	18830000
Boleracea_boundary_749	Boleracea_C8	18880000	19550000
Boleracea_boundary_750	Boleracea_C8	19650000	19950000
Boleracea_boundary_751	Boleracea_C8	20060000	20350000
Boleracea_boundary_752	Boleracea_C8	20390000	21430000
Boleracea_boundary_753	Boleracea_C8	21570000	23620000
Boleracea_boundary_754	Boleracea_C8	23660000	24350000
Boleracea_boundary_755	Boleracea_C8	24390000	24880000
Boleracea_boundary_756	Boleracea_C8	24950000	26240000
Boleracea_boundary_757	Boleracea_C8	26290000	27760000
Boleracea_boundary_758	Boleracea_C8	27810000	28140000
Boleracea_boundary_759	Boleracea_C8	28230000	28700000
Boleracea_boundary_760	Boleracea_C8	28760000	28900000
Boleracea_boundary_761	Boleracea_C8	28950000	29860000
Boleracea_boundary_762	Boleracea_C8	29990000	30070000
Boleracea_boundary_763	Boleracea_C8	30110000	31470000
Boleracea_boundary_764	Boleracea_C8	31510000	31760000
Boleracea_boundary_765	Boleracea_C8	31850000	32990000
Boleracea_boundary_766	Boleracea_C8	33050000	33130000
Boleracea_boundary_767	Boleracea_C8	33220000	33840000
Boleracea_boundary_768	Boleracea_C8	34100000	34540000
Boleracea_boundary_769	Boleracea_C8	34620000	34750000
Boleracea_boundary_770	Boleracea_C8	34790000	34950000
Boleracea_boundary_771	Boleracea_C8	35030000	35110000
Boleracea_boundary_772	Boleracea_C8	35200000	35470000
Boleracea_boundary_773	Boleracea_C8	35600000	36590000
Boleracea_boundary_774	Boleracea_C8	36630000	36930000
Boleracea_boundary_775	Boleracea_C8	37000000	37150000
Boleracea_boundary_776	Boleracea_C8	37190000	37310000
Boleracea_boundary_777	Boleracea_C8	37410000	38050000
Boleracea_boundary_778	Boleracea_C8	38100000	38400000
Boleracea_boundary_779	Boleracea_C8	38590000	39180000
Boleracea_boundary_780	Boleracea_C8	39300000	39430000
Boleracea_boundary_781	Boleracea_C8	39600000	39730000
Boleracea_boundary_782	Boleracea_C8	39820000	39900000
Boleracea_boundary_783	Boleracea_C8	39950000	40230000
Boleracea_boundary_784	Boleracea_C8	40270000	40510000
Boleracea_boundary_785	Boleracea_C8	40640000	40770000
Boleracea_boundary_786	Boleracea_C8	40830000	41750000
Boleracea_boundary_787	Boleracea_C9	0	40000
Boleracea_boundary_788	Boleracea_C9	80000	320000
Boleracea_boundary_789	Boleracea_C9	360000	710000
Boleracea_boundary_790	Boleracea_C9	760000	840000
Boleracea_boundary_791	Boleracea_C9	880000	1200000
Boleracea_boundary_792	Boleracea_C9	1240000	1530000
Boleracea_boundary_793	Boleracea_C9	1610000	3410000
Boleracea_boundary_794	Boleracea_C9	3470000	5010000
Boleracea_boundary_795	Boleracea_C9	5050000	5220000
Boleracea_boundary_796	Boleracea_C9	5280000	5450000
Boleracea_boundary_797	Boleracea_C9	5530000	6860000
Boleracea_boundary_798	Boleracea_C9	6900000	6980000
Boleracea_boundary_799	Boleracea_C9	7090000	7350000
Boleracea_boundary_800	Boleracea_C9	7390000	7880000
Boleracea_boundary_801	Boleracea_C9	7990000	8420000
Boleracea_boundary_802	Boleracea_C9	8490000	9370000
Boleracea_boundary_803	Boleracea_C9	9490000	9820000
Boleracea_boundary_804	Boleracea_C9	9870000	9950000
Boleracea_boundary_805	Boleracea_C9	10060000	10220000
Boleracea_boundary_806	Boleracea_C9	10270000	10870000
Boleracea_boundary_807	Boleracea_C9	11010000	11200000
Boleracea_boundary_808	Boleracea_C9	11250000	11660000
Boleracea_boundary_809	Boleracea_C9	11700000	12450000
Boleracea_boundary_810	Boleracea_C9	12580000	13360000
Boleracea_boundary_811	Boleracea_C9	13410000	14780000
Boleracea_boundary_812	Boleracea_C9	14850000	15460000
Boleracea_boundary_813	Boleracea_C9	15500000	16020000
Boleracea_boundary_814	Boleracea_C9	16060000	16350000
Boleracea_boundary_815	Boleracea_C9	16400000	16660000
Boleracea_boundary_816	Boleracea_C9	16710000	16840000
Boleracea_boundary_817	Boleracea_C9	16900000	17110000
Boleracea_boundary_818	Boleracea_C9	17210000	17290000
Boleracea_boundary_819	Boleracea_C9	17360000	18530000
Boleracea_boundary_820	Boleracea_C9	18580000	19950000
Boleracea_boundary_821	Boleracea_C9	20000000	20180000
Boleracea_boundary_822	Boleracea_C9	20240000	20390000
Boleracea_boundary_823	Boleracea_C9	20460000	20980000
Boleracea_boundary_824	Boleracea_C9	21020000	21710000
Boleracea_boundary_825	Boleracea_C9	21750000	23650000
Boleracea_boundary_826	Boleracea_C9	23700000	24640000
Boleracea_boundary_827	Boleracea_C9	24710000	24790000
Boleracea_boundary_828	Boleracea_C9	24900000	25080000
Boleracea_boundary_829	Boleracea_C9	25210000	26490000
Boleracea_boundary_830	Boleracea_C9	26530000	26790000
Boleracea_boundary_831	Boleracea_C9	26890000	28090000
Boleracea_boundary_832	Boleracea_C9	28140000	28860000
Boleracea_boundary_833	Boleracea_C9	28920000	30300000
Boleracea_boundary_834	Boleracea_C9	30400000	31100000
Boleracea_boundary_835	Boleracea_C9	31150000	32050000
Boleracea_boundary_836	Boleracea_C9	32560000	32640000
Boleracea_boundary_837	Boleracea_C9	32680000	32810000
Boleracea_boundary_838	Boleracea_C9	32920000	33730000
Boleracea_boundary_839	Boleracea_C9	33940000	34180000
Boleracea_boundary_840	Boleracea_C9	34240000	34380000
Boleracea_boundary_841	Boleracea_C9	34430000	35820000
Boleracea_boundary_842	Boleracea_C9	35930000	36470000
Boleracea_boundary_843	Boleracea_C9	36540000	37140000
Boleracea_boundary_844	Boleracea_C9	37200000	37350000
Boleracea_boundary_845	Boleracea_C9	37460000	37540000
Boleracea_boundary_846	Boleracea_C9	37590000	40580000
Boleracea_boundary_847	Boleracea_C9	40620000	41260000
Boleracea_boundary_848	Boleracea_C9	41310000	41710000
Boleracea_boundary_849	Boleracea_C9	41760000	42530000
Boleracea_boundary_850	Boleracea_C9	42600000	42680000
Boleracea_boundary_851	Boleracea_C9	42720000	43660000
Boleracea_boundary_852	Boleracea_C9	43740000	44150000
Boleracea_boundary_853	Boleracea_C9	44200000	45180000
Boleracea_boundary_854	Boleracea_C9	45240000	46670000
Boleracea_boundary_855	Boleracea_C9	46730000	47270000
Boleracea_boundary_856	Boleracea_C9	47310000	47680000
Boleracea_boundary_857	Boleracea_C9	47730000	48120000
Boleracea_boundary_858	Boleracea_C9	48160000	48240000
Boleracea_boundary_859	Boleracea_C9	48280000	50350000
Boleracea_boundary_860	Boleracea_C9	50400000	51040000
Boleracea_boundary_861	Boleracea_C9	51080000	52300000
Boleracea_boundary_862	Boleracea_C9	52350000	53240000
Boleracea_boundary_863	Boleracea_C9	53310000	53810000
Boleracea_boundary_864	Boleracea_C9	53880000	54010000
Boleracea_boundary_865	Boleracea_C9	54060000	54140000
Boleracea_boundary_866	Boleracea_C9	54190000	54670000

## Sheet: Brapa_TAD_boundaries
Supplementary Table 5. TAD boundaries position and conserved boundaries in 14 viridiplantae
Boundary name	chromosome	start	end
Brapa_boundary_0	Brapa_A01	0	400000
Brapa_boundary_1	Brapa_A01	2780000	4100000
Brapa_boundary_2	Brapa_A01	4140000	5070000
Brapa_boundary_3	Brapa_A01	5150000	5520000
Brapa_boundary_4	Brapa_A01	5590000	5670000
Brapa_boundary_5	Brapa_A01	5740000	6410000
Brapa_boundary_6	Brapa_A01	6500000	6870000
Brapa_boundary_7	Brapa_A01	6970000	7170000
Brapa_boundary_8	Brapa_A01	7270000	7350000
Brapa_boundary_9	Brapa_A01	7560000	7640000
Brapa_boundary_10	Brapa_A01	7700000	8010000
Brapa_boundary_11	Brapa_A01	8190000	8550000
Brapa_boundary_12	Brapa_A01	8650000	8840000
Brapa_boundary_13	Brapa_A01	8910000	9370000
Brapa_boundary_14	Brapa_A01	9410000	9820000
Brapa_boundary_15	Brapa_A01	9870000	10000000
Brapa_boundary_16	Brapa_A01	10040000	10230000
Brapa_boundary_17	Brapa_A01	10290000	10970000
Brapa_boundary_18	Brapa_A01	11010000	11600000
Brapa_boundary_19	Brapa_A01	11670000	11990000
Brapa_boundary_20	Brapa_A01	12050000	12540000
Brapa_boundary_21	Brapa_A01	12590000	13120000
Brapa_boundary_22	Brapa_A01	13160000	13350000
Brapa_boundary_23	Brapa_A01	13390000	13470000
Brapa_boundary_24	Brapa_A01	13520000	13600000
Brapa_boundary_25	Brapa_A01	13660000	13920000
Brapa_boundary_26	Brapa_A01	13960000	14270000
Brapa_boundary_27	Brapa_A01	14330000	14660000
Brapa_boundary_28	Brapa_A01	14700000	14780000
Brapa_boundary_29	Brapa_A01	14820000	16000000
Brapa_boundary_30	Brapa_A01	16110000	16910000
Brapa_boundary_31	Brapa_A01	16950000	17030000
Brapa_boundary_32	Brapa_A01	17080000	17200000
Brapa_boundary_33	Brapa_A01	17240000	17320000
Brapa_boundary_34	Brapa_A01	17410000	18150000
Brapa_boundary_35	Brapa_A01	18220000	18480000
Brapa_boundary_36	Brapa_A01	18530000	19120000
Brapa_boundary_37	Brapa_A01	19180000	19440000
Brapa_boundary_38	Brapa_A01	19480000	20060000
Brapa_boundary_39	Brapa_A01	20100000	20360000
Brapa_boundary_40	Brapa_A01	20420000	20730000
Brapa_boundary_41	Brapa_A01	20790000	22010000
Brapa_boundary_42	Brapa_A01	22060000	22300000
Brapa_boundary_43	Brapa_A01	22360000	22490000
Brapa_boundary_44	Brapa_A01	22580000	22730000
Brapa_boundary_45	Brapa_A01	22790000	23090000
Brapa_boundary_46	Brapa_A01	23140000	23270000
Brapa_boundary_47	Brapa_A01	23320000	23500000
Brapa_boundary_48	Brapa_A01	23570000	23650000
Brapa_boundary_49	Brapa_A01	23760000	24000000
Brapa_boundary_50	Brapa_A01	24070000	24150000
Brapa_boundary_51	Brapa_A01	24190000	24370000
Brapa_boundary_52	Brapa_A01	24470000	24550000
Brapa_boundary_53	Brapa_A01	24620000	25150000
Brapa_boundary_54	Brapa_A01	25200000	25560000
Brapa_boundary_55	Brapa_A01	25600000	25680000
Brapa_boundary_56	Brapa_A01	25720000	25870000
Brapa_boundary_57	Brapa_A01	25910000	26290000
Brapa_boundary_58	Brapa_A01	26370000	27260000
Brapa_boundary_59	Brapa_A01	27300000	28210000
Brapa_boundary_60	Brapa_A01	28260000	28440000
Brapa_boundary_61	Brapa_A01	28480000	29520000
Brapa_boundary_62	Brapa_A01	29560000	29640000
Brapa_boundary_63	Brapa_A02	0	40000
Brapa_boundary_64	Brapa_A02	140000	400000
Brapa_boundary_65	Brapa_A02	460000	540000
Brapa_boundary_66	Brapa_A02	580000	660000
Brapa_boundary_67	Brapa_A02	710000	1560000
Brapa_boundary_68	Brapa_A02	1650000	1880000
Brapa_boundary_69	Brapa_A02	1950000	2030000
Brapa_boundary_70	Brapa_A02	2170000	2430000
Brapa_boundary_71	Brapa_A02	2480000	2660000
Brapa_boundary_72	Brapa_A02	2700000	2860000
Brapa_boundary_73	Brapa_A02	2940000	3220000
Brapa_boundary_74	Brapa_A02	3410000	3490000
Brapa_boundary_75	Brapa_A02	3530000	3720000
Brapa_boundary_76	Brapa_A02	3770000	4260000
Brapa_boundary_77	Brapa_A02	4300000	4380000
Brapa_boundary_78	Brapa_A02	4420000	4650000
Brapa_boundary_79	Brapa_A02	4710000	4820000
Brapa_boundary_80	Brapa_A02	4860000	5100000
Brapa_boundary_81	Brapa_A02	5140000	5950000
Brapa_boundary_82	Brapa_A02	6000000	6220000
Brapa_boundary_83	Brapa_A02	6340000	6480000
Brapa_boundary_84	Brapa_A02	6540000	6700000
Brapa_boundary_85	Brapa_A02	6740000	7020000
Brapa_boundary_86	Brapa_A02	7070000	7200000
Brapa_boundary_87	Brapa_A02	7250000	8340000
Brapa_boundary_88	Brapa_A02	8480000	8860000
Brapa_boundary_89	Brapa_A02	8900000	9560000
Brapa_boundary_90	Brapa_A02	9600000	9860000
Brapa_boundary_91	Brapa_A02	9920000	10570000
Brapa_boundary_92	Brapa_A02	10630000	10730000
Brapa_boundary_93	Brapa_A02	10770000	10900000
Brapa_boundary_94	Brapa_A02	10960000	11740000
Brapa_boundary_95	Brapa_A02	12010000	12460000
Brapa_boundary_96	Brapa_A02	12560000	12640000
Brapa_boundary_97	Brapa_A02	12690000	12860000
Brapa_boundary_98	Brapa_A02	12960000	14130000
Brapa_boundary_99	Brapa_A02	14170000	15500000
Brapa_boundary_100	Brapa_A02	15550000	15630000
Brapa_boundary_101	Brapa_A02	15800000	16090000
Brapa_boundary_102	Brapa_A02	16150000	16660000
Brapa_boundary_103	Brapa_A02	16820000	16900000
Brapa_boundary_104	Brapa_A02	16950000	17030000
Brapa_boundary_105	Brapa_A02	17070000	17150000
Brapa_boundary_106	Brapa_A02	17450000	17860000
Brapa_boundary_107	Brapa_A02	17930000	18010000
Brapa_boundary_108	Brapa_A02	18110000	18700000
Brapa_boundary_109	Brapa_A02	19230000	19360000
Brapa_boundary_110	Brapa_A02	19400000	19550000
Brapa_boundary_111	Brapa_A02	19590000	19670000
Brapa_boundary_112	Brapa_A02	19740000	19930000
Brapa_boundary_113	Brapa_A02	20070000	20200000
Brapa_boundary_114	Brapa_A02	20340000	20700000
Brapa_boundary_115	Brapa_A02	20810000	21360000
Brapa_boundary_116	Brapa_A02	21460000	22030000
Brapa_boundary_117	Brapa_A02	22120000	22290000
Brapa_boundary_118	Brapa_A02	22340000	22450000
Brapa_boundary_119	Brapa_A02	22510000	23050000
Brapa_boundary_120	Brapa_A02	23130000	23210000
Brapa_boundary_121	Brapa_A02	23270000	23530000
Brapa_boundary_122	Brapa_A02	23590000	23910000
Brapa_boundary_123	Brapa_A02	24010000	24270000
Brapa_boundary_124	Brapa_A02	24320000	24500000
Brapa_boundary_125	Brapa_A02	24560000	24690000
Brapa_boundary_126	Brapa_A02	24780000	25160000
Brapa_boundary_127	Brapa_A02	25200000	25280000
Brapa_boundary_128	Brapa_A02	25380000	25630000
Brapa_boundary_129	Brapa_A02	25850000	26000000
Brapa_boundary_130	Brapa_A02	26080000	26290000
Brapa_boundary_131	Brapa_A02	26330000	26610000
Brapa_boundary_132	Brapa_A02	26680000	27070000
Brapa_boundary_133	Brapa_A02	27160000	27420000
Brapa_boundary_134	Brapa_A02	27480000	27610000
Brapa_boundary_135	Brapa_A02	27650000	27850000
Brapa_boundary_136	Brapa_A02	27910000	27990000
Brapa_boundary_137	Brapa_A02	28040000	28120000
Brapa_boundary_138	Brapa_A02	28170000	28250000
Brapa_boundary_139	Brapa_A02	28300000	28420000
Brapa_boundary_140	Brapa_A02	28460000	29220000
Brapa_boundary_141	Brapa_A02	29260000	29370000
Brapa_boundary_142	Brapa_A02	29440000	29560000
Brapa_boundary_143	Brapa_A02	29670000	30090000
Brapa_boundary_144	Brapa_A02	30130000	30210000
Brapa_boundary_145	Brapa_A02	30370000	31470000
Brapa_boundary_146	Brapa_A03	0	40000
Brapa_boundary_147	Brapa_A03	80000	550000
Brapa_boundary_148	Brapa_A03	660000	740000
Brapa_boundary_149	Brapa_A03	780000	1140000
Brapa_boundary_150	Brapa_A03	1210000	1640000
Brapa_boundary_151	Brapa_A03	1700000	1830000
Brapa_boundary_152	Brapa_A03	1870000	2020000
Brapa_boundary_153	Brapa_A03	2370000	2530000
Brapa_boundary_154	Brapa_A03	2680000	3070000
Brapa_boundary_155	Brapa_A03	3110000	3560000
Brapa_boundary_156	Brapa_A03	3640000	3720000
Brapa_boundary_157	Brapa_A03	3760000	4560000
Brapa_boundary_158	Brapa_A03	4610000	4810000
Brapa_boundary_159	Brapa_A03	4870000	5070000
Brapa_boundary_160	Brapa_A03	5160000	5330000
Brapa_boundary_161	Brapa_A03	5380000	6250000
Brapa_boundary_162	Brapa_A03	6310000	7060000
Brapa_boundary_163	Brapa_A03	7130000	7660000
Brapa_boundary_164	Brapa_A03	7990000	8450000
Brapa_boundary_165	Brapa_A03	8630000	8900000
Brapa_boundary_166	Brapa_A03	8940000	9020000
Brapa_boundary_167	Brapa_A03	9060000	9320000
Brapa_boundary_168	Brapa_A03	9360000	9510000
Brapa_boundary_169	Brapa_A03	9590000	9840000
Brapa_boundary_170	Brapa_A03	9930000	10650000
Brapa_boundary_171	Brapa_A03	10860000	11260000
Brapa_boundary_172	Brapa_A03	11330000	11480000
Brapa_boundary_173	Brapa_A03	11740000	11820000
Brapa_boundary_174	Brapa_A03	11860000	12040000
Brapa_boundary_175	Brapa_A03	12090000	12360000
Brapa_boundary_176	Brapa_A03	12450000	12590000
Brapa_boundary_177	Brapa_A03	12650000	12730000
Brapa_boundary_178	Brapa_A03	12860000	12940000
Brapa_boundary_179	Brapa_A03	13010000	13730000
Brapa_boundary_180	Brapa_A03	13790000	13870000
Brapa_boundary_181	Brapa_A03	13980000	14060000
Brapa_boundary_182	Brapa_A03	14100000	14180000
Brapa_boundary_183	Brapa_A03	14290000	14470000
Brapa_boundary_184	Brapa_A03	14510000	14590000
Brapa_boundary_185	Brapa_A03	14710000	15310000
Brapa_boundary_186	Brapa_A03	15430000	17250000
Brapa_boundary_187	Brapa_A03	17320000	17510000
Brapa_boundary_188	Brapa_A03	17610000	17780000
Brapa_boundary_189	Brapa_A03	17820000	18670000
Brapa_boundary_190	Brapa_A03	18710000	18900000
Brapa_boundary_191	Brapa_A03	19000000	19290000
Brapa_boundary_192	Brapa_A03	19330000	19540000
Brapa_boundary_193	Brapa_A03	19590000	19730000
Brapa_boundary_194	Brapa_A03	19920000	20090000
Brapa_boundary_195	Brapa_A03	20130000	20590000
Brapa_boundary_196	Brapa_A03	20630000	21300000
Brapa_boundary_197	Brapa_A03	21370000	21450000
Brapa_boundary_198	Brapa_A03	21550000	23760000
Brapa_boundary_199	Brapa_A03	23950000	24210000
Brapa_boundary_200	Brapa_A03	24290000	24500000
Brapa_boundary_201	Brapa_A03	24670000	25480000
Brapa_boundary_202	Brapa_A03	25520000	25660000
Brapa_boundary_203	Brapa_A03	25700000	26060000
Brapa_boundary_204	Brapa_A03	26260000	26340000
Brapa_boundary_205	Brapa_A03	26410000	26630000
Brapa_boundary_206	Brapa_A03	26690000	27130000
Brapa_boundary_207	Brapa_A03	27170000	27730000
Brapa_boundary_208	Brapa_A03	27780000	27940000
Brapa_boundary_209	Brapa_A03	28020000	28210000
Brapa_boundary_210	Brapa_A03	28250000	28750000
Brapa_boundary_211	Brapa_A03	28810000	29500000
Brapa_boundary_212	Brapa_A03	29570000	29650000
Brapa_boundary_213	Brapa_A03	29710000	29790000
Brapa_boundary_214	Brapa_A03	29850000	30620000
Brapa_boundary_215	Brapa_A03	30700000	30910000
Brapa_boundary_216	Brapa_A03	30950000	31650000
Brapa_boundary_217	Brapa_A03	31720000	32080000
Brapa_boundary_218	Brapa_A03	32160000	32270000
Brapa_boundary_219	Brapa_A03	32310000	32830000
Brapa_boundary_220	Brapa_A03	32950000	33030000
Brapa_boundary_221	Brapa_A03	33200000	33280000
Brapa_boundary_222	Brapa_A03	33410000	33490000
Brapa_boundary_223	Brapa_A03	33850000	34010000
Brapa_boundary_224	Brapa_A03	34080000	34340000
Brapa_boundary_225	Brapa_A03	34400000	34480000
Brapa_boundary_226	Brapa_A03	34550000	34680000
Brapa_boundary_227	Brapa_A03	34720000	34800000
Brapa_boundary_228	Brapa_A03	34960000	35100000
Brapa_boundary_229	Brapa_A03	35220000	35720000
Brapa_boundary_230	Brapa_A03	35770000	35850000
Brapa_boundary_231	Brapa_A03	35930000	36360000
Brapa_boundary_232	Brapa_A03	36410000	36490000
Brapa_boundary_233	Brapa_A03	36550000	36920000
Brapa_boundary_234	Brapa_A03	36990000	37070000
Brapa_boundary_235	Brapa_A03	37170000	37250000
Brapa_boundary_236	Brapa_A03	37320000	37920000
Brapa_boundary_237	Brapa_A03	38030000	38110000
Brapa_boundary_238	Brapa_A04	0	40000
Brapa_boundary_239	Brapa_A04	110000	1780000
Brapa_boundary_240	Brapa_A04	1830000	2550000
Brapa_boundary_241	Brapa_A04	2600000	2830000
Brapa_boundary_242	Brapa_A04	2890000	3140000
Brapa_boundary_243	Brapa_A04	3180000	3440000
Brapa_boundary_244	Brapa_A04	3530000	4450000
Brapa_boundary_245	Brapa_A04	4540000	4740000
Brapa_boundary_246	Brapa_A04	4810000	5130000
Brapa_boundary_247	Brapa_A04	5290000	5370000
Brapa_boundary_248	Brapa_A04	5470000	6040000
Brapa_boundary_249	Brapa_A04	6130000	6330000
Brapa_boundary_250	Brapa_A04	6560000	6990000
Brapa_boundary_251	Brapa_A04	7080000	7160000
Brapa_boundary_252	Brapa_A04	7210000	7380000
Brapa_boundary_253	Brapa_A04	7460000	7540000
Brapa_boundary_254	Brapa_A04	7630000	7760000
Brapa_boundary_255	Brapa_A04	7820000	8390000
Brapa_boundary_256	Brapa_A04	8460000	8540000
Brapa_boundary_257	Brapa_A04	8650000	8730000
Brapa_boundary_258	Brapa_A04	8790000	8870000
Brapa_boundary_259	Brapa_A04	8920000	9100000
Brapa_boundary_260	Brapa_A04	9160000	9240000
Brapa_boundary_261	Brapa_A04	9330000	11470000
Brapa_boundary_262	Brapa_A04	11540000	11620000
Brapa_boundary_263	Brapa_A04	11660000	12250000
Brapa_boundary_264	Brapa_A04	12320000	12760000
Brapa_boundary_265	Brapa_A04	12800000	13220000
Brapa_boundary_266	Brapa_A04	13270000	13500000
Brapa_boundary_267	Brapa_A04	13580000	14020000
Brapa_boundary_268	Brapa_A04	14060000	14460000
Brapa_boundary_269	Brapa_A04	14500000	15150000
Brapa_boundary_270	Brapa_A04	15190000	15270000
Brapa_boundary_271	Brapa_A04	15310000	16540000
Brapa_boundary_272	Brapa_A04	16580000	17360000
Brapa_boundary_273	Brapa_A04	17400000	19420000
Brapa_boundary_274	Brapa_A04	19480000	20690000
Brapa_boundary_275	Brapa_A04	20810000	20890000
Brapa_boundary_276	Brapa_A04	20930000	21040000
Brapa_boundary_277	Brapa_A04	21080000	21410000
Brapa_boundary_278	Brapa_A04	21450000	21960000
Brapa_boundary_279	Brapa_A05	0	190000
Brapa_boundary_280	Brapa_A05	270000	460000
Brapa_boundary_281	Brapa_A05	510000	730000
Brapa_boundary_282	Brapa_A05	850000	1000000
Brapa_boundary_283	Brapa_A05	1040000	1390000
Brapa_boundary_284	Brapa_A05	1510000	1780000
Brapa_boundary_285	Brapa_A05	1870000	2040000
Brapa_boundary_286	Brapa_A05	2140000	3350000
Brapa_boundary_287	Brapa_A05	3390000	3710000
Brapa_boundary_288	Brapa_A05	3780000	3950000
Brapa_boundary_289	Brapa_A05	4040000	4120000
Brapa_boundary_290	Brapa_A05	4390000	4550000
Brapa_boundary_291	Brapa_A05	4800000	5120000
Brapa_boundary_292	Brapa_A05	5290000	5470000
Brapa_boundary_293	Brapa_A05	5620000	6510000
Brapa_boundary_294	Brapa_A05	6650000	6930000
Brapa_boundary_295	Brapa_A05	6990000	7400000
Brapa_boundary_296	Brapa_A05	7460000	7540000
Brapa_boundary_297	Brapa_A05	7620000	7810000
Brapa_boundary_298	Brapa_A05	7850000	8380000
Brapa_boundary_299	Brapa_A05	8430000	8820000
Brapa_boundary_300	Brapa_A05	8910000	9300000
Brapa_boundary_301	Brapa_A05	9390000	9810000
Brapa_boundary_302	Brapa_A05	9860000	10180000
Brapa_boundary_303	Brapa_A05	10290000	10370000
Brapa_boundary_304	Brapa_A05	10430000	10570000
Brapa_boundary_305	Brapa_A05	10630000	10770000
Brapa_boundary_306	Brapa_A05	10840000	10990000
Brapa_boundary_307	Brapa_A05	11060000	11240000
Brapa_boundary_308	Brapa_A05	11430000	11600000
Brapa_boundary_309	Brapa_A05	11930000	12010000
Brapa_boundary_310	Brapa_A05	12200000	12280000
Brapa_boundary_311	Brapa_A05	12330000	12410000
Brapa_boundary_312	Brapa_A05	12490000	12810000
Brapa_boundary_313	Brapa_A05	12920000	13280000
Brapa_boundary_314	Brapa_A05	13330000	14000000
Brapa_boundary_315	Brapa_A05	14050000	14170000
Brapa_boundary_316	Brapa_A05	14210000	14530000
Brapa_boundary_317	Brapa_A05	14590000	14670000
Brapa_boundary_318	Brapa_A05	14870000	14950000
Brapa_boundary_319	Brapa_A05	15170000	15250000
Brapa_boundary_320	Brapa_A05	15350000	15430000
Brapa_boundary_321	Brapa_A05	15690000	15770000
Brapa_boundary_322	Brapa_A05	15840000	15980000
Brapa_boundary_323	Brapa_A05	16050000	16580000
Brapa_boundary_324	Brapa_A05	16620000	17600000
Brapa_boundary_325	Brapa_A05	17640000	17720000
Brapa_boundary_326	Brapa_A05	17770000	18120000
Brapa_boundary_327	Brapa_A05	18200000	18480000
Brapa_boundary_328	Brapa_A05	18520000	18670000
Brapa_boundary_329	Brapa_A05	18710000	19620000
Brapa_boundary_330	Brapa_A05	19670000	21050000
Brapa_boundary_331	Brapa_A05	21150000	21410000
Brapa_boundary_332	Brapa_A05	21480000	21710000
Brapa_boundary_333	Brapa_A05	21840000	22020000
Brapa_boundary_334	Brapa_A05	22100000	22180000
Brapa_boundary_335	Brapa_A05	22380000	22530000
Brapa_boundary_336	Brapa_A05	22670000	23270000
Brapa_boundary_337	Brapa_A05	23350000	24230000
Brapa_boundary_338	Brapa_A05	24280000	24550000
Brapa_boundary_339	Brapa_A05	24600000	24680000
Brapa_boundary_340	Brapa_A05	24790000	24870000
Brapa_boundary_341	Brapa_A05	24910000	24990000
Brapa_boundary_342	Brapa_A05	25080000	25510000
Brapa_boundary_343	Brapa_A05	25630000	25710000
Brapa_boundary_344	Brapa_A05	25750000	25830000
Brapa_boundary_345	Brapa_A05	25930000	26060000
Brapa_boundary_346	Brapa_A05	26110000	26240000
Brapa_boundary_347	Brapa_A05	26290000	26660000
Brapa_boundary_348	Brapa_A05	26720000	26980000
Brapa_boundary_349	Brapa_A05	27020000	27100000
Brapa_boundary_350	Brapa_A05	27240000	27480000
Brapa_boundary_351	Brapa_A05	27540000	28230000
Brapa_boundary_352	Brapa_A05	28300000	28530000
Brapa_boundary_353	Brapa_A06	60000	1180000
Brapa_boundary_354	Brapa_A06	1220000	1300000
Brapa_boundary_355	Brapa_A06	1360000	1500000
Brapa_boundary_356	Brapa_A06	1570000	1950000
Brapa_boundary_357	Brapa_A06	2030000	2200000
Brapa_boundary_358	Brapa_A06	2250000	3320000
Brapa_boundary_359	Brapa_A06	3400000	3570000
Brapa_boundary_360	Brapa_A06	3680000	3850000
Brapa_boundary_361	Brapa_A06	3950000	4150000
Brapa_boundary_362	Brapa_A06	4200000	4320000
Brapa_boundary_363	Brapa_A06	4360000	4440000
Brapa_boundary_364	Brapa_A06	4510000	4980000
Brapa_boundary_365	Brapa_A06	5100000	5470000
Brapa_boundary_366	Brapa_A06	5610000	6110000
Brapa_boundary_367	Brapa_A06	6160000	6240000
Brapa_boundary_368	Brapa_A06	6300000	6490000
Brapa_boundary_369	Brapa_A06	6620000	6800000
Brapa_boundary_370	Brapa_A06	6880000	6960000
Brapa_boundary_371	Brapa_A06	7020000	7100000
Brapa_boundary_372	Brapa_A06	7190000	7560000
Brapa_boundary_373	Brapa_A06	7750000	8200000
Brapa_boundary_374	Brapa_A06	8240000	8830000
Brapa_boundary_375	Brapa_A06	8920000	9360000
Brapa_boundary_376	Brapa_A06	9420000	9860000
Brapa_boundary_377	Brapa_A06	9920000	10100000
Brapa_boundary_378	Brapa_A06	10140000	11120000
Brapa_boundary_379	Brapa_A06	11180000	11690000
Brapa_boundary_380	Brapa_A06	11760000	11890000
Brapa_boundary_381	Brapa_A06	11940000	12020000
Brapa_boundary_382	Brapa_A06	12140000	12220000
Brapa_boundary_383	Brapa_A06	12270000	12540000
Brapa_boundary_384	Brapa_A06	12820000	13100000
Brapa_boundary_385	Brapa_A06	13270000	13420000
Brapa_boundary_386	Brapa_A06	13730000	13880000
Brapa_boundary_387	Brapa_A06	14060000	14250000
Brapa_boundary_388	Brapa_A06	14670000	14750000
Brapa_boundary_389	Brapa_A06	14900000	14980000
Brapa_boundary_390	Brapa_A06	15050000	15130000
Brapa_boundary_391	Brapa_A06	15250000	15330000
Brapa_boundary_392	Brapa_A06	15390000	15470000
Brapa_boundary_393	Brapa_A06	15530000	15700000
Brapa_boundary_394	Brapa_A06	15760000	16500000
Brapa_boundary_395	Brapa_A06	16570000	16840000
Brapa_boundary_396	Brapa_A06	16920000	17040000
Brapa_boundary_397	Brapa_A06	17080000	17160000
Brapa_boundary_398	Brapa_A06	17230000	18240000
Brapa_boundary_399	Brapa_A06	18290000	18610000
Brapa_boundary_400	Brapa_A06	18650000	19800000
Brapa_boundary_401	Brapa_A06	19850000	19930000
Brapa_boundary_402	Brapa_A06	20000000	20450000
Brapa_boundary_403	Brapa_A06	20510000	20720000
Brapa_boundary_404	Brapa_A06	20770000	21530000
Brapa_boundary_405	Brapa_A06	21610000	22290000
Brapa_boundary_406	Brapa_A06	22350000	23000000
Brapa_boundary_407	Brapa_A06	23050000	23360000
Brapa_boundary_408	Brapa_A06	23410000	25340000
Brapa_boundary_409	Brapa_A06	25380000	25530000
Brapa_boundary_410	Brapa_A06	25580000	25660000
Brapa_boundary_411	Brapa_A06	25740000	25870000
Brapa_boundary_412	Brapa_A06	25910000	25990000
Brapa_boundary_413	Brapa_A06	26160000	26330000
Brapa_boundary_414	Brapa_A06	26650000	26870000
Brapa_boundary_415	Brapa_A06	26960000	27280000
Brapa_boundary_416	Brapa_A06	27360000	27570000
Brapa_boundary_417	Brapa_A06	27630000	27870000
Brapa_boundary_418	Brapa_A06	27950000	28360000
Brapa_boundary_419	Brapa_A06	28560000	28640000
Brapa_boundary_420	Brapa_A06	28760000	29070000
Brapa_boundary_421	Brapa_A06	29130000	29210000
Brapa_boundary_422	Brapa_A07	0	310000
Brapa_boundary_423	Brapa_A07	350000	430000
Brapa_boundary_424	Brapa_A07	520000	670000
Brapa_boundary_425	Brapa_A07	710000	790000
Brapa_boundary_426	Brapa_A07	870000	1470000
Brapa_boundary_427	Brapa_A07	1550000	1830000
Brapa_boundary_428	Brapa_A07	1870000	2280000
Brapa_boundary_429	Brapa_A07	2340000	3320000
Brapa_boundary_430	Brapa_A07	3410000	3590000
Brapa_boundary_431	Brapa_A07	3630000	3850000
Brapa_boundary_432	Brapa_A07	3920000	4080000
Brapa_boundary_433	Brapa_A07	4200000	5180000
Brapa_boundary_434	Brapa_A07	7000000	7160000
Brapa_boundary_435	Brapa_A07	7280000	7430000
Brapa_boundary_436	Brapa_A07	7480000	8000000
Brapa_boundary_437	Brapa_A07	8040000	8120000
Brapa_boundary_438	Brapa_A07	8160000	8240000
Brapa_boundary_439	Brapa_A07	8330000	8780000
Brapa_boundary_440	Brapa_A07	8830000	8970000
Brapa_boundary_441	Brapa_A07	9020000	9360000
Brapa_boundary_442	Brapa_A07	9420000	9830000
Brapa_boundary_443	Brapa_A07	9890000	9970000
Brapa_boundary_444	Brapa_A07	10030000	10190000
Brapa_boundary_445	Brapa_A07	10260000	10860000
Brapa_boundary_446	Brapa_A07	10900000	11540000
Brapa_boundary_447	Brapa_A07	11580000	12440000
Brapa_boundary_448	Brapa_A07	12510000	12680000
Brapa_boundary_449	Brapa_A07	12870000	13020000
Brapa_boundary_450	Brapa_A07	13070000	13750000
Brapa_boundary_451	Brapa_A07	13850000	13990000
Brapa_boundary_452	Brapa_A07	14060000	14300000
Brapa_boundary_453	Brapa_A07	14350000	17030000
Brapa_boundary_454	Brapa_A07	17070000	17220000
Brapa_boundary_455	Brapa_A07	17320000	18840000
Brapa_boundary_456	Brapa_A07	18940000	19720000
Brapa_boundary_457	Brapa_A07	19770000	20260000
Brapa_boundary_458	Brapa_A07	20300000	20430000
Brapa_boundary_459	Brapa_A07	20530000	21320000
Brapa_boundary_460	Brapa_A07	21380000	21760000
Brapa_boundary_461	Brapa_A07	21800000	22050000
Brapa_boundary_462	Brapa_A07	22140000	22310000
Brapa_boundary_463	Brapa_A07	22350000	22430000
Brapa_boundary_464	Brapa_A07	22490000	22630000
Brapa_boundary_465	Brapa_A07	22750000	23000000
Brapa_boundary_466	Brapa_A07	23060000	23440000
Brapa_boundary_467	Brapa_A07	23500000	23800000
Brapa_boundary_468	Brapa_A07	23850000	23930000
Brapa_boundary_469	Brapa_A07	24010000	24270000
Brapa_boundary_470	Brapa_A07	24310000	24730000
Brapa_boundary_471	Brapa_A07	24820000	24900000
Brapa_boundary_472	Brapa_A07	25160000	25240000
Brapa_boundary_473	Brapa_A07	25290000	25540000
Brapa_boundary_474	Brapa_A07	25630000	25970000
Brapa_boundary_475	Brapa_A07	26190000	26370000
Brapa_boundary_476	Brapa_A07	26590000	26760000
Brapa_boundary_477	Brapa_A07	26800000	27100000
Brapa_boundary_478	Brapa_A07	27160000	27550000
Brapa_boundary_479	Brapa_A07	27640000	27860000
Brapa_boundary_480	Brapa_A07	27930000	28280000
Brapa_boundary_481	Brapa_A07	28370000	28490000
Brapa_boundary_482	Brapa_A07	28540000	28780000
Brapa_boundary_483	Brapa_A08	0	310000
Brapa_boundary_484	Brapa_A08	360000	1400000
Brapa_boundary_485	Brapa_A08	1470000	3080000
Brapa_boundary_486	Brapa_A08	3130000	5530000
Brapa_boundary_487	Brapa_A08	5610000	6490000
Brapa_boundary_488	Brapa_A08	6530000	6610000
Brapa_boundary_489	Brapa_A08	6670000	9500000
Brapa_boundary_490	Brapa_A08	9790000	10660000
Brapa_boundary_491	Brapa_A08	10710000	11300000
Brapa_boundary_492	Brapa_A08	11370000	12380000
Brapa_boundary_493	Brapa_A08	12430000	12880000
Brapa_boundary_494	Brapa_A08	12920000	13000000
Brapa_boundary_495	Brapa_A08	13040000	15210000
Brapa_boundary_496	Brapa_A08	15250000	16240000
Brapa_boundary_497	Brapa_A08	16300000	16920000
Brapa_boundary_498	Brapa_A08	16960000	18040000
Brapa_boundary_499	Brapa_A08	18080000	18790000
Brapa_boundary_500	Brapa_A08	18880000	19140000
Brapa_boundary_501	Brapa_A08	19190000	19630000
Brapa_boundary_502	Brapa_A08	19700000	20200000
Brapa_boundary_503	Brapa_A08	20320000	20790000
Brapa_boundary_504	Brapa_A08	20990000	21070000
Brapa_boundary_505	Brapa_A08	21120000	21340000
Brapa_boundary_506	Brapa_A08	21440000	21950000
Brapa_boundary_507	Brapa_A08	22030000	22200000
Brapa_boundary_508	Brapa_A08	22240000	22760000
Brapa_boundary_509	Brapa_A08	22850000	22990000
Brapa_boundary_510	Brapa_A09	0	190000
Brapa_boundary_511	Brapa_A09	290000	420000
Brapa_boundary_512	Brapa_A09	480000	560000
Brapa_boundary_513	Brapa_A09	640000	720000
Brapa_boundary_514	Brapa_A09	880000	1210000
Brapa_boundary_515	Brapa_A09	1300000	1440000
Brapa_boundary_516	Brapa_A09	1530000	1610000
Brapa_boundary_517	Brapa_A09	1660000	1810000
Brapa_boundary_518	Brapa_A09	1890000	2070000
Brapa_boundary_519	Brapa_A09	2150000	3100000
Brapa_boundary_520	Brapa_A09	3150000	4530000
Brapa_boundary_521	Brapa_A09	4570000	6070000
Brapa_boundary_522	Brapa_A09	6110000	7080000
Brapa_boundary_523	Brapa_A09	7140000	7730000
Brapa_boundary_524	Brapa_A09	7850000	8000000
Brapa_boundary_525	Brapa_A09	8090000	8170000
Brapa_boundary_526	Brapa_A09	8240000	8320000
Brapa_boundary_527	Brapa_A09	8480000	8670000
Brapa_boundary_528	Brapa_A09	8720000	12330000
Brapa_boundary_529	Brapa_A09	12390000	12620000
Brapa_boundary_530	Brapa_A09	12670000	12750000
Brapa_boundary_531	Brapa_A09	12790000	13140000
Brapa_boundary_532	Brapa_A09	13190000	13270000
Brapa_boundary_533	Brapa_A09	13380000	13600000
Brapa_boundary_534	Brapa_A09	13640000	13720000
Brapa_boundary_535	Brapa_A09	13800000	14030000
Brapa_boundary_536	Brapa_A09	14130000	14300000
Brapa_boundary_537	Brapa_A09	14420000	14680000
Brapa_boundary_538	Brapa_A09	14720000	15480000
Brapa_boundary_539	Brapa_A09	15520000	15600000
Brapa_boundary_540	Brapa_A09	15690000	15980000
Brapa_boundary_541	Brapa_A09	16060000	16790000
Brapa_boundary_542	Brapa_A09	16870000	17030000
Brapa_boundary_543	Brapa_A09	17070000	17410000
Brapa_boundary_544	Brapa_A09	17470000	17550000
Brapa_boundary_545	Brapa_A09	17590000	17670000
Brapa_boundary_546	Brapa_A09	17760000	18960000
Brapa_boundary_547	Brapa_A09	19010000	19310000
Brapa_boundary_548	Brapa_A09	19380000	20950000
Brapa_boundary_549	Brapa_A09	21520000	21750000
Brapa_boundary_550	Brapa_A09	21800000	21960000
Brapa_boundary_551	Brapa_A09	22020000	22330000
Brapa_boundary_552	Brapa_A09	22400000	22480000
Brapa_boundary_553	Brapa_A09	22620000	22790000
Brapa_boundary_554	Brapa_A09	23230000	23400000
Brapa_boundary_555	Brapa_A09	23520000	23640000
Brapa_boundary_556	Brapa_A09	23730000	23840000
Brapa_boundary_557	Brapa_A09	23880000	24010000
Brapa_boundary_558	Brapa_A09	24050000	24130000
Brapa_boundary_559	Brapa_A09	24200000	24730000
Brapa_boundary_560	Brapa_A09	24770000	25220000
Brapa_boundary_561	Brapa_A09	25390000	26330000
Brapa_boundary_562	Brapa_A09	26370000	26640000
Brapa_boundary_563	Brapa_A09	26720000	26870000
Brapa_boundary_564	Brapa_A09	26930000	28110000
Brapa_boundary_565	Brapa_A09	28150000	28260000
Brapa_boundary_566	Brapa_A09	28300000	28570000
Brapa_boundary_567	Brapa_A09	28620000	29070000
Brapa_boundary_568	Brapa_A09	29110000	29250000
Brapa_boundary_569	Brapa_A09	29300000	29870000
Brapa_boundary_570	Brapa_A09	29920000	30490000
Brapa_boundary_571	Brapa_A09	30550000	31270000
Brapa_boundary_572	Brapa_A09	31310000	31950000
Brapa_boundary_573	Brapa_A09	32030000	32650000
Brapa_boundary_574	Brapa_A09	32720000	33080000
Brapa_boundary_575	Brapa_A09	33160000	33390000
Brapa_boundary_576	Brapa_A09	33430000	33960000
Brapa_boundary_577	Brapa_A09	34000000	34460000
Brapa_boundary_578	Brapa_A09	34510000	34690000
Brapa_boundary_579	Brapa_A09	34740000	35050000
Brapa_boundary_580	Brapa_A09	35090000	35970000
Brapa_boundary_581	Brapa_A09	36020000	36100000
Brapa_boundary_582	Brapa_A09	36150000	36880000
Brapa_boundary_583	Brapa_A09	36980000	37910000
Brapa_boundary_584	Brapa_A09	37950000	38170000
Brapa_boundary_585	Brapa_A09	38220000	38440000
Brapa_boundary_586	Brapa_A09	38790000	39170000
Brapa_boundary_587	Brapa_A09	39230000	39380000
Brapa_boundary_588	Brapa_A09	39570000	40690000
Brapa_boundary_589	Brapa_A09	40730000	42340000
Brapa_boundary_590	Brapa_A09	42470000	42920000
Brapa_boundary_591	Brapa_A09	42960000	43040000
Brapa_boundary_592	Brapa_A09	43090000	43170000
Brapa_boundary_593	Brapa_A09	43240000	44330000
Brapa_boundary_594	Brapa_A09	44410000	44490000
Brapa_boundary_595	Brapa_A09	44560000	45190000
Brapa_boundary_596	Brapa_A10	0	960000
Brapa_boundary_597	Brapa_A10	1010000	1370000
Brapa_boundary_598	Brapa_A10	1420000	1860000
Brapa_boundary_599	Brapa_A10	1960000	2040000
Brapa_boundary_600	Brapa_A10	2090000	2260000
Brapa_boundary_601	Brapa_A10	2340000	3050000
Brapa_boundary_602	Brapa_A10	3100000	3220000
Brapa_boundary_603	Brapa_A10	3460000	3760000
Brapa_boundary_604	Brapa_A10	3820000	4260000
Brapa_boundary_605	Brapa_A10	4370000	4630000
Brapa_boundary_606	Brapa_A10	4760000	4840000
Brapa_boundary_607	Brapa_A10	4940000	5220000
Brapa_boundary_608	Brapa_A10	5280000	5800000
Brapa_boundary_609	Brapa_A10	5870000	6050000
Brapa_boundary_610	Brapa_A10	6110000	6190000
Brapa_boundary_611	Brapa_A10	6250000	6430000
Brapa_boundary_612	Brapa_A10	6490000	6570000
Brapa_boundary_613	Brapa_A10	6630000	6920000
Brapa_boundary_614	Brapa_A10	6980000	7380000
Brapa_boundary_615	Brapa_A10	7430000	7580000
Brapa_boundary_616	Brapa_A10	7650000	7880000
Brapa_boundary_617	Brapa_A10	7960000	8490000
Brapa_boundary_618	Brapa_A10	8530000	8770000
Brapa_boundary_619	Brapa_A10	8850000	8930000
Brapa_boundary_620	Brapa_A10	8970000	9050000
Brapa_boundary_621	Brapa_A10	9140000	9390000
Brapa_boundary_622	Brapa_A10	9440000	10320000
Brapa_boundary_623	Brapa_A10	10380000	11540000
Brapa_boundary_624	Brapa_A10	11580000	12290000
Brapa_boundary_625	Brapa_A10	12340000	12420000
Brapa_boundary_626	Brapa_A10	12480000	12660000
Brapa_boundary_627	Brapa_A10	12730000	12980000
Brapa_boundary_628	Brapa_A10	13020000	14540000
Brapa_boundary_629	Brapa_A10	14610000	14880000
Brapa_boundary_630	Brapa_A10	15160000	15240000
Brapa_boundary_631	Brapa_A10	15350000	16270000
Brapa_boundary_632	Brapa_A10	16330000	16410000
Brapa_boundary_633	Brapa_A10	16540000	16620000
Brapa_boundary_634	Brapa_A10	16660000	16940000
Brapa_boundary_635	Brapa_A10	17010000	17360000
Brapa_boundary_636	Brapa_A10	17420000	17590000
Brapa_boundary_637	Brapa_A10	17660000	17740000
Brapa_boundary_638	Brapa_A10	17850000	18290000
Brapa_boundary_639	Brapa_A10	18340000	18800000
Brapa_boundary_640	Brapa_A10	18990000	19140000
Brapa_boundary_641	Brapa_A10	19180000	19310000
Brapa_boundary_642	Brapa_A10	19360000	20480000
Brapa_boundary_643	Brapa_A10	20520000	20750000

## Sheet: Capsicum_TAD_boundaries
Supplementary Table 5. TAD boundaries position and conserved boundaries in 14 viridiplantae
Boundary name	chromosome	start	end
Capsicum_boundary_0	Capsicum_Ca_59Chr01	0	40000
Capsicum_boundary_1	Capsicum_Ca_59Chr01	1240000	1320000
Capsicum_boundary_2	Capsicum_Ca_59Chr01	3360000	3440000
Capsicum_boundary_3	Capsicum_Ca_59Chr01	3920000	4000000
Capsicum_boundary_4	Capsicum_Ca_59Chr01	5520000	5600000
Capsicum_boundary_5	Capsicum_Ca_59Chr01	6560000	6640000
Capsicum_boundary_6	Capsicum_Ca_59Chr01	7080000	7160000
Capsicum_boundary_7	Capsicum_Ca_59Chr01	7560000	7640000
Capsicum_boundary_8	Capsicum_Ca_59Chr01	8120000	8200000
Capsicum_boundary_9	Capsicum_Ca_59Chr01	8680000	8760000
Capsicum_boundary_10	Capsicum_Ca_59Chr01	11360000	11440000
Capsicum_boundary_11	Capsicum_Ca_59Chr01	13160000	13240000
Capsicum_boundary_12	Capsicum_Ca_59Chr01	13840000	13920000
Capsicum_boundary_13	Capsicum_Ca_59Chr01	14840000	14920000
Capsicum_boundary_14	Capsicum_Ca_59Chr01	16520000	16600000
Capsicum_boundary_15	Capsicum_Ca_59Chr01	17280000	17360000
Capsicum_boundary_16	Capsicum_Ca_59Chr01	18000000	18080000
Capsicum_boundary_17	Capsicum_Ca_59Chr01	18640000	18720000
Capsicum_boundary_18	Capsicum_Ca_59Chr01	19200000	19280000
Capsicum_boundary_19	Capsicum_Ca_59Chr01	20000000	20080000
Capsicum_boundary_20	Capsicum_Ca_59Chr01	21640000	21720000
Capsicum_boundary_21	Capsicum_Ca_59Chr01	23200000	23280000
Capsicum_boundary_22	Capsicum_Ca_59Chr01	24880000	24960000
Capsicum_boundary_23	Capsicum_Ca_59Chr01	25760000	25840000
Capsicum_boundary_24	Capsicum_Ca_59Chr01	26520000	26600000
Capsicum_boundary_25	Capsicum_Ca_59Chr01	27000000	27080000
Capsicum_boundary_26	Capsicum_Ca_59Chr01	27560000	27640000
Capsicum_boundary_27	Capsicum_Ca_59Chr01	28080000	28160000
Capsicum_boundary_28	Capsicum_Ca_59Chr01	28680000	28760000
Capsicum_boundary_29	Capsicum_Ca_59Chr01	29160000	29240000
Capsicum_boundary_30	Capsicum_Ca_59Chr01	29480000	29560000
Capsicum_boundary_31	Capsicum_Ca_59Chr01	29760000	29840000
Capsicum_boundary_32	Capsicum_Ca_59Chr01	31800000	31880000
Capsicum_boundary_33	Capsicum_Ca_59Chr01	32400000	32480000
Capsicum_boundary_34	Capsicum_Ca_59Chr01	33240000	33320000
Capsicum_boundary_35	Capsicum_Ca_59Chr01	36520000	36600000
Capsicum_boundary_36	Capsicum_Ca_59Chr01	37280000	37360000
Capsicum_boundary_37	Capsicum_Ca_59Chr01	38840000	38920000
Capsicum_boundary_38	Capsicum_Ca_59Chr01	39360000	39440000
Capsicum_boundary_39	Capsicum_Ca_59Chr01	41480000	41560000
Capsicum_boundary_40	Capsicum_Ca_59Chr01	41840000	41920000
Capsicum_boundary_41	Capsicum_Ca_59Chr01	43120000	43200000
Capsicum_boundary_42	Capsicum_Ca_59Chr01	43880000	43960000
Capsicum_boundary_43	Capsicum_Ca_59Chr01	44560000	44640000
Capsicum_boundary_44	Capsicum_Ca_59Chr01	45520000	45600000
Capsicum_boundary_45	Capsicum_Ca_59Chr01	49000000	49080000
Capsicum_boundary_46	Capsicum_Ca_59Chr01	53720000	53800000
Capsicum_boundary_47	Capsicum_Ca_59Chr01	54760000	54840000
Capsicum_boundary_48	Capsicum_Ca_59Chr01	56400000	56480000
Capsicum_boundary_49	Capsicum_Ca_59Chr01	57280000	57360000
Capsicum_boundary_50	Capsicum_Ca_59Chr01	57840000	57920000
Capsicum_boundary_51	Capsicum_Ca_59Chr01	58320000	58400000
Capsicum_boundary_52	Capsicum_Ca_59Chr01	59320000	59400000
Capsicum_boundary_53	Capsicum_Ca_59Chr01	59720000	59800000
Capsicum_boundary_54	Capsicum_Ca_59Chr01	61760000	61840000
Capsicum_boundary_55	Capsicum_Ca_59Chr01	62200000	62280000
Capsicum_boundary_56	Capsicum_Ca_59Chr01	62680000	62760000
Capsicum_boundary_57	Capsicum_Ca_59Chr01	63680000	63760000
Capsicum_boundary_58	Capsicum_Ca_59Chr01	64760000	64840000
Capsicum_boundary_59	Capsicum_Ca_59Chr01	66560000	66640000
Capsicum_boundary_60	Capsicum_Ca_59Chr01	67480000	67560000
Capsicum_boundary_61	Capsicum_Ca_59Chr01	68240000	68320000
Capsicum_boundary_62	Capsicum_Ca_59Chr01	69480000	69560000
Capsicum_boundary_63	Capsicum_Ca_59Chr01	70120000	70200000
Capsicum_boundary_64	Capsicum_Ca_59Chr01	71440000	71520000
Capsicum_boundary_65	Capsicum_Ca_59Chr01	73440000	73520000
Capsicum_boundary_66	Capsicum_Ca_59Chr01	74240000	74320000
Capsicum_boundary_67	Capsicum_Ca_59Chr01	75840000	75920000
Capsicum_boundary_68	Capsicum_Ca_59Chr01	76680000	76760000
Capsicum_boundary_69	Capsicum_Ca_59Chr01	77600000	77680000
Capsicum_boundary_70	Capsicum_Ca_59Chr01	79040000	79120000
Capsicum_boundary_71	Capsicum_Ca_59Chr01	79480000	79560000
Capsicum_boundary_72	Capsicum_Ca_59Chr01	79840000	79920000
Capsicum_boundary_73	Capsicum_Ca_59Chr01	81280000	81360000
Capsicum_boundary_74	Capsicum_Ca_59Chr01	81760000	81840000
Capsicum_boundary_75	Capsicum_Ca_59Chr01	82720000	82800000
Capsicum_boundary_76	Capsicum_Ca_59Chr01	83280000	83360000
Capsicum_boundary_77	Capsicum_Ca_59Chr01	83680000	83760000
Capsicum_boundary_78	Capsicum_Ca_59Chr01	84720000	84800000
Capsicum_boundary_79	Capsicum_Ca_59Chr01	85320000	85400000
Capsicum_boundary_80	Capsicum_Ca_59Chr01	86720000	86800000
Capsicum_boundary_81	Capsicum_Ca_59Chr01	87680000	87760000
Capsicum_boundary_82	Capsicum_Ca_59Chr01	88080000	88160000
Capsicum_boundary_83	Capsicum_Ca_59Chr01	88720000	88800000
Capsicum_boundary_84	Capsicum_Ca_59Chr01	90880000	90960000
Capsicum_boundary_85	Capsicum_Ca_59Chr01	91880000	91960000
Capsicum_boundary_86	Capsicum_Ca_59Chr01	92160000	92240000
Capsicum_boundary_87	Capsicum_Ca_59Chr01	93040000	93120000
Capsicum_boundary_88	Capsicum_Ca_59Chr01	95120000	95200000
Capsicum_boundary_89	Capsicum_Ca_59Chr01	95920000	96000000
Capsicum_boundary_90	Capsicum_Ca_59Chr01	97120000	97200000
Capsicum_boundary_91	Capsicum_Ca_59Chr01	97600000	97680000
Capsicum_boundary_92	Capsicum_Ca_59Chr01	98800000	98880000
Capsicum_boundary_93	Capsicum_Ca_59Chr01	99200000	99280000
Capsicum_boundary_94	Capsicum_Ca_59Chr01	101880000	101960000
Capsicum_boundary_95	Capsicum_Ca_59Chr01	102360000	102440000
Capsicum_boundary_96	Capsicum_Ca_59Chr01	103640000	103720000
Capsicum_boundary_97	Capsicum_Ca_59Chr01	105280000	105360000
Capsicum_boundary_98	Capsicum_Ca_59Chr01	105720000	105800000
Capsicum_boundary_99	Capsicum_Ca_59Chr01	106680000	106760000
Capsicum_boundary_100	Capsicum_Ca_59Chr01	108400000	108480000
Capsicum_boundary_101	Capsicum_Ca_59Chr01	109400000	109480000
Capsicum_boundary_102	Capsicum_Ca_59Chr01	109760000	109840000
Capsicum_boundary_103	Capsicum_Ca_59Chr01	110400000	110480000
Capsicum_boundary_104	Capsicum_Ca_59Chr01	110960000	111040000
Capsicum_boundary_105	Capsicum_Ca_59Chr01	111640000	111720000
Capsicum_boundary_106	Capsicum_Ca_59Chr01	112240000	112320000
Capsicum_boundary_107	Capsicum_Ca_59Chr01	115240000	115320000
Capsicum_boundary_108	Capsicum_Ca_59Chr01	118040000	118120000
Capsicum_boundary_109	Capsicum_Ca_59Chr01	120840000	120920000
Capsicum_boundary_110	Capsicum_Ca_59Chr01	121480000	121560000
Capsicum_boundary_111	Capsicum_Ca_59Chr01	121880000	121960000
Capsicum_boundary_112	Capsicum_Ca_59Chr01	123120000	123200000
Capsicum_boundary_113	Capsicum_Ca_59Chr01	126840000	126920000
Capsicum_boundary_114	Capsicum_Ca_59Chr01	128280000	128360000
Capsicum_boundary_115	Capsicum_Ca_59Chr01	128760000	128840000
Capsicum_boundary_116	Capsicum_Ca_59Chr01	129360000	129440000
Capsicum_boundary_117	Capsicum_Ca_59Chr01	129960000	130040000
Capsicum_boundary_118	Capsicum_Ca_59Chr01	130400000	130480000
Capsicum_boundary_119	Capsicum_Ca_59Chr01	132760000	132840000
Capsicum_boundary_120	Capsicum_Ca_59Chr01	133280000	133360000
Capsicum_boundary_121	Capsicum_Ca_59Chr01	137600000	137680000
Capsicum_boundary_122	Capsicum_Ca_59Chr01	138680000	138760000
Capsicum_boundary_123	Capsicum_Ca_59Chr01	139200000	139280000
Capsicum_boundary_124	Capsicum_Ca_59Chr01	140280000	140360000
Capsicum_boundary_125	Capsicum_Ca_59Chr01	141480000	141560000
Capsicum_boundary_126	Capsicum_Ca_59Chr01	141960000	142040000
Capsicum_boundary_127	Capsicum_Ca_59Chr01	143000000	143080000
Capsicum_boundary_128	Capsicum_Ca_59Chr01	144520000	144600000
Capsicum_boundary_129	Capsicum_Ca_59Chr01	145800000	145880000
Capsicum_boundary_130	Capsicum_Ca_59Chr01	146840000	146920000
Capsicum_boundary_131	Capsicum_Ca_59Chr01	149400000	149480000
Capsicum_boundary_132	Capsicum_Ca_59Chr01	152720000	152800000
Capsicum_boundary_133	Capsicum_Ca_59Chr01	153840000	153920000
Capsicum_boundary_134	Capsicum_Ca_59Chr01	154560000	154640000
Capsicum_boundary_135	Capsicum_Ca_59Chr01	160320000	160400000
Capsicum_boundary_136	Capsicum_Ca_59Chr01	160960000	161040000
Capsicum_boundary_137	Capsicum_Ca_59Chr01	162840000	162920000
Capsicum_boundary_138	Capsicum_Ca_59Chr01	163240000	163320000
Capsicum_boundary_139	Capsicum_Ca_59Chr01	164200000	164280000
Capsicum_boundary_140	Capsicum_Ca_59Chr01	166600000	166680000
Capsicum_boundary_141	Capsicum_Ca_59Chr01	167560000	167640000
Capsicum_boundary_142	Capsicum_Ca_59Chr01	168520000	168600000
Capsicum_boundary_143	Capsicum_Ca_59Chr01	169120000	169200000
Capsicum_boundary_144	Capsicum_Ca_59Chr01	170240000	170320000
Capsicum_boundary_145	Capsicum_Ca_59Chr01	171240000	171320000
Capsicum_boundary_146	Capsicum_Ca_59Chr01	172480000	172560000
Capsicum_boundary_147	Capsicum_Ca_59Chr01	173360000	173440000
Capsicum_boundary_148	Capsicum_Ca_59Chr01	174280000	174360000
Capsicum_boundary_149	Capsicum_Ca_59Chr01	174680000	174760000
Capsicum_boundary_150	Capsicum_Ca_59Chr01	177360000	177440000
Capsicum_boundary_151	Capsicum_Ca_59Chr01	178160000	178240000
Capsicum_boundary_152	Capsicum_Ca_59Chr01	178640000	178720000
Capsicum_boundary_153	Capsicum_Ca_59Chr01	179000000	179080000
Capsicum_boundary_154	Capsicum_Ca_59Chr01	179880000	179960000
Capsicum_boundary_155	Capsicum_Ca_59Chr01	180320000	180400000
Capsicum_boundary_156	Capsicum_Ca_59Chr01	180880000	180960000
Capsicum_boundary_157	Capsicum_Ca_59Chr01	181560000	181640000
Capsicum_boundary_158	Capsicum_Ca_59Chr01	182120000	182200000
Capsicum_boundary_159	Capsicum_Ca_59Chr01	182600000	182680000
Capsicum_boundary_160	Capsicum_Ca_59Chr01	185280000	185360000
Capsicum_boundary_161	Capsicum_Ca_59Chr01	186280000	186360000
Capsicum_boundary_162	Capsicum_Ca_59Chr01	187080000	187160000
Capsicum_boundary_163	Capsicum_Ca_59Chr01	189440000	189520000
Capsicum_boundary_164	Capsicum_Ca_59Chr01	190200000	190280000
Capsicum_boundary_165	Capsicum_Ca_59Chr01	191320000	191400000
Capsicum_boundary_166	Capsicum_Ca_59Chr01	192120000	192200000
Capsicum_boundary_167	Capsicum_Ca_59Chr01	193160000	193240000
Capsicum_boundary_168	Capsicum_Ca_59Chr01	194240000	194320000
Capsicum_boundary_169	Capsicum_Ca_59Chr01	194960000	195040000
Capsicum_boundary_170	Capsicum_Ca_59Chr01	196040000	196120000
Capsicum_boundary_171	Capsicum_Ca_59Chr01	197160000	197240000
Capsicum_boundary_172	Capsicum_Ca_59Chr01	197960000	198040000
Capsicum_boundary_173	Capsicum_Ca_59Chr01	198840000	198920000
Capsicum_boundary_174	Capsicum_Ca_59Chr01	199320000	199400000
Capsicum_boundary_175	Capsicum_Ca_59Chr01	200600000	200680000
Capsicum_boundary_176	Capsicum_Ca_59Chr01	201120000	201200000
Capsicum_boundary_177	Capsicum_Ca_59Chr01	201720000	201800000
Capsicum_boundary_178	Capsicum_Ca_59Chr01	202720000	202800000
Capsicum_boundary_179	Capsicum_Ca_59Chr01	203840000	203920000
Capsicum_boundary_180	Capsicum_Ca_59Chr01	205360000	205440000
Capsicum_boundary_181	Capsicum_Ca_59Chr01	206240000	206320000
Capsicum_boundary_182	Capsicum_Ca_59Chr01	206640000	206720000
Capsicum_boundary_183	Capsicum_Ca_59Chr01	207400000	207480000
Capsicum_boundary_184	Capsicum_Ca_59Chr01	208400000	208480000
Capsicum_boundary_185	Capsicum_Ca_59Chr01	209240000	209320000
Capsicum_boundary_186	Capsicum_Ca_59Chr01	210320000	210400000
Capsicum_boundary_187	Capsicum_Ca_59Chr01	210880000	210960000
Capsicum_boundary_188	Capsicum_Ca_59Chr01	211200000	211280000
Capsicum_boundary_189	Capsicum_Ca_59Chr01	212280000	212360000
Capsicum_boundary_190	Capsicum_Ca_59Chr01	214520000	214600000
Capsicum_boundary_191	Capsicum_Ca_59Chr01	216200000	216280000
Capsicum_boundary_192	Capsicum_Ca_59Chr01	216920000	217000000
Capsicum_boundary_193	Capsicum_Ca_59Chr01	217800000	217880000
Capsicum_boundary_194	Capsicum_Ca_59Chr01	219800000	219880000
Capsicum_boundary_195	Capsicum_Ca_59Chr01	220800000	220880000
Capsicum_boundary_196	Capsicum_Ca_59Chr01	221680000	221760000
Capsicum_boundary_197	Capsicum_Ca_59Chr01	222160000	222240000
Capsicum_boundary_198	Capsicum_Ca_59Chr01	222520000	222600000
Capsicum_boundary_199	Capsicum_Ca_59Chr01	224000000	224080000
Capsicum_boundary_200	Capsicum_Ca_59Chr01	224480000	224560000
Capsicum_boundary_201	Capsicum_Ca_59Chr01	225880000	225960000
Capsicum_boundary_202	Capsicum_Ca_59Chr01	226400000	226480000
Capsicum_boundary_203	Capsicum_Ca_59Chr01	227240000	227320000
Capsicum_boundary_204	Capsicum_Ca_59Chr01	227960000	228040000
Capsicum_boundary_205	Capsicum_Ca_59Chr01	228480000	228560000
Capsicum_boundary_206	Capsicum_Ca_59Chr01	230520000	230600000
Capsicum_boundary_207	Capsicum_Ca_59Chr01	231760000	231840000
Capsicum_boundary_208	Capsicum_Ca_59Chr01	233280000	233360000
Capsicum_boundary_209	Capsicum_Ca_59Chr01	233840000	233920000
Capsicum_boundary_210	Capsicum_Ca_59Chr01	234360000	234440000
Capsicum_boundary_211	Capsicum_Ca_59Chr01	235040000	235120000
Capsicum_boundary_212	Capsicum_Ca_59Chr01	235920000	236000000
Capsicum_boundary_213	Capsicum_Ca_59Chr01	236840000	236920000
Capsicum_boundary_214	Capsicum_Ca_59Chr01	237320000	237400000
Capsicum_boundary_215	Capsicum_Ca_59Chr01	238200000	238280000
Capsicum_boundary_216	Capsicum_Ca_59Chr01	239600000	239680000
Capsicum_boundary_217	Capsicum_Ca_59Chr01	240200000	240280000
Capsicum_boundary_218	Capsicum_Ca_59Chr01	240760000	240840000
Capsicum_boundary_219	Capsicum_Ca_59Chr01	243480000	243560000
Capsicum_boundary_220	Capsicum_Ca_59Chr01	244240000	244320000
Capsicum_boundary_221	Capsicum_Ca_59Chr01	244680000	244760000
Capsicum_boundary_222	Capsicum_Ca_59Chr01	246120000	246200000
Capsicum_boundary_223	Capsicum_Ca_59Chr01	247480000	247560000
Capsicum_boundary_224	Capsicum_Ca_59Chr01	250640000	250720000
Capsicum_boundary_225	Capsicum_Ca_59Chr01	254960000	255040000
Capsicum_boundary_226	Capsicum_Ca_59Chr01	255440000	255520000
Capsicum_boundary_227	Capsicum_Ca_59Chr01	256120000	256200000
Capsicum_boundary_228	Capsicum_Ca_59Chr01	256680000	256760000
Capsicum_boundary_229	Capsicum_Ca_59Chr01	257600000	257680000
Capsicum_boundary_230	Capsicum_Ca_59Chr01	258520000	258600000
Capsicum_boundary_231	Capsicum_Ca_59Chr01	259120000	259200000
Capsicum_boundary_232	Capsicum_Ca_59Chr01	260800000	260880000
Capsicum_boundary_233	Capsicum_Ca_59Chr01	266520000	266600000
Capsicum_boundary_234	Capsicum_Ca_59Chr01	267600000	267680000
Capsicum_boundary_235	Capsicum_Ca_59Chr01	271120000	271200000
Capsicum_boundary_236	Capsicum_Ca_59Chr01	271560000	271640000
Capsicum_boundary_237	Capsicum_Ca_59Chr01	274920000	275000000
Capsicum_boundary_238	Capsicum_Ca_59Chr01	275600000	275680000
Capsicum_boundary_239	Capsicum_Ca_59Chr01	276920000	277000000
Capsicum_boundary_240	Capsicum_Ca_59Chr01	277640000	277720000
Capsicum_boundary_241	Capsicum_Ca_59Chr01	278200000	278280000
Capsicum_boundary_242	Capsicum_Ca_59Chr01	279960000	280040000
Capsicum_boundary_243	Capsicum_Ca_59Chr01	284560000	284640000
Capsicum_boundary_244	Capsicum_Ca_59Chr01	285120000	285200000
Capsicum_boundary_245	Capsicum_Ca_59Chr01	287080000	287160000
Capsicum_boundary_246	Capsicum_Ca_59Chr01	287760000	287840000
Capsicum_boundary_247	Capsicum_Ca_59Chr01	289320000	289400000
Capsicum_boundary_248	Capsicum_Ca_59Chr01	289880000	289960000
Capsicum_boundary_249	Capsicum_Ca_59Chr01	290440000	290520000
Capsicum_boundary_250	Capsicum_Ca_59Chr01	292280000	292360000
Capsicum_boundary_251	Capsicum_Ca_59Chr01	292920000	293000000
Capsicum_boundary_252	Capsicum_Ca_59Chr01	294040000	294120000
Capsicum_boundary_253	Capsicum_Ca_59Chr01	294560000	294640000
Capsicum_boundary_254	Capsicum_Ca_59Chr01	296000000	296080000
Capsicum_boundary_255	Capsicum_Ca_59Chr01	296920000	297000000
Capsicum_boundary_256	Capsicum_Ca_59Chr01	298160000	298240000
Capsicum_boundary_257	Capsicum_Ca_59Chr01	299760000	299840000
Capsicum_boundary_258	Capsicum_Ca_59Chr01	300400000	300480000
Capsicum_boundary_259	Capsicum_Ca_59Chr01	301480000	301560000
Capsicum_boundary_260	Capsicum_Ca_59Chr01	302760000	302840000
Capsicum_boundary_261	Capsicum_Ca_59Chr01	303600000	303680000
Capsicum_boundary_262	Capsicum_Ca_59Chr01	305480000	305560000
Capsicum_boundary_263	Capsicum_Ca_59Chr01	306160000	306240000
Capsicum_boundary_264	Capsicum_Ca_59Chr01	308680000	308760000
Capsicum_boundary_265	Capsicum_Ca_59Chr01	309600000	309680000
Capsicum_boundary_266	Capsicum_Ca_59Chr01	310320000	310400000
Capsicum_boundary_267	Capsicum_Ca_59Chr01	311960000	312040000
Capsicum_boundary_268	Capsicum_Ca_59Chr01	312720000	312800000
Capsicum_boundary_269	Capsicum_Ca_59Chr01	314440000	314520000
Capsicum_boundary_270	Capsicum_Ca_59Chr01	315400000	315480000
Capsicum_boundary_271	Capsicum_Ca_59Chr01	317600000	317680000
Capsicum_boundary_272	Capsicum_Ca_59Chr01	318480000	318560000
Capsicum_boundary_273	Capsicum_Ca_59Chr01	319040000	319120000
Capsicum_boundary_274	Capsicum_Ca_59Chr01	320480000	320560000
Capsicum_boundary_275	Capsicum_Ca_59Chr01	322200000	322280000
Capsicum_boundary_276	Capsicum_Ca_59Chr01	323080000	323160000
Capsicum_boundary_277	Capsicum_Ca_59Chr01	327560000	327640000
Capsicum_boundary_278	Capsicum_Ca_59Chr01	333160000	333240000
Capsicum_boundary_279	Capsicum_Ca_59Chr02	0	40000
Capsicum_boundary_280	Capsicum_Ca_59Chr02	1880000	1960000
Capsicum_boundary_281	Capsicum_Ca_59Chr02	2400000	2480000
Capsicum_boundary_282	Capsicum_Ca_59Chr02	3280000	3360000
Capsicum_boundary_283	Capsicum_Ca_59Chr02	3760000	3840000
Capsicum_boundary_284	Capsicum_Ca_59Chr02	4280000	4360000
Capsicum_boundary_285	Capsicum_Ca_59Chr02	5400000	5480000
Capsicum_boundary_286	Capsicum_Ca_59Chr02	5960000	6040000
Capsicum_boundary_287	Capsicum_Ca_59Chr02	6640000	6720000
Capsicum_boundary_288	Capsicum_Ca_59Chr02	7280000	7360000
Capsicum_boundary_289	Capsicum_Ca_59Chr02	7880000	7960000
Capsicum_boundary_290	Capsicum_Ca_59Chr02	8320000	8400000
Capsicum_boundary_291	Capsicum_Ca_59Chr02	12120000	12200000
Capsicum_boundary_292	Capsicum_Ca_59Chr02	12840000	12920000
Capsicum_boundary_293	Capsicum_Ca_59Chr02	13880000	13960000
Capsicum_boundary_294	Capsicum_Ca_59Chr02	14360000	14440000
Capsicum_boundary_295	Capsicum_Ca_59Chr02	14720000	14800000
Capsicum_boundary_296	Capsicum_Ca_59Chr02	15240000	15320000
Capsicum_boundary_297	Capsicum_Ca_59Chr02	16120000	16200000
Capsicum_boundary_298	Capsicum_Ca_59Chr02	18200000	18280000
Capsicum_boundary_299	Capsicum_Ca_59Chr02	19120000	19200000
Capsicum_boundary_300	Capsicum_Ca_59Chr02	22080000	22160000
Capsicum_boundary_301	Capsicum_Ca_59Chr02	24760000	24840000
Capsicum_boundary_302	Capsicum_Ca_59Chr02	25640000	25720000
Capsicum_boundary_303	Capsicum_Ca_59Chr02	26680000	26760000
Capsicum_boundary_304	Capsicum_Ca_59Chr02	27200000	27280000
Capsicum_boundary_305	Capsicum_Ca_59Chr02	28000000	28080000
Capsicum_boundary_306	Capsicum_Ca_59Chr02	28600000	28680000
Capsicum_boundary_307	Capsicum_Ca_59Chr02	31640000	31720000
Capsicum_boundary_308	Capsicum_Ca_59Chr02	33400000	33480000
Capsicum_boundary_309	Capsicum_Ca_59Chr02	37120000	37200000
Capsicum_boundary_310	Capsicum_Ca_59Chr02	39080000	39160000
Capsicum_boundary_311	Capsicum_Ca_59Chr02	40720000	40800000
Capsicum_boundary_312	Capsicum_Ca_59Chr02	42720000	42800000
Capsicum_boundary_313	Capsicum_Ca_59Chr02	43840000	43920000
Capsicum_boundary_314	Capsicum_Ca_59Chr02	46040000	46120000
Capsicum_boundary_315	Capsicum_Ca_59Chr02	46680000	46760000
Capsicum_boundary_316	Capsicum_Ca_59Chr02	49360000	49440000
Capsicum_boundary_317	Capsicum_Ca_59Chr02	53680000	53760000
Capsicum_boundary_318	Capsicum_Ca_59Chr02	58760000	58840000
Capsicum_boundary_319	Capsicum_Ca_59Chr02	59400000	59480000
Capsicum_boundary_320	Capsicum_Ca_59Chr02	61600000	61680000
Capsicum_boundary_321	Capsicum_Ca_59Chr02	63960000	64040000
Capsicum_boundary_322	Capsicum_Ca_59Chr02	65400000	65480000
Capsicum_boundary_323	Capsicum_Ca_59Chr02	68520000	68600000
Capsicum_boundary_324	Capsicum_Ca_59Chr02	68880000	68960000
Capsicum_boundary_325	Capsicum_Ca_59Chr02	70320000	70400000
Capsicum_boundary_326	Capsicum_Ca_59Chr02	73400000	73480000
Capsicum_boundary_327	Capsicum_Ca_59Chr02	75600000	75680000
Capsicum_boundary_328	Capsicum_Ca_59Chr02	76240000	76320000
Capsicum_boundary_329	Capsicum_Ca_59Chr02	79280000	79360000
Capsicum_boundary_330	Capsicum_Ca_59Chr02	79720000	79800000
Capsicum_boundary_331	Capsicum_Ca_59Chr02	81200000	81280000
Capsicum_boundary_332	Capsicum_Ca_59Chr02	85480000	85560000
Capsicum_boundary_333	Capsicum_Ca_59Chr02	86680000	86760000
Capsicum_boundary_334	Capsicum_Ca_59Chr02	87520000	87600000
Capsicum_boundary_335	Capsicum_Ca_59Chr02	88760000	88840000
Capsicum_boundary_336	Capsicum_Ca_59Chr02	90240000	90320000
Capsicum_boundary_337	Capsicum_Ca_59Chr02	91000000	91080000
Capsicum_boundary_338	Capsicum_Ca_59Chr02	93280000	93360000
Capsicum_boundary_339	Capsicum_Ca_59Chr02	93760000	93840000
Capsicum_boundary_340	Capsicum_Ca_59Chr02	94760000	94840000
Capsicum_boundary_341	Capsicum_Ca_59Chr02	95800000	95880000
Capsicum_boundary_342	Capsicum_Ca_59Chr02	96520000	96600000
Capsicum_boundary_343	Capsicum_Ca_59Chr02	98040000	98120000
Capsicum_boundary_344	Capsicum_Ca_59Chr02	101880000	101960000
Capsicum_boundary_345	Capsicum_Ca_59Chr02	103320000	103400000
Capsicum_boundary_346	Capsicum_Ca_59Chr02	104120000	104200000
Capsicum_boundary_347	Capsicum_Ca_59Chr02	104840000	104920000
Capsicum_boundary_348	Capsicum_Ca_59Chr02	105520000	105600000
Capsicum_boundary_349	Capsicum_Ca_59Chr02	106120000	106200000
Capsicum_boundary_350	Capsicum_Ca_59Chr02	106680000	106760000
Capsicum_boundary_351	Capsicum_Ca_59Chr02	108200000	108280000
Capsicum_boundary_352	Capsicum_Ca_59Chr02	109280000	109360000
Capsicum_boundary_353	Capsicum_Ca_59Chr02	110160000	110240000
Capsicum_boundary_354	Capsicum_Ca_59Chr02	110520000	110600000
Capsicum_boundary_355	Capsicum_Ca_59Chr02	111080000	111160000
Capsicum_boundary_356	Capsicum_Ca_59Chr02	112360000	112440000
Capsicum_boundary_357	Capsicum_Ca_59Chr02	113280000	113360000
Capsicum_boundary_358	Capsicum_Ca_59Chr02	114080000	114160000
Capsicum_boundary_359	Capsicum_Ca_59Chr02	114560000	114640000
Capsicum_boundary_360	Capsicum_Ca_59Chr02	115200000	115280000
Capsicum_boundary_361	Capsicum_Ca_59Chr02	115680000	115760000
Capsicum_boundary_362	Capsicum_Ca_59Chr02	117400000	117480000
Capsicum_boundary_363	Capsicum_Ca_59Chr02	118520000	118600000
Capsicum_boundary_364	Capsicum_Ca_59Chr02	119520000	119600000
Capsicum_boundary_365	Capsicum_Ca_59Chr02	120280000	120360000
Capsicum_boundary_366	Capsicum_Ca_59Chr02	121160000	121240000
Capsicum_boundary_367	Capsicum_Ca_59Chr02	122320000	122400000
Capsicum_boundary_368	Capsicum_Ca_59Chr02	123160000	123240000
Capsicum_boundary_369	Capsicum_Ca_59Chr02	124680000	124760000
Capsicum_boundary_370	Capsicum_Ca_59Chr02	126120000	126200000
Capsicum_boundary_371	Capsicum_Ca_59Chr02	126960000	127040000
Capsicum_boundary_372	Capsicum_Ca_59Chr02	128000000	128080000
Capsicum_boundary_373	Capsicum_Ca_59Chr02	128840000	128920000
Capsicum_boundary_374	Capsicum_Ca_59Chr02	129800000	129880000
Capsicum_boundary_375	Capsicum_Ca_59Chr02	131520000	131600000
Capsicum_boundary_376	Capsicum_Ca_59Chr02	132400000	132480000
Capsicum_boundary_377	Capsicum_Ca_59Chr02	132880000	132960000
Capsicum_boundary_378	Capsicum_Ca_59Chr02	133640000	133720000
Capsicum_boundary_379	Capsicum_Ca_59Chr02	134280000	134360000
Capsicum_boundary_380	Capsicum_Ca_59Chr02	135720000	135800000
Capsicum_boundary_381	Capsicum_Ca_59Chr02	136600000	136680000
Capsicum_boundary_382	Capsicum_Ca_59Chr02	137200000	137280000
Capsicum_boundary_383	Capsicum_Ca_59Chr02	137640000	137720000
Capsicum_boundary_384	Capsicum_Ca_59Chr02	138480000	138560000
Capsicum_boundary_385	Capsicum_Ca_59Chr02	139000000	139080000
Capsicum_boundary_386	Capsicum_Ca_59Chr02	139520000	139600000
Capsicum_boundary_387	Capsicum_Ca_59Chr02	141040000	141120000
Capsicum_boundary_388	Capsicum_Ca_59Chr02	141880000	141960000
Capsicum_boundary_389	Capsicum_Ca_59Chr02	142600000	142680000
Capsicum_boundary_390	Capsicum_Ca_59Chr02	143080000	143160000
Capsicum_boundary_391	Capsicum_Ca_59Chr02	143520000	143600000
Capsicum_boundary_392	Capsicum_Ca_59Chr02	144240000	144320000
Capsicum_boundary_393	Capsicum_Ca_59Chr02	144720000	144800000
Capsicum_boundary_394	Capsicum_Ca_59Chr02	146640000	146720000
Capsicum_boundary_395	Capsicum_Ca_59Chr02	148480000	148560000
Capsicum_boundary_396	Capsicum_Ca_59Chr02	148920000	149000000
Capsicum_boundary_397	Capsicum_Ca_59Chr02	149360000	149440000
Capsicum_boundary_398	Capsicum_Ca_59Chr02	151600000	151680000
Capsicum_boundary_399	Capsicum_Ca_59Chr02	152120000	152200000
Capsicum_boundary_400	Capsicum_Ca_59Chr02	152440000	152520000
Capsicum_boundary_401	Capsicum_Ca_59Chr02	153240000	153320000
Capsicum_boundary_402	Capsicum_Ca_59Chr02	154080000	154160000
Capsicum_boundary_403	Capsicum_Ca_59Chr02	154720000	154800000
Capsicum_boundary_404	Capsicum_Ca_59Chr02	156280000	156360000
Capsicum_boundary_405	Capsicum_Ca_59Chr02	156760000	156840000
Capsicum_boundary_406	Capsicum_Ca_59Chr02	157360000	157440000
Capsicum_boundary_407	Capsicum_Ca_59Chr02	157960000	158040000
Capsicum_boundary_408	Capsicum_Ca_59Chr02	159640000	159720000
Capsicum_boundary_409	Capsicum_Ca_59Chr02	161200000	161280000
Capsicum_boundary_410	Capsicum_Ca_59Chr02	162120000	162200000
Capsicum_boundary_411	Capsicum_Ca_59Chr02	162560000	162640000
Capsicum_boundary_412	Capsicum_Ca_59Chr02	163080000	163160000
Capsicum_boundary_413	Capsicum_Ca_59Chr02	163400000	163480000
Capsicum_boundary_414	Capsicum_Ca_59Chr02	164040000	164120000
Capsicum_boundary_415	Capsicum_Ca_59Chr02	164520000	164600000
Capsicum_boundary_416	Capsicum_Ca_59Chr02	165160000	165240000
Capsicum_boundary_417	Capsicum_Ca_59Chr02	165600000	165680000
Capsicum_boundary_418	Capsicum_Ca_59Chr02	166080000	166160000
Capsicum_boundary_419	Capsicum_Ca_59Chr02	166560000	166640000
Capsicum_boundary_420	Capsicum_Ca_59Chr02	167040000	167120000
Capsicum_boundary_421	Capsicum_Ca_59Chr02	167600000	167680000
Capsicum_boundary_422	Capsicum_Ca_59Chr02	169120000	169200000
Capsicum_boundary_423	Capsicum_Ca_59Chr02	169520000	169600000
Capsicum_boundary_424	Capsicum_Ca_59Chr02	169800000	169880000
Capsicum_boundary_425	Capsicum_Ca_59Chr02	170280000	170360000
Capsicum_boundary_426	Capsicum_Ca_59Chr02	170560000	170640000
Capsicum_boundary_427	Capsicum_Ca_59Chr02	173000000	173080000
Capsicum_boundary_428	Capsicum_Ca_59Chr02	173720000	173800000
Capsicum_boundary_429	Capsicum_Ca_59Chr02	175040000	175120000
Capsicum_boundary_430	Capsicum_Ca_59Chr02	178480000	178560000
Capsicum_boundary_431	Capsicum_Ca_59Chr03	0	40000
Capsicum_boundary_432	Capsicum_Ca_59Chr03	160000	240000
Capsicum_boundary_433	Capsicum_Ca_59Chr03	640000	720000
Capsicum_boundary_434	Capsicum_Ca_59Chr03	1520000	1600000
Capsicum_boundary_435	Capsicum_Ca_59Chr03	1960000	2040000
Capsicum_boundary_436	Capsicum_Ca_59Chr03	2760000	2840000
Capsicum_boundary_437	Capsicum_Ca_59Chr03	3280000	3360000
Capsicum_boundary_438	Capsicum_Ca_59Chr03	3840000	3920000
Capsicum_boundary_439	Capsicum_Ca_59Chr03	4280000	4360000
Capsicum_boundary_440	Capsicum_Ca_59Chr03	4760000	4840000
Capsicum_boundary_441	Capsicum_Ca_59Chr03	5400000	5480000
Capsicum_boundary_442	Capsicum_Ca_59Chr03	6040000	6120000
Capsicum_boundary_443	Capsicum_Ca_59Chr03	9240000	9320000
Capsicum_boundary_444	Capsicum_Ca_59Chr03	9720000	9800000
Capsicum_boundary_445	Capsicum_Ca_59Chr03	10880000	10960000
Capsicum_boundary_446	Capsicum_Ca_59Chr03	11240000	11320000
Capsicum_boundary_447	Capsicum_Ca_59Chr03	12200000	12280000
Capsicum_boundary_448	Capsicum_Ca_59Chr03	12640000	12720000
Capsicum_boundary_449	Capsicum_Ca_59Chr03	13320000	13400000
Capsicum_boundary_450	Capsicum_Ca_59Chr03	15600000	15680000
Capsicum_boundary_451	Capsicum_Ca_59Chr03	16520000	16600000
Capsicum_boundary_452	Capsicum_Ca_59Chr03	17400000	17480000
Capsicum_boundary_453	Capsicum_Ca_59Chr03	17800000	17880000
Capsicum_boundary_454	Capsicum_Ca_59Chr03	18680000	18760000
Capsicum_boundary_455	Capsicum_Ca_59Chr03	19240000	19320000
Capsicum_boundary_456	Capsicum_Ca_59Chr03	19600000	19680000
Capsicum_boundary_457	Capsicum_Ca_59Chr03	20120000	20200000
Capsicum_boundary_458	Capsicum_Ca_59Chr03	20840000	20920000
Capsicum_boundary_459	Capsicum_Ca_59Chr03	21360000	21440000
Capsicum_boundary_460	Capsicum_Ca_59Chr03	22120000	22200000
Capsicum_boundary_461	Capsicum_Ca_59Chr03	22880000	22960000
Capsicum_boundary_462	Capsicum_Ca_59Chr03	23680000	23760000
Capsicum_boundary_463	Capsicum_Ca_59Chr03	24160000	24240000
Capsicum_boundary_464	Capsicum_Ca_59Chr03	24520000	24600000
Capsicum_boundary_465	Capsicum_Ca_59Chr03	25000000	25080000
Capsicum_boundary_466	Capsicum_Ca_59Chr03	25720000	25800000
Capsicum_boundary_467	Capsicum_Ca_59Chr03	28080000	28160000
Capsicum_boundary_468	Capsicum_Ca_59Chr03	29880000	29960000
Capsicum_boundary_469	Capsicum_Ca_59Chr03	30560000	30640000
Capsicum_boundary_470	Capsicum_Ca_59Chr03	31200000	31280000
Capsicum_boundary_471	Capsicum_Ca_59Chr03	31760000	31840000
Capsicum_boundary_472	Capsicum_Ca_59Chr03	32720000	32800000
Capsicum_boundary_473	Capsicum_Ca_59Chr03	33440000	33520000
Capsicum_boundary_474	Capsicum_Ca_59Chr03	34240000	34320000
Capsicum_boundary_475	Capsicum_Ca_59Chr03	34960000	35040000
Capsicum_boundary_476	Capsicum_Ca_59Chr03	35560000	35640000
Capsicum_boundary_477	Capsicum_Ca_59Chr03	36080000	36160000
Capsicum_boundary_478	Capsicum_Ca_59Chr03	36720000	36800000
Capsicum_boundary_479	Capsicum_Ca_59Chr03	37240000	37320000
Capsicum_boundary_480	Capsicum_Ca_59Chr03	37920000	38000000
Capsicum_boundary_481	Capsicum_Ca_59Chr03	39560000	39640000
Capsicum_boundary_482	Capsicum_Ca_59Chr03	39920000	40000000
Capsicum_boundary_483	Capsicum_Ca_59Chr03	40280000	40360000
Capsicum_boundary_484	Capsicum_Ca_59Chr03	40840000	40920000
Capsicum_boundary_485	Capsicum_Ca_59Chr03	41800000	41880000
Capsicum_boundary_486	Capsicum_Ca_59Chr03	42440000	42520000
Capsicum_boundary_487	Capsicum_Ca_59Chr03	43480000	43560000
Capsicum_boundary_488	Capsicum_Ca_59Chr03	43920000	44000000
Capsicum_boundary_489	Capsicum_Ca_59Chr03	45600000	45680000
Capsicum_boundary_490	Capsicum_Ca_59Chr03	46200000	46280000
Capsicum_boundary_491	Capsicum_Ca_59Chr03	47480000	47560000
Capsicum_boundary_492	Capsicum_Ca_59Chr03	48640000	48720000
Capsicum_boundary_493	Capsicum_Ca_59Chr03	49320000	49400000
Capsicum_boundary_494	Capsicum_Ca_59Chr03	50240000	50320000
Capsicum_boundary_495	Capsicum_Ca_59Chr03	51240000	51320000
Capsicum_boundary_496	Capsicum_Ca_59Chr03	52280000	52360000
Capsicum_boundary_497	Capsicum_Ca_59Chr03	53280000	53360000
Capsicum_boundary_498	Capsicum_Ca_59Chr03	54080000	54160000
Capsicum_boundary_499	Capsicum_Ca_59Chr03	55320000	55400000
Capsicum_boundary_500	Capsicum_Ca_59Chr03	55960000	56040000
Capsicum_boundary_501	Capsicum_Ca_59Chr03	56400000	56480000
Capsicum_boundary_502	Capsicum_Ca_59Chr03	57360000	57440000
Capsicum_boundary_503	Capsicum_Ca_59Chr03	57960000	58040000
Capsicum_boundary_504	Capsicum_Ca_59Chr03	58440000	58520000
Capsicum_boundary_505	Capsicum_Ca_59Chr03	59000000	59080000
Capsicum_boundary_506	Capsicum_Ca_59Chr03	59480000	59560000
Capsicum_boundary_507	Capsicum_Ca_59Chr03	60520000	60600000
Capsicum_boundary_508	Capsicum_Ca_59Chr03	61600000	61680000
Capsicum_boundary_509	Capsicum_Ca_59Chr03	62080000	62160000
Capsicum_boundary_510	Capsicum_Ca_59Chr03	62720000	62800000
Capsicum_boundary_511	Capsicum_Ca_59Chr03	64480000	64560000
Capsicum_boundary_512	Capsicum_Ca_59Chr03	65600000	65680000
Capsicum_boundary_513	Capsicum_Ca_59Chr03	66240000	66320000
Capsicum_boundary_514	Capsicum_Ca_59Chr03	66720000	66800000
Capsicum_boundary_515	Capsicum_Ca_59Chr03	70160000	70240000
Capsicum_boundary_516	Capsicum_Ca_59Chr03	70560000	70640000
Capsicum_boundary_517	Capsicum_Ca_59Chr03	73360000	73440000
Capsicum_boundary_518	Capsicum_Ca_59Chr03	74400000	74480000
Capsicum_boundary_519	Capsicum_Ca_59Chr03	75000000	75080000
Capsicum_boundary_520	Capsicum_Ca_59Chr03	75560000	75640000
Capsicum_boundary_521	Capsicum_Ca_59Chr03	76080000	76160000
Capsicum_boundary_522	Capsicum_Ca_59Chr03	78880000	78960000
Capsicum_boundary_523	Capsicum_Ca_59Chr03	79880000	79960000
Capsicum_boundary_524	Capsicum_Ca_59Chr03	80560000	80640000
Capsicum_boundary_525	Capsicum_Ca_59Chr03	82640000	82720000
Capsicum_boundary_526	Capsicum_Ca_59Chr03	83600000	83680000
Capsicum_boundary_527	Capsicum_Ca_59Chr03	85160000	85240000
Capsicum_boundary_528	Capsicum_Ca_59Chr03	85720000	85800000
Capsicum_boundary_529	Capsicum_Ca_59Chr03	86960000	87040000
Capsicum_boundary_530	Capsicum_Ca_59Chr03	87760000	87840000
Capsicum_boundary_531	Capsicum_Ca_59Chr03	88440000	88520000
Capsicum_boundary_532	Capsicum_Ca_59Chr03	88960000	89040000
Capsicum_boundary_533	Capsicum_Ca_59Chr03	89480000	89560000
Capsicum_boundary_534	Capsicum_Ca_59Chr03	90720000	90800000
Capsicum_boundary_535	Capsicum_Ca_59Chr03	91800000	91880000
Capsicum_boundary_536	Capsicum_Ca_59Chr03	92360000	92440000
Capsicum_boundary_537	Capsicum_Ca_59Chr03	93520000	93600000
Capsicum_boundary_538	Capsicum_Ca_59Chr03	94080000	94160000
Capsicum_boundary_539	Capsicum_Ca_59Chr03	96440000	96520000
Capsicum_boundary_540	Capsicum_Ca_59Chr03	97600000	97680000
Capsicum_boundary_541	Capsicum_Ca_59Chr03	98040000	98120000
Capsicum_boundary_542	Capsicum_Ca_59Chr03	98600000	98680000
Capsicum_boundary_543	Capsicum_Ca_59Chr03	99600000	99680000
Capsicum_boundary_544	Capsicum_Ca_59Chr03	100120000	100200000
Capsicum_boundary_545	Capsicum_Ca_59Chr03	100760000	100840000
Capsicum_boundary_546	Capsicum_Ca_59Chr03	101920000	102000000
Capsicum_boundary_547	Capsicum_Ca_59Chr03	102680000	102760000
Capsicum_boundary_548	Capsicum_Ca_59Chr03	103520000	103600000
Capsicum_boundary_549	Capsicum_Ca_59Chr03	105960000	106040000
Capsicum_boundary_550	Capsicum_Ca_59Chr03	106800000	106880000
Capsicum_boundary_551	Capsicum_Ca_59Chr03	107280000	107360000
Capsicum_boundary_552	Capsicum_Ca_59Chr03	107600000	107680000
Capsicum_boundary_553	Capsicum_Ca_59Chr03	109760000	109840000
Capsicum_boundary_554	Capsicum_Ca_59Chr03	112240000	112320000
Capsicum_boundary_555	Capsicum_Ca_59Chr03	113840000	113920000
Capsicum_boundary_556	Capsicum_Ca_59Chr03	114280000	114360000
Capsicum_boundary_557	Capsicum_Ca_59Chr03	117760000	117840000
Capsicum_boundary_558	Capsicum_Ca_59Chr03	118560000	118640000
Capsicum_boundary_559	Capsicum_Ca_59Chr03	120240000	120320000
Capsicum_boundary_560	Capsicum_Ca_59Chr03	122160000	122240000
Capsicum_boundary_561	Capsicum_Ca_59Chr03	122880000	122960000
Capsicum_boundary_562	Capsicum_Ca_59Chr03	124160000	124240000
Capsicum_boundary_563	Capsicum_Ca_59Chr03	124720000	124800000
Capsicum_boundary_564	Capsicum_Ca_59Chr03	125400000	125480000
Capsicum_boundary_565	Capsicum_Ca_59Chr03	126960000	127040000
Capsicum_boundary_566	Capsicum_Ca_59Chr03	128960000	129040000
Capsicum_boundary_567	Capsicum_Ca_59Chr03	135040000	135120000
Capsicum_boundary_568	Capsicum_Ca_59Chr03	137000000	137080000
Capsicum_boundary_569	Capsicum_Ca_59Chr03	140440000	140520000
Capsicum_boundary_570	Capsicum_Ca_59Chr03	141760000	141840000
Capsicum_boundary_571	Capsicum_Ca_59Chr03	143000000	143080000
Capsicum_boundary_572	Capsicum_Ca_59Chr03	144560000	144640000
Capsicum_boundary_573	Capsicum_Ca_59Chr03	145800000	145880000
Capsicum_boundary_574	Capsicum_Ca_59Chr03	147960000	148040000
Capsicum_boundary_575	Capsicum_Ca_59Chr03	149080000	149160000
Capsicum_boundary_576	Capsicum_Ca_59Chr03	150200000	150280000
Capsicum_boundary_577	Capsicum_Ca_59Chr03	151360000	151440000
Capsicum_boundary_578	Capsicum_Ca_59Chr03	151920000	152000000
Capsicum_boundary_579	Capsicum_Ca_59Chr03	153840000	153920000
Capsicum_boundary_580	Capsicum_Ca_59Chr03	154920000	155000000
Capsicum_boundary_581	Capsicum_Ca_59Chr03	155400000	155480000
Capsicum_boundary_582	Capsicum_Ca_59Chr03	156240000	156320000
Capsicum_boundary_583	Capsicum_Ca_59Chr03	158440000	158520000
Capsicum_boundary_584	Capsicum_Ca_59Chr03	162480000	162560000
Capsicum_boundary_585	Capsicum_Ca_59Chr03	165720000	165800000
Capsicum_boundary_586	Capsicum_Ca_59Chr03	166160000	166240000
Capsicum_boundary_587	Capsicum_Ca_59Chr03	167880000	167960000
Capsicum_boundary_588	Capsicum_Ca_59Chr03	169760000	169840000
Capsicum_boundary_589	Capsicum_Ca_59Chr03	170560000	170640000
Capsicum_boundary_590	Capsicum_Ca_59Chr03	171440000	171520000
Capsicum_boundary_591	Capsicum_Ca_59Chr03	172200000	172280000
Capsicum_boundary_592	Capsicum_Ca_59Chr03	173080000	173160000
Capsicum_boundary_593	Capsicum_Ca_59Chr03	180120000	180200000
Capsicum_boundary_594	Capsicum_Ca_59Chr03	180520000	180600000
Capsicum_boundary_595	Capsicum_Ca_59Chr03	182000000	182080000
Capsicum_boundary_596	Capsicum_Ca_59Chr03	182520000	182600000
Capsicum_boundary_597	Capsicum_Ca_59Chr03	183360000	183440000
Capsicum_boundary_598	Capsicum_Ca_59Chr03	183920000	184000000
Capsicum_boundary_599	Capsicum_Ca_59Chr03	185200000	185280000
Capsicum_boundary_600	Capsicum_Ca_59Chr03	187560000	187640000
Capsicum_boundary_601	Capsicum_Ca_59Chr03	190120000	190200000
Capsicum_boundary_602	Capsicum_Ca_59Chr03	190680000	190760000
Capsicum_boundary_603	Capsicum_Ca_59Chr03	191480000	191560000
Capsicum_boundary_604	Capsicum_Ca_59Chr03	192080000	192160000
Capsicum_boundary_605	Capsicum_Ca_59Chr03	197120000	197200000
Capsicum_boundary_606	Capsicum_Ca_59Chr03	201320000	201400000
Capsicum_boundary_607	Capsicum_Ca_59Chr03	201920000	202000000
Capsicum_boundary_608	Capsicum_Ca_59Chr03	202320000	202400000
Capsicum_boundary_609	Capsicum_Ca_59Chr03	203120000	203200000
Capsicum_boundary_610	Capsicum_Ca_59Chr03	204640000	204720000
Capsicum_boundary_611	Capsicum_Ca_59Chr03	205120000	205200000
Capsicum_boundary_612	Capsicum_Ca_59Chr03	206280000	206360000
Capsicum_boundary_613	Capsicum_Ca_59Chr03	207040000	207120000
Capsicum_boundary_614	Capsicum_Ca_59Chr03	209240000	209320000
Capsicum_boundary_615	Capsicum_Ca_59Chr03	209840000	209920000
Capsicum_boundary_616	Capsicum_Ca_59Chr03	211640000	211720000
Capsicum_boundary_617	Capsicum_Ca_59Chr03	212720000	212800000
Capsicum_boundary_618	Capsicum_Ca_59Chr03	213840000	213920000
Capsicum_boundary_619	Capsicum_Ca_59Chr03	214400000	214480000
Capsicum_boundary_620	Capsicum_Ca_59Chr03	214880000	214960000
Capsicum_boundary_621	Capsicum_Ca_59Chr03	215360000	215440000
Capsicum_boundary_622	Capsicum_Ca_59Chr03	217440000	217520000
Capsicum_boundary_623	Capsicum_Ca_59Chr03	218680000	218760000
Capsicum_boundary_624	Capsicum_Ca_59Chr03	219400000	219480000
Capsicum_boundary_625	Capsicum_Ca_59Chr03	220000000	220080000
Capsicum_boundary_626	Capsicum_Ca_59Chr03	220600000	220680000
Capsicum_boundary_627	Capsicum_Ca_59Chr03	221240000	221320000
Capsicum_boundary_628	Capsicum_Ca_59Chr03	221760000	221840000
Capsicum_boundary_629	Capsicum_Ca_59Chr03	222640000	222720000
Capsicum_boundary_630	Capsicum_Ca_59Chr03	223800000	223880000
Capsicum_boundary_631	Capsicum_Ca_59Chr03	225160000	225240000
Capsicum_boundary_632	Capsicum_Ca_59Chr03	227040000	227120000
Capsicum_boundary_633	Capsicum_Ca_59Chr03	227880000	227960000
Capsicum_boundary_634	Capsicum_Ca_59Chr03	228520000	228600000
Capsicum_boundary_635	Capsicum_Ca_59Chr03	229320000	229400000
Capsicum_boundary_636	Capsicum_Ca_59Chr03	229840000	229920000
Capsicum_boundary_637	Capsicum_Ca_59Chr03	230520000	230600000
Capsicum_boundary_638	Capsicum_Ca_59Chr03	230920000	231000000
Capsicum_boundary_639	Capsicum_Ca_59Chr03	231400000	231480000
Capsicum_boundary_640	Capsicum_Ca_59Chr03	232480000	232560000
Capsicum_boundary_641	Capsicum_Ca_59Chr03	235160000	235240000
Capsicum_boundary_642	Capsicum_Ca_59Chr03	235880000	235960000
Capsicum_boundary_643	Capsicum_Ca_59Chr03	236680000	236760000
Capsicum_boundary_644	Capsicum_Ca_59Chr03	237280000	237360000
Capsicum_boundary_645	Capsicum_Ca_59Chr03	239480000	239560000
Capsicum_boundary_646	Capsicum_Ca_59Chr03	240440000	240520000
Capsicum_boundary_647	Capsicum_Ca_59Chr03	240880000	240960000
Capsicum_boundary_648	Capsicum_Ca_59Chr03	241360000	241440000
Capsicum_boundary_649	Capsicum_Ca_59Chr03	243240000	243320000
Capsicum_boundary_650	Capsicum_Ca_59Chr03	243600000	243680000
Capsicum_boundary_651	Capsicum_Ca_59Chr03	244320000	244400000
Capsicum_boundary_652	Capsicum_Ca_59Chr03	244600000	244680000
Capsicum_boundary_653	Capsicum_Ca_59Chr03	245160000	245240000
Capsicum_boundary_654	Capsicum_Ca_59Chr03	246160000	246240000
Capsicum_boundary_655	Capsicum_Ca_59Chr03	246680000	246760000
Capsicum_boundary_656	Capsicum_Ca_59Chr03	247640000	247720000
Capsicum_boundary_657	Capsicum_Ca_59Chr03	248000000	248080000
Capsicum_boundary_658	Capsicum_Ca_59Chr03	248640000	248720000
Capsicum_boundary_659	Capsicum_Ca_59Chr03	249560000	249640000
Capsicum_boundary_660	Capsicum_Ca_59Chr03	251360000	251440000
Capsicum_boundary_661	Capsicum_Ca_59Chr03	252760000	252840000
Capsicum_boundary_662	Capsicum_Ca_59Chr03	253320000	253400000
Capsicum_boundary_663	Capsicum_Ca_59Chr03	253840000	253920000
Capsicum_boundary_664	Capsicum_Ca_59Chr03	254720000	254800000
Capsicum_boundary_665	Capsicum_Ca_59Chr03	255520000	255600000
Capsicum_boundary_666	Capsicum_Ca_59Chr03	257440000	257520000
Capsicum_boundary_667	Capsicum_Ca_59Chr03	257960000	258040000
Capsicum_boundary_668	Capsicum_Ca_59Chr03	261560000	261640000
Capsicum_boundary_669	Capsicum_Ca_59Chr03	262720000	262800000
Capsicum_boundary_670	Capsicum_Ca_59Chr03	263080000	263160000
Capsicum_boundary_671	Capsicum_Ca_59Chr03	263640000	263720000
Capsicum_boundary_672	Capsicum_Ca_59Chr03	265120000	265200000
Capsicum_boundary_673	Capsicum_Ca_59Chr03	265800000	265880000
Capsicum_boundary_674	Capsicum_Ca_59Chr03	266960000	267040000
Capsicum_boundary_675	Capsicum_Ca_59Chr03	268560000	268640000
Capsicum_boundary_676	Capsicum_Ca_59Chr03	270080000	270160000
Capsicum_boundary_677	Capsicum_Ca_59Chr03	270640000	270720000
Capsicum_boundary_678	Capsicum_Ca_59Chr03	271640000	271720000
Capsicum_boundary_679	Capsicum_Ca_59Chr03	272160000	272240000
Capsicum_boundary_680	Capsicum_Ca_59Chr03	273960000	274040000
Capsicum_boundary_681	Capsicum_Ca_59Chr03	275320000	275400000
Capsicum_boundary_682	Capsicum_Ca_59Chr03	275760000	275840000
Capsicum_boundary_683	Capsicum_Ca_59Chr03	276160000	276240000
Capsicum_boundary_684	Capsicum_Ca_59Chr03	277360000	277440000
Capsicum_boundary_685	Capsicum_Ca_59Chr03	277960000	278040000
Capsicum_boundary_686	Capsicum_Ca_59Chr03	279200000	279280000
Capsicum_boundary_687	Capsicum_Ca_59Chr03	285760000	285840000
Capsicum_boundary_688	Capsicum_Ca_59Chr03	286880000	286960000
Capsicum_boundary_689	Capsicum_Ca_59Chr03	289320000	289400000
Capsicum_boundary_690	Capsicum_Ca_59Chr04	0	40000
Capsicum_boundary_691	Capsicum_Ca_59Chr04	480000	560000
Capsicum_boundary_692	Capsicum_Ca_59Chr04	1120000	1200000
Capsicum_boundary_693	Capsicum_Ca_59Chr04	1600000	1680000
Capsicum_boundary_694	Capsicum_Ca_59Chr04	2000000	2080000
Capsicum_boundary_695	Capsicum_Ca_59Chr04	2720000	2800000
Capsicum_boundary_696	Capsicum_Ca_59Chr04	3360000	3440000
Capsicum_boundary_697	Capsicum_Ca_59Chr04	5280000	5360000
Capsicum_boundary_698	Capsicum_Ca_59Chr04	6160000	6240000
Capsicum_boundary_699	Capsicum_Ca_59Chr04	6480000	6560000
Capsicum_boundary_700	Capsicum_Ca_59Chr04	6880000	6960000
Capsicum_boundary_701	Capsicum_Ca_59Chr04	7320000	7400000
Capsicum_boundary_702	Capsicum_Ca_59Chr04	7760000	7840000
Capsicum_boundary_703	Capsicum_Ca_59Chr04	8440000	8520000
Capsicum_boundary_704	Capsicum_Ca_59Chr04	9120000	9200000
Capsicum_boundary_705	Capsicum_Ca_59Chr04	9640000	9720000
Capsicum_boundary_706	Capsicum_Ca_59Chr04	10040000	10120000
Capsicum_boundary_707	Capsicum_Ca_59Chr04	10560000	10640000
Capsicum_boundary_708	Capsicum_Ca_59Chr04	11320000	11400000
Capsicum_boundary_709	Capsicum_Ca_59Chr04	11920000	12000000
Capsicum_boundary_710	Capsicum_Ca_59Chr04	12280000	12360000
Capsicum_boundary_711	Capsicum_Ca_59Chr04	13040000	13120000
Capsicum_boundary_712	Capsicum_Ca_59Chr04	13680000	13760000
Capsicum_boundary_713	Capsicum_Ca_59Chr04	14320000	14400000
Capsicum_boundary_714	Capsicum_Ca_59Chr04	15280000	15360000
Capsicum_boundary_715	Capsicum_Ca_59Chr04	15920000	16000000
Capsicum_boundary_716	Capsicum_Ca_59Chr04	16400000	16480000
Capsicum_boundary_717	Capsicum_Ca_59Chr04	16960000	17040000
Capsicum_boundary_718	Capsicum_Ca_59Chr04	18040000	18120000
Capsicum_boundary_719	Capsicum_Ca_59Chr04	18600000	18680000
Capsicum_boundary_720	Capsicum_Ca_59Chr04	19600000	19680000
Capsicum_boundary_721	Capsicum_Ca_59Chr04	20520000	20600000
Capsicum_boundary_722	Capsicum_Ca_59Chr04	21440000	21520000
Capsicum_boundary_723	Capsicum_Ca_59Chr04	22680000	22760000
Capsicum_boundary_724	Capsicum_Ca_59Chr04	23520000	23600000
Capsicum_boundary_725	Capsicum_Ca_59Chr04	24560000	24640000
Capsicum_boundary_726	Capsicum_Ca_59Chr04	25160000	25240000
Capsicum_boundary_727	Capsicum_Ca_59Chr04	25680000	25760000
Capsicum_boundary_728	Capsicum_Ca_59Chr04	26080000	26160000
Capsicum_boundary_729	Capsicum_Ca_59Chr04	27480000	27560000
Capsicum_boundary_730	Capsicum_Ca_59Chr04	28160000	28240000
Capsicum_boundary_731	Capsicum_Ca_59Chr04	28720000	28800000
Capsicum_boundary_732	Capsicum_Ca_59Chr04	30640000	30720000
Capsicum_boundary_733	Capsicum_Ca_59Chr04	31240000	31320000
Capsicum_boundary_734	Capsicum_Ca_59Chr04	32440000	32520000
Capsicum_boundary_735	Capsicum_Ca_59Chr04	32800000	32880000
Capsicum_boundary_736	Capsicum_Ca_59Chr04	33720000	33800000
Capsicum_boundary_737	Capsicum_Ca_59Chr04	34480000	34560000
Capsicum_boundary_738	Capsicum_Ca_59Chr04	35440000	35520000
Capsicum_boundary_739	Capsicum_Ca_59Chr04	36040000	36120000
Capsicum_boundary_740	Capsicum_Ca_59Chr04	36520000	36600000
Capsicum_boundary_741	Capsicum_Ca_59Chr04	36920000	37000000
Capsicum_boundary_742	Capsicum_Ca_59Chr04	37720000	37800000
Capsicum_boundary_743	Capsicum_Ca_59Chr04	38400000	38480000
Capsicum_boundary_744	Capsicum_Ca_59Chr04	38920000	39000000
Capsicum_boundary_745	Capsicum_Ca_59Chr04	39560000	39640000
Capsicum_boundary_746	Capsicum_Ca_59Chr04	40240000	40320000
Capsicum_boundary_747	Capsicum_Ca_59Chr04	41680000	41760000
Capsicum_boundary_748	Capsicum_Ca_59Chr04	42160000	42240000
Capsicum_boundary_749	Capsicum_Ca_59Chr04	42720000	42800000
Capsicum_boundary_750	Capsicum_Ca_59Chr04	43560000	43640000
Capsicum_boundary_751	Capsicum_Ca_59Chr04	45080000	45160000
Capsicum_boundary_752	Capsicum_Ca_59Chr04	45440000	45520000
Capsicum_boundary_753	Capsicum_Ca_59Chr04	47200000	47280000
Capsicum_boundary_754	Capsicum_Ca_59Chr04	47560000	47640000
Capsicum_boundary_755	Capsicum_Ca_59Chr04	48240000	48320000
Capsicum_boundary_756	Capsicum_Ca_59Chr04	48800000	48880000
Capsicum_boundary_757	Capsicum_Ca_59Chr04	49480000	49560000
Capsicum_boundary_758	Capsicum_Ca_59Chr04	50560000	50640000
Capsicum_boundary_759	Capsicum_Ca_59Chr04	51080000	51160000
Capsicum_boundary_760	Capsicum_Ca_59Chr04	54520000	54600000
Capsicum_boundary_761	Capsicum_Ca_59Chr04	55040000	55120000
Capsicum_boundary_762	Capsicum_Ca_59Chr04	55800000	55880000
Capsicum_boundary_763	Capsicum_Ca_59Chr04	56320000	56400000
Capsicum_boundary_764	Capsicum_Ca_59Chr04	57400000	57480000
Capsicum_boundary_765	Capsicum_Ca_59Chr04	58160000	58240000
Capsicum_boundary_766	Capsicum_Ca_59Chr04	58640000	58720000
Capsicum_boundary_767	Capsicum_Ca_59Chr04	59480000	59560000
Capsicum_boundary_768	Capsicum_Ca_59Chr04	60120000	60200000
Capsicum_boundary_769	Capsicum_Ca_59Chr04	60600000	60680000
Capsicum_boundary_770	Capsicum_Ca_59Chr04	61560000	61640000
Capsicum_boundary_771	Capsicum_Ca_59Chr04	62800000	62880000
Capsicum_boundary_772	Capsicum_Ca_59Chr04	63600000	63680000
Capsicum_boundary_773	Capsicum_Ca_59Chr04	65200000	65280000
Capsicum_boundary_774	Capsicum_Ca_59Chr04	66480000	66560000
Capsicum_boundary_775	Capsicum_Ca_59Chr04	66840000	66920000
Capsicum_boundary_776	Capsicum_Ca_59Chr04	67400000	67480000
Capsicum_boundary_777	Capsicum_Ca_59Chr04	68360000	68440000
Capsicum_boundary_778	Capsicum_Ca_59Chr04	68760000	68840000
Capsicum_boundary_779	Capsicum_Ca_59Chr04	70760000	70840000
Capsicum_boundary_780	Capsicum_Ca_59Chr04	71560000	71640000
Capsicum_boundary_781	Capsicum_Ca_59Chr04	72120000	72200000
Capsicum_boundary_782	Capsicum_Ca_59Chr04	72480000	72560000
Capsicum_boundary_783	Capsicum_Ca_59Chr04	72960000	73040000
Capsicum_boundary_784	Capsicum_Ca_59Chr04	73520000	73600000
Capsicum_boundary_785	Capsicum_Ca_59Chr04	74480000	74560000
Capsicum_boundary_786	Capsicum_Ca_59Chr04	75200000	75280000
Capsicum_boundary_787	Capsicum_Ca_59Chr04	75680000	75760000
Capsicum_boundary_788	Capsicum_Ca_59Chr04	76280000	76360000
Capsicum_boundary_789	Capsicum_Ca_59Chr04	76640000	76720000
Capsicum_boundary_790	Capsicum_Ca_59Chr04	77320000	77400000
Capsicum_boundary_791	Capsicum_Ca_59Chr04	77920000	78000000
Capsicum_boundary_792	Capsicum_Ca_59Chr04	78280000	78360000
Capsicum_boundary_793	Capsicum_Ca_59Chr04	78720000	78800000
Capsicum_boundary_794	Capsicum_Ca_59Chr04	80240000	80320000
Capsicum_boundary_795	Capsicum_Ca_59Chr04	81000000	81080000
Capsicum_boundary_796	Capsicum_Ca_59Chr04	81400000	81480000
Capsicum_boundary_797	Capsicum_Ca_59Chr04	82800000	82880000
Capsicum_boundary_798	Capsicum_Ca_59Chr04	83280000	83360000
Capsicum_boundary_799	Capsicum_Ca_59Chr04	85120000	85200000
Capsicum_boundary_800	Capsicum_Ca_59Chr04	85880000	85960000
Capsicum_boundary_801	Capsicum_Ca_59Chr04	86760000	86840000
Capsicum_boundary_802	Capsicum_Ca_59Chr04	87360000	87440000
Capsicum_boundary_803	Capsicum_Ca_59Chr04	87760000	87840000
Capsicum_boundary_804	Capsicum_Ca_59Chr04	88200000	88280000
Capsicum_boundary_805	Capsicum_Ca_59Chr04	88560000	88640000
Capsicum_boundary_806	Capsicum_Ca_59Chr04	89280000	89360000
Capsicum_boundary_807	Capsicum_Ca_59Chr04	89880000	89960000
Capsicum_boundary_808	Capsicum_Ca_59Chr04	90840000	90920000
Capsicum_boundary_809	Capsicum_Ca_59Chr04	93720000	93800000
Capsicum_boundary_810	Capsicum_Ca_59Chr04	95720000	95800000
Capsicum_boundary_811	Capsicum_Ca_59Chr04	96320000	96400000
Capsicum_boundary_812	Capsicum_Ca_59Chr04	97200000	97280000
Capsicum_boundary_813	Capsicum_Ca_59Chr04	98680000	98760000
Capsicum_boundary_814	Capsicum_Ca_59Chr04	100920000	101000000
Capsicum_boundary_815	Capsicum_Ca_59Chr04	101520000	101600000
Capsicum_boundary_816	Capsicum_Ca_59Chr04	101880000	101960000
Capsicum_boundary_817	Capsicum_Ca_59Chr04	103160000	103240000
Capsicum_boundary_818	Capsicum_Ca_59Chr04	104000000	104080000
Capsicum_boundary_819	Capsicum_Ca_59Chr04	105560000	105640000
Capsicum_boundary_820	Capsicum_Ca_59Chr04	107440000	107520000
Capsicum_boundary_821	Capsicum_Ca_59Chr04	108040000	108120000
Capsicum_boundary_822	Capsicum_Ca_59Chr04	110520000	110600000
Capsicum_boundary_823	Capsicum_Ca_59Chr04	112280000	112360000
Capsicum_boundary_824	Capsicum_Ca_59Chr04	117080000	117160000
Capsicum_boundary_825	Capsicum_Ca_59Chr04	118040000	118120000
Capsicum_boundary_826	Capsicum_Ca_59Chr04	118400000	118480000
Capsicum_boundary_827	Capsicum_Ca_59Chr04	119640000	119720000
Capsicum_boundary_828	Capsicum_Ca_59Chr04	120000000	120080000
Capsicum_boundary_829	Capsicum_Ca_59Chr04	120800000	120880000
Capsicum_boundary_830	Capsicum_Ca_59Chr04	121240000	121320000
Capsicum_boundary_831	Capsicum_Ca_59Chr04	122560000	122640000
Capsicum_boundary_832	Capsicum_Ca_59Chr04	124160000	124240000
Capsicum_boundary_833	Capsicum_Ca_59Chr04	124760000	124840000
Capsicum_boundary_834	Capsicum_Ca_59Chr04	126800000	126880000
Capsicum_boundary_835	Capsicum_Ca_59Chr04	127160000	127240000
Capsicum_boundary_836	Capsicum_Ca_59Chr04	128960000	129040000
Capsicum_boundary_837	Capsicum_Ca_59Chr04	129400000	129480000
Capsicum_boundary_838	Capsicum_Ca_59Chr04	130560000	130640000
Capsicum_boundary_839	Capsicum_Ca_59Chr04	134120000	134200000
Capsicum_boundary_840	Capsicum_Ca_59Chr04	136480000	136560000
Capsicum_boundary_841	Capsicum_Ca_59Chr04	137160000	137240000
Capsicum_boundary_842	Capsicum_Ca_59Chr04	140080000	140160000
Capsicum_boundary_843	Capsicum_Ca_59Chr04	144400000	144480000
Capsicum_boundary_844	Capsicum_Ca_59Chr04	146880000	146960000
Capsicum_boundary_845	Capsicum_Ca_59Chr04	147360000	147440000
Capsicum_boundary_846	Capsicum_Ca_59Chr04	148240000	148320000
Capsicum_boundary_847	Capsicum_Ca_59Chr04	151800000	151880000
Capsicum_boundary_848	Capsicum_Ca_59Chr04	152600000	152680000
Capsicum_boundary_849	Capsicum_Ca_59Chr04	155840000	155920000
Capsicum_boundary_850	Capsicum_Ca_59Chr04	156280000	156360000
Capsicum_boundary_851	Capsicum_Ca_59Chr04	157840000	157920000
Capsicum_boundary_852	Capsicum_Ca_59Chr04	158960000	159040000
Capsicum_boundary_853	Capsicum_Ca_59Chr04	160680000	160760000
Capsicum_boundary_854	Capsicum_Ca_59Chr04	161600000	161680000
Capsicum_boundary_855	Capsicum_Ca_59Chr04	164160000	164240000
Capsicum_boundary_856	Capsicum_Ca_59Chr04	164800000	164880000
Capsicum_boundary_857	Capsicum_Ca_59Chr04	165480000	165560000
Capsicum_boundary_858	Capsicum_Ca_59Chr04	167000000	167080000
Capsicum_boundary_859	Capsicum_Ca_59Chr04	167920000	168000000
Capsicum_boundary_860	Capsicum_Ca_59Chr04	168400000	168480000
Capsicum_boundary_861	Capsicum_Ca_59Chr04	169840000	169920000
Capsicum_boundary_862	Capsicum_Ca_59Chr04	170360000	170440000
Capsicum_boundary_863	Capsicum_Ca_59Chr04	172680000	172760000
Capsicum_boundary_864	Capsicum_Ca_59Chr04	173920000	174000000
Capsicum_boundary_865	Capsicum_Ca_59Chr04	176520000	176600000
Capsicum_boundary_866	Capsicum_Ca_59Chr04	178160000	178240000
Capsicum_boundary_867	Capsicum_Ca_59Chr04	180040000	180120000
Capsicum_boundary_868	Capsicum_Ca_59Chr04	182600000	182680000
Capsicum_boundary_869	Capsicum_Ca_59Chr04	183280000	183360000
Capsicum_boundary_870	Capsicum_Ca_59Chr04	183800000	183880000
Capsicum_boundary_871	Capsicum_Ca_59Chr04	187240000	187320000
Capsicum_boundary_872	Capsicum_Ca_59Chr04	189400000	189480000
Capsicum_boundary_873	Capsicum_Ca_59Chr04	190440000	190520000
Capsicum_boundary_874	Capsicum_Ca_59Chr04	192000000	192080000
Capsicum_boundary_875	Capsicum_Ca_59Chr04	192840000	192920000
Capsicum_boundary_876	Capsicum_Ca_59Chr04	193400000	193480000
Capsicum_boundary_877	Capsicum_Ca_59Chr04	194200000	194280000
Capsicum_boundary_878	Capsicum_Ca_59Chr04	194920000	195000000
Capsicum_boundary_879	Capsicum_Ca_59Chr04	195800000	195880000
Capsicum_boundary_880	Capsicum_Ca_59Chr04	197320000	197400000
Capsicum_boundary_881	Capsicum_Ca_59Chr04	198240000	198320000
Capsicum_boundary_882	Capsicum_Ca_59Chr04	199120000	199200000
Capsicum_boundary_883	Capsicum_Ca_59Chr04	200400000	200480000
Capsicum_boundary_884	Capsicum_Ca_59Chr04	201760000	201840000
Capsicum_boundary_885	Capsicum_Ca_59Chr04	202240000	202320000
Capsicum_boundary_886	Capsicum_Ca_59Chr04	203240000	203320000
Capsicum_boundary_887	Capsicum_Ca_59Chr04	205520000	205600000
Capsicum_boundary_888	Capsicum_Ca_59Chr04	208720000	208800000
Capsicum_boundary_889	Capsicum_Ca_59Chr04	209960000	210040000
Capsicum_boundary_890	Capsicum_Ca_59Chr04	210880000	210960000
Capsicum_boundary_891	Capsicum_Ca_59Chr04	212400000	212480000
Capsicum_boundary_892	Capsicum_Ca_59Chr04	213720000	213800000
Capsicum_boundary_893	Capsicum_Ca_59Chr04	214480000	214560000
Capsicum_boundary_894	Capsicum_Ca_59Chr04	215000000	215080000
Capsicum_boundary_895	Capsicum_Ca_59Chr04	215360000	215440000
Capsicum_boundary_896	Capsicum_Ca_59Chr04	216080000	216160000
Capsicum_boundary_897	Capsicum_Ca_59Chr04	216600000	216680000
Capsicum_boundary_898	Capsicum_Ca_59Chr04	217800000	217880000
Capsicum_boundary_899	Capsicum_Ca_59Chr04	219200000	219280000
Capsicum_boundary_900	Capsicum_Ca_59Chr04	219800000	219880000
Capsicum_boundary_901	Capsicum_Ca_59Chr04	221560000	221640000
Capsicum_boundary_902	Capsicum_Ca_59Chr04	222560000	222640000
Capsicum_boundary_903	Capsicum_Ca_59Chr04	225240000	225320000
Capsicum_boundary_904	Capsicum_Ca_59Chr04	225800000	225880000
Capsicum_boundary_905	Capsicum_Ca_59Chr04	227920000	228000000
Capsicum_boundary_906	Capsicum_Ca_59Chr04	228640000	228720000
Capsicum_boundary_907	Capsicum_Ca_59Chr04	229080000	229160000
Capsicum_boundary_908	Capsicum_Ca_59Chr04	230200000	230280000
Capsicum_boundary_909	Capsicum_Ca_59Chr04	231240000	231320000
Capsicum_boundary_910	Capsicum_Ca_59Chr04	232200000	232280000
Capsicum_boundary_911	Capsicum_Ca_59Chr04	233000000	233080000
Capsicum_boundary_912	Capsicum_Ca_59Chr04	233600000	233680000
Capsicum_boundary_913	Capsicum_Ca_59Chr04	234120000	234200000
Capsicum_boundary_914	Capsicum_Ca_59Chr04	235320000	235400000
Capsicum_boundary_915	Capsicum_Ca_59Chr04	235840000	235920000
Capsicum_boundary_916	Capsicum_Ca_59Chr04	237280000	237360000
Capsicum_boundary_917	Capsicum_Ca_59Chr04	237880000	237960000
Capsicum_boundary_918	Capsicum_Ca_59Chr04	243040000	243120000
Capsicum_boundary_919	Capsicum_Ca_59Chr04	243840000	243920000
Capsicum_boundary_920	Capsicum_Ca_59Chr04	244240000	244320000
Capsicum_boundary_921	Capsicum_Ca_59Chr04	244920000	245000000
Capsicum_boundary_922	Capsicum_Ca_59Chr04	245840000	245920000
Capsicum_boundary_923	Capsicum_Ca_59Chr04	250600000	250680000
Capsicum_boundary_924	Capsicum_Ca_59Chr05	0	40000
Capsicum_boundary_925	Capsicum_Ca_59Chr05	4400000	4480000
Capsicum_boundary_926	Capsicum_Ca_59Chr05	4800000	4880000
Capsicum_boundary_927	Capsicum_Ca_59Chr05	5240000	5320000
Capsicum_boundary_928	Capsicum_Ca_59Chr05	7640000	7720000
Capsicum_boundary_929	Capsicum_Ca_59Chr05	8440000	8520000
Capsicum_boundary_930	Capsicum_Ca_59Chr05	8960000	9040000
Capsicum_boundary_931	Capsicum_Ca_59Chr05	10640000	10720000
Capsicum_boundary_932	Capsicum_Ca_59Chr05	11120000	11200000
Capsicum_boundary_933	Capsicum_Ca_59Chr05	11720000	11800000
Capsicum_boundary_934	Capsicum_Ca_59Chr05	11960000	12040000
Capsicum_boundary_935	Capsicum_Ca_59Chr05	16240000	16320000
Capsicum_boundary_936	Capsicum_Ca_59Chr05	18760000	18840000
Capsicum_boundary_937	Capsicum_Ca_59Chr05	19160000	19240000
Capsicum_boundary_938	Capsicum_Ca_59Chr05	20400000	20480000
Capsicum_boundary_939	Capsicum_Ca_59Chr05	21040000	21120000
Capsicum_boundary_940	Capsicum_Ca_59Chr05	21600000	21680000
Capsicum_boundary_941	Capsicum_Ca_59Chr05	22120000	22200000
Capsicum_boundary_942	Capsicum_Ca_59Chr05	22600000	22680000
Capsicum_boundary_943	Capsicum_Ca_59Chr05	23080000	23160000
Capsicum_boundary_944	Capsicum_Ca_59Chr05	24440000	24520000
Capsicum_boundary_945	Capsicum_Ca_59Chr05	25360000	25440000
Capsicum_boundary_946	Capsicum_Ca_59Chr05	28360000	28440000
Capsicum_boundary_947	Capsicum_Ca_59Chr05	28880000	28960000
Capsicum_boundary_948	Capsicum_Ca_59Chr05	29960000	30040000
Capsicum_boundary_949	Capsicum_Ca_59Chr05	32240000	32320000
Capsicum_boundary_950	Capsicum_Ca_59Chr05	32640000	32720000
Capsicum_boundary_951	Capsicum_Ca_59Chr05	33600000	33680000
Capsicum_boundary_952	Capsicum_Ca_59Chr05	34440000	34520000
Capsicum_boundary_953	Capsicum_Ca_59Chr05	34920000	35000000
Capsicum_boundary_954	Capsicum_Ca_59Chr05	35600000	35680000
Capsicum_boundary_955	Capsicum_Ca_59Chr05	36360000	36440000
Capsicum_boundary_956	Capsicum_Ca_59Chr05	37000000	37080000
Capsicum_boundary_957	Capsicum_Ca_59Chr05	38000000	38080000
Capsicum_boundary_958	Capsicum_Ca_59Chr05	38920000	39000000
Capsicum_boundary_959	Capsicum_Ca_59Chr05	39720000	39800000
Capsicum_boundary_960	Capsicum_Ca_59Chr05	40240000	40320000
Capsicum_boundary_961	Capsicum_Ca_59Chr05	40680000	40760000
Capsicum_boundary_962	Capsicum_Ca_59Chr05	41400000	41480000
Capsicum_boundary_963	Capsicum_Ca_59Chr05	41840000	41920000
Capsicum_boundary_964	Capsicum_Ca_59Chr05	43280000	43360000
Capsicum_boundary_965	Capsicum_Ca_59Chr05	45520000	45600000
Capsicum_boundary_966	Capsicum_Ca_59Chr05	46040000	46120000
Capsicum_boundary_967	Capsicum_Ca_59Chr05	46840000	46920000
Capsicum_boundary_968	Capsicum_Ca_59Chr05	48560000	48640000
Capsicum_boundary_969	Capsicum_Ca_59Chr05	49160000	49240000
Capsicum_boundary_970	Capsicum_Ca_59Chr05	50400000	50480000
Capsicum_boundary_971	Capsicum_Ca_59Chr05	50960000	51040000
Capsicum_boundary_972	Capsicum_Ca_59Chr05	51520000	51600000
Capsicum_boundary_973	Capsicum_Ca_59Chr05	52480000	52560000
Capsicum_boundary_974	Capsicum_Ca_59Chr05	53400000	53480000
Capsicum_boundary_975	Capsicum_Ca_59Chr05	56800000	56880000
Capsicum_boundary_976	Capsicum_Ca_59Chr05	57160000	57240000
Capsicum_boundary_977	Capsicum_Ca_59Chr05	58160000	58240000
Capsicum_boundary_978	Capsicum_Ca_59Chr05	59520000	59600000
Capsicum_boundary_979	Capsicum_Ca_59Chr05	59920000	60000000
Capsicum_boundary_980	Capsicum_Ca_59Chr05	62480000	62560000
Capsicum_boundary_981	Capsicum_Ca_59Chr05	62960000	63040000
Capsicum_boundary_982	Capsicum_Ca_59Chr05	65200000	65280000
Capsicum_boundary_983	Capsicum_Ca_59Chr05	66160000	66240000
Capsicum_boundary_984	Capsicum_Ca_59Chr05	66880000	66960000
Capsicum_boundary_985	Capsicum_Ca_59Chr05	67840000	67920000
Capsicum_boundary_986	Capsicum_Ca_59Chr05	69320000	69400000
Capsicum_boundary_987	Capsicum_Ca_59Chr05	70480000	70560000
Capsicum_boundary_988	Capsicum_Ca_59Chr05	70960000	71040000
Capsicum_boundary_989	Capsicum_Ca_59Chr05	71320000	71400000
Capsicum_boundary_990	Capsicum_Ca_59Chr05	74720000	74800000
Capsicum_boundary_991	Capsicum_Ca_59Chr05	76000000	76080000
Capsicum_boundary_992	Capsicum_Ca_59Chr05	77400000	77480000
Capsicum_boundary_993	Capsicum_Ca_59Chr05	79600000	79680000
Capsicum_boundary_994	Capsicum_Ca_59Chr05	80360000	80440000
Capsicum_boundary_995	Capsicum_Ca_59Chr05	81160000	81240000
Capsicum_boundary_996	Capsicum_Ca_59Chr05	82200000	82280000
Capsicum_boundary_997	Capsicum_Ca_59Chr05	82960000	83040000
Capsicum_boundary_998	Capsicum_Ca_59Chr05	84080000	84160000
Capsicum_boundary_999	Capsicum_Ca_59Chr05	84560000	84640000
Capsicum_boundary_1000	Capsicum_Ca_59Chr05	85680000	85760000
Capsicum_boundary_1001	Capsicum_Ca_59Chr05	86080000	86160000
Capsicum_boundary_1002	Capsicum_Ca_59Chr05	86880000	86960000
Capsicum_boundary_1003	Capsicum_Ca_59Chr05	88280000	88360000
Capsicum_boundary_1004	Capsicum_Ca_59Chr05	88880000	88960000
Capsicum_boundary_1005	Capsicum_Ca_59Chr05	89480000	89560000
Capsicum_boundary_1006	Capsicum_Ca_59Chr05	90880000	90960000
Capsicum_boundary_1007	Capsicum_Ca_59Chr05	91920000	92000000
Capsicum_boundary_1008	Capsicum_Ca_59Chr05	92360000	92440000
Capsicum_boundary_1009	Capsicum_Ca_59Chr05	93880000	93960000
Capsicum_boundary_1010	Capsicum_Ca_59Chr05	94960000	95040000
Capsicum_boundary_1011	Capsicum_Ca_59Chr05	95600000	95680000
Capsicum_boundary_1012	Capsicum_Ca_59Chr05	96360000	96440000
Capsicum_boundary_1013	Capsicum_Ca_59Chr05	96840000	96920000
Capsicum_boundary_1014	Capsicum_Ca_59Chr05	99800000	99880000
Capsicum_boundary_1015	Capsicum_Ca_59Chr05	100360000	100440000
Capsicum_boundary_1016	Capsicum_Ca_59Chr05	101120000	101200000
Capsicum_boundary_1017	Capsicum_Ca_59Chr05	101640000	101720000
Capsicum_boundary_1018	Capsicum_Ca_59Chr05	104000000	104080000
Capsicum_boundary_1019	Capsicum_Ca_59Chr05	104760000	104840000
Capsicum_boundary_1020	Capsicum_Ca_59Chr05	105880000	105960000
Capsicum_boundary_1021	Capsicum_Ca_59Chr05	106480000	106560000
Capsicum_boundary_1022	Capsicum_Ca_59Chr05	107920000	108000000
Capsicum_boundary_1023	Capsicum_Ca_59Chr05	108440000	108520000
Capsicum_boundary_1024	Capsicum_Ca_59Chr05	108800000	108880000
Capsicum_boundary_1025	Capsicum_Ca_59Chr05	110680000	110760000
Capsicum_boundary_1026	Capsicum_Ca_59Chr05	111200000	111280000
Capsicum_boundary_1027	Capsicum_Ca_59Chr05	113880000	113960000
Capsicum_boundary_1028	Capsicum_Ca_59Chr05	115080000	115160000
Capsicum_boundary_1029	Capsicum_Ca_59Chr05	117080000	117160000
Capsicum_boundary_1030	Capsicum_Ca_59Chr05	117680000	117760000
Capsicum_boundary_1031	Capsicum_Ca_59Chr05	119640000	119720000
Capsicum_boundary_1032	Capsicum_Ca_59Chr05	120400000	120480000
Capsicum_boundary_1033	Capsicum_Ca_59Chr05	122800000	122880000
Capsicum_boundary_1034	Capsicum_Ca_59Chr05	123400000	123480000
Capsicum_boundary_1035	Capsicum_Ca_59Chr05	124120000	124200000
Capsicum_boundary_1036	Capsicum_Ca_59Chr05	125480000	125560000
Capsicum_boundary_1037	Capsicum_Ca_59Chr05	126880000	126960000
Capsicum_boundary_1038	Capsicum_Ca_59Chr05	130040000	130120000
Capsicum_boundary_1039	Capsicum_Ca_59Chr05	130920000	131000000
Capsicum_boundary_1040	Capsicum_Ca_59Chr05	131880000	131960000
Capsicum_boundary_1041	Capsicum_Ca_59Chr05	132640000	132720000
Capsicum_boundary_1042	Capsicum_Ca_59Chr05	134000000	134080000
Capsicum_boundary_1043	Capsicum_Ca_59Chr05	135480000	135560000
Capsicum_boundary_1044	Capsicum_Ca_59Chr05	136120000	136200000
Capsicum_boundary_1045	Capsicum_Ca_59Chr05	137000000	137080000
Capsicum_boundary_1046	Capsicum_Ca_59Chr05	138360000	138440000
Capsicum_boundary_1047	Capsicum_Ca_59Chr05	138640000	138720000
Capsicum_boundary_1048	Capsicum_Ca_59Chr05	140520000	140600000
Capsicum_boundary_1049	Capsicum_Ca_59Chr05	141760000	141840000
Capsicum_boundary_1050	Capsicum_Ca_59Chr05	143320000	143400000
Capsicum_boundary_1051	Capsicum_Ca_59Chr05	144560000	144640000
Capsicum_boundary_1052	Capsicum_Ca_59Chr05	145240000	145320000
Capsicum_boundary_1053	Capsicum_Ca_59Chr05	145520000	145600000
Capsicum_boundary_1054	Capsicum_Ca_59Chr05	146720000	146800000
Capsicum_boundary_1055	Capsicum_Ca_59Chr05	148280000	148360000
Capsicum_boundary_1056	Capsicum_Ca_59Chr05	149360000	149440000
Capsicum_boundary_1057	Capsicum_Ca_59Chr05	150440000	150520000
Capsicum_boundary_1058	Capsicum_Ca_59Chr05	151120000	151200000
Capsicum_boundary_1059	Capsicum_Ca_59Chr05	152080000	152160000
Capsicum_boundary_1060	Capsicum_Ca_59Chr05	152920000	153000000
Capsicum_boundary_1061	Capsicum_Ca_59Chr05	153640000	153720000
Capsicum_boundary_1062	Capsicum_Ca_59Chr05	158360000	158440000
Capsicum_boundary_1063	Capsicum_Ca_59Chr05	159280000	159360000
Capsicum_boundary_1064	Capsicum_Ca_59Chr05	159720000	159800000
Capsicum_boundary_1065	Capsicum_Ca_59Chr05	160960000	161040000
Capsicum_boundary_1066	Capsicum_Ca_59Chr05	162000000	162080000
Capsicum_boundary_1067	Capsicum_Ca_59Chr05	162400000	162480000
Capsicum_boundary_1068	Capsicum_Ca_59Chr05	164480000	164560000
Capsicum_boundary_1069	Capsicum_Ca_59Chr05	165200000	165280000
Capsicum_boundary_1070	Capsicum_Ca_59Chr05	166440000	166520000
Capsicum_boundary_1071	Capsicum_Ca_59Chr05	167120000	167200000
Capsicum_boundary_1072	Capsicum_Ca_59Chr05	168280000	168360000
Capsicum_boundary_1073	Capsicum_Ca_59Chr05	170000000	170080000
Capsicum_boundary_1074	Capsicum_Ca_59Chr05	170840000	170920000
Capsicum_boundary_1075	Capsicum_Ca_59Chr05	171640000	171720000
Capsicum_boundary_1076	Capsicum_Ca_59Chr05	172600000	172680000
Capsicum_boundary_1077	Capsicum_Ca_59Chr05	173120000	173200000
Capsicum_boundary_1078	Capsicum_Ca_59Chr05	174960000	175040000
Capsicum_boundary_1079	Capsicum_Ca_59Chr05	175800000	175880000
Capsicum_boundary_1080	Capsicum_Ca_59Chr05	178600000	178680000
Capsicum_boundary_1081	Capsicum_Ca_59Chr05	179800000	179880000
Capsicum_boundary_1082	Capsicum_Ca_59Chr05	180600000	180680000
Capsicum_boundary_1083	Capsicum_Ca_59Chr05	182400000	182480000
Capsicum_boundary_1084	Capsicum_Ca_59Chr05	184040000	184120000
Capsicum_boundary_1085	Capsicum_Ca_59Chr05	185840000	185920000
Capsicum_boundary_1086	Capsicum_Ca_59Chr05	186760000	186840000
Capsicum_boundary_1087	Capsicum_Ca_59Chr05	188800000	188880000
Capsicum_boundary_1088	Capsicum_Ca_59Chr05	189120000	189200000
Capsicum_boundary_1089	Capsicum_Ca_59Chr05	190280000	190360000
Capsicum_boundary_1090	Capsicum_Ca_59Chr05	191320000	191400000
Capsicum_boundary_1091	Capsicum_Ca_59Chr05	191920000	192000000
Capsicum_boundary_1092	Capsicum_Ca_59Chr05	193920000	194000000
Capsicum_boundary_1093	Capsicum_Ca_59Chr05	195000000	195080000
Capsicum_boundary_1094	Capsicum_Ca_59Chr05	195680000	195760000
Capsicum_boundary_1095	Capsicum_Ca_59Chr05	196600000	196680000
Capsicum_boundary_1096	Capsicum_Ca_59Chr05	196960000	197040000
Capsicum_boundary_1097	Capsicum_Ca_59Chr05	200120000	200200000
Capsicum_boundary_1098	Capsicum_Ca_59Chr05	200520000	200600000
Capsicum_boundary_1099	Capsicum_Ca_59Chr05	200920000	201000000
Capsicum_boundary_1100	Capsicum_Ca_59Chr05	201880000	201960000
Capsicum_boundary_1101	Capsicum_Ca_59Chr05	202760000	202840000
Capsicum_boundary_1102	Capsicum_Ca_59Chr05	203800000	203880000
Capsicum_boundary_1103	Capsicum_Ca_59Chr05	205760000	205840000
Capsicum_boundary_1104	Capsicum_Ca_59Chr05	206080000	206160000
Capsicum_boundary_1105	Capsicum_Ca_59Chr05	207360000	207440000
Capsicum_boundary_1106	Capsicum_Ca_59Chr05	207840000	207920000
Capsicum_boundary_1107	Capsicum_Ca_59Chr05	208440000	208520000
Capsicum_boundary_1108	Capsicum_Ca_59Chr05	210480000	210560000
Capsicum_boundary_1109	Capsicum_Ca_59Chr05	212680000	212760000
Capsicum_boundary_1110	Capsicum_Ca_59Chr05	213240000	213320000
Capsicum_boundary_1111	Capsicum_Ca_59Chr05	213640000	213720000
Capsicum_boundary_1112	Capsicum_Ca_59Chr05	214840000	214920000
Capsicum_boundary_1113	Capsicum_Ca_59Chr05	215440000	215520000
Capsicum_boundary_1114	Capsicum_Ca_59Chr05	216000000	216080000
Capsicum_boundary_1115	Capsicum_Ca_59Chr05	220360000	220440000
Capsicum_boundary_1116	Capsicum_Ca_59Chr05	221320000	221400000
Capsicum_boundary_1117	Capsicum_Ca_59Chr05	221760000	221840000
Capsicum_boundary_1118	Capsicum_Ca_59Chr05	222920000	223000000
Capsicum_boundary_1119	Capsicum_Ca_59Chr05	225400000	225480000
Capsicum_boundary_1120	Capsicum_Ca_59Chr05	227080000	227160000
Capsicum_boundary_1121	Capsicum_Ca_59Chr05	228080000	228160000
Capsicum_boundary_1122	Capsicum_Ca_59Chr05	228920000	229000000
Capsicum_boundary_1123	Capsicum_Ca_59Chr05	229760000	229840000
Capsicum_boundary_1124	Capsicum_Ca_59Chr05	231120000	231200000
Capsicum_boundary_1125	Capsicum_Ca_59Chr05	231880000	231960000
Capsicum_boundary_1126	Capsicum_Ca_59Chr05	232560000	232640000
Capsicum_boundary_1127	Capsicum_Ca_59Chr05	233360000	233440000
Capsicum_boundary_1128	Capsicum_Ca_59Chr05	234200000	234280000
Capsicum_boundary_1129	Capsicum_Ca_59Chr05	234720000	234800000
Capsicum_boundary_1130	Capsicum_Ca_59Chr05	235160000	235240000
Capsicum_boundary_1131	Capsicum_Ca_59Chr05	236280000	236360000
Capsicum_boundary_1132	Capsicum_Ca_59Chr05	239240000	239320000
Capsicum_boundary_1133	Capsicum_Ca_59Chr05	244600000	244680000
Capsicum_boundary_1134	Capsicum_Ca_59Chr05	245280000	245360000
Capsicum_boundary_1135	Capsicum_Ca_59Chr05	245640000	245720000
Capsicum_boundary_1136	Capsicum_Ca_59Chr05	246120000	246200000
Capsicum_boundary_1137	Capsicum_Ca_59Chr05	246880000	246960000
Capsicum_boundary_1138	Capsicum_Ca_59Chr05	247800000	247880000
Capsicum_boundary_1139	Capsicum_Ca_59Chr05	249120000	249200000
Capsicum_boundary_1140	Capsicum_Ca_59Chr05	249480000	249560000
Capsicum_boundary_1141	Capsicum_Ca_59Chr05	250960000	251040000
Capsicum_boundary_1142	Capsicum_Ca_59Chr05	254400000	254480000
Capsicum_boundary_1143	Capsicum_Ca_59Chr06	0	40000
Capsicum_boundary_1144	Capsicum_Ca_59Chr06	480000	560000
Capsicum_boundary_1145	Capsicum_Ca_59Chr06	1000000	1080000
Capsicum_boundary_1146	Capsicum_Ca_59Chr06	3320000	3400000
Capsicum_boundary_1147	Capsicum_Ca_59Chr06	3920000	4000000
Capsicum_boundary_1148	Capsicum_Ca_59Chr06	4440000	4520000
Capsicum_boundary_1149	Capsicum_Ca_59Chr06	5080000	5160000
Capsicum_boundary_1150	Capsicum_Ca_59Chr06	5520000	5600000
Capsicum_boundary_1151	Capsicum_Ca_59Chr06	6160000	6240000
Capsicum_boundary_1152	Capsicum_Ca_59Chr06	8000000	8080000
Capsicum_boundary_1153	Capsicum_Ca_59Chr06	9720000	9800000
Capsicum_boundary_1154	Capsicum_Ca_59Chr06	10560000	10640000
Capsicum_boundary_1155	Capsicum_Ca_59Chr06	11520000	11600000
Capsicum_boundary_1156	Capsicum_Ca_59Chr06	11960000	12040000
Capsicum_boundary_1157	Capsicum_Ca_59Chr06	12640000	12720000
Capsicum_boundary_1158	Capsicum_Ca_59Chr06	13120000	13200000
Capsicum_boundary_1159	Capsicum_Ca_59Chr06	13920000	14000000
Capsicum_boundary_1160	Capsicum_Ca_59Chr06	14760000	14840000
Capsicum_boundary_1161	Capsicum_Ca_59Chr06	17760000	17840000
Capsicum_boundary_1162	Capsicum_Ca_59Chr06	18760000	18840000
Capsicum_boundary_1163	Capsicum_Ca_59Chr06	19240000	19320000
Capsicum_boundary_1164	Capsicum_Ca_59Chr06	20120000	20200000
Capsicum_boundary_1165	Capsicum_Ca_59Chr06	20800000	20880000
Capsicum_boundary_1166	Capsicum_Ca_59Chr06	21680000	21760000
Capsicum_boundary_1167	Capsicum_Ca_59Chr06	24920000	25000000
Capsicum_boundary_1168	Capsicum_Ca_59Chr06	25440000	25520000
Capsicum_boundary_1169	Capsicum_Ca_59Chr06	25800000	25880000
Capsicum_boundary_1170	Capsicum_Ca_59Chr06	26600000	26680000
Capsicum_boundary_1171	Capsicum_Ca_59Chr06	28400000	28480000
Capsicum_boundary_1172	Capsicum_Ca_59Chr06	29800000	29880000
Capsicum_boundary_1173	Capsicum_Ca_59Chr06	30400000	30480000
Capsicum_boundary_1174	Capsicum_Ca_59Chr06	30920000	31000000
Capsicum_boundary_1175	Capsicum_Ca_59Chr06	31720000	31800000
Capsicum_boundary_1176	Capsicum_Ca_59Chr06	34480000	34560000
Capsicum_boundary_1177	Capsicum_Ca_59Chr06	35840000	35920000
Capsicum_boundary_1178	Capsicum_Ca_59Chr06	36640000	36720000
Capsicum_boundary_1179	Capsicum_Ca_59Chr06	37120000	37200000
Capsicum_boundary_1180	Capsicum_Ca_59Chr06	37640000	37720000
Capsicum_boundary_1181	Capsicum_Ca_59Chr06	38760000	38840000
Capsicum_boundary_1182	Capsicum_Ca_59Chr06	39440000	39520000
Capsicum_boundary_1183	Capsicum_Ca_59Chr06	40000000	40080000
Capsicum_boundary_1184	Capsicum_Ca_59Chr06	41040000	41120000
Capsicum_boundary_1185	Capsicum_Ca_59Chr06	41560000	41640000
Capsicum_boundary_1186	Capsicum_Ca_59Chr06	42080000	42160000
Capsicum_boundary_1187	Capsicum_Ca_59Chr06	42520000	42600000
Capsicum_boundary_1188	Capsicum_Ca_59Chr06	43520000	43600000
Capsicum_boundary_1189	Capsicum_Ca_59Chr06	44960000	45040000
Capsicum_boundary_1190	Capsicum_Ca_59Chr06	45760000	45840000
Capsicum_boundary_1191	Capsicum_Ca_59Chr06	46960000	47040000
Capsicum_boundary_1192	Capsicum_Ca_59Chr06	48240000	48320000
Capsicum_boundary_1193	Capsicum_Ca_59Chr06	49080000	49160000
Capsicum_boundary_1194	Capsicum_Ca_59Chr06	49840000	49920000
Capsicum_boundary_1195	Capsicum_Ca_59Chr06	50480000	50560000
Capsicum_boundary_1196	Capsicum_Ca_59Chr06	51120000	51200000
Capsicum_boundary_1197	Capsicum_Ca_59Chr06	52520000	52600000
Capsicum_boundary_1198	Capsicum_Ca_59Chr06	53200000	53280000
Capsicum_boundary_1199	Capsicum_Ca_59Chr06	54320000	54400000
Capsicum_boundary_1200	Capsicum_Ca_59Chr06	55440000	55520000
Capsicum_boundary_1201	Capsicum_Ca_59Chr06	56000000	56080000
Capsicum_boundary_1202	Capsicum_Ca_59Chr06	57840000	57920000
Capsicum_boundary_1203	Capsicum_Ca_59Chr06	58440000	58520000
Capsicum_boundary_1204	Capsicum_Ca_59Chr06	59080000	59160000
Capsicum_boundary_1205	Capsicum_Ca_59Chr06	59520000	59600000
Capsicum_boundary_1206	Capsicum_Ca_59Chr06	60400000	60480000
Capsicum_boundary_1207	Capsicum_Ca_59Chr06	60840000	60920000
Capsicum_boundary_1208	Capsicum_Ca_59Chr06	61440000	61520000
Capsicum_boundary_1209	Capsicum_Ca_59Chr06	61960000	62040000
Capsicum_boundary_1210	Capsicum_Ca_59Chr06	62800000	62880000
Capsicum_boundary_1211	Capsicum_Ca_59Chr06	63720000	63800000
Capsicum_boundary_1212	Capsicum_Ca_59Chr06	64120000	64200000
Capsicum_boundary_1213	Capsicum_Ca_59Chr06	66040000	66120000
Capsicum_boundary_1214	Capsicum_Ca_59Chr06	67120000	67200000
Capsicum_boundary_1215	Capsicum_Ca_59Chr06	69920000	70000000
Capsicum_boundary_1216	Capsicum_Ca_59Chr06	70600000	70680000
Capsicum_boundary_1217	Capsicum_Ca_59Chr06	71800000	71880000
Capsicum_boundary_1218	Capsicum_Ca_59Chr06	72480000	72560000
Capsicum_boundary_1219	Capsicum_Ca_59Chr06	73120000	73200000
Capsicum_boundary_1220	Capsicum_Ca_59Chr06	76040000	76120000
Capsicum_boundary_1221	Capsicum_Ca_59Chr06	76680000	76760000
Capsicum_boundary_1222	Capsicum_Ca_59Chr06	77280000	77360000
Capsicum_boundary_1223	Capsicum_Ca_59Chr06	78720000	78800000
Capsicum_boundary_1224	Capsicum_Ca_59Chr06	79680000	79760000
Capsicum_boundary_1225	Capsicum_Ca_59Chr06	82240000	82320000
Capsicum_boundary_1226	Capsicum_Ca_59Chr06	85080000	85160000
Capsicum_boundary_1227	Capsicum_Ca_59Chr06	85920000	86000000
Capsicum_boundary_1228	Capsicum_Ca_59Chr06	87400000	87480000
Capsicum_boundary_1229	Capsicum_Ca_59Chr06	88640000	88720000
Capsicum_boundary_1230	Capsicum_Ca_59Chr06	89440000	89520000
Capsicum_boundary_1231	Capsicum_Ca_59Chr06	90120000	90200000
Capsicum_boundary_1232	Capsicum_Ca_59Chr06	91200000	91280000
Capsicum_boundary_1233	Capsicum_Ca_59Chr06	91960000	92040000
Capsicum_boundary_1234	Capsicum_Ca_59Chr06	92600000	92680000
Capsicum_boundary_1235	Capsicum_Ca_59Chr06	95360000	95440000
Capsicum_boundary_1236	Capsicum_Ca_59Chr06	97120000	97200000
Capsicum_boundary_1237	Capsicum_Ca_59Chr06	97680000	97760000
Capsicum_boundary_1238	Capsicum_Ca_59Chr06	98520000	98600000
Capsicum_boundary_1239	Capsicum_Ca_59Chr06	99720000	99800000
Capsicum_boundary_1240	Capsicum_Ca_59Chr06	100360000	100440000
Capsicum_boundary_1241	Capsicum_Ca_59Chr06	101280000	101360000
Capsicum_boundary_1242	Capsicum_Ca_59Chr06	101720000	101800000
Capsicum_boundary_1243	Capsicum_Ca_59Chr06	102360000	102440000
Capsicum_boundary_1244	Capsicum_Ca_59Chr06	102720000	102800000
Capsicum_boundary_1245	Capsicum_Ca_59Chr06	103560000	103640000
Capsicum_boundary_1246	Capsicum_Ca_59Chr06	104240000	104320000
Capsicum_boundary_1247	Capsicum_Ca_59Chr06	105360000	105440000
Capsicum_boundary_1248	Capsicum_Ca_59Chr06	105840000	105920000
Capsicum_boundary_1249	Capsicum_Ca_59Chr06	106320000	106400000
Capsicum_boundary_1250	Capsicum_Ca_59Chr06	107800000	107880000
Capsicum_boundary_1251	Capsicum_Ca_59Chr06	107920000	108000000
Capsicum_boundary_1252	Capsicum_Ca_59Chr06	111400000	111480000
Capsicum_boundary_1253	Capsicum_Ca_59Chr06	111680000	111760000
Capsicum_boundary_1254	Capsicum_Ca_59Chr06	112360000	112440000
Capsicum_boundary_1255	Capsicum_Ca_59Chr06	112880000	112960000
Capsicum_boundary_1256	Capsicum_Ca_59Chr06	114240000	114320000
Capsicum_boundary_1257	Capsicum_Ca_59Chr06	114880000	114960000
Capsicum_boundary_1258	Capsicum_Ca_59Chr06	115920000	116000000
Capsicum_boundary_1259	Capsicum_Ca_59Chr06	118920000	119000000
Capsicum_boundary_1260	Capsicum_Ca_59Chr06	119640000	119720000
Capsicum_boundary_1261	Capsicum_Ca_59Chr06	121040000	121120000
Capsicum_boundary_1262	Capsicum_Ca_59Chr06	121680000	121760000
Capsicum_boundary_1263	Capsicum_Ca_59Chr06	123120000	123200000
Capsicum_boundary_1264	Capsicum_Ca_59Chr06	123720000	123800000
Capsicum_boundary_1265	Capsicum_Ca_59Chr06	125560000	125640000
Capsicum_boundary_1266	Capsicum_Ca_59Chr06	125960000	126040000
Capsicum_boundary_1267	Capsicum_Ca_59Chr06	127560000	127640000
Capsicum_boundary_1268	Capsicum_Ca_59Chr06	128040000	128120000
Capsicum_boundary_1269	Capsicum_Ca_59Chr06	130640000	130720000
Capsicum_boundary_1270	Capsicum_Ca_59Chr06	132480000	132560000
Capsicum_boundary_1271	Capsicum_Ca_59Chr06	133480000	133560000
Capsicum_boundary_1272	Capsicum_Ca_59Chr06	133960000	134040000
Capsicum_boundary_1273	Capsicum_Ca_59Chr06	134520000	134600000
Capsicum_boundary_1274	Capsicum_Ca_59Chr06	135080000	135160000
Capsicum_boundary_1275	Capsicum_Ca_59Chr06	136080000	136160000
Capsicum_boundary_1276	Capsicum_Ca_59Chr06	136600000	136680000
Capsicum_boundary_1277	Capsicum_Ca_59Chr06	138400000	138480000
Capsicum_boundary_1278	Capsicum_Ca_59Chr06	139440000	139520000
Capsicum_boundary_1279	Capsicum_Ca_59Chr06	139960000	140040000
Capsicum_boundary_1280	Capsicum_Ca_59Chr06	141400000	141480000
Capsicum_boundary_1281	Capsicum_Ca_59Chr06	142280000	142360000
Capsicum_boundary_1282	Capsicum_Ca_59Chr06	142840000	142920000
Capsicum_boundary_1283	Capsicum_Ca_59Chr06	144280000	144360000
Capsicum_boundary_1284	Capsicum_Ca_59Chr06	145640000	145720000
Capsicum_boundary_1285	Capsicum_Ca_59Chr06	146720000	146800000
Capsicum_boundary_1286	Capsicum_Ca_59Chr06	147320000	147400000
Capsicum_boundary_1287	Capsicum_Ca_59Chr06	148520000	148600000
Capsicum_boundary_1288	Capsicum_Ca_59Chr06	149560000	149640000
Capsicum_boundary_1289	Capsicum_Ca_59Chr06	150080000	150160000
Capsicum_boundary_1290	Capsicum_Ca_59Chr06	150760000	150840000
Capsicum_boundary_1291	Capsicum_Ca_59Chr06	151520000	151600000
Capsicum_boundary_1292	Capsicum_Ca_59Chr06	152280000	152360000
Capsicum_boundary_1293	Capsicum_Ca_59Chr06	152800000	152880000
Capsicum_boundary_1294	Capsicum_Ca_59Chr06	154880000	154960000
Capsicum_boundary_1295	Capsicum_Ca_59Chr06	155680000	155760000
Capsicum_boundary_1296	Capsicum_Ca_59Chr06	158440000	158520000
Capsicum_boundary_1297	Capsicum_Ca_59Chr06	160440000	160520000
Capsicum_boundary_1298	Capsicum_Ca_59Chr06	162920000	163000000
Capsicum_boundary_1299	Capsicum_Ca_59Chr06	166720000	166800000
Capsicum_boundary_1300	Capsicum_Ca_59Chr06	168720000	168800000
Capsicum_boundary_1301	Capsicum_Ca_59Chr06	169400000	169480000
Capsicum_boundary_1302	Capsicum_Ca_59Chr06	170000000	170080000
Capsicum_boundary_1303	Capsicum_Ca_59Chr06	171040000	171120000
Capsicum_boundary_1304	Capsicum_Ca_59Chr06	171600000	171680000
Capsicum_boundary_1305	Capsicum_Ca_59Chr06	176160000	176240000
Capsicum_boundary_1306	Capsicum_Ca_59Chr06	176640000	176720000
Capsicum_boundary_1307	Capsicum_Ca_59Chr06	176960000	177040000
Capsicum_boundary_1308	Capsicum_Ca_59Chr06	177800000	177880000
Capsicum_boundary_1309	Capsicum_Ca_59Chr06	181560000	181640000
Capsicum_boundary_1310	Capsicum_Ca_59Chr06	184760000	184840000
Capsicum_boundary_1311	Capsicum_Ca_59Chr06	187560000	187640000
Capsicum_boundary_1312	Capsicum_Ca_59Chr06	188320000	188400000
Capsicum_boundary_1313	Capsicum_Ca_59Chr06	188920000	189000000
Capsicum_boundary_1314	Capsicum_Ca_59Chr06	189680000	189760000
Capsicum_boundary_1315	Capsicum_Ca_59Chr06	190200000	190280000
Capsicum_boundary_1316	Capsicum_Ca_59Chr06	190720000	190800000
Capsicum_boundary_1317	Capsicum_Ca_59Chr06	191200000	191280000
Capsicum_boundary_1318	Capsicum_Ca_59Chr06	192160000	192240000
Capsicum_boundary_1319	Capsicum_Ca_59Chr06	192680000	192760000
Capsicum_boundary_1320	Capsicum_Ca_59Chr06	193440000	193520000
Capsicum_boundary_1321	Capsicum_Ca_59Chr06	193800000	193880000
Capsicum_boundary_1322	Capsicum_Ca_59Chr06	194440000	194520000
Capsicum_boundary_1323	Capsicum_Ca_59Chr06	195080000	195160000
Capsicum_boundary_1324	Capsicum_Ca_59Chr06	196480000	196560000
Capsicum_boundary_1325	Capsicum_Ca_59Chr06	197120000	197200000
Capsicum_boundary_1326	Capsicum_Ca_59Chr06	198160000	198240000
Capsicum_boundary_1327	Capsicum_Ca_59Chr06	199440000	199520000
Capsicum_boundary_1328	Capsicum_Ca_59Chr06	200200000	200280000
Capsicum_boundary_1329	Capsicum_Ca_59Chr06	201920000	202000000
Capsicum_boundary_1330	Capsicum_Ca_59Chr06	203160000	203240000
Capsicum_boundary_1331	Capsicum_Ca_59Chr06	203760000	203840000
Capsicum_boundary_1332	Capsicum_Ca_59Chr06	206040000	206120000
Capsicum_boundary_1333	Capsicum_Ca_59Chr06	206920000	207000000
Capsicum_boundary_1334	Capsicum_Ca_59Chr06	209160000	209240000
Capsicum_boundary_1335	Capsicum_Ca_59Chr06	210080000	210160000
Capsicum_boundary_1336	Capsicum_Ca_59Chr06	210520000	210600000
Capsicum_boundary_1337	Capsicum_Ca_59Chr06	212400000	212480000
Capsicum_boundary_1338	Capsicum_Ca_59Chr06	213440000	213520000
Capsicum_boundary_1339	Capsicum_Ca_59Chr06	213760000	213840000
Capsicum_boundary_1340	Capsicum_Ca_59Chr06	214440000	214520000
Capsicum_boundary_1341	Capsicum_Ca_59Chr06	215600000	215680000
Capsicum_boundary_1342	Capsicum_Ca_59Chr06	216800000	216880000
Capsicum_boundary_1343	Capsicum_Ca_59Chr06	217640000	217720000
Capsicum_boundary_1344	Capsicum_Ca_59Chr06	219200000	219280000
Capsicum_boundary_1345	Capsicum_Ca_59Chr06	220960000	221040000
Capsicum_boundary_1346	Capsicum_Ca_59Chr06	221840000	221920000
Capsicum_boundary_1347	Capsicum_Ca_59Chr06	222440000	222520000
Capsicum_boundary_1348	Capsicum_Ca_59Chr06	224800000	224880000
Capsicum_boundary_1349	Capsicum_Ca_59Chr06	226880000	226960000
Capsicum_boundary_1350	Capsicum_Ca_59Chr06	227320000	227400000
Capsicum_boundary_1351	Capsicum_Ca_59Chr06	227680000	227760000
Capsicum_boundary_1352	Capsicum_Ca_59Chr06	228040000	228120000
Capsicum_boundary_1353	Capsicum_Ca_59Chr06	230600000	230680000
Capsicum_boundary_1354	Capsicum_Ca_59Chr06	232360000	232440000
Capsicum_boundary_1355	Capsicum_Ca_59Chr06	232960000	233040000
Capsicum_boundary_1356	Capsicum_Ca_59Chr06	233640000	233720000
Capsicum_boundary_1357	Capsicum_Ca_59Chr06	234200000	234280000
Capsicum_boundary_1358	Capsicum_Ca_59Chr06	237040000	237120000
Capsicum_boundary_1359	Capsicum_Ca_59Chr06	237720000	237800000
Capsicum_boundary_1360	Capsicum_Ca_59Chr06	240480000	240560000
Capsicum_boundary_1361	Capsicum_Ca_59Chr06	242520000	242600000
Capsicum_boundary_1362	Capsicum_Ca_59Chr06	245720000	245800000
Capsicum_boundary_1363	Capsicum_Ca_59Chr06	246040000	246120000
Capsicum_boundary_1364	Capsicum_Ca_59Chr06	246440000	246520000
Capsicum_boundary_1365	Capsicum_Ca_59Chr06	246840000	246920000
Capsicum_boundary_1366	Capsicum_Ca_59Chr06	248600000	248680000
Capsicum_boundary_1367	Capsicum_Ca_59Chr06	249080000	249160000
Capsicum_boundary_1368	Capsicum_Ca_59Chr06	249640000	249720000
Capsicum_boundary_1369	Capsicum_Ca_59Chr06	250160000	250240000
Capsicum_boundary_1370	Capsicum_Ca_59Chr06	251080000	251160000
Capsicum_boundary_1371	Capsicum_Ca_59Chr07	0	40000
Capsicum_boundary_1372	Capsicum_Ca_59Chr07	1040000	1120000
Capsicum_boundary_1373	Capsicum_Ca_59Chr07	3080000	3160000
Capsicum_boundary_1374	Capsicum_Ca_59Chr07	4160000	4240000
Capsicum_boundary_1375	Capsicum_Ca_59Chr07	4680000	4760000
Capsicum_boundary_1376	Capsicum_Ca_59Chr07	5320000	5400000
Capsicum_boundary_1377	Capsicum_Ca_59Chr07	5760000	5840000
Capsicum_boundary_1378	Capsicum_Ca_59Chr07	9000000	9080000
Capsicum_boundary_1379	Capsicum_Ca_59Chr07	10800000	10880000
Capsicum_boundary_1380	Capsicum_Ca_59Chr07	11360000	11440000
Capsicum_boundary_1381	Capsicum_Ca_59Chr07	11680000	11760000
Capsicum_boundary_1382	Capsicum_Ca_59Chr07	12160000	12240000
Capsicum_boundary_1383	Capsicum_Ca_59Chr07	12640000	12720000
Capsicum_boundary_1384	Capsicum_Ca_59Chr07	13280000	13360000
Capsicum_boundary_1385	Capsicum_Ca_59Chr07	13760000	13840000
Capsicum_boundary_1386	Capsicum_Ca_59Chr07	14480000	14560000
Capsicum_boundary_1387	Capsicum_Ca_59Chr07	15880000	15960000
Capsicum_boundary_1388	Capsicum_Ca_59Chr07	18640000	18720000
Capsicum_boundary_1389	Capsicum_Ca_59Chr07	19280000	19360000
Capsicum_boundary_1390	Capsicum_Ca_59Chr07	19920000	20000000
Capsicum_boundary_1391	Capsicum_Ca_59Chr07	20400000	20480000
Capsicum_boundary_1392	Capsicum_Ca_59Chr07	21360000	21440000
Capsicum_boundary_1393	Capsicum_Ca_59Chr07	23880000	23960000
Capsicum_boundary_1394	Capsicum_Ca_59Chr07	25040000	25120000
Capsicum_boundary_1395	Capsicum_Ca_59Chr07	28120000	28200000
Capsicum_boundary_1396	Capsicum_Ca_59Chr07	31640000	31720000
Capsicum_boundary_1397	Capsicum_Ca_59Chr07	32720000	32800000
Capsicum_boundary_1398	Capsicum_Ca_59Chr07	33160000	33240000
Capsicum_boundary_1399	Capsicum_Ca_59Chr07	34040000	34120000
Capsicum_boundary_1400	Capsicum_Ca_59Chr07	37120000	37200000
Capsicum_boundary_1401	Capsicum_Ca_59Chr07	39280000	39360000
Capsicum_boundary_1402	Capsicum_Ca_59Chr07	39920000	40000000
Capsicum_boundary_1403	Capsicum_Ca_59Chr07	40400000	40480000
Capsicum_boundary_1404	Capsicum_Ca_59Chr07	40960000	41040000
Capsicum_boundary_1405	Capsicum_Ca_59Chr07	42240000	42320000
Capsicum_boundary_1406	Capsicum_Ca_59Chr07	43200000	43280000
Capsicum_boundary_1407	Capsicum_Ca_59Chr07	44120000	44200000
Capsicum_boundary_1408	Capsicum_Ca_59Chr07	44680000	44760000
Capsicum_boundary_1409	Capsicum_Ca_59Chr07	45600000	45680000
Capsicum_boundary_1410	Capsicum_Ca_59Chr07	46480000	46560000
Capsicum_boundary_1411	Capsicum_Ca_59Chr07	46840000	46920000
Capsicum_boundary_1412	Capsicum_Ca_59Chr07	47480000	47560000
Capsicum_boundary_1413	Capsicum_Ca_59Chr07	47960000	48040000
Capsicum_boundary_1414	Capsicum_Ca_59Chr07	48840000	48920000
Capsicum_boundary_1415	Capsicum_Ca_59Chr07	50160000	50240000
Capsicum_boundary_1416	Capsicum_Ca_59Chr07	52640000	52720000
Capsicum_boundary_1417	Capsicum_Ca_59Chr07	53040000	53120000
Capsicum_boundary_1418	Capsicum_Ca_59Chr07	54480000	54560000
Capsicum_boundary_1419	Capsicum_Ca_59Chr07	55720000	55800000
Capsicum_boundary_1420	Capsicum_Ca_59Chr07	56400000	56480000
Capsicum_boundary_1421	Capsicum_Ca_59Chr07	57520000	57600000
Capsicum_boundary_1422	Capsicum_Ca_59Chr07	59240000	59320000
Capsicum_boundary_1423	Capsicum_Ca_59Chr07	61000000	61080000
Capsicum_boundary_1424	Capsicum_Ca_59Chr07	61480000	61560000
Capsicum_boundary_1425	Capsicum_Ca_59Chr07	61920000	62000000
Capsicum_boundary_1426	Capsicum_Ca_59Chr07	62480000	62560000
Capsicum_boundary_1427	Capsicum_Ca_59Chr07	63440000	63520000
Capsicum_boundary_1428	Capsicum_Ca_59Chr07	64120000	64200000
Capsicum_boundary_1429	Capsicum_Ca_59Chr07	66680000	66760000
Capsicum_boundary_1430	Capsicum_Ca_59Chr07	67360000	67440000
Capsicum_boundary_1431	Capsicum_Ca_59Chr07	68560000	68640000
Capsicum_boundary_1432	Capsicum_Ca_59Chr07	68920000	69000000
Capsicum_boundary_1433	Capsicum_Ca_59Chr07	69440000	69520000
Capsicum_boundary_1434	Capsicum_Ca_59Chr07	71400000	71480000
Capsicum_boundary_1435	Capsicum_Ca_59Chr07	73560000	73640000
Capsicum_boundary_1436	Capsicum_Ca_59Chr07	74680000	74760000
Capsicum_boundary_1437	Capsicum_Ca_59Chr07	75720000	75800000
Capsicum_boundary_1438	Capsicum_Ca_59Chr07	76440000	76520000
Capsicum_boundary_1439	Capsicum_Ca_59Chr07	76920000	77000000
Capsicum_boundary_1440	Capsicum_Ca_59Chr07	81040000	81120000
Capsicum_boundary_1441	Capsicum_Ca_59Chr07	83240000	83320000
Capsicum_boundary_1442	Capsicum_Ca_59Chr07	84160000	84240000
Capsicum_boundary_1443	Capsicum_Ca_59Chr07	84640000	84720000
Capsicum_boundary_1444	Capsicum_Ca_59Chr07	86120000	86200000
Capsicum_boundary_1445	Capsicum_Ca_59Chr07	86480000	86560000
Capsicum_boundary_1446	Capsicum_Ca_59Chr07	87320000	87400000
Capsicum_boundary_1447	Capsicum_Ca_59Chr07	88840000	88920000
Capsicum_boundary_1448	Capsicum_Ca_59Chr07	89240000	89320000
Capsicum_boundary_1449	Capsicum_Ca_59Chr07	91040000	91120000
Capsicum_boundary_1450	Capsicum_Ca_59Chr07	91760000	91840000
Capsicum_boundary_1451	Capsicum_Ca_59Chr07	92480000	92560000
Capsicum_boundary_1452	Capsicum_Ca_59Chr07	93360000	93440000
Capsicum_boundary_1453	Capsicum_Ca_59Chr07	95640000	95720000
Capsicum_boundary_1454	Capsicum_Ca_59Chr07	96040000	96120000
Capsicum_boundary_1455	Capsicum_Ca_59Chr07	98160000	98240000
Capsicum_boundary_1456	Capsicum_Ca_59Chr07	99720000	99800000
Capsicum_boundary_1457	Capsicum_Ca_59Chr07	100280000	100360000
Capsicum_boundary_1458	Capsicum_Ca_59Chr07	101800000	101880000
Capsicum_boundary_1459	Capsicum_Ca_59Chr07	103000000	103080000
Capsicum_boundary_1460	Capsicum_Ca_59Chr07	105320000	105400000
Capsicum_boundary_1461	Capsicum_Ca_59Chr07	106560000	106640000
Capsicum_boundary_1462	Capsicum_Ca_59Chr07	107040000	107120000
Capsicum_boundary_1463	Capsicum_Ca_59Chr07	107760000	107840000
Capsicum_boundary_1464	Capsicum_Ca_59Chr07	109920000	110000000
Capsicum_boundary_1465	Capsicum_Ca_59Chr07	114160000	114240000
Capsicum_boundary_1466	Capsicum_Ca_59Chr07	115160000	115240000
Capsicum_boundary_1467	Capsicum_Ca_59Chr07	115520000	115600000
Capsicum_boundary_1468	Capsicum_Ca_59Chr07	116080000	116160000
Capsicum_boundary_1469	Capsicum_Ca_59Chr07	117960000	118040000
Capsicum_boundary_1470	Capsicum_Ca_59Chr07	118840000	118920000
Capsicum_boundary_1471	Capsicum_Ca_59Chr07	120000000	120080000
Capsicum_boundary_1472	Capsicum_Ca_59Chr07	121080000	121160000
Capsicum_boundary_1473	Capsicum_Ca_59Chr07	121920000	122000000
Capsicum_boundary_1474	Capsicum_Ca_59Chr07	122520000	122600000
Capsicum_boundary_1475	Capsicum_Ca_59Chr07	122960000	123040000
Capsicum_boundary_1476	Capsicum_Ca_59Chr07	124600000	124680000
Capsicum_boundary_1477	Capsicum_Ca_59Chr07	126440000	126520000
Capsicum_boundary_1478	Capsicum_Ca_59Chr07	126680000	126760000
Capsicum_boundary_1479	Capsicum_Ca_59Chr07	128520000	128600000
Capsicum_boundary_1480	Capsicum_Ca_59Chr07	129280000	129360000
Capsicum_boundary_1481	Capsicum_Ca_59Chr07	130320000	130400000
Capsicum_boundary_1482	Capsicum_Ca_59Chr07	131720000	131800000
Capsicum_boundary_1483	Capsicum_Ca_59Chr07	132320000	132400000
Capsicum_boundary_1484	Capsicum_Ca_59Chr07	133240000	133320000
Capsicum_boundary_1485	Capsicum_Ca_59Chr07	135280000	135360000
Capsicum_boundary_1486	Capsicum_Ca_59Chr07	135680000	135760000
Capsicum_boundary_1487	Capsicum_Ca_59Chr07	136040000	136120000
Capsicum_boundary_1488	Capsicum_Ca_59Chr07	136560000	136640000
Capsicum_boundary_1489	Capsicum_Ca_59Chr07	137680000	137760000
Capsicum_boundary_1490	Capsicum_Ca_59Chr07	138800000	138880000
Capsicum_boundary_1491	Capsicum_Ca_59Chr07	140760000	140840000
Capsicum_boundary_1492	Capsicum_Ca_59Chr07	143360000	143440000
Capsicum_boundary_1493	Capsicum_Ca_59Chr07	144040000	144120000
Capsicum_boundary_1494	Capsicum_Ca_59Chr07	144520000	144600000
Capsicum_boundary_1495	Capsicum_Ca_59Chr07	146880000	146960000
Capsicum_boundary_1496	Capsicum_Ca_59Chr07	147520000	147600000
Capsicum_boundary_1497	Capsicum_Ca_59Chr07	148640000	148720000
Capsicum_boundary_1498	Capsicum_Ca_59Chr07	150000000	150080000
Capsicum_boundary_1499	Capsicum_Ca_59Chr07	151080000	151160000
Capsicum_boundary_1500	Capsicum_Ca_59Chr07	151560000	151640000
Capsicum_boundary_1501	Capsicum_Ca_59Chr07	152600000	152680000
Capsicum_boundary_1502	Capsicum_Ca_59Chr07	154320000	154400000
Capsicum_boundary_1503	Capsicum_Ca_59Chr07	158520000	158600000
Capsicum_boundary_1504	Capsicum_Ca_59Chr07	160120000	160200000
Capsicum_boundary_1505	Capsicum_Ca_59Chr07	160800000	160880000
Capsicum_boundary_1506	Capsicum_Ca_59Chr07	161360000	161440000
Capsicum_boundary_1507	Capsicum_Ca_59Chr07	161720000	161800000
Capsicum_boundary_1508	Capsicum_Ca_59Chr07	162320000	162400000
Capsicum_boundary_1509	Capsicum_Ca_59Chr07	164040000	164120000
Capsicum_boundary_1510	Capsicum_Ca_59Chr07	164840000	164920000
Capsicum_boundary_1511	Capsicum_Ca_59Chr07	165520000	165600000
Capsicum_boundary_1512	Capsicum_Ca_59Chr07	167440000	167520000
Capsicum_boundary_1513	Capsicum_Ca_59Chr07	168480000	168560000
Capsicum_boundary_1514	Capsicum_Ca_59Chr07	170160000	170240000
Capsicum_boundary_1515	Capsicum_Ca_59Chr07	170720000	170800000
Capsicum_boundary_1516	Capsicum_Ca_59Chr07	171040000	171120000
Capsicum_boundary_1517	Capsicum_Ca_59Chr07	171520000	171600000
Capsicum_boundary_1518	Capsicum_Ca_59Chr07	171880000	171960000
Capsicum_boundary_1519	Capsicum_Ca_59Chr07	173280000	173360000
Capsicum_boundary_1520	Capsicum_Ca_59Chr07	173840000	173920000
Capsicum_boundary_1521	Capsicum_Ca_59Chr07	174320000	174400000
Capsicum_boundary_1522	Capsicum_Ca_59Chr07	175600000	175680000
Capsicum_boundary_1523	Capsicum_Ca_59Chr07	176880000	176960000
Capsicum_boundary_1524	Capsicum_Ca_59Chr07	178520000	178600000
Capsicum_boundary_1525	Capsicum_Ca_59Chr07	178880000	178960000
Capsicum_boundary_1526	Capsicum_Ca_59Chr07	181480000	181560000
Capsicum_boundary_1527	Capsicum_Ca_59Chr07	185920000	186000000
Capsicum_boundary_1528	Capsicum_Ca_59Chr07	186320000	186400000
Capsicum_boundary_1529	Capsicum_Ca_59Chr07	186760000	186840000
Capsicum_boundary_1530	Capsicum_Ca_59Chr07	187640000	187720000
Capsicum_boundary_1531	Capsicum_Ca_59Chr07	190680000	190760000
Capsicum_boundary_1532	Capsicum_Ca_59Chr07	191520000	191600000
Capsicum_boundary_1533	Capsicum_Ca_59Chr07	192200000	192280000
Capsicum_boundary_1534	Capsicum_Ca_59Chr07	193520000	193600000
Capsicum_boundary_1535	Capsicum_Ca_59Chr07	194200000	194280000
Capsicum_boundary_1536	Capsicum_Ca_59Chr07	196520000	196600000
Capsicum_boundary_1537	Capsicum_Ca_59Chr07	197520000	197600000
Capsicum_boundary_1538	Capsicum_Ca_59Chr07	198000000	198080000
Capsicum_boundary_1539	Capsicum_Ca_59Chr07	198480000	198560000
Capsicum_boundary_1540	Capsicum_Ca_59Chr07	199600000	199680000
Capsicum_boundary_1541	Capsicum_Ca_59Chr07	200520000	200600000
Capsicum_boundary_1542	Capsicum_Ca_59Chr07	201120000	201200000
Capsicum_boundary_1543	Capsicum_Ca_59Chr07	201520000	201600000
Capsicum_boundary_1544	Capsicum_Ca_59Chr07	201960000	202040000
Capsicum_boundary_1545	Capsicum_Ca_59Chr07	202920000	203000000
Capsicum_boundary_1546	Capsicum_Ca_59Chr07	203560000	203640000
Capsicum_boundary_1547	Capsicum_Ca_59Chr07	204760000	204840000
Capsicum_boundary_1548	Capsicum_Ca_59Chr07	205200000	205280000
Capsicum_boundary_1549	Capsicum_Ca_59Chr07	206120000	206200000
Capsicum_boundary_1550	Capsicum_Ca_59Chr07	206960000	207040000
Capsicum_boundary_1551	Capsicum_Ca_59Chr07	208040000	208120000
Capsicum_boundary_1552	Capsicum_Ca_59Chr07	209920000	210000000
Capsicum_boundary_1553	Capsicum_Ca_59Chr07	210520000	210600000
Capsicum_boundary_1554	Capsicum_Ca_59Chr07	211920000	212000000
Capsicum_boundary_1555	Capsicum_Ca_59Chr07	212920000	213000000
Capsicum_boundary_1556	Capsicum_Ca_59Chr07	213480000	213560000
Capsicum_boundary_1557	Capsicum_Ca_59Chr07	214560000	214640000
Capsicum_boundary_1558	Capsicum_Ca_59Chr07	215400000	215480000
Capsicum_boundary_1559	Capsicum_Ca_59Chr07	216480000	216560000
Capsicum_boundary_1560	Capsicum_Ca_59Chr07	217520000	217600000
Capsicum_boundary_1561	Capsicum_Ca_59Chr07	218440000	218520000
Capsicum_boundary_1562	Capsicum_Ca_59Chr07	222400000	222480000
Capsicum_boundary_1563	Capsicum_Ca_59Chr07	222760000	222840000
Capsicum_boundary_1564	Capsicum_Ca_59Chr07	223720000	223800000
Capsicum_boundary_1565	Capsicum_Ca_59Chr07	224640000	224720000
Capsicum_boundary_1566	Capsicum_Ca_59Chr07	225440000	225520000
Capsicum_boundary_1567	Capsicum_Ca_59Chr07	226160000	226240000
Capsicum_boundary_1568	Capsicum_Ca_59Chr07	226880000	226960000
Capsicum_boundary_1569	Capsicum_Ca_59Chr07	227640000	227720000
Capsicum_boundary_1570	Capsicum_Ca_59Chr07	230160000	230240000
Capsicum_boundary_1571	Capsicum_Ca_59Chr07	233040000	233120000
Capsicum_boundary_1572	Capsicum_Ca_59Chr07	233680000	233760000
Capsicum_boundary_1573	Capsicum_Ca_59Chr07	234720000	234800000
Capsicum_boundary_1574	Capsicum_Ca_59Chr07	235280000	235360000
Capsicum_boundary_1575	Capsicum_Ca_59Chr07	235920000	236000000
Capsicum_boundary_1576	Capsicum_Ca_59Chr07	236680000	236760000
Capsicum_boundary_1577	Capsicum_Ca_59Chr07	237240000	237320000
Capsicum_boundary_1578	Capsicum_Ca_59Chr07	237640000	237720000
Capsicum_boundary_1579	Capsicum_Ca_59Chr07	238640000	238720000
Capsicum_boundary_1580	Capsicum_Ca_59Chr07	239960000	240040000
Capsicum_boundary_1581	Capsicum_Ca_59Chr07	243160000	243240000
Capsicum_boundary_1582	Capsicum_Ca_59Chr07	243560000	243640000
Capsicum_boundary_1583	Capsicum_Ca_59Chr07	245760000	245840000
Capsicum_boundary_1584	Capsicum_Ca_59Chr07	247080000	247160000
Capsicum_boundary_1585	Capsicum_Ca_59Chr07	247560000	247640000
Capsicum_boundary_1586	Capsicum_Ca_59Chr07	248520000	248600000
Capsicum_boundary_1587	Capsicum_Ca_59Chr07	249280000	249360000
Capsicum_boundary_1588	Capsicum_Ca_59Chr07	250600000	250680000
Capsicum_boundary_1589	Capsicum_Ca_59Chr07	251280000	251360000
Capsicum_boundary_1590	Capsicum_Ca_59Chr07	252000000	252080000
Capsicum_boundary_1591	Capsicum_Ca_59Chr07	252920000	253000000
Capsicum_boundary_1592	Capsicum_Ca_59Chr07	253240000	253320000
Capsicum_boundary_1593	Capsicum_Ca_59Chr07	254160000	254240000
Capsicum_boundary_1594	Capsicum_Ca_59Chr07	254680000	254760000
Capsicum_boundary_1595	Capsicum_Ca_59Chr07	255680000	255760000
Capsicum_boundary_1596	Capsicum_Ca_59Chr07	256280000	256360000
Capsicum_boundary_1597	Capsicum_Ca_59Chr07	256800000	256880000
Capsicum_boundary_1598	Capsicum_Ca_59Chr07	257400000	257480000
Capsicum_boundary_1599	Capsicum_Ca_59Chr07	258120000	258200000
Capsicum_boundary_1600	Capsicum_Ca_59Chr07	258600000	258680000
Capsicum_boundary_1601	Capsicum_Ca_59Chr07	259360000	259440000
Capsicum_boundary_1602	Capsicum_Ca_59Chr07	260240000	260320000
Capsicum_boundary_1603	Capsicum_Ca_59Chr07	262440000	262520000
Capsicum_boundary_1604	Capsicum_Ca_59Chr07	262800000	262880000
Capsicum_boundary_1605	Capsicum_Ca_59Chr07	263160000	263240000
Capsicum_boundary_1606	Capsicum_Ca_59Chr07	264960000	265040000
Capsicum_boundary_1607	Capsicum_Ca_59Chr07	267080000	267160000
Capsicum_boundary_1608	Capsicum_Ca_59Chr07	267520000	267600000
Capsicum_boundary_1609	Capsicum_Ca_59Chr08	0	40000
Capsicum_boundary_1610	Capsicum_Ca_59Chr08	1920000	2000000
Capsicum_boundary_1611	Capsicum_Ca_59Chr08	2480000	2560000
Capsicum_boundary_1612	Capsicum_Ca_59Chr08	3280000	3360000
Capsicum_boundary_1613	Capsicum_Ca_59Chr08	4400000	4480000
Capsicum_boundary_1614	Capsicum_Ca_59Chr08	4640000	4720000
Capsicum_boundary_1615	Capsicum_Ca_59Chr08	7440000	7520000
Capsicum_boundary_1616	Capsicum_Ca_59Chr08	9200000	9280000
Capsicum_boundary_1617	Capsicum_Ca_59Chr08	11560000	11640000
Capsicum_boundary_1618	Capsicum_Ca_59Chr08	12520000	12600000
Capsicum_boundary_1619	Capsicum_Ca_59Chr08	15760000	15840000
Capsicum_boundary_1620	Capsicum_Ca_59Chr08	17160000	17240000
Capsicum_boundary_1621	Capsicum_Ca_59Chr08	19000000	19080000
Capsicum_boundary_1622	Capsicum_Ca_59Chr08	21560000	21640000
Capsicum_boundary_1623	Capsicum_Ca_59Chr08	22240000	22320000
Capsicum_boundary_1624	Capsicum_Ca_59Chr08	23800000	23880000
Capsicum_boundary_1625	Capsicum_Ca_59Chr08	24200000	24280000
Capsicum_boundary_1626	Capsicum_Ca_59Chr08	25400000	25480000
Capsicum_boundary_1627	Capsicum_Ca_59Chr08	26960000	27040000
Capsicum_boundary_1628	Capsicum_Ca_59Chr08	28680000	28760000
Capsicum_boundary_1629	Capsicum_Ca_59Chr08	29880000	29960000
Capsicum_boundary_1630	Capsicum_Ca_59Chr08	31160000	31240000
Capsicum_boundary_1631	Capsicum_Ca_59Chr08	32640000	32720000
Capsicum_boundary_1632	Capsicum_Ca_59Chr08	37960000	38040000
Capsicum_boundary_1633	Capsicum_Ca_59Chr08	39480000	39560000
Capsicum_boundary_1634	Capsicum_Ca_59Chr08	40320000	40400000
Capsicum_boundary_1635	Capsicum_Ca_59Chr08	41240000	41320000
Capsicum_boundary_1636	Capsicum_Ca_59Chr08	43480000	43560000
Capsicum_boundary_1637	Capsicum_Ca_59Chr08	45200000	45280000
Capsicum_boundary_1638	Capsicum_Ca_59Chr08	45840000	45920000
Capsicum_boundary_1639	Capsicum_Ca_59Chr08	46120000	46200000
Capsicum_boundary_1640	Capsicum_Ca_59Chr08	46560000	46640000
Capsicum_boundary_1641	Capsicum_Ca_59Chr08	47400000	47480000
Capsicum_boundary_1642	Capsicum_Ca_59Chr08	48160000	48240000
Capsicum_boundary_1643	Capsicum_Ca_59Chr08	49240000	49320000
Capsicum_boundary_1644	Capsicum_Ca_59Chr08	50240000	50320000
Capsicum_boundary_1645	Capsicum_Ca_59Chr08	51240000	51320000
Capsicum_boundary_1646	Capsicum_Ca_59Chr08	53240000	53320000
Capsicum_boundary_1647	Capsicum_Ca_59Chr08	54040000	54120000
Capsicum_boundary_1648	Capsicum_Ca_59Chr08	56040000	56120000
Capsicum_boundary_1649	Capsicum_Ca_59Chr08	57680000	57760000
Capsicum_boundary_1650	Capsicum_Ca_59Chr08	58760000	58840000
Capsicum_boundary_1651	Capsicum_Ca_59Chr08	61120000	61200000
Capsicum_boundary_1652	Capsicum_Ca_59Chr08	61600000	61680000
Capsicum_boundary_1653	Capsicum_Ca_59Chr08	63520000	63600000
Capsicum_boundary_1654	Capsicum_Ca_59Chr08	64080000	64160000
Capsicum_boundary_1655	Capsicum_Ca_59Chr08	64960000	65040000
Capsicum_boundary_1656	Capsicum_Ca_59Chr08	66800000	66880000
Capsicum_boundary_1657	Capsicum_Ca_59Chr08	67680000	67760000
Capsicum_boundary_1658	Capsicum_Ca_59Chr08	68640000	68720000
Capsicum_boundary_1659	Capsicum_Ca_59Chr08	70160000	70240000
Capsicum_boundary_1660	Capsicum_Ca_59Chr08	70640000	70720000
Capsicum_boundary_1661	Capsicum_Ca_59Chr08	71040000	71120000
Capsicum_boundary_1662	Capsicum_Ca_59Chr08	73000000	73080000
Capsicum_boundary_1663	Capsicum_Ca_59Chr08	75960000	76040000
Capsicum_boundary_1664	Capsicum_Ca_59Chr08	76760000	76840000
Capsicum_boundary_1665	Capsicum_Ca_59Chr08	77600000	77680000
Capsicum_boundary_1666	Capsicum_Ca_59Chr08	78640000	78720000
Capsicum_boundary_1667	Capsicum_Ca_59Chr08	80720000	80800000
Capsicum_boundary_1668	Capsicum_Ca_59Chr08	81280000	81360000
Capsicum_boundary_1669	Capsicum_Ca_59Chr08	82040000	82120000
Capsicum_boundary_1670	Capsicum_Ca_59Chr08	82480000	82560000
Capsicum_boundary_1671	Capsicum_Ca_59Chr08	83240000	83320000
Capsicum_boundary_1672	Capsicum_Ca_59Chr08	84160000	84240000
Capsicum_boundary_1673	Capsicum_Ca_59Chr08	85520000	85600000
Capsicum_boundary_1674	Capsicum_Ca_59Chr08	87280000	87360000
Capsicum_boundary_1675	Capsicum_Ca_59Chr08	89120000	89200000
Capsicum_boundary_1676	Capsicum_Ca_59Chr08	91240000	91320000
Capsicum_boundary_1677	Capsicum_Ca_59Chr08	92440000	92520000
Capsicum_boundary_1678	Capsicum_Ca_59Chr08	93440000	93520000
Capsicum_boundary_1679	Capsicum_Ca_59Chr08	94360000	94440000
Capsicum_boundary_1680	Capsicum_Ca_59Chr08	94680000	94760000
Capsicum_boundary_1681	Capsicum_Ca_59Chr08	95520000	95600000
Capsicum_boundary_1682	Capsicum_Ca_59Chr08	97640000	97720000
Capsicum_boundary_1683	Capsicum_Ca_59Chr08	98920000	99000000
Capsicum_boundary_1684	Capsicum_Ca_59Chr08	100480000	100560000
Capsicum_boundary_1685	Capsicum_Ca_59Chr08	102680000	102760000
Capsicum_boundary_1686	Capsicum_Ca_59Chr08	105400000	105480000
Capsicum_boundary_1687	Capsicum_Ca_59Chr08	106240000	106320000
Capsicum_boundary_1688	Capsicum_Ca_59Chr08	106800000	106880000
Capsicum_boundary_1689	Capsicum_Ca_59Chr08	107160000	107240000
Capsicum_boundary_1690	Capsicum_Ca_59Chr08	108160000	108240000
Capsicum_boundary_1691	Capsicum_Ca_59Chr08	108680000	108760000
Capsicum_boundary_1692	Capsicum_Ca_59Chr08	109120000	109200000
Capsicum_boundary_1693	Capsicum_Ca_59Chr08	109480000	109560000
Capsicum_boundary_1694	Capsicum_Ca_59Chr08	111840000	111920000
Capsicum_boundary_1695	Capsicum_Ca_59Chr08	112360000	112440000
Capsicum_boundary_1696	Capsicum_Ca_59Chr08	112840000	112920000
Capsicum_boundary_1697	Capsicum_Ca_59Chr08	113320000	113400000
Capsicum_boundary_1698	Capsicum_Ca_59Chr08	113960000	114040000
Capsicum_boundary_1699	Capsicum_Ca_59Chr08	114720000	114800000
Capsicum_boundary_1700	Capsicum_Ca_59Chr08	116520000	116600000
Capsicum_boundary_1701	Capsicum_Ca_59Chr08	117600000	117680000
Capsicum_boundary_1702	Capsicum_Ca_59Chr08	118200000	118280000
Capsicum_boundary_1703	Capsicum_Ca_59Chr08	118960000	119040000
Capsicum_boundary_1704	Capsicum_Ca_59Chr08	121800000	121880000
Capsicum_boundary_1705	Capsicum_Ca_59Chr08	122440000	122520000
Capsicum_boundary_1706	Capsicum_Ca_59Chr08	126640000	126720000
Capsicum_boundary_1707	Capsicum_Ca_59Chr08	127400000	127480000
Capsicum_boundary_1708	Capsicum_Ca_59Chr08	128160000	128240000
Capsicum_boundary_1709	Capsicum_Ca_59Chr08	128760000	128840000
Capsicum_boundary_1710	Capsicum_Ca_59Chr08	129200000	129280000
Capsicum_boundary_1711	Capsicum_Ca_59Chr08	132280000	132360000
Capsicum_boundary_1712	Capsicum_Ca_59Chr08	133200000	133280000
Capsicum_boundary_1713	Capsicum_Ca_59Chr08	133840000	133920000
Capsicum_boundary_1714	Capsicum_Ca_59Chr08	137640000	137720000
Capsicum_boundary_1715	Capsicum_Ca_59Chr08	138880000	138960000
Capsicum_boundary_1716	Capsicum_Ca_59Chr08	139320000	139400000
Capsicum_boundary_1717	Capsicum_Ca_59Chr08	141080000	141160000
Capsicum_boundary_1718	Capsicum_Ca_59Chr08	141600000	141680000
Capsicum_boundary_1719	Capsicum_Ca_59Chr08	141960000	142040000
Capsicum_boundary_1720	Capsicum_Ca_59Chr08	142840000	142920000
Capsicum_boundary_1721	Capsicum_Ca_59Chr08	143360000	143440000
Capsicum_boundary_1722	Capsicum_Ca_59Chr08	143880000	143960000
Capsicum_boundary_1723	Capsicum_Ca_59Chr08	144560000	144640000
Capsicum_boundary_1724	Capsicum_Ca_59Chr08	145280000	145360000
Capsicum_boundary_1725	Capsicum_Ca_59Chr08	145680000	145760000
Capsicum_boundary_1726	Capsicum_Ca_59Chr08	146480000	146560000
Capsicum_boundary_1727	Capsicum_Ca_59Chr08	147600000	147680000
Capsicum_boundary_1728	Capsicum_Ca_59Chr08	148800000	148880000
Capsicum_boundary_1729	Capsicum_Ca_59Chr08	149320000	149400000
Capsicum_boundary_1730	Capsicum_Ca_59Chr08	151880000	151960000
Capsicum_boundary_1731	Capsicum_Ca_59Chr08	152480000	152560000
Capsicum_boundary_1732	Capsicum_Ca_59Chr08	152880000	152960000
Capsicum_boundary_1733	Capsicum_Ca_59Chr08	153360000	153440000
Capsicum_boundary_1734	Capsicum_Ca_59Chr08	153800000	153880000
Capsicum_boundary_1735	Capsicum_Ca_59Chr08	154840000	154920000
Capsicum_boundary_1736	Capsicum_Ca_59Chr08	155440000	155520000
Capsicum_boundary_1737	Capsicum_Ca_59Chr08	156200000	156280000
Capsicum_boundary_1738	Capsicum_Ca_59Chr08	156760000	156840000
Capsicum_boundary_1739	Capsicum_Ca_59Chr08	157360000	157440000
Capsicum_boundary_1740	Capsicum_Ca_59Chr08	158240000	158320000
Capsicum_boundary_1741	Capsicum_Ca_59Chr08	158680000	158760000
Capsicum_boundary_1742	Capsicum_Ca_59Chr08	159360000	159440000
Capsicum_boundary_1743	Capsicum_Ca_59Chr08	160240000	160320000
Capsicum_boundary_1744	Capsicum_Ca_59Chr08	160760000	160840000
Capsicum_boundary_1745	Capsicum_Ca_59Chr08	163560000	163640000
Capsicum_boundary_1746	Capsicum_Ca_59Chr08	164040000	164120000
Capsicum_boundary_1747	Capsicum_Ca_59Chr08	164360000	164440000
Capsicum_boundary_1748	Capsicum_Ca_59Chr08	164920000	165000000
Capsicum_boundary_1749	Capsicum_Ca_59Chr08	165600000	165680000
Capsicum_boundary_1750	Capsicum_Ca_59Chr08	166280000	166360000
Capsicum_boundary_1751	Capsicum_Ca_59Chr08	166760000	166840000
Capsicum_boundary_1752	Capsicum_Ca_59Chr08	167440000	167520000
Capsicum_boundary_1753	Capsicum_Ca_59Chr08	167920000	168000000
Capsicum_boundary_1754	Capsicum_Ca_59Chr08	170080000	170160000
Capsicum_boundary_1755	Capsicum_Ca_59Chr08	170480000	170560000
Capsicum_boundary_1756	Capsicum_Ca_59Chr08	170960000	171040000
Capsicum_boundary_1757	Capsicum_Ca_59Chr08	171840000	171920000
Capsicum_boundary_1758	Capsicum_Ca_59Chr08	172680000	172760000
Capsicum_boundary_1759	Capsicum_Ca_59Chr08	174000000	174080000
Capsicum_boundary_1760	Capsicum_Ca_59Chr09	0	40000
Capsicum_boundary_1761	Capsicum_Ca_59Chr09	1720000	1800000
Capsicum_boundary_1762	Capsicum_Ca_59Chr09	2600000	2680000
Capsicum_boundary_1763	Capsicum_Ca_59Chr09	7200000	7280000
Capsicum_boundary_1764	Capsicum_Ca_59Chr09	7880000	7960000
Capsicum_boundary_1765	Capsicum_Ca_59Chr09	8480000	8560000
Capsicum_boundary_1766	Capsicum_Ca_59Chr09	9920000	10000000
Capsicum_boundary_1767	Capsicum_Ca_59Chr09	10240000	10320000
Capsicum_boundary_1768	Capsicum_Ca_59Chr09	11240000	11320000
Capsicum_boundary_1769	Capsicum_Ca_59Chr09	11840000	11920000
Capsicum_boundary_1770	Capsicum_Ca_59Chr09	12920000	13000000
Capsicum_boundary_1771	Capsicum_Ca_59Chr09	13440000	13520000
Capsicum_boundary_1772	Capsicum_Ca_59Chr09	14400000	14480000
Capsicum_boundary_1773	Capsicum_Ca_59Chr09	15680000	15760000
Capsicum_boundary_1774	Capsicum_Ca_59Chr09	16240000	16320000
Capsicum_boundary_1775	Capsicum_Ca_59Chr09	17080000	17160000
Capsicum_boundary_1776	Capsicum_Ca_59Chr09	19000000	19080000
Capsicum_boundary_1777	Capsicum_Ca_59Chr09	20120000	20200000
Capsicum_boundary_1778	Capsicum_Ca_59Chr09	21080000	21160000
Capsicum_boundary_1779	Capsicum_Ca_59Chr09	21800000	21880000
Capsicum_boundary_1780	Capsicum_Ca_59Chr09	22320000	22400000
Capsicum_boundary_1781	Capsicum_Ca_59Chr09	22920000	23000000
Capsicum_boundary_1782	Capsicum_Ca_59Chr09	23800000	23880000
Capsicum_boundary_1783	Capsicum_Ca_59Chr09	25280000	25360000
Capsicum_boundary_1784	Capsicum_Ca_59Chr09	25960000	26040000
Capsicum_boundary_1785	Capsicum_Ca_59Chr09	26720000	26800000
Capsicum_boundary_1786	Capsicum_Ca_59Chr09	27520000	27600000
Capsicum_boundary_1787	Capsicum_Ca_59Chr09	28120000	28200000
Capsicum_boundary_1788	Capsicum_Ca_59Chr09	28760000	28840000
Capsicum_boundary_1789	Capsicum_Ca_59Chr09	29360000	29440000
Capsicum_boundary_1790	Capsicum_Ca_59Chr09	31640000	31720000
Capsicum_boundary_1791	Capsicum_Ca_59Chr09	32880000	32960000
Capsicum_boundary_1792	Capsicum_Ca_59Chr09	33360000	33440000
Capsicum_boundary_1793	Capsicum_Ca_59Chr09	34280000	34360000
Capsicum_boundary_1794	Capsicum_Ca_59Chr09	35440000	35520000
Capsicum_boundary_1795	Capsicum_Ca_59Chr09	37320000	37400000
Capsicum_boundary_1796	Capsicum_Ca_59Chr09	38880000	38960000
Capsicum_boundary_1797	Capsicum_Ca_59Chr09	39280000	39360000
Capsicum_boundary_1798	Capsicum_Ca_59Chr09	39960000	40040000
Capsicum_boundary_1799	Capsicum_Ca_59Chr09	41240000	41320000
Capsicum_boundary_1800	Capsicum_Ca_59Chr09	41920000	42000000
Capsicum_boundary_1801	Capsicum_Ca_59Chr09	42240000	42320000
Capsicum_boundary_1802	Capsicum_Ca_59Chr09	42880000	42960000
Capsicum_boundary_1803	Capsicum_Ca_59Chr09	43600000	43680000
Capsicum_boundary_1804	Capsicum_Ca_59Chr09	44560000	44640000
Capsicum_boundary_1805	Capsicum_Ca_59Chr09	46440000	46520000
Capsicum_boundary_1806	Capsicum_Ca_59Chr09	47680000	47760000
Capsicum_boundary_1807	Capsicum_Ca_59Chr09	48600000	48680000
Capsicum_boundary_1808	Capsicum_Ca_59Chr09	49480000	49560000
Capsicum_boundary_1809	Capsicum_Ca_59Chr09	51120000	51200000
Capsicum_boundary_1810	Capsicum_Ca_59Chr09	51640000	51720000
Capsicum_boundary_1811	Capsicum_Ca_59Chr09	53520000	53600000
Capsicum_boundary_1812	Capsicum_Ca_59Chr09	54240000	54320000
Capsicum_boundary_1813	Capsicum_Ca_59Chr09	54720000	54800000
Capsicum_boundary_1814	Capsicum_Ca_59Chr09	55360000	55440000
Capsicum_boundary_1815	Capsicum_Ca_59Chr09	56920000	57000000
Capsicum_boundary_1816	Capsicum_Ca_59Chr09	57600000	57680000
Capsicum_boundary_1817	Capsicum_Ca_59Chr09	59280000	59360000
Capsicum_boundary_1818	Capsicum_Ca_59Chr09	59680000	59760000
Capsicum_boundary_1819	Capsicum_Ca_59Chr09	60680000	60760000
Capsicum_boundary_1820	Capsicum_Ca_59Chr09	61800000	61880000
Capsicum_boundary_1821	Capsicum_Ca_59Chr09	62320000	62400000
Capsicum_boundary_1822	Capsicum_Ca_59Chr09	64160000	64240000
Capsicum_boundary_1823	Capsicum_Ca_59Chr09	65200000	65280000
Capsicum_boundary_1824	Capsicum_Ca_59Chr09	65960000	66040000
Capsicum_boundary_1825	Capsicum_Ca_59Chr09	67000000	67080000
Capsicum_boundary_1826	Capsicum_Ca_59Chr09	67600000	67680000
Capsicum_boundary_1827	Capsicum_Ca_59Chr09	68040000	68120000
Capsicum_boundary_1828	Capsicum_Ca_59Chr09	68560000	68640000
Capsicum_boundary_1829	Capsicum_Ca_59Chr09	69200000	69280000
Capsicum_boundary_1830	Capsicum_Ca_59Chr09	70360000	70440000
Capsicum_boundary_1831	Capsicum_Ca_59Chr09	70880000	70960000
Capsicum_boundary_1832	Capsicum_Ca_59Chr09	73600000	73680000
Capsicum_boundary_1833	Capsicum_Ca_59Chr09	74560000	74640000
Capsicum_boundary_1834	Capsicum_Ca_59Chr09	77000000	77080000
Capsicum_boundary_1835	Capsicum_Ca_59Chr09	78200000	78280000
Capsicum_boundary_1836	Capsicum_Ca_59Chr09	81840000	81920000
Capsicum_boundary_1837	Capsicum_Ca_59Chr09	82440000	82520000
Capsicum_boundary_1838	Capsicum_Ca_59Chr09	84040000	84120000
Capsicum_boundary_1839	Capsicum_Ca_59Chr09	84800000	84880000
Capsicum_boundary_1840	Capsicum_Ca_59Chr09	85240000	85320000
Capsicum_boundary_1841	Capsicum_Ca_59Chr09	87280000	87360000
Capsicum_boundary_1842	Capsicum_Ca_59Chr09	88000000	88080000
Capsicum_boundary_1843	Capsicum_Ca_59Chr09	88720000	88800000
Capsicum_boundary_1844	Capsicum_Ca_59Chr09	92320000	92400000
Capsicum_boundary_1845	Capsicum_Ca_59Chr09	93920000	94000000
Capsicum_boundary_1846	Capsicum_Ca_59Chr09	94720000	94800000
Capsicum_boundary_1847	Capsicum_Ca_59Chr09	96480000	96560000
Capsicum_boundary_1848	Capsicum_Ca_59Chr09	96960000	97040000
Capsicum_boundary_1849	Capsicum_Ca_59Chr09	98960000	99040000
Capsicum_boundary_1850	Capsicum_Ca_59Chr09	99880000	99960000
Capsicum_boundary_1851	Capsicum_Ca_59Chr09	103320000	103400000
Capsicum_boundary_1852	Capsicum_Ca_59Chr09	103840000	103920000
Capsicum_boundary_1853	Capsicum_Ca_59Chr09	104600000	104680000
Capsicum_boundary_1854	Capsicum_Ca_59Chr09	105560000	105640000
Capsicum_boundary_1855	Capsicum_Ca_59Chr09	107960000	108040000
Capsicum_boundary_1856	Capsicum_Ca_59Chr09	108720000	108800000
Capsicum_boundary_1857	Capsicum_Ca_59Chr09	110040000	110120000
Capsicum_boundary_1858	Capsicum_Ca_59Chr09	110640000	110720000
Capsicum_boundary_1859	Capsicum_Ca_59Chr09	111320000	111400000
Capsicum_boundary_1860	Capsicum_Ca_59Chr09	111800000	111880000
Capsicum_boundary_1861	Capsicum_Ca_59Chr09	112320000	112400000
Capsicum_boundary_1862	Capsicum_Ca_59Chr09	112840000	112920000
Capsicum_boundary_1863	Capsicum_Ca_59Chr09	113280000	113360000
Capsicum_boundary_1864	Capsicum_Ca_59Chr09	113840000	113920000
Capsicum_boundary_1865	Capsicum_Ca_59Chr09	115240000	115320000
Capsicum_boundary_1866	Capsicum_Ca_59Chr09	115640000	115720000
Capsicum_boundary_1867	Capsicum_Ca_59Chr09	117840000	117920000
Capsicum_boundary_1868	Capsicum_Ca_59Chr09	118400000	118480000
Capsicum_boundary_1869	Capsicum_Ca_59Chr09	119120000	119200000
Capsicum_boundary_1870	Capsicum_Ca_59Chr09	120840000	120920000
Capsicum_boundary_1871	Capsicum_Ca_59Chr09	121800000	121880000
Capsicum_boundary_1872	Capsicum_Ca_59Chr09	124160000	124240000
Capsicum_boundary_1873	Capsicum_Ca_59Chr09	124840000	124920000
Capsicum_boundary_1874	Capsicum_Ca_59Chr09	128720000	128800000
Capsicum_boundary_1875	Capsicum_Ca_59Chr09	129600000	129680000
Capsicum_boundary_1876	Capsicum_Ca_59Chr09	130440000	130520000
Capsicum_boundary_1877	Capsicum_Ca_59Chr09	132400000	132480000
Capsicum_boundary_1878	Capsicum_Ca_59Chr09	133040000	133120000
Capsicum_boundary_1879	Capsicum_Ca_59Chr09	133960000	134040000
Capsicum_boundary_1880	Capsicum_Ca_59Chr09	134920000	135000000
Capsicum_boundary_1881	Capsicum_Ca_59Chr09	136520000	136600000
Capsicum_boundary_1882	Capsicum_Ca_59Chr09	137920000	138000000
Capsicum_boundary_1883	Capsicum_Ca_59Chr09	138800000	138880000
Capsicum_boundary_1884	Capsicum_Ca_59Chr09	139760000	139840000
Capsicum_boundary_1885	Capsicum_Ca_59Chr09	141240000	141320000
Capsicum_boundary_1886	Capsicum_Ca_59Chr09	142920000	143000000
Capsicum_boundary_1887	Capsicum_Ca_59Chr09	144160000	144240000
Capsicum_boundary_1888	Capsicum_Ca_59Chr09	144560000	144640000
Capsicum_boundary_1889	Capsicum_Ca_59Chr09	144920000	145000000
Capsicum_boundary_1890	Capsicum_Ca_59Chr09	145400000	145480000
Capsicum_boundary_1891	Capsicum_Ca_59Chr09	146120000	146200000
Capsicum_boundary_1892	Capsicum_Ca_59Chr09	148720000	148800000
Capsicum_boundary_1893	Capsicum_Ca_59Chr09	149760000	149840000
Capsicum_boundary_1894	Capsicum_Ca_59Chr09	155440000	155520000
Capsicum_boundary_1895	Capsicum_Ca_59Chr09	155880000	155960000
Capsicum_boundary_1896	Capsicum_Ca_59Chr09	156600000	156680000
Capsicum_boundary_1897	Capsicum_Ca_59Chr09	159320000	159400000
Capsicum_boundary_1898	Capsicum_Ca_59Chr09	161040000	161120000
Capsicum_boundary_1899	Capsicum_Ca_59Chr09	161600000	161680000
Capsicum_boundary_1900	Capsicum_Ca_59Chr09	163080000	163160000
Capsicum_boundary_1901	Capsicum_Ca_59Chr09	165000000	165080000
Capsicum_boundary_1902	Capsicum_Ca_59Chr09	167120000	167200000
Capsicum_boundary_1903	Capsicum_Ca_59Chr09	168360000	168440000
Capsicum_boundary_1904	Capsicum_Ca_59Chr09	169440000	169520000
Capsicum_boundary_1905	Capsicum_Ca_59Chr09	170640000	170720000
Capsicum_boundary_1906	Capsicum_Ca_59Chr09	171320000	171400000
Capsicum_boundary_1907	Capsicum_Ca_59Chr09	172240000	172320000
Capsicum_boundary_1908	Capsicum_Ca_59Chr09	172960000	173040000
Capsicum_boundary_1909	Capsicum_Ca_59Chr09	173360000	173440000
Capsicum_boundary_1910	Capsicum_Ca_59Chr09	173800000	173880000
Capsicum_boundary_1911	Capsicum_Ca_59Chr09	174600000	174680000
Capsicum_boundary_1912	Capsicum_Ca_59Chr09	175200000	175280000
Capsicum_boundary_1913	Capsicum_Ca_59Chr09	176000000	176080000
Capsicum_boundary_1914	Capsicum_Ca_59Chr09	176800000	176880000
Capsicum_boundary_1915	Capsicum_Ca_59Chr09	177840000	177920000
Capsicum_boundary_1916	Capsicum_Ca_59Chr09	180600000	180680000
Capsicum_boundary_1917	Capsicum_Ca_59Chr09	184560000	184640000
Capsicum_boundary_1918	Capsicum_Ca_59Chr09	184880000	184960000
Capsicum_boundary_1919	Capsicum_Ca_59Chr09	185440000	185520000
Capsicum_boundary_1920	Capsicum_Ca_59Chr09	189600000	189680000
Capsicum_boundary_1921	Capsicum_Ca_59Chr09	190160000	190240000
Capsicum_boundary_1922	Capsicum_Ca_59Chr09	191880000	191960000
Capsicum_boundary_1923	Capsicum_Ca_59Chr09	192600000	192680000
Capsicum_boundary_1924	Capsicum_Ca_59Chr09	193120000	193200000
Capsicum_boundary_1925	Capsicum_Ca_59Chr09	195600000	195680000
Capsicum_boundary_1926	Capsicum_Ca_59Chr09	198560000	198640000
Capsicum_boundary_1927	Capsicum_Ca_59Chr09	199840000	199920000
Capsicum_boundary_1928	Capsicum_Ca_59Chr09	200960000	201040000
Capsicum_boundary_1929	Capsicum_Ca_59Chr09	201520000	201600000
Capsicum_boundary_1930	Capsicum_Ca_59Chr09	202680000	202760000
Capsicum_boundary_1931	Capsicum_Ca_59Chr09	204840000	204920000
Capsicum_boundary_1932	Capsicum_Ca_59Chr09	205400000	205480000
Capsicum_boundary_1933	Capsicum_Ca_59Chr09	205880000	205960000
Capsicum_boundary_1934	Capsicum_Ca_59Chr09	206320000	206400000
Capsicum_boundary_1935	Capsicum_Ca_59Chr09	207480000	207560000
Capsicum_boundary_1936	Capsicum_Ca_59Chr09	208200000	208280000
Capsicum_boundary_1937	Capsicum_Ca_59Chr09	209760000	209840000
Capsicum_boundary_1938	Capsicum_Ca_59Chr09	210440000	210520000
Capsicum_boundary_1939	Capsicum_Ca_59Chr09	210880000	210960000
Capsicum_boundary_1940	Capsicum_Ca_59Chr09	211520000	211600000
Capsicum_boundary_1941	Capsicum_Ca_59Chr09	211880000	211960000
Capsicum_boundary_1942	Capsicum_Ca_59Chr09	212400000	212480000
Capsicum_boundary_1943	Capsicum_Ca_59Chr09	213840000	213920000
Capsicum_boundary_1944	Capsicum_Ca_59Chr09	214560000	214640000
Capsicum_boundary_1945	Capsicum_Ca_59Chr09	215120000	215200000
Capsicum_boundary_1946	Capsicum_Ca_59Chr09	216040000	216120000
Capsicum_boundary_1947	Capsicum_Ca_59Chr09	216560000	216640000
Capsicum_boundary_1948	Capsicum_Ca_59Chr09	218280000	218360000
Capsicum_boundary_1949	Capsicum_Ca_59Chr09	218800000	218880000
Capsicum_boundary_1950	Capsicum_Ca_59Chr09	219400000	219480000
Capsicum_boundary_1951	Capsicum_Ca_59Chr09	221480000	221560000
Capsicum_boundary_1952	Capsicum_Ca_59Chr09	223520000	223600000
Capsicum_boundary_1953	Capsicum_Ca_59Chr09	224800000	224880000
Capsicum_boundary_1954	Capsicum_Ca_59Chr09	225520000	225600000
Capsicum_boundary_1955	Capsicum_Ca_59Chr09	226320000	226400000
Capsicum_boundary_1956	Capsicum_Ca_59Chr09	227160000	227240000
Capsicum_boundary_1957	Capsicum_Ca_59Chr09	228400000	228480000
Capsicum_boundary_1958	Capsicum_Ca_59Chr09	229760000	229840000
Capsicum_boundary_1959	Capsicum_Ca_59Chr09	230880000	230960000
Capsicum_boundary_1960	Capsicum_Ca_59Chr09	231440000	231520000
Capsicum_boundary_1961	Capsicum_Ca_59Chr09	232080000	232160000
Capsicum_boundary_1962	Capsicum_Ca_59Chr09	232680000	232760000
Capsicum_boundary_1963	Capsicum_Ca_59Chr09	234480000	234560000
Capsicum_boundary_1964	Capsicum_Ca_59Chr09	235200000	235280000
Capsicum_boundary_1965	Capsicum_Ca_59Chr09	235880000	235960000
Capsicum_boundary_1966	Capsicum_Ca_59Chr09	237840000	237920000
Capsicum_boundary_1967	Capsicum_Ca_59Chr09	238400000	238480000
Capsicum_boundary_1968	Capsicum_Ca_59Chr09	239320000	239400000
Capsicum_boundary_1969	Capsicum_Ca_59Chr09	239640000	239720000
Capsicum_boundary_1970	Capsicum_Ca_59Chr09	240240000	240320000
Capsicum_boundary_1971	Capsicum_Ca_59Chr09	240760000	240840000
Capsicum_boundary_1972	Capsicum_Ca_59Chr09	244280000	244360000
Capsicum_boundary_1973	Capsicum_Ca_59Chr09	244960000	245040000
Capsicum_boundary_1974	Capsicum_Ca_59Chr09	245520000	245600000
Capsicum_boundary_1975	Capsicum_Ca_59Chr09	246080000	246160000
Capsicum_boundary_1976	Capsicum_Ca_59Chr09	246640000	246720000
Capsicum_boundary_1977	Capsicum_Ca_59Chr09	247120000	247200000
Capsicum_boundary_1978	Capsicum_Ca_59Chr09	247560000	247640000
Capsicum_boundary_1979	Capsicum_Ca_59Chr09	249080000	249160000
Capsicum_boundary_1980	Capsicum_Ca_59Chr09	249880000	249960000
Capsicum_boundary_1981	Capsicum_Ca_59Chr09	250760000	250840000
Capsicum_boundary_1982	Capsicum_Ca_59Chr09	251360000	251440000
Capsicum_boundary_1983	Capsicum_Ca_59Chr09	253200000	253280000
Capsicum_boundary_1984	Capsicum_Ca_59Chr09	254560000	254640000
Capsicum_boundary_1985	Capsicum_Ca_59Chr09	255160000	255240000
Capsicum_boundary_1986	Capsicum_Ca_59Chr09	256280000	256360000
Capsicum_boundary_1987	Capsicum_Ca_59Chr09	257240000	257320000
Capsicum_boundary_1988	Capsicum_Ca_59Chr09	257880000	257960000
Capsicum_boundary_1989	Capsicum_Ca_59Chr09	258760000	258840000
Capsicum_boundary_1990	Capsicum_Ca_59Chr09	259200000	259280000
Capsicum_boundary_1991	Capsicum_Ca_59Chr09	260720000	260800000
Capsicum_boundary_1992	Capsicum_Ca_59Chr09	261840000	261920000
Capsicum_boundary_1993	Capsicum_Ca_59Chr09	262320000	262400000
Capsicum_boundary_1994	Capsicum_Ca_59Chr09	263320000	263400000
Capsicum_boundary_1995	Capsicum_Ca_59Chr09	264480000	264560000
Capsicum_boundary_1996	Capsicum_Ca_59Chr09	268840000	268920000
Capsicum_boundary_1997	Capsicum_Ca_59Chr09	269240000	269320000
[truncated: 704 more rows]

## Sheet: Garboreum_TAD_boundaries
Supplementary Table 5. TAD boundaries position and conserved boundaries in 14 viridiplantae
Boundary name	chromosome	start	end
Garboreumboreum _boundary_0	Garboreumboreum _Chr01	0	40000
Garboreumboreum _boundary_1	Garboreumboreum _Chr01	840000	920000
Garboreumboreum _boundary_2	Garboreumboreum _Chr01	1240000	1320000
Garboreumboreum _boundary_3	Garboreumboreum _Chr01	1680000	1760000
Garboreumboreum _boundary_4	Garboreumboreum _Chr01	2000000	2080000
Garboreumboreum _boundary_5	Garboreumboreum _Chr01	3120000	3200000
Garboreumboreum _boundary_6	Garboreumboreum _Chr01	3920000	4000000
Garboreumboreum _boundary_7	Garboreumboreum _Chr01	5880000	5960000
Garboreumboreum _boundary_8	Garboreumboreum _Chr01	6240000	6320000
Garboreumboreum _boundary_9	Garboreumboreum _Chr01	6560000	6640000
Garboreumboreum _boundary_10	Garboreumboreum _Chr01	6760000	6840000
Garboreumboreum _boundary_11	Garboreumboreum _Chr01	7160000	7240000
Garboreumboreum _boundary_12	Garboreumboreum _Chr01	7560000	7640000
Garboreumboreum _boundary_13	Garboreumboreum _Chr01	8360000	8440000
Garboreumboreum _boundary_14	Garboreumboreum _Chr01	8680000	8760000
Garboreumboreum _boundary_15	Garboreumboreum _Chr01	9440000	9520000
Garboreumboreum _boundary_16	Garboreumboreum _Chr01	10000000	10080000
Garboreumboreum _boundary_17	Garboreumboreum _Chr01	10680000	10760000
Garboreumboreum _boundary_18	Garboreumboreum _Chr01	11000000	11080000
Garboreumboreum _boundary_19	Garboreumboreum _Chr01	11520000	11600000
Garboreumboreum _boundary_20	Garboreumboreum _Chr01	12040000	12120000
Garboreumboreum _boundary_21	Garboreumboreum _Chr01	12400000	12480000
Garboreumboreum _boundary_22	Garboreumboreum _Chr01	13120000	13200000
Garboreumboreum _boundary_23	Garboreumboreum _Chr01	13600000	13680000
Garboreumboreum _boundary_24	Garboreumboreum _Chr01	14080000	14160000
Garboreumboreum _boundary_25	Garboreumboreum _Chr01	14480000	14560000
Garboreumboreum _boundary_26	Garboreumboreum _Chr01	14840000	14920000
Garboreumboreum _boundary_27	Garboreumboreum _Chr01	15200000	15280000
Garboreumboreum _boundary_28	Garboreumboreum _Chr01	15680000	15760000
Garboreumboreum _boundary_29	Garboreumboreum _Chr01	16240000	16320000
Garboreumboreum _boundary_30	Garboreumboreum _Chr01	16480000	16560000
Garboreumboreum _boundary_31	Garboreumboreum _Chr01	16840000	16920000
Garboreumboreum _boundary_32	Garboreumboreum _Chr01	17320000	17400000
Garboreumboreum _boundary_33	Garboreumboreum _Chr01	17800000	17880000
Garboreumboreum _boundary_34	Garboreumboreum _Chr01	18560000	18640000
Garboreumboreum _boundary_35	Garboreumboreum _Chr01	18760000	18840000
Garboreumboreum _boundary_36	Garboreumboreum _Chr01	19160000	19240000
Garboreumboreum _boundary_37	Garboreumboreum _Chr01	19840000	19920000
Garboreumboreum _boundary_38	Garboreumboreum _Chr01	20600000	20680000
Garboreumboreum _boundary_39	Garboreumboreum _Chr01	21120000	21200000
Garboreumboreum _boundary_40	Garboreumboreum _Chr01	21440000	21520000
Garboreumboreum _boundary_41	Garboreumboreum _Chr01	22080000	22160000
Garboreumboreum _boundary_42	Garboreumboreum _Chr01	23200000	23280000
Garboreumboreum _boundary_43	Garboreumboreum _Chr01	23640000	23720000
Garboreumboreum _boundary_44	Garboreumboreum _Chr01	24160000	24240000
Garboreumboreum _boundary_45	Garboreumboreum _Chr01	27440000	27520000
Garboreumboreum _boundary_46	Garboreumboreum _Chr01	27840000	27920000
Garboreumboreum _boundary_47	Garboreumboreum _Chr01	28520000	28600000
Garboreumboreum _boundary_48	Garboreumboreum _Chr01	28960000	29040000
Garboreumboreum _boundary_49	Garboreumboreum _Chr01	29360000	29440000
Garboreumboreum _boundary_50	Garboreumboreum _Chr01	29600000	29680000
Garboreumboreum _boundary_51	Garboreumboreum _Chr01	30440000	30520000
Garboreumboreum _boundary_52	Garboreumboreum _Chr01	31000000	31080000
Garboreumboreum _boundary_53	Garboreumboreum _Chr01	32520000	32600000
Garboreumboreum _boundary_54	Garboreumboreum _Chr01	32920000	33000000
Garboreumboreum _boundary_55	Garboreumboreum _Chr01	33400000	33480000
Garboreumboreum _boundary_56	Garboreumboreum _Chr01	34160000	34240000
Garboreumboreum _boundary_57	Garboreumboreum _Chr01	34560000	34640000
Garboreumboreum _boundary_58	Garboreumboreum _Chr01	34960000	35040000
Garboreumboreum _boundary_59	Garboreumboreum _Chr01	35480000	35560000
Garboreumboreum _boundary_60	Garboreumboreum _Chr01	35920000	36000000
Garboreumboreum _boundary_61	Garboreumboreum _Chr01	36800000	36880000
Garboreumboreum _boundary_62	Garboreumboreum _Chr01	40000000	40080000
Garboreumboreum _boundary_63	Garboreumboreum _Chr01	40840000	40920000
Garboreumboreum _boundary_64	Garboreumboreum _Chr01	41360000	41440000
Garboreumboreum _boundary_65	Garboreumboreum _Chr01	42000000	42080000
Garboreumboreum _boundary_66	Garboreumboreum _Chr01	42560000	42640000
Garboreumboreum _boundary_67	Garboreumboreum _Chr01	42840000	42920000
Garboreumboreum _boundary_68	Garboreumboreum _Chr01	43440000	43520000
Garboreumboreum _boundary_69	Garboreumboreum _Chr01	43960000	44040000
Garboreumboreum _boundary_70	Garboreumboreum _Chr01	44520000	44600000
Garboreumboreum _boundary_71	Garboreumboreum _Chr01	45320000	45400000
Garboreumboreum _boundary_72	Garboreumboreum _Chr01	46160000	46240000
Garboreumboreum _boundary_73	Garboreumboreum _Chr01	48280000	48360000
Garboreumboreum _boundary_74	Garboreumboreum _Chr01	48600000	48680000
Garboreumboreum _boundary_75	Garboreumboreum _Chr01	49120000	49200000
Garboreumboreum _boundary_76	Garboreumboreum _Chr01	50040000	50120000
Garboreumboreum _boundary_77	Garboreumboreum _Chr01	52040000	52120000
Garboreumboreum _boundary_78	Garboreumboreum _Chr01	52320000	52400000
Garboreumboreum _boundary_79	Garboreumboreum _Chr01	52720000	52800000
Garboreumboreum _boundary_80	Garboreumboreum _Chr01	53160000	53240000
Garboreumboreum _boundary_81	Garboreumboreum _Chr01	53800000	53880000
Garboreumboreum _boundary_82	Garboreumboreum _Chr01	55520000	55600000
Garboreumboreum _boundary_83	Garboreumboreum _Chr01	55760000	55840000
Garboreumboreum _boundary_84	Garboreumboreum _Chr01	56440000	56520000
Garboreumboreum _boundary_85	Garboreumboreum _Chr01	56880000	56960000
Garboreumboreum _boundary_86	Garboreumboreum _Chr01	59000000	59080000
Garboreumboreum _boundary_87	Garboreumboreum _Chr01	59880000	59960000
Garboreumboreum _boundary_88	Garboreumboreum _Chr01	61200000	61280000
Garboreumboreum _boundary_89	Garboreumboreum _Chr01	61840000	61920000
Garboreumboreum _boundary_90	Garboreumboreum _Chr01	63280000	63360000
Garboreumboreum _boundary_91	Garboreumboreum _Chr01	64000000	64080000
Garboreumboreum _boundary_92	Garboreumboreum _Chr01	64320000	64400000
Garboreumboreum _boundary_93	Garboreumboreum _Chr01	64640000	64720000
Garboreumboreum _boundary_94	Garboreumboreum _Chr01	65040000	65120000
Garboreumboreum _boundary_95	Garboreumboreum _Chr01	66160000	66240000
Garboreumboreum _boundary_96	Garboreumboreum _Chr01	66720000	66800000
Garboreumboreum _boundary_97	Garboreumboreum _Chr01	68120000	68200000
Garboreumboreum _boundary_98	Garboreumboreum _Chr01	70280000	70360000
Garboreumboreum _boundary_99	Garboreumboreum _Chr01	70720000	70800000
Garboreumboreum _boundary_100	Garboreumboreum _Chr01	72120000	72200000
Garboreumboreum _boundary_101	Garboreumboreum _Chr01	72680000	72760000
Garboreumboreum _boundary_102	Garboreumboreum _Chr01	74560000	74640000
Garboreumboreum _boundary_103	Garboreumboreum _Chr01	75000000	75080000
Garboreumboreum _boundary_104	Garboreumboreum _Chr01	75480000	75560000
Garboreumboreum _boundary_105	Garboreumboreum _Chr01	75920000	76000000
Garboreumboreum _boundary_106	Garboreumboreum _Chr01	76320000	76400000
Garboreumboreum _boundary_107	Garboreumboreum _Chr01	76680000	76760000
Garboreumboreum _boundary_108	Garboreumboreum _Chr01	77080000	77160000
Garboreumboreum _boundary_109	Garboreumboreum _Chr01	77520000	77600000
Garboreumboreum _boundary_110	Garboreumboreum _Chr01	77880000	77960000
Garboreumboreum _boundary_111	Garboreumboreum _Chr01	78160000	78240000
Garboreumboreum _boundary_112	Garboreumboreum _Chr01	78480000	78560000
Garboreumboreum _boundary_113	Garboreumboreum _Chr01	79040000	79120000
Garboreumboreum _boundary_114	Garboreumboreum _Chr01	80040000	80120000
Garboreumboreum _boundary_115	Garboreumboreum _Chr01	81280000	81360000
Garboreumboreum _boundary_116	Garboreumboreum _Chr01	81920000	82000000
Garboreumboreum _boundary_117	Garboreumboreum _Chr01	82760000	82840000
Garboreumboreum _boundary_118	Garboreumboreum _Chr01	83040000	83120000
Garboreumboreum _boundary_119	Garboreumboreum _Chr01	83400000	83480000
Garboreumboreum _boundary_120	Garboreumboreum _Chr01	83880000	83960000
Garboreumboreum _boundary_121	Garboreumboreum _Chr01	84200000	84280000
Garboreumboreum _boundary_122	Garboreumboreum _Chr01	84440000	84520000
Garboreumboreum _boundary_123	Garboreumboreum _Chr01	84840000	84920000
Garboreumboreum _boundary_124	Garboreumboreum _Chr01	85400000	85480000
Garboreumboreum _boundary_125	Garboreumboreum _Chr01	85880000	85960000
Garboreumboreum _boundary_126	Garboreumboreum _Chr01	86200000	86280000
Garboreumboreum _boundary_127	Garboreumboreum _Chr01	87760000	87840000
Garboreumboreum _boundary_128	Garboreumboreum _Chr01	88240000	88320000
Garboreumboreum _boundary_129	Garboreumboreum _Chr01	88600000	88680000
Garboreumboreum _boundary_130	Garboreumboreum _Chr01	89280000	89360000
Garboreumboreum _boundary_131	Garboreumboreum _Chr01	90520000	90600000
Garboreumboreum _boundary_132	Garboreumboreum _Chr01	91440000	91520000
Garboreumboreum _boundary_133	Garboreumboreum _Chr01	92120000	92200000
Garboreumboreum _boundary_134	Garboreumboreum _Chr01	92920000	93000000
Garboreumboreum _boundary_135	Garboreumboreum _Chr01	93480000	93560000
Garboreumboreum _boundary_136	Garboreumboreum _Chr01	93760000	93840000
Garboreumboreum _boundary_137	Garboreumboreum _Chr01	94120000	94200000
Garboreumboreum _boundary_138	Garboreumboreum _Chr01	94440000	94520000
Garboreumboreum _boundary_139	Garboreumboreum _Chr01	94760000	94840000
Garboreumboreum _boundary_140	Garboreumboreum _Chr01	95080000	95160000
Garboreumboreum _boundary_141	Garboreumboreum _Chr01	95400000	95480000
Garboreumboreum _boundary_142	Garboreumboreum _Chr01	95840000	95920000
Garboreumboreum _boundary_143	Garboreumboreum _Chr01	98240000	98320000
Garboreumboreum _boundary_144	Garboreumboreum _Chr01	98680000	98760000
Garboreumboreum _boundary_145	Garboreumboreum _Chr01	99280000	99360000
Garboreumboreum _boundary_146	Garboreumboreum _Chr01	100040000	100120000
Garboreumboreum _boundary_147	Garboreumboreum _Chr01	100360000	100440000
Garboreumboreum _boundary_148	Garboreumboreum _Chr01	100640000	100720000
Garboreumboreum _boundary_149	Garboreumboreum _Chr01	101240000	101320000
Garboreumboreum _boundary_150	Garboreumboreum _Chr01	101960000	102040000
Garboreumboreum _boundary_151	Garboreumboreum _Chr01	102440000	102520000
Garboreumboreum _boundary_152	Garboreumboreum _Chr01	103720000	103800000
Garboreumboreum _boundary_153	Garboreumboreum _Chr01	104440000	104520000
Garboreumboreum _boundary_154	Garboreumboreum _Chr01	105160000	105240000
Garboreumboreum _boundary_155	Garboreumboreum _Chr01	106200000	106280000
Garboreumboreum _boundary_156	Garboreumboreum _Chr01	106640000	106720000
Garboreumboreum _boundary_157	Garboreumboreum _Chr01	107440000	107520000
Garboreumboreum _boundary_158	Garboreumboreum _Chr01	107760000	107840000
Garboreumboreum _boundary_159	Garboreumboreum _Chr01	108040000	108120000
Garboreumboreum _boundary_160	Garboreumboreum _Chr01	108480000	108560000
Garboreumboreum _boundary_161	Garboreumboreum _Chr01	108760000	108840000
Garboreumboreum _boundary_162	Garboreumboreum _Chr01	109320000	109400000
Garboreumboreum _boundary_163	Garboreumboreum _Chr01	109640000	109720000
Garboreumboreum _boundary_164	Garboreumboreum _Chr01	110640000	110720000
Garboreumboreum _boundary_165	Garboreumboreum _Chr01	111160000	111240000
Garboreumboreum _boundary_166	Garboreumboreum _Chr01	111640000	111720000
Garboreumboreum _boundary_167	Garboreumboreum _Chr01	112640000	112720000
Garboreumboreum _boundary_168	Garboreumboreum _Chr01	113080000	113160000
Garboreumboreum _boundary_169	Garboreumboreum _Chr01	113560000	113640000
Garboreumboreum _boundary_170	Garboreumboreum _Chr01	114400000	114480000
Garboreumboreum _boundary_171	Garboreumboreum _Chr01	114600000	114680000
Garboreumboreum _boundary_172	Garboreumboreum _Chr01	115520000	115680000
Garboreumboreum _boundary_173	Garboreumboreum _Chr01	115920000	116000000
Garboreumboreum _boundary_174	Garboreumboreum _Chr01	116760000	116840000
Garboreumboreum _boundary_175	Garboreumboreum _Chr01	117040000	117120000
Garboreumboreum _boundary_176	Garboreumboreum _Chr01	117560000	117640000
Garboreumboreum _boundary_177	Garboreumboreum _Chr01	118040000	118120000
Garboreumboreum _boundary_178	Garboreumboreum _Chr01	118600000	118680000
Garboreumboreum _boundary_179	Garboreumboreum _Chr01	119040000	119120000
Garboreumboreum _boundary_180	Garboreumboreum _Chr01	119680000	119760000
Garboreumboreum _boundary_181	Garboreumboreum _Chr01	120000000	120080000
Garboreumboreum _boundary_182	Garboreumboreum _Chr01	120720000	120800000
Garboreumboreum _boundary_183	Garboreumboreum _Chr01	121840000	121920000
Garboreumboreum _boundary_184	Garboreumboreum _Chr01	122320000	122400000
Garboreumboreum _boundary_185	Garboreumboreum _Chr01	122760000	122840000
Garboreumboreum _boundary_186	Garboreumboreum _Chr01	123320000	123400000
Garboreumboreum _boundary_187	Garboreumboreum _Chr02	0	40000
Garboreumboreum _boundary_188	Garboreumboreum _Chr02	760000	840000
Garboreumboreum _boundary_189	Garboreumboreum _Chr02	1840000	1920000
Garboreumboreum _boundary_190	Garboreumboreum _Chr02	2640000	2720000
Garboreumboreum _boundary_191	Garboreumboreum _Chr02	3400000	3480000
Garboreumboreum _boundary_192	Garboreumboreum _Chr02	3880000	3960000
Garboreumboreum _boundary_193	Garboreumboreum _Chr02	4400000	4480000
Garboreumboreum _boundary_194	Garboreumboreum _Chr02	4800000	4880000
Garboreumboreum _boundary_195	Garboreumboreum _Chr02	5200000	5280000
Garboreumboreum _boundary_196	Garboreumboreum _Chr02	5960000	6040000
Garboreumboreum _boundary_197	Garboreumboreum _Chr02	6160000	6240000
Garboreumboreum _boundary_198	Garboreumboreum _Chr02	6560000	6640000
Garboreumboreum _boundary_199	Garboreumboreum _Chr02	7000000	7080000
Garboreumboreum _boundary_200	Garboreumboreum _Chr02	7520000	7600000
Garboreumboreum _boundary_201	Garboreumboreum _Chr02	7760000	7840000
Garboreumboreum _boundary_202	Garboreumboreum _Chr02	8440000	8520000
Garboreumboreum _boundary_203	Garboreumboreum _Chr02	9080000	9160000
Garboreumboreum _boundary_204	Garboreumboreum _Chr02	9400000	9480000
Garboreumboreum _boundary_205	Garboreumboreum _Chr02	10280000	10360000
Garboreumboreum _boundary_206	Garboreumboreum _Chr02	10640000	10720000
Garboreumboreum _boundary_207	Garboreumboreum _Chr02	10960000	11040000
Garboreumboreum _boundary_208	Garboreumboreum _Chr02	12000000	12080000
Garboreumboreum _boundary_209	Garboreumboreum _Chr02	12720000	12800000
Garboreumboreum _boundary_210	Garboreumboreum _Chr02	13520000	13600000
Garboreumboreum _boundary_211	Garboreumboreum _Chr02	14040000	14120000
Garboreumboreum _boundary_212	Garboreumboreum _Chr02	14600000	14680000
Garboreumboreum _boundary_213	Garboreumboreum _Chr02	15360000	15440000
Garboreumboreum _boundary_214	Garboreumboreum _Chr02	15760000	15840000
Garboreumboreum _boundary_215	Garboreumboreum _Chr02	16360000	16440000
Garboreumboreum _boundary_216	Garboreumboreum _Chr02	18920000	19000000
Garboreumboreum _boundary_217	Garboreumboreum _Chr02	19640000	19720000
Garboreumboreum _boundary_218	Garboreumboreum _Chr02	23000000	23080000
Garboreumboreum _boundary_219	Garboreumboreum _Chr02	23640000	23720000
Garboreumboreum _boundary_220	Garboreumboreum _Chr02	24200000	24280000
Garboreumboreum _boundary_221	Garboreumboreum _Chr02	24800000	24880000
Garboreumboreum _boundary_222	Garboreumboreum _Chr02	25040000	25120000
Garboreumboreum _boundary_223	Garboreumboreum _Chr02	26200000	26280000
Garboreumboreum _boundary_224	Garboreumboreum _Chr02	26720000	26800000
Garboreumboreum _boundary_225	Garboreumboreum _Chr02	27240000	27320000
Garboreumboreum _boundary_226	Garboreumboreum _Chr02	27600000	27680000
Garboreumboreum _boundary_227	Garboreumboreum _Chr02	27960000	28040000
Garboreumboreum _boundary_228	Garboreumboreum _Chr02	28400000	28480000
Garboreumboreum _boundary_229	Garboreumboreum _Chr02	28920000	29000000
Garboreumboreum _boundary_230	Garboreumboreum _Chr02	29520000	29600000
Garboreumboreum _boundary_231	Garboreumboreum _Chr02	30000000	30080000
Garboreumboreum _boundary_232	Garboreumboreum _Chr02	30440000	30520000
Garboreumboreum _boundary_233	Garboreumboreum _Chr02	31640000	31720000
Garboreumboreum _boundary_234	Garboreumboreum _Chr02	32320000	32400000
Garboreumboreum _boundary_235	Garboreumboreum _Chr02	32920000	33000000
Garboreumboreum _boundary_236	Garboreumboreum _Chr02	34040000	34120000
Garboreumboreum _boundary_237	Garboreumboreum _Chr02	35320000	35400000
Garboreumboreum _boundary_238	Garboreumboreum _Chr02	35920000	36000000
Garboreumboreum _boundary_239	Garboreumboreum _Chr02	37280000	37360000
Garboreumboreum _boundary_240	Garboreumboreum _Chr02	37800000	37880000
Garboreumboreum _boundary_241	Garboreumboreum _Chr02	38520000	38600000
Garboreumboreum _boundary_242	Garboreumboreum _Chr02	38840000	38920000
Garboreumboreum _boundary_243	Garboreumboreum _Chr02	39280000	39360000
Garboreumboreum _boundary_244	Garboreumboreum _Chr02	40520000	40600000
Garboreumboreum _boundary_245	Garboreumboreum _Chr02	41000000	41080000
Garboreumboreum _boundary_246	Garboreumboreum _Chr02	41440000	41520000
Garboreumboreum _boundary_247	Garboreumboreum _Chr02	42200000	42280000
Garboreumboreum _boundary_248	Garboreumboreum _Chr02	44400000	44480000
Garboreumboreum _boundary_249	Garboreumboreum _Chr02	47240000	47320000
Garboreumboreum _boundary_250	Garboreumboreum _Chr02	48120000	48200000
Garboreumboreum _boundary_251	Garboreumboreum _Chr02	49520000	49600000
Garboreumboreum _boundary_252	Garboreumboreum _Chr02	50280000	50360000
Garboreumboreum _boundary_253	Garboreumboreum _Chr02	50520000	50600000
Garboreumboreum _boundary_254	Garboreumboreum _Chr02	51200000	51280000
Garboreumboreum _boundary_255	Garboreumboreum _Chr02	51840000	51920000
Garboreumboreum _boundary_256	Garboreumboreum _Chr02	52160000	52240000
Garboreumboreum _boundary_257	Garboreumboreum _Chr02	53480000	53560000
Garboreumboreum _boundary_258	Garboreumboreum _Chr02	54280000	54360000
Garboreumboreum _boundary_259	Garboreumboreum _Chr02	54640000	54720000
Garboreumboreum _boundary_260	Garboreumboreum _Chr02	56040000	56120000
Garboreumboreum _boundary_261	Garboreumboreum _Chr02	56800000	56880000
Garboreumboreum _boundary_262	Garboreumboreum _Chr02	57040000	57120000
Garboreumboreum _boundary_263	Garboreumboreum _Chr02	57760000	57840000
Garboreumboreum _boundary_264	Garboreumboreum _Chr02	58120000	58200000
Garboreumboreum _boundary_265	Garboreumboreum _Chr02	59440000	59520000
Garboreumboreum _boundary_266	Garboreumboreum _Chr02	59760000	59840000
Garboreumboreum _boundary_267	Garboreumboreum _Chr02	60680000	60760000
Garboreumboreum _boundary_268	Garboreumboreum _Chr02	62000000	62080000
Garboreumboreum _boundary_269	Garboreumboreum _Chr02	62600000	62680000
Garboreumboreum _boundary_270	Garboreumboreum _Chr02	62880000	62960000
Garboreumboreum _boundary_271	Garboreumboreum _Chr02	63200000	63280000
Garboreumboreum _boundary_272	Garboreumboreum _Chr02	63600000	63680000
Garboreumboreum _boundary_273	Garboreumboreum _Chr02	64080000	64160000
Garboreumboreum _boundary_274	Garboreumboreum _Chr02	64640000	64720000
Garboreumboreum _boundary_275	Garboreumboreum _Chr02	65160000	65240000
Garboreumboreum _boundary_276	Garboreumboreum _Chr02	66120000	66200000
Garboreumboreum _boundary_277	Garboreumboreum _Chr02	66600000	66680000
Garboreumboreum _boundary_278	Garboreumboreum _Chr02	67840000	67920000
Garboreumboreum _boundary_279	Garboreumboreum _Chr02	68080000	68160000
Garboreumboreum _boundary_280	Garboreumboreum _Chr02	68560000	68640000
Garboreumboreum _boundary_281	Garboreumboreum _Chr02	69720000	69800000
Garboreumboreum _boundary_282	Garboreumboreum _Chr02	72320000	72400000
Garboreumboreum _boundary_283	Garboreumboreum _Chr02	72880000	72960000
Garboreumboreum _boundary_284	Garboreumboreum _Chr02	73960000	74040000
Garboreumboreum _boundary_285	Garboreumboreum _Chr02	74200000	74280000
Garboreumboreum _boundary_286	Garboreumboreum _Chr02	75520000	75600000
Garboreumboreum _boundary_287	Garboreumboreum _Chr02	77120000	77200000
Garboreumboreum _boundary_288	Garboreumboreum _Chr02	78040000	78120000
Garboreumboreum _boundary_289	Garboreumboreum _Chr02	79000000	79080000
Garboreumboreum _boundary_290	Garboreumboreum _Chr02	79240000	79320000
Garboreumboreum _boundary_291	Garboreumboreum _Chr02	79960000	80040000
Garboreumboreum _boundary_292	Garboreumboreum _Chr02	80400000	80480000
Garboreumboreum _boundary_293	Garboreumboreum _Chr02	81040000	81120000
Garboreumboreum _boundary_294	Garboreumboreum _Chr02	81400000	81480000
Garboreumboreum _boundary_295	Garboreumboreum _Chr02	81800000	81880000
Garboreumboreum _boundary_296	Garboreumboreum _Chr02	82760000	82840000
Garboreumboreum _boundary_297	Garboreumboreum _Chr02	85560000	85640000
Garboreumboreum _boundary_298	Garboreumboreum _Chr02	86280000	86360000
Garboreumboreum _boundary_299	Garboreumboreum _Chr02	87000000	87080000
Garboreumboreum _boundary_300	Garboreumboreum _Chr02	87360000	87440000
Garboreumboreum _boundary_301	Garboreumboreum _Chr02	87800000	87880000
Garboreumboreum _boundary_302	Garboreumboreum _Chr02	89720000	89800000
Garboreumboreum _boundary_303	Garboreumboreum _Chr02	91720000	91800000
Garboreumboreum _boundary_304	Garboreumboreum _Chr02	92680000	92760000
Garboreumboreum _boundary_305	Garboreumboreum _Chr02	93160000	93240000
Garboreumboreum _boundary_306	Garboreumboreum _Chr02	95800000	95880000
Garboreumboreum _boundary_307	Garboreumboreum _Chr02	96640000	96720000
Garboreumboreum _boundary_308	Garboreumboreum _Chr02	96960000	97040000
Garboreumboreum _boundary_309	Garboreumboreum _Chr02	97400000	97480000
Garboreumboreum _boundary_310	Garboreumboreum _Chr02	99400000	99480000
Garboreumboreum _boundary_311	Garboreumboreum _Chr02	99840000	99920000
Garboreumboreum _boundary_312	Garboreumboreum _Chr02	101160000	101240000
Garboreumboreum _boundary_313	Garboreumboreum _Chr02	101960000	102040000
Garboreumboreum _boundary_314	Garboreumboreum _Chr02	103080000	103160000
Garboreumboreum _boundary_315	Garboreumboreum _Chr02	103640000	103720000
Garboreumboreum _boundary_316	Garboreumboreum _Chr02	104320000	104400000
Garboreumboreum _boundary_317	Garboreumboreum _Chr02	104560000	104640000
Garboreumboreum _boundary_318	Garboreumboreum _Chr02	104960000	105040000
Garboreumboreum _boundary_319	Garboreumboreum _Chr02	105480000	105560000
Garboreumboreum _boundary_320	Garboreumboreum _Chr02	105800000	105880000
Garboreumboreum _boundary_321	Garboreumboreum _Chr02	106080000	106160000
Garboreumboreum _boundary_322	Garboreumboreum _Chr02	106880000	106960000
Garboreumboreum _boundary_323	Garboreumboreum _Chr02	107240000	107320000
Garboreumboreum _boundary_324	Garboreumboreum _Chr02	107800000	107880000
Garboreumboreum _boundary_325	Garboreumboreum _Chr02	108040000	108120000
Garboreumboreum _boundary_326	Garboreumboreum _Chr02	108480000	108560000
Garboreumboreum _boundary_327	Garboreumboreum _Chr02	109160000	109240000
Garboreumboreum _boundary_328	Garboreumboreum _Chr02	109760000	109840000
Garboreumboreum _boundary_329	Garboreumboreum _Chr02	110520000	110600000
Garboreumboreum _boundary_330	Garboreumboreum _Chr02	110840000	110920000
Garboreumboreum _boundary_331	Garboreumboreum _Chr02	111120000	111200000
Garboreumboreum _boundary_332	Garboreumboreum _Chr02	112240000	112320000
Garboreumboreum _boundary_333	Garboreumboreum _Chr02	112560000	112640000
Garboreumboreum _boundary_334	Garboreumboreum _Chr02	112880000	112960000
Garboreumboreum _boundary_335	Garboreumboreum _Chr02	113160000	113240000
Garboreumboreum _boundary_336	Garboreumboreum _Chr02	113560000	113640000
Garboreumboreum _boundary_337	Garboreumboreum _Chr02	115040000	115120000
Garboreumboreum _boundary_338	Garboreumboreum _Chr03	0	40000
Garboreumboreum _boundary_339	Garboreumboreum _Chr03	1320000	1400000
Garboreumboreum _boundary_340	Garboreumboreum _Chr03	2040000	2120000
Garboreumboreum _boundary_341	Garboreumboreum _Chr03	2480000	2560000
Garboreumboreum _boundary_342	Garboreumboreum _Chr03	2960000	3040000
Garboreumboreum _boundary_343	Garboreumboreum _Chr03	3320000	3400000
Garboreumboreum _boundary_344	Garboreumboreum _Chr03	3640000	3720000
Garboreumboreum _boundary_345	Garboreumboreum _Chr03	4040000	4120000
Garboreumboreum _boundary_346	Garboreumboreum _Chr03	4400000	4480000
Garboreumboreum _boundary_347	Garboreumboreum _Chr03	4920000	5000000
Garboreumboreum _boundary_348	Garboreumboreum _Chr03	5360000	5440000
Garboreumboreum _boundary_349	Garboreumboreum _Chr03	6000000	6080000
Garboreumboreum _boundary_350	Garboreumboreum _Chr03	6440000	6520000
Garboreumboreum _boundary_351	Garboreumboreum _Chr03	6600000	6680000
Garboreumboreum _boundary_352	Garboreumboreum _Chr03	6920000	7000000
Garboreumboreum _boundary_353	Garboreumboreum _Chr03	7760000	7840000
Garboreumboreum _boundary_354	Garboreumboreum _Chr03	8320000	8400000
Garboreumboreum _boundary_355	Garboreumboreum _Chr03	9800000	9880000
Garboreumboreum _boundary_356	Garboreumboreum _Chr03	10160000	10240000
Garboreumboreum _boundary_357	Garboreumboreum _Chr03	10720000	10800000
Garboreumboreum _boundary_358	Garboreumboreum _Chr03	11720000	11800000
Garboreumboreum _boundary_359	Garboreumboreum _Chr03	12200000	12280000
Garboreumboreum _boundary_360	Garboreumboreum _Chr03	12600000	12680000
Garboreumboreum _boundary_361	Garboreumboreum _Chr03	12840000	12920000
Garboreumboreum _boundary_362	Garboreumboreum _Chr03	13720000	13800000
Garboreumboreum _boundary_363	Garboreumboreum _Chr03	14720000	14800000
Garboreumboreum _boundary_364	Garboreumboreum _Chr03	15000000	15080000
Garboreumboreum _boundary_365	Garboreumboreum _Chr03	15320000	15400000
Garboreumboreum _boundary_366	Garboreumboreum _Chr03	15680000	15760000
Garboreumboreum _boundary_367	Garboreumboreum _Chr03	16280000	16360000
Garboreumboreum _boundary_368	Garboreumboreum _Chr03	17080000	17160000
Garboreumboreum _boundary_369	Garboreumboreum _Chr03	17480000	17560000
Garboreumboreum _boundary_370	Garboreumboreum _Chr03	17920000	18000000
Garboreumboreum _boundary_371	Garboreumboreum _Chr03	18480000	18560000
Garboreumboreum _boundary_372	Garboreumboreum _Chr03	19440000	19520000
Garboreumboreum _boundary_373	Garboreumboreum _Chr03	19880000	19960000
Garboreumboreum _boundary_374	Garboreumboreum _Chr03	20440000	20520000
Garboreumboreum _boundary_375	Garboreumboreum _Chr03	20640000	20720000
Garboreumboreum _boundary_376	Garboreumboreum _Chr03	21000000	21080000
Garboreumboreum _boundary_377	Garboreumboreum _Chr03	21320000	21400000
Garboreumboreum _boundary_378	Garboreumboreum _Chr03	21880000	21960000
Garboreumboreum _boundary_379	Garboreumboreum _Chr03	22200000	22280000
Garboreumboreum _boundary_380	Garboreumboreum _Chr03	23080000	23160000
Garboreumboreum _boundary_381	Garboreumboreum _Chr03	23440000	23520000
Garboreumboreum _boundary_382	Garboreumboreum _Chr03	24080000	24160000
Garboreumboreum _boundary_383	Garboreumboreum _Chr03	24720000	24800000
Garboreumboreum _boundary_384	Garboreumboreum _Chr03	25280000	25360000
Garboreumboreum _boundary_385	Garboreumboreum _Chr03	25920000	26000000
Garboreumboreum _boundary_386	Garboreumboreum _Chr03	26560000	26640000
Garboreumboreum _boundary_387	Garboreumboreum _Chr03	26840000	26920000
Garboreumboreum _boundary_388	Garboreumboreum _Chr03	27600000	27680000
Garboreumboreum _boundary_389	Garboreumboreum _Chr03	28160000	28240000
Garboreumboreum _boundary_390	Garboreumboreum _Chr03	30880000	30960000
Garboreumboreum _boundary_391	Garboreumboreum _Chr03	31280000	31360000
Garboreumboreum _boundary_392	Garboreumboreum _Chr03	32040000	32120000
Garboreumboreum _boundary_393	Garboreumboreum _Chr03	32280000	32360000
Garboreumboreum _boundary_394	Garboreumboreum _Chr03	32720000	32800000
Garboreumboreum _boundary_395	Garboreumboreum _Chr03	34560000	34640000
Garboreumboreum _boundary_396	Garboreumboreum _Chr03	36400000	36480000
Garboreumboreum _boundary_397	Garboreumboreum _Chr03	36960000	37040000
Garboreumboreum _boundary_398	Garboreumboreum _Chr03	37720000	37800000
Garboreumboreum _boundary_399	Garboreumboreum _Chr03	38440000	38520000
Garboreumboreum _boundary_400	Garboreumboreum _Chr03	39040000	39120000
Garboreumboreum _boundary_401	Garboreumboreum _Chr03	39320000	39400000
Garboreumboreum _boundary_402	Garboreumboreum _Chr03	39720000	39800000
Garboreumboreum _boundary_403	Garboreumboreum _Chr03	39960000	40040000
Garboreumboreum _boundary_404	Garboreumboreum _Chr03	41240000	41320000
Garboreumboreum _boundary_405	Garboreumboreum _Chr03	41840000	41920000
Garboreumboreum _boundary_406	Garboreumboreum _Chr03	42480000	42560000
Garboreumboreum _boundary_407	Garboreumboreum _Chr03	44040000	44120000
Garboreumboreum _boundary_408	Garboreumboreum _Chr03	44320000	44400000
Garboreumboreum _boundary_409	Garboreumboreum _Chr03	45080000	45160000
Garboreumboreum _boundary_410	Garboreumboreum _Chr03	45560000	45640000
Garboreumboreum _boundary_411	Garboreumboreum _Chr03	45920000	46000000
Garboreumboreum _boundary_412	Garboreumboreum _Chr03	46640000	46720000
Garboreumboreum _boundary_413	Garboreumboreum _Chr03	46800000	46880000
Garboreumboreum _boundary_414	Garboreumboreum _Chr03	47440000	47520000
Garboreumboreum _boundary_415	Garboreumboreum _Chr03	47880000	47960000
Garboreumboreum _boundary_416	Garboreumboreum _Chr03	48120000	48200000
Garboreumboreum _boundary_417	Garboreumboreum _Chr03	49640000	49720000
Garboreumboreum _boundary_418	Garboreumboreum _Chr03	49960000	50040000
Garboreumboreum _boundary_419	Garboreumboreum _Chr03	50320000	50400000
Garboreumboreum _boundary_420	Garboreumboreum _Chr03	51080000	51160000
Garboreumboreum _boundary_421	Garboreumboreum _Chr03	52880000	52960000
Garboreumboreum _boundary_422	Garboreumboreum _Chr03	55160000	55240000
Garboreumboreum _boundary_423	Garboreumboreum _Chr03	56320000	56400000
Garboreumboreum _boundary_424	Garboreumboreum _Chr03	57160000	57240000
Garboreumboreum _boundary_425	Garboreumboreum _Chr03	57640000	57720000
Garboreumboreum _boundary_426	Garboreumboreum _Chr03	58360000	58440000
Garboreumboreum _boundary_427	Garboreumboreum _Chr03	61440000	61520000
Garboreumboreum _boundary_428	Garboreumboreum _Chr03	63000000	63080000
Garboreumboreum _boundary_429	Garboreumboreum _Chr03	63480000	63560000
Garboreumboreum _boundary_430	Garboreumboreum _Chr03	64360000	64440000
Garboreumboreum _boundary_431	Garboreumboreum _Chr03	64760000	64840000
Garboreumboreum _boundary_432	Garboreumboreum _Chr03	65000000	65080000
Garboreumboreum _boundary_433	Garboreumboreum _Chr03	65600000	65680000
Garboreumboreum _boundary_434	Garboreumboreum _Chr03	66280000	66360000
Garboreumboreum _boundary_435	Garboreumboreum _Chr03	66880000	66960000
Garboreumboreum _boundary_436	Garboreumboreum _Chr03	68040000	68120000
Garboreumboreum _boundary_437	Garboreumboreum _Chr03	69120000	69200000
Garboreumboreum _boundary_438	Garboreumboreum _Chr03	69800000	69880000
Garboreumboreum _boundary_439	Garboreumboreum _Chr03	70080000	70160000
Garboreumboreum _boundary_440	Garboreumboreum _Chr03	70560000	70640000
Garboreumboreum _boundary_441	Garboreumboreum _Chr03	71560000	71640000
Garboreumboreum _boundary_442	Garboreumboreum _Chr03	72600000	72680000
Garboreumboreum _boundary_443	Garboreumboreum _Chr03	72800000	72880000
Garboreumboreum _boundary_444	Garboreumboreum _Chr03	74280000	74360000
Garboreumboreum _boundary_445	Garboreumboreum _Chr03	75040000	75120000
Garboreumboreum _boundary_446	Garboreumboreum _Chr03	75560000	75640000
Garboreumboreum _boundary_447	Garboreumboreum _Chr03	76600000	76680000
Garboreumboreum _boundary_448	Garboreumboreum _Chr03	77160000	77240000
Garboreumboreum _boundary_449	Garboreumboreum _Chr03	77680000	77760000
Garboreumboreum _boundary_450	Garboreumboreum _Chr03	77920000	78000000
Garboreumboreum _boundary_451	Garboreumboreum _Chr03	78360000	78440000
Garboreumboreum _boundary_452	Garboreumboreum _Chr03	78960000	79040000
Garboreumboreum _boundary_453	Garboreumboreum _Chr03	79440000	79520000
Garboreumboreum _boundary_454	Garboreumboreum _Chr03	79760000	79840000
Garboreumboreum _boundary_455	Garboreumboreum _Chr03	80000000	80080000
Garboreumboreum _boundary_456	Garboreumboreum _Chr03	81200000	81280000
Garboreumboreum _boundary_457	Garboreumboreum _Chr03	82040000	82120000
Garboreumboreum _boundary_458	Garboreumboreum _Chr03	82680000	82760000
Garboreumboreum _boundary_459	Garboreumboreum _Chr03	83000000	83080000
Garboreumboreum _boundary_460	Garboreumboreum _Chr03	86560000	86640000
Garboreumboreum _boundary_461	Garboreumboreum _Chr03	87400000	87480000
Garboreumboreum _boundary_462	Garboreumboreum _Chr03	90080000	90160000
Garboreumboreum _boundary_463	Garboreumboreum _Chr03	91360000	91440000
Garboreumboreum _boundary_464	Garboreumboreum _Chr03	91680000	91760000
Garboreumboreum _boundary_465	Garboreumboreum _Chr03	91920000	92000000
Garboreumboreum _boundary_466	Garboreumboreum _Chr03	92480000	92560000
Garboreumboreum _boundary_467	Garboreumboreum _Chr03	93560000	93640000
Garboreumboreum _boundary_468	Garboreumboreum _Chr03	94280000	94360000
Garboreumboreum _boundary_469	Garboreumboreum _Chr03	94800000	94880000
Garboreumboreum _boundary_470	Garboreumboreum _Chr03	95440000	95520000
Garboreumboreum _boundary_471	Garboreumboreum _Chr03	96280000	96360000
Garboreumboreum _boundary_472	Garboreumboreum _Chr03	97120000	97200000
Garboreumboreum _boundary_473	Garboreumboreum _Chr03	97680000	97760000
Garboreumboreum _boundary_474	Garboreumboreum _Chr03	98920000	99000000
Garboreumboreum _boundary_475	Garboreumboreum _Chr03	101320000	101400000
Garboreumboreum _boundary_476	Garboreumboreum _Chr03	101880000	101960000
Garboreumboreum _boundary_477	Garboreumboreum _Chr03	103000000	103080000
Garboreumboreum _boundary_478	Garboreumboreum _Chr03	103360000	103440000
Garboreumboreum _boundary_479	Garboreumboreum _Chr03	104480000	104560000
Garboreumboreum _boundary_480	Garboreumboreum _Chr03	104800000	104880000
Garboreumboreum _boundary_481	Garboreumboreum _Chr03	105400000	105480000
Garboreumboreum _boundary_482	Garboreumboreum _Chr03	105760000	105840000
Garboreumboreum _boundary_483	Garboreumboreum _Chr03	106280000	106360000
Garboreumboreum _boundary_484	Garboreumboreum _Chr03	107000000	107080000
Garboreumboreum _boundary_485	Garboreumboreum _Chr03	107480000	107560000
Garboreumboreum _boundary_486	Garboreumboreum _Chr03	107760000	107840000
Garboreumboreum _boundary_487	Garboreumboreum _Chr03	108200000	108280000
Garboreumboreum _boundary_488	Garboreumboreum _Chr03	109120000	109200000
Garboreumboreum _boundary_489	Garboreumboreum _Chr03	110320000	110400000
Garboreumboreum _boundary_490	Garboreumboreum _Chr03	110640000	110720000
Garboreumboreum _boundary_491	Garboreumboreum _Chr03	111720000	111800000
Garboreumboreum _boundary_492	Garboreumboreum _Chr03	112280000	112360000
Garboreumboreum _boundary_493	Garboreumboreum _Chr03	113680000	113760000
Garboreumboreum _boundary_494	Garboreumboreum _Chr03	115520000	115600000
Garboreumboreum _boundary_495	Garboreumboreum _Chr03	116040000	116120000
Garboreumboreum _boundary_496	Garboreumboreum _Chr03	116360000	116440000
Garboreumboreum _boundary_497	Garboreumboreum _Chr03	116640000	116720000
Garboreumboreum _boundary_498	Garboreumboreum _Chr03	117040000	117120000
Garboreumboreum _boundary_499	Garboreumboreum _Chr03	117840000	117920000
Garboreumboreum _boundary_500	Garboreumboreum _Chr03	118520000	118600000
Garboreumboreum _boundary_501	Garboreumboreum _Chr03	119160000	119240000
Garboreumboreum _boundary_502	Garboreumboreum _Chr03	119840000	119920000
Garboreumboreum _boundary_503	Garboreumboreum _Chr03	120800000	120880000
Garboreumboreum _boundary_504	Garboreumboreum _Chr03	121400000	121480000
Garboreumboreum _boundary_505	Garboreumboreum _Chr03	121640000	121720000
Garboreumboreum _boundary_506	Garboreumboreum _Chr03	122200000	122280000
Garboreumboreum _boundary_507	Garboreumboreum _Chr03	122640000	122720000
Garboreumboreum _boundary_508	Garboreumboreum _Chr03	123120000	123200000
Garboreumboreum _boundary_509	Garboreumboreum _Chr03	123760000	123840000
Garboreumboreum _boundary_510	Garboreumboreum _Chr03	124320000	124400000
Garboreumboreum _boundary_511	Garboreumboreum _Chr03	124560000	124640000
Garboreumboreum _boundary_512	Garboreumboreum _Chr03	125120000	125200000
Garboreumboreum _boundary_513	Garboreumboreum _Chr03	125360000	125440000
Garboreumboreum _boundary_514	Garboreumboreum _Chr03	125720000	125800000
Garboreumboreum _boundary_515	Garboreumboreum _Chr03	126000000	126080000
Garboreumboreum _boundary_516	Garboreumboreum _Chr03	126360000	126440000
Garboreumboreum _boundary_517	Garboreumboreum _Chr03	127080000	127160000
Garboreumboreum _boundary_518	Garboreumboreum _Chr03	127720000	127800000
Garboreumboreum _boundary_519	Garboreumboreum _Chr03	128720000	128800000
Garboreumboreum _boundary_520	Garboreumboreum _Chr03	129040000	129120000
Garboreumboreum _boundary_521	Garboreumboreum _Chr03	129480000	129560000
Garboreumboreum _boundary_522	Garboreumboreum _Chr03	129720000	129800000
Garboreumboreum _boundary_523	Garboreumboreum _Chr03	130840000	130920000
Garboreumboreum _boundary_524	Garboreumboreum _Chr03	131120000	131200000
Garboreumboreum _boundary_525	Garboreumboreum _Chr03	132080000	132160000
Garboreumboreum _boundary_526	Garboreumboreum _Chr03	132400000	132480000
Garboreumboreum _boundary_527	Garboreumboreum _Chr03	133200000	133280000
Garboreumboreum _boundary_528	Garboreumboreum _Chr03	133800000	133880000
Garboreumboreum _boundary_529	Garboreumboreum _Chr03	134280000	134360000
Garboreumboreum _boundary_530	Garboreumboreum _Chr03	134640000	134720000
Garboreumboreum _boundary_531	Garboreumboreum _Chr03	135360000	135440000
Garboreumboreum _boundary_532	Garboreumboreum _Chr03	138560000	138640000
Garboreumboreum _boundary_533	Garboreumboreum _Chr03	139160000	139240000
Garboreumboreum _boundary_534	Garboreumboreum _Chr04	0	40000
Garboreumboreum _boundary_535	Garboreumboreum _Chr04	360000	440000
Garboreumboreum _boundary_536	Garboreumboreum _Chr04	760000	840000
Garboreumboreum _boundary_537	Garboreumboreum _Chr04	1320000	1400000
Garboreumboreum _boundary_538	Garboreumboreum _Chr04	1640000	1720000
Garboreumboreum _boundary_539	Garboreumboreum _Chr04	1800000	1880000
Garboreumboreum _boundary_540	Garboreumboreum _Chr04	2120000	2200000
Garboreumboreum _boundary_541	Garboreumboreum _Chr04	2520000	2600000
Garboreumboreum _boundary_542	Garboreumboreum _Chr04	3440000	3520000
Garboreumboreum _boundary_543	Garboreumboreum _Chr04	3800000	3880000
Garboreumboreum _boundary_544	Garboreumboreum _Chr04	4120000	4200000
Garboreumboreum _boundary_545	Garboreumboreum _Chr04	4760000	4840000
Garboreumboreum _boundary_546	Garboreumboreum _Chr04	5280000	5360000
Garboreumboreum _boundary_547	Garboreumboreum _Chr04	5640000	5720000
Garboreumboreum _boundary_548	Garboreumboreum _Chr04	6080000	6160000
Garboreumboreum _boundary_549	Garboreumboreum _Chr04	6800000	6880000
Garboreumboreum _boundary_550	Garboreumboreum _Chr04	7240000	7320000
Garboreumboreum _boundary_551	Garboreumboreum _Chr04	7760000	7840000
Garboreumboreum _boundary_552	Garboreumboreum _Chr04	8240000	8320000
Garboreumboreum _boundary_553	Garboreumboreum _Chr04	8520000	8600000
Garboreumboreum _boundary_554	Garboreumboreum _Chr04	8840000	8920000
Garboreumboreum _boundary_555	Garboreumboreum _Chr04	9320000	9400000
Garboreumboreum _boundary_556	Garboreumboreum _Chr04	9760000	9840000
Garboreumboreum _boundary_557	Garboreumboreum _Chr04	10080000	10160000
Garboreumboreum _boundary_558	Garboreumboreum _Chr04	10560000	10640000
Garboreumboreum _boundary_559	Garboreumboreum _Chr04	10920000	11000000
Garboreumboreum _boundary_560	Garboreumboreum _Chr04	11200000	11280000
Garboreumboreum _boundary_561	Garboreumboreum _Chr04	11600000	11680000
Garboreumboreum _boundary_562	Garboreumboreum _Chr04	12240000	12320000
Garboreumboreum _boundary_563	Garboreumboreum _Chr04	12720000	12800000
Garboreumboreum _boundary_564	Garboreumboreum _Chr04	13240000	13320000
Garboreumboreum _boundary_565	Garboreumboreum _Chr04	13920000	14000000
Garboreumboreum _boundary_566	Garboreumboreum _Chr04	14120000	14200000
Garboreumboreum _boundary_567	Garboreumboreum _Chr04	15200000	15280000
Garboreumboreum _boundary_568	Garboreumboreum _Chr04	15600000	15680000
Garboreumboreum _boundary_569	Garboreumboreum _Chr04	15960000	16040000
Garboreumboreum _boundary_570	Garboreumboreum _Chr04	16240000	16320000
Garboreumboreum _boundary_571	Garboreumboreum _Chr04	16840000	16920000
Garboreumboreum _boundary_572	Garboreumboreum _Chr04	17240000	17320000
Garboreumboreum _boundary_573	Garboreumboreum _Chr04	17560000	17720000
Garboreumboreum _boundary_574	Garboreumboreum _Chr04	17960000	18040000
Garboreumboreum _boundary_575	Garboreumboreum _Chr04	18200000	18280000
Garboreumboreum _boundary_576	Garboreumboreum _Chr04	18560000	18640000
Garboreumboreum _boundary_577	Garboreumboreum _Chr04	19280000	19360000
Garboreumboreum _boundary_578	Garboreumboreum _Chr04	19520000	19600000
Garboreumboreum _boundary_579	Garboreumboreum _Chr04	20800000	20880000
Garboreumboreum _boundary_580	Garboreumboreum _Chr04	21000000	21080000
Garboreumboreum _boundary_581	Garboreumboreum _Chr04	21320000	21400000
Garboreumboreum _boundary_582	Garboreumboreum _Chr04	21800000	21880000
Garboreumboreum _boundary_583	Garboreumboreum _Chr04	23600000	23680000
Garboreumboreum _boundary_584	Garboreumboreum _Chr04	24440000	24520000
Garboreumboreum _boundary_585	Garboreumboreum _Chr04	24920000	25000000
Garboreumboreum _boundary_586	Garboreumboreum _Chr04	25320000	25400000
Garboreumboreum _boundary_587	Garboreumboreum _Chr04	26480000	26560000
Garboreumboreum _boundary_588	Garboreumboreum _Chr04	27360000	27440000
Garboreumboreum _boundary_589	Garboreumboreum _Chr04	27680000	27760000
Garboreumboreum _boundary_590	Garboreumboreum _Chr04	30800000	30880000
Garboreumboreum _boundary_591	Garboreumboreum _Chr04	32520000	32600000
Garboreumboreum _boundary_592	Garboreumboreum _Chr04	33240000	33320000
Garboreumboreum _boundary_593	Garboreumboreum _Chr04	33440000	33520000
Garboreumboreum _boundary_594	Garboreumboreum _Chr04	34280000	34360000
Garboreumboreum _boundary_595	Garboreumboreum _Chr04	34720000	34800000
Garboreumboreum _boundary_596	Garboreumboreum _Chr04	35120000	35200000
Garboreumboreum _boundary_597	Garboreumboreum _Chr04	35480000	35560000
Garboreumboreum _boundary_598	Garboreumboreum _Chr04	35920000	36000000
Garboreumboreum _boundary_599	Garboreumboreum _Chr04	36600000	36680000
Garboreumboreum _boundary_600	Garboreumboreum _Chr04	36840000	36920000
Garboreumboreum _boundary_601	Garboreumboreum _Chr04	37360000	37440000
Garboreumboreum _boundary_602	Garboreumboreum _Chr04	38440000	38520000
Garboreumboreum _boundary_603	Garboreumboreum _Chr04	40280000	40360000
Garboreumboreum _boundary_604	Garboreumboreum _Chr04	41200000	41280000
Garboreumboreum _boundary_605	Garboreumboreum _Chr04	41480000	41560000
Garboreumboreum _boundary_606	Garboreumboreum _Chr04	42320000	42400000
Garboreumboreum _boundary_607	Garboreumboreum _Chr04	43360000	43440000
Garboreumboreum _boundary_608	Garboreumboreum _Chr04	43800000	43880000
Garboreumboreum _boundary_609	Garboreumboreum _Chr04	44600000	44680000
Garboreumboreum _boundary_610	Garboreumboreum _Chr04	45480000	45560000
Garboreumboreum _boundary_611	Garboreumboreum _Chr04	46320000	46400000
Garboreumboreum _boundary_612	Garboreumboreum _Chr04	47240000	47320000
Garboreumboreum _boundary_613	Garboreumboreum _Chr04	50040000	50120000
Garboreumboreum _boundary_614	Garboreumboreum _Chr04	50600000	50680000
Garboreumboreum _boundary_615	Garboreumboreum _Chr04	51800000	51880000
Garboreumboreum _boundary_616	Garboreumboreum _Chr04	52320000	52400000
Garboreumboreum _boundary_617	Garboreumboreum _Chr04	52960000	53040000
Garboreumboreum _boundary_618	Garboreumboreum _Chr04	55360000	55440000
Garboreumboreum _boundary_619	Garboreumboreum _Chr04	56040000	56120000
Garboreumboreum _boundary_620	Garboreumboreum _Chr04	56520000	56600000
Garboreumboreum _boundary_621	Garboreumboreum _Chr04	57000000	57080000
Garboreumboreum _boundary_622	Garboreumboreum _Chr04	57320000	57400000
Garboreumboreum _boundary_623	Garboreumboreum _Chr04	59560000	59640000
Garboreumboreum _boundary_624	Garboreumboreum _Chr04	60440000	60520000
Garboreumboreum _boundary_625	Garboreumboreum _Chr04	61720000	61800000
Garboreumboreum _boundary_626	Garboreumboreum _Chr04	62280000	62360000
Garboreumboreum _boundary_627	Garboreumboreum _Chr04	63160000	63240000
Garboreumboreum _boundary_628	Garboreumboreum _Chr04	64440000	64520000
Garboreumboreum _boundary_629	Garboreumboreum _Chr04	65520000	65600000
Garboreumboreum _boundary_630	Garboreumboreum _Chr04	66280000	66360000
Garboreumboreum _boundary_631	Garboreumboreum _Chr04	67160000	67240000
Garboreumboreum _boundary_632	Garboreumboreum _Chr04	68160000	68240000
Garboreumboreum _boundary_633	Garboreumboreum _Chr04	70280000	70360000
Garboreumboreum _boundary_634	Garboreumboreum _Chr04	71680000	71760000
Garboreumboreum _boundary_635	Garboreumboreum _Chr04	72240000	72320000
Garboreumboreum _boundary_636	Garboreumboreum _Chr04	72840000	72920000
Garboreumboreum _boundary_637	Garboreumboreum _Chr04	73080000	73160000
Garboreumboreum _boundary_638	Garboreumboreum _Chr04	73840000	73920000
Garboreumboreum _boundary_639	Garboreumboreum _Chr04	76000000	76080000
Garboreumboreum _boundary_640	Garboreumboreum _Chr04	76480000	76560000
Garboreumboreum _boundary_641	Garboreumboreum _Chr04	77160000	77240000
Garboreumboreum _boundary_642	Garboreumboreum _Chr04	78680000	78760000
Garboreumboreum _boundary_643	Garboreumboreum _Chr04	79240000	79320000
Garboreumboreum _boundary_644	Garboreumboreum _Chr04	79640000	79720000
Garboreumboreum _boundary_645	Garboreumboreum _Chr04	80320000	80400000
Garboreumboreum _boundary_646	Garboreumboreum _Chr04	81080000	81160000
Garboreumboreum _boundary_647	Garboreumboreum _Chr04	81400000	81480000
Garboreumboreum _boundary_648	Garboreumboreum _Chr04	82880000	82960000
Garboreumboreum _boundary_649	Garboreumboreum _Chr04	83640000	83720000
Garboreumboreum _boundary_650	Garboreumboreum _Chr04	84040000	84120000
Garboreumboreum _boundary_651	Garboreumboreum _Chr04	84560000	84640000
Garboreumboreum _boundary_652	Garboreumboreum _Chr04	85720000	85800000
Garboreumboreum _boundary_653	Garboreumboreum _Chr04	86280000	86360000
Garboreumboreum _boundary_654	Garboreumboreum _Chr04	87320000	87400000
Garboreumboreum _boundary_655	Garboreumboreum _Chr04	90240000	90320000
Garboreumboreum _boundary_656	Garboreumboreum _Chr04	90680000	90760000
Garboreumboreum _boundary_657	Garboreumboreum _Chr04	91080000	91160000
Garboreumboreum _boundary_658	Garboreumboreum _Chr04	91880000	91960000
Garboreumboreum _boundary_659	Garboreumboreum _Chr04	92440000	92520000
Garboreumboreum _boundary_660	Garboreumboreum _Chr04	92800000	92880000
Garboreumboreum _boundary_661	Garboreumboreum _Chr04	93440000	93520000
Garboreumboreum _boundary_662	Garboreumboreum _Chr04	94200000	94280000
Garboreumboreum _boundary_663	Garboreumboreum _Chr04	95760000	95840000
Garboreumboreum _boundary_664	Garboreumboreum _Chr04	96280000	96360000
Garboreumboreum _boundary_665	Garboreumboreum _Chr04	96640000	96720000
Garboreumboreum _boundary_666	Garboreumboreum _Chr04	97080000	97160000
Garboreumboreum _boundary_667	Garboreumboreum _Chr04	97400000	97480000
Garboreumboreum _boundary_668	Garboreumboreum _Chr04	97840000	97920000
Garboreumboreum _boundary_669	Garboreumboreum _Chr04	98080000	98160000
Garboreumboreum _boundary_670	Garboreumboreum _Chr04	98600000	98680000
Garboreumboreum _boundary_671	Garboreumboreum _Chr04	99160000	99240000
Garboreumboreum _boundary_672	Garboreumboreum _Chr04	99680000	99760000
Garboreumboreum _boundary_673	Garboreumboreum _Chr04	100120000	100200000
Garboreumboreum _boundary_674	Garboreumboreum _Chr04	100720000	100800000
Garboreumboreum _boundary_675	Garboreumboreum _Chr04	101960000	102040000
Garboreumboreum _boundary_676	Garboreumboreum _Chr04	103040000	103120000
Garboreumboreum _boundary_677	Garboreumboreum _Chr04	104960000	105040000
Garboreumboreum _boundary_678	Garboreumboreum _Chr04	105720000	105800000
Garboreumboreum _boundary_679	Garboreumboreum _Chr04	106000000	106080000
Garboreumboreum _boundary_680	Garboreumboreum _Chr04	106480000	106560000
Garboreumboreum _boundary_681	Garboreumboreum _Chr04	106760000	106840000
Garboreumboreum _boundary_682	Garboreumboreum _Chr04	107120000	107200000
Garboreumboreum _boundary_683	Garboreumboreum _Chr04	107760000	107840000
Garboreumboreum _boundary_684	Garboreumboreum _Chr04	109000000	109080000
Garboreumboreum _boundary_685	Garboreumboreum _Chr04	109400000	109480000
Garboreumboreum _boundary_686	Garboreumboreum _Chr04	109800000	109880000
Garboreumboreum _boundary_687	Garboreumboreum _Chr04	110160000	110240000
Garboreumboreum _boundary_688	Garboreumboreum _Chr04	110760000	110840000
Garboreumboreum _boundary_689	Garboreumboreum _Chr04	111160000	111240000
Garboreumboreum _boundary_690	Garboreumboreum _Chr04	111800000	111880000
Garboreumboreum _boundary_691	Garboreumboreum _Chr04	112880000	112960000
Garboreumboreum _boundary_692	Garboreumboreum _Chr04	113200000	113280000
Garboreumboreum _boundary_693	Garboreumboreum _Chr04	113400000	113480000
Garboreumboreum _boundary_694	Garboreumboreum _Chr04	113920000	114000000
Garboreumboreum _boundary_695	Garboreumboreum _Chr04	114560000	114640000
Garboreumboreum _boundary_696	Garboreumboreum _Chr04	114920000	115000000
Garboreumboreum _boundary_697	Garboreumboreum _Chr04	115280000	115360000
Garboreumboreum _boundary_698	Garboreumboreum _Chr04	115440000	115520000
Garboreumboreum _boundary_699	Garboreumboreum _Chr04	116200000	116280000
Garboreumboreum _boundary_700	Garboreumboreum _Chr04	116520000	116600000
Garboreumboreum _boundary_701	Garboreumboreum _Chr04	117320000	117400000
Garboreumboreum _boundary_702	Garboreumboreum _Chr04	118160000	118240000
Garboreumboreum _boundary_703	Garboreumboreum _Chr04	118520000	118600000
Garboreumboreum _boundary_704	Garboreumboreum _Chr04	118760000	118840000
Garboreumboreum _boundary_705	Garboreumboreum _Chr04	119160000	119240000
Garboreumboreum _boundary_706	Garboreumboreum _Chr04	119520000	119600000
Garboreumboreum _boundary_707	Garboreumboreum _Chr04	120200000	120280000
Garboreumboreum _boundary_708	Garboreumboreum _Chr04	120760000	120840000
Garboreumboreum _boundary_709	Garboreumboreum _Chr04	121360000	121440000
Garboreumboreum _boundary_710	Garboreumboreum _Chr04	121920000	122000000
Garboreumboreum _boundary_711	Garboreumboreum _Chr04	122400000	122480000
Garboreumboreum _boundary_712	Garboreumboreum _Chr05	0	80000
Garboreumboreum _boundary_713	Garboreumboreum _Chr05	400000	480000
Garboreumboreum _boundary_714	Garboreumboreum _Chr05	1960000	2040000
Garboreumboreum _boundary_715	Garboreumboreum _Chr05	2200000	2280000
Garboreumboreum _boundary_716	Garboreumboreum _Chr05	2960000	3040000
Garboreumboreum _boundary_717	Garboreumboreum _Chr05	3400000	3480000
Garboreumboreum _boundary_718	Garboreumboreum _Chr05	3920000	4000000
Garboreumboreum _boundary_719	Garboreumboreum _Chr05	5600000	5680000
Garboreumboreum _boundary_720	Garboreumboreum _Chr05	6000000	6080000
Garboreumboreum _boundary_721	Garboreumboreum _Chr05	6280000	6360000
Garboreumboreum _boundary_722	Garboreumboreum _Chr05	6640000	6720000
Garboreumboreum _boundary_723	Garboreumboreum _Chr05	7040000	7120000
Garboreumboreum _boundary_724	Garboreumboreum _Chr05	7840000	7920000
Garboreumboreum _boundary_725	Garboreumboreum _Chr05	8400000	8480000
Garboreumboreum _boundary_726	Garboreumboreum _Chr05	9040000	9120000
Garboreumboreum _boundary_727	Garboreumboreum _Chr05	9880000	9960000
Garboreumboreum _boundary_728	Garboreumboreum _Chr05	10840000	10920000
Garboreumboreum _boundary_729	Garboreumboreum _Chr05	11240000	11320000
Garboreumboreum _boundary_730	Garboreumboreum _Chr05	12360000	12440000
Garboreumboreum _boundary_731	Garboreumboreum _Chr05	12680000	12760000
Garboreumboreum _boundary_732	Garboreumboreum _Chr05	13400000	13480000
Garboreumboreum _boundary_733	Garboreumboreum _Chr05	14240000	14320000
Garboreumboreum _boundary_734	Garboreumboreum _Chr05	14760000	14840000
Garboreumboreum _boundary_735	Garboreumboreum _Chr05	15480000	15560000
Garboreumboreum _boundary_736	Garboreumboreum _Chr05	15880000	15960000
Garboreumboreum _boundary_737	Garboreumboreum _Chr05	16040000	16120000
Garboreumboreum _boundary_738	Garboreumboreum _Chr05	16400000	16480000
Garboreumboreum _boundary_739	Garboreumboreum _Chr05	17400000	17480000
Garboreumboreum _boundary_740	Garboreumboreum _Chr05	17840000	17920000
Garboreumboreum _boundary_741	Garboreumboreum _Chr05	18240000	18320000
Garboreumboreum _boundary_742	Garboreumboreum _Chr05	19000000	19080000
Garboreumboreum _boundary_743	Garboreumboreum _Chr05	20000000	20080000
Garboreumboreum _boundary_744	Garboreumboreum _Chr05	20240000	20320000
Garboreumboreum _boundary_745	Garboreumboreum _Chr05	20560000	20640000
Garboreumboreum _boundary_746	Garboreumboreum _Chr05	21080000	21160000
Garboreumboreum _boundary_747	Garboreumboreum _Chr05	21440000	21520000
Garboreumboreum _boundary_748	Garboreumboreum _Chr05	21840000	21920000
Garboreumboreum _boundary_749	Garboreumboreum _Chr05	23040000	23120000
Garboreumboreum _boundary_750	Garboreumboreum _Chr05	23560000	23640000
Garboreumboreum _boundary_751	Garboreumboreum _Chr05	27000000	27080000
Garboreumboreum _boundary_752	Garboreumboreum _Chr05	27400000	27480000
Garboreumboreum _boundary_753	Garboreumboreum _Chr05	27800000	27880000
Garboreumboreum _boundary_754	Garboreumboreum _Chr05	28360000	28440000
Garboreumboreum _boundary_755	Garboreumboreum _Chr05	29040000	29120000
Garboreumboreum _boundary_756	Garboreumboreum _Chr05	29840000	29920000
Garboreumboreum _boundary_757	Garboreumboreum _Chr05	30400000	30480000
Garboreumboreum _boundary_758	Garboreumboreum _Chr05	32560000	32640000
Garboreumboreum _boundary_759	Garboreumboreum _Chr05	32960000	33040000
Garboreumboreum _boundary_760	Garboreumboreum _Chr05	33440000	33520000
Garboreumboreum _boundary_761	Garboreumboreum _Chr05	34600000	34680000
Garboreumboreum _boundary_762	Garboreumboreum _Chr05	35240000	35320000
Garboreumboreum _boundary_763	Garboreumboreum _Chr05	35800000	35880000
Garboreumboreum _boundary_764	Garboreumboreum _Chr05	36440000	36520000
Garboreumboreum _boundary_765	Garboreumboreum _Chr05	36920000	37000000
Garboreumboreum _boundary_766	Garboreumboreum _Chr05	37400000	37480000
Garboreumboreum _boundary_767	Garboreumboreum _Chr05	38120000	38200000
Garboreumboreum _boundary_768	Garboreumboreum _Chr05	38880000	38960000
Garboreumboreum _boundary_769	Garboreumboreum _Chr05	39200000	39280000
Garboreumboreum _boundary_770	Garboreumboreum _Chr05	40160000	40240000
Garboreumboreum _boundary_771	Garboreumboreum _Chr05	40400000	40480000
Garboreumboreum _boundary_772	Garboreumboreum _Chr05	41240000	41320000
Garboreumboreum _boundary_773	Garboreumboreum _Chr05	41760000	41840000
Garboreumboreum _boundary_774	Garboreumboreum _Chr05	42240000	42320000
Garboreumboreum _boundary_775	Garboreumboreum _Chr05	42640000	42720000
Garboreumboreum _boundary_776	Garboreumboreum _Chr05	42880000	42960000
Garboreumboreum _boundary_777	Garboreumboreum _Chr05	43360000	43440000
Garboreumboreum _boundary_778	Garboreumboreum _Chr05	43800000	43880000
Garboreumboreum _boundary_779	Garboreumboreum _Chr05	44200000	44280000
Garboreumboreum _boundary_780	Garboreumboreum _Chr05	45280000	45360000
Garboreumboreum _boundary_781	Garboreumboreum _Chr05	45720000	45800000
Garboreumboreum _boundary_782	Garboreumboreum _Chr05	46280000	46360000
Garboreumboreum _boundary_783	Garboreumboreum _Chr05	47240000	47320000
Garboreumboreum _boundary_784	Garboreumboreum _Chr05	48120000	48200000
Garboreumboreum _boundary_785	Garboreumboreum _Chr05	49120000	49200000
Garboreumboreum _boundary_786	Garboreumboreum _Chr05	49800000	49880000
Garboreumboreum _boundary_787	Garboreumboreum _Chr05	50240000	50320000
Garboreumboreum _boundary_788	Garboreumboreum _Chr05	51080000	51160000
Garboreumboreum _boundary_789	Garboreumboreum _Chr05	52280000	52360000
Garboreumboreum _boundary_790	Garboreumboreum _Chr05	53040000	53120000
Garboreumboreum _boundary_791	Garboreumboreum _Chr05	53400000	53480000
Garboreumboreum _boundary_792	Garboreumboreum _Chr05	54320000	54400000
Garboreumboreum _boundary_793	Garboreumboreum _Chr05	54640000	54720000
Garboreumboreum _boundary_794	Garboreumboreum _Chr05	55520000	55600000
Garboreumboreum _boundary_795	Garboreumboreum _Chr05	56160000	56240000
Garboreumboreum _boundary_796	Garboreumboreum _Chr05	57520000	57600000
Garboreumboreum _boundary_797	Garboreumboreum _Chr05	58000000	58080000
Garboreumboreum _boundary_798	Garboreumboreum _Chr05	59960000	60040000
Garboreumboreum _boundary_799	Garboreumboreum _Chr05	60920000	61000000
Garboreumboreum _boundary_800	Garboreumboreum _Chr05	61360000	61440000
Garboreumboreum _boundary_801	Garboreumboreum _Chr05	62080000	62160000
Garboreumboreum _boundary_802	Garboreumboreum _Chr05	62480000	62560000
Garboreumboreum _boundary_803	Garboreumboreum _Chr05	62920000	63000000
Garboreumboreum _boundary_804	Garboreumboreum _Chr05	63280000	63360000
Garboreumboreum _boundary_805	Garboreumboreum _Chr05	64040000	64120000
Garboreumboreum _boundary_806	Garboreumboreum _Chr05	64280000	64360000
Garboreumboreum _boundary_807	Garboreumboreum _Chr05	65280000	65360000
Garboreumboreum _boundary_808	Garboreumboreum _Chr05	65920000	66000000
Garboreumboreum _boundary_809	Garboreumboreum _Chr05	66160000	66240000
Garboreumboreum _boundary_810	Garboreumboreum _Chr05	66920000	67000000
Garboreumboreum _boundary_811	Garboreumboreum _Chr05	67240000	67320000
Garboreumboreum _boundary_812	Garboreumboreum _Chr05	67800000	67880000
Garboreumboreum _boundary_813	Garboreumboreum _Chr05	68600000	68680000
Garboreumboreum _boundary_814	Garboreumboreum _Chr05	69000000	69080000
Garboreumboreum _boundary_815	Garboreumboreum _Chr05	69320000	69400000
Garboreumboreum _boundary_816	Garboreumboreum _Chr05	69720000	69800000
Garboreumboreum _boundary_817	Garboreumboreum _Chr05	71520000	71600000
Garboreumboreum _boundary_818	Garboreumboreum _Chr05	71960000	72040000
Garboreumboreum _boundary_819	Garboreumboreum _Chr05	72320000	72400000
Garboreumboreum _boundary_820	Garboreumboreum _Chr05	73360000	73440000
Garboreumboreum _boundary_821	Garboreumboreum _Chr05	74040000	74120000
Garboreumboreum _boundary_822	Garboreumboreum _Chr05	74920000	75000000
Garboreumboreum _boundary_823	Garboreumboreum _Chr05	75160000	75240000
Garboreumboreum _boundary_824	Garboreumboreum _Chr05	76160000	76240000
Garboreumboreum _boundary_825	Garboreumboreum _Chr05	76560000	76640000
Garboreumboreum _boundary_826	Garboreumboreum _Chr05	77400000	77480000
Garboreumboreum _boundary_827	Garboreumboreum _Chr05	78040000	78120000
Garboreumboreum _boundary_828	Garboreumboreum _Chr05	78320000	78400000
Garboreumboreum _boundary_829	Garboreumboreum _Chr05	79040000	79120000
Garboreumboreum _boundary_830	Garboreumboreum _Chr05	80080000	80160000
Garboreumboreum _boundary_831	Garboreumboreum _Chr05	82080000	82160000
Garboreumboreum _boundary_832	Garboreumboreum _Chr05	82320000	82400000
Garboreumboreum _boundary_833	Garboreumboreum _Chr05	82920000	83000000
Garboreumboreum _boundary_834	Garboreumboreum _Chr05	83160000	83240000
Garboreumboreum _boundary_835	Garboreumboreum _Chr05	83960000	84040000
Garboreumboreum _boundary_836	Garboreumboreum _Chr05	84400000	84480000
Garboreumboreum _boundary_837	Garboreumboreum _Chr05	84640000	84720000
Garboreumboreum _boundary_838	Garboreumboreum _Chr05	84960000	85040000
Garboreumboreum _boundary_839	Garboreumboreum _Chr05	85400000	85480000
Garboreumboreum _boundary_840	Garboreumboreum _Chr05	86040000	86120000
Garboreumboreum _boundary_841	Garboreumboreum _Chr05	86480000	86560000
Garboreumboreum _boundary_842	Garboreumboreum _Chr05	87560000	87640000
Garboreumboreum _boundary_843	Garboreumboreum _Chr05	88120000	88200000
Garboreumboreum _boundary_844	Garboreumboreum _Chr05	88720000	88800000
Garboreumboreum _boundary_845	Garboreumboreum _Chr05	89120000	89200000
Garboreumboreum _boundary_846	Garboreumboreum _Chr05	90000000	90080000
Garboreumboreum _boundary_847	Garboreumboreum _Chr05	90760000	90840000
Garboreumboreum _boundary_848	Garboreumboreum _Chr05	91000000	91080000
Garboreumboreum _boundary_849	Garboreumboreum _Chr05	91360000	91440000
Garboreumboreum _boundary_850	Garboreumboreum _Chr05	92040000	92120000
Garboreumboreum _boundary_851	Garboreumboreum _Chr05	92480000	92560000
Garboreumboreum _boundary_852	Garboreumboreum _Chr05	93080000	93160000
Garboreumboreum _boundary_853	Garboreumboreum _Chr06	0	40000
Garboreumboreum _boundary_854	Garboreumboreum _Chr06	1640000	1720000
Garboreumboreum _boundary_855	Garboreumboreum _Chr06	2080000	2160000
Garboreumboreum _boundary_856	Garboreumboreum _Chr06	2440000	2520000
Garboreumboreum _boundary_857	Garboreumboreum _Chr06	2680000	2760000
Garboreumboreum _boundary_858	Garboreumboreum _Chr06	3080000	3160000
Garboreumboreum _boundary_859	Garboreumboreum _Chr06	3800000	3880000
Garboreumboreum _boundary_860	Garboreumboreum _Chr06	4200000	4280000
Garboreumboreum _boundary_861	Garboreumboreum _Chr06	4440000	4520000
Garboreumboreum _boundary_862	Garboreumboreum _Chr06	4800000	4880000
Garboreumboreum _boundary_863	Garboreumboreum _Chr06	4960000	5040000
Garboreumboreum _boundary_864	Garboreumboreum _Chr06	5360000	5440000
Garboreumboreum _boundary_865	Garboreumboreum _Chr06	5960000	6040000
Garboreumboreum _boundary_866	Garboreumboreum _Chr06	6400000	6480000
Garboreumboreum _boundary_867	Garboreumboreum _Chr06	7000000	7080000
Garboreumboreum _boundary_868	Garboreumboreum _Chr06	7160000	7240000
Garboreumboreum _boundary_869	Garboreumboreum _Chr06	7520000	7600000
Garboreumboreum _boundary_870	Garboreumboreum _Chr06	8240000	8320000
Garboreumboreum _boundary_871	Garboreumboreum _Chr06	8720000	8800000
Garboreumboreum _boundary_872	Garboreumboreum _Chr06	8880000	8960000
Garboreumboreum _boundary_873	Garboreumboreum _Chr06	9200000	9280000
Garboreumboreum _boundary_874	Garboreumboreum _Chr06	9840000	9920000
Garboreumboreum _boundary_875	Garboreumboreum _Chr06	10480000	10560000
Garboreumboreum _boundary_876	Garboreumboreum _Chr06	10800000	10880000
Garboreumboreum _boundary_877	Garboreumboreum _Chr06	11640000	11720000
Garboreumboreum _boundary_878	Garboreumboreum _Chr06	11920000	12000000
Garboreumboreum _boundary_879	Garboreumboreum _Chr06	12520000	12600000
Garboreumboreum _boundary_880	Garboreumboreum _Chr06	13120000	13200000
Garboreumboreum _boundary_881	Garboreumboreum _Chr06	13600000	13680000
Garboreumboreum _boundary_882	Garboreumboreum _Chr06	14560000	14640000
Garboreumboreum _boundary_883	Garboreumboreum _Chr06	15040000	15120000
Garboreumboreum _boundary_884	Garboreumboreum _Chr06	16520000	16600000
Garboreumboreum _boundary_885	Garboreumboreum _Chr06	17120000	17200000
Garboreumboreum _boundary_886	Garboreumboreum _Chr06	17480000	17560000
Garboreumboreum _boundary_887	Garboreumboreum _Chr06	18520000	18600000
Garboreumboreum _boundary_888	Garboreumboreum _Chr06	18880000	18960000
Garboreumboreum _boundary_889	Garboreumboreum _Chr06	19440000	19520000
Garboreumboreum _boundary_890	Garboreumboreum _Chr06	20320000	20400000
Garboreumboreum _boundary_891	Garboreumboreum _Chr06	22000000	22080000
Garboreumboreum _boundary_892	Garboreumboreum _Chr06	22320000	22400000
Garboreumboreum _boundary_893	Garboreumboreum _Chr06	23160000	23240000
Garboreumboreum _boundary_894	Garboreumboreum _Chr06	23440000	23520000
Garboreumboreum _boundary_895	Garboreumboreum _Chr06	24920000	25000000
Garboreumboreum _boundary_896	Garboreumboreum _Chr06	26040000	26120000
Garboreumboreum _boundary_897	Garboreumboreum _Chr06	26320000	26400000
Garboreumboreum _boundary_898	Garboreumboreum _Chr06	28160000	28240000
Garboreumboreum _boundary_899	Garboreumboreum _Chr06	28560000	28640000
Garboreumboreum _boundary_900	Garboreumboreum _Chr06	28960000	29040000
Garboreumboreum _boundary_901	Garboreumboreum _Chr06	29800000	29880000
Garboreumboreum _boundary_902	Garboreumboreum _Chr06	30200000	30280000
Garboreumboreum _boundary_903	Garboreumboreum _Chr06	31120000	31200000
Garboreumboreum _boundary_904	Garboreumboreum _Chr06	31280000	31360000
Garboreumboreum _boundary_905	Garboreumboreum _Chr06	31680000	31760000
Garboreumboreum _boundary_906	Garboreumboreum _Chr06	32280000	32360000
Garboreumboreum _boundary_907	Garboreumboreum _Chr06	33480000	33560000
Garboreumboreum _boundary_908	Garboreumboreum _Chr06	34000000	34080000
Garboreumboreum _boundary_909	Garboreumboreum _Chr06	34880000	34960000
Garboreumboreum _boundary_910	Garboreumboreum _Chr06	36280000	36360000
Garboreumboreum _boundary_911	Garboreumboreum _Chr06	36920000	37000000
Garboreumboreum _boundary_912	Garboreumboreum _Chr06	37120000	37200000
Garboreumboreum _boundary_913	Garboreumboreum _Chr06	37600000	37680000
Garboreumboreum _boundary_914	Garboreumboreum _Chr06	39880000	39960000
Garboreumboreum _boundary_915	Garboreumboreum _Chr06	40280000	40360000
Garboreumboreum _boundary_916	Garboreumboreum _Chr06	41480000	41560000
Garboreumboreum _boundary_917	Garboreumboreum _Chr06	41600000	41680000
Garboreumboreum _boundary_918	Garboreumboreum _Chr06	42360000	42440000
Garboreumboreum _boundary_919	Garboreumboreum _Chr06	42680000	42760000
Garboreumboreum _boundary_920	Garboreumboreum _Chr06	43160000	43240000
Garboreumboreum _boundary_921	Garboreumboreum _Chr06	43600000	43680000
Garboreumboreum _boundary_922	Garboreumboreum _Chr06	44160000	44240000
Garboreumboreum _boundary_923	Garboreumboreum _Chr06	44520000	44600000
Garboreumboreum _boundary_924	Garboreumboreum _Chr06	45000000	45080000
Garboreumboreum _boundary_925	Garboreumboreum _Chr06	45480000	45560000
Garboreumboreum _boundary_926	Garboreumboreum _Chr06	46000000	46080000
Garboreumboreum _boundary_927	Garboreumboreum _Chr06	46560000	46640000
Garboreumboreum _boundary_928	Garboreumboreum _Chr06	48760000	48840000
Garboreumboreum _boundary_929	Garboreumboreum _Chr06	49480000	49560000
Garboreumboreum _boundary_930	Garboreumboreum _Chr06	51440000	51520000
Garboreumboreum _boundary_931	Garboreumboreum _Chr06	52960000	53040000
Garboreumboreum _boundary_932	Garboreumboreum _Chr06	53560000	53640000
Garboreumboreum _boundary_933	Garboreumboreum _Chr06	54040000	54120000
Garboreumboreum _boundary_934	Garboreumboreum _Chr06	54760000	54840000
Garboreumboreum _boundary_935	Garboreumboreum _Chr06	56000000	56080000
Garboreumboreum _boundary_936	Garboreumboreum _Chr06	56240000	56320000
Garboreumboreum _boundary_937	Garboreumboreum _Chr06	56760000	56840000
Garboreumboreum _boundary_938	Garboreumboreum _Chr06	57240000	57320000
Garboreumboreum _boundary_939	Garboreumboreum _Chr06	58040000	58120000
Garboreumboreum _boundary_940	Garboreumboreum _Chr06	58400000	58480000
Garboreumboreum _boundary_941	Garboreumboreum _Chr06	59360000	59440000
Garboreumboreum _boundary_942	Garboreumboreum _Chr06	62120000	62200000
Garboreumboreum _boundary_943	Garboreumboreum _Chr06	64480000	64560000
Garboreumboreum _boundary_944	Garboreumboreum _Chr06	64760000	64840000
Garboreumboreum _boundary_945	Garboreumboreum _Chr06	65120000	65200000
Garboreumboreum _boundary_946	Garboreumboreum _Chr06	65880000	65960000
Garboreumboreum _boundary_947	Garboreumboreum _Chr06	66400000	66480000
Garboreumboreum _boundary_948	Garboreumboreum _Chr06	66920000	67000000
Garboreumboreum _boundary_949	Garboreumboreum _Chr06	67880000	67960000
Garboreumboreum _boundary_950	Garboreumboreum _Chr06	70600000	70680000
Garboreumboreum _boundary_951	Garboreumboreum _Chr06	71120000	71200000
Garboreumboreum _boundary_952	Garboreumboreum _Chr06	72000000	72080000
Garboreumboreum _boundary_953	Garboreumboreum _Chr06	72680000	72760000
Garboreumboreum _boundary_954	Garboreumboreum _Chr06	74800000	74880000
Garboreumboreum _boundary_955	Garboreumboreum _Chr06	75320000	75400000
Garboreumboreum _boundary_956	Garboreumboreum _Chr06	75680000	75760000
Garboreumboreum _boundary_957	Garboreumboreum _Chr06	76600000	76680000
Garboreumboreum _boundary_958	Garboreumboreum _Chr06	78040000	78120000
Garboreumboreum _boundary_959	Garboreumboreum _Chr06	79160000	79240000
Garboreumboreum _boundary_960	Garboreumboreum _Chr06	79800000	79880000
Garboreumboreum _boundary_961	Garboreumboreum _Chr06	80880000	80960000
Garboreumboreum _boundary_962	Garboreumboreum _Chr06	81320000	81400000
Garboreumboreum _boundary_963	Garboreumboreum _Chr06	81760000	81840000
Garboreumboreum _boundary_964	Garboreumboreum _Chr06	82600000	82680000
Garboreumboreum _boundary_965	Garboreumboreum _Chr06	83120000	83200000
Garboreumboreum _boundary_966	Garboreumboreum _Chr06	83440000	83520000
Garboreumboreum _boundary_967	Garboreumboreum _Chr06	84320000	84400000
Garboreumboreum _boundary_968	Garboreumboreum _Chr06	84520000	84600000
Garboreumboreum _boundary_969	Garboreumboreum _Chr06	85080000	85160000
Garboreumboreum _boundary_970	Garboreumboreum _Chr06	85520000	85600000
Garboreumboreum _boundary_971	Garboreumboreum _Chr06	85880000	85960000
Garboreumboreum _boundary_972	Garboreumboreum _Chr06	86520000	86600000
Garboreumboreum _boundary_973	Garboreumboreum _Chr06	87160000	87240000
Garboreumboreum _boundary_974	Garboreumboreum _Chr06	88280000	88360000
Garboreumboreum _boundary_975	Garboreumboreum _Chr06	88600000	88680000
Garboreumboreum _boundary_976	Garboreumboreum _Chr06	88880000	88960000
Garboreumboreum _boundary_977	Garboreumboreum _Chr06	89200000	89280000
Garboreumboreum _boundary_978	Garboreumboreum _Chr06	90720000	90800000
Garboreumboreum _boundary_979	Garboreumboreum _Chr06	91120000	91200000
Garboreumboreum _boundary_980	Garboreumboreum _Chr06	91320000	91400000
Garboreumboreum _boundary_981	Garboreumboreum _Chr06	92360000	92440000
Garboreumboreum _boundary_982	Garboreumboreum _Chr06	92760000	92840000
Garboreumboreum _boundary_983	Garboreumboreum _Chr06	93520000	93600000
Garboreumboreum _boundary_984	Garboreumboreum _Chr06	94000000	94080000
Garboreumboreum _boundary_985	Garboreumboreum _Chr06	94560000	94640000
Garboreumboreum _boundary_986	Garboreumboreum _Chr06	95760000	95840000
Garboreumboreum _boundary_987	Garboreumboreum _Chr06	96200000	96280000
Garboreumboreum _boundary_988	Garboreumboreum _Chr06	97440000	97520000
Garboreumboreum _boundary_989	Garboreumboreum _Chr06	98200000	98280000
Garboreumboreum _boundary_990	Garboreumboreum _Chr06	98800000	98880000
Garboreumboreum _boundary_991	Garboreumboreum _Chr06	99680000	99760000
Garboreumboreum _boundary_992	Garboreumboreum _Chr06	100760000	100840000
Garboreumboreum _boundary_993	Garboreumboreum _Chr06	101080000	101160000
Garboreumboreum _boundary_994	Garboreumboreum _Chr06	101400000	101480000
Garboreumboreum _boundary_995	Garboreumboreum _Chr06	101640000	101720000
Garboreumboreum _boundary_996	Garboreumboreum _Chr06	102480000	102560000
Garboreumboreum _boundary_997	Garboreumboreum _Chr06	103120000	103200000
Garboreumboreum _boundary_998	Garboreumboreum _Chr06	103680000	103760000
Garboreumboreum _boundary_999	Garboreumboreum _Chr06	104440000	104520000
Garboreumboreum _boundary_1000	Garboreumboreum _Chr06	105000000	105080000
Garboreumboreum _boundary_1001	Garboreumboreum _Chr06	106400000	106480000
Garboreumboreum _boundary_1002	Garboreumboreum _Chr06	106840000	106920000
Garboreumboreum _boundary_1003	Garboreumboreum _Chr06	107880000	107960000
Garboreumboreum _boundary_1004	Garboreumboreum _Chr06	108200000	108280000
Garboreumboreum _boundary_1005	Garboreumboreum _Chr06	108560000	108640000
Garboreumboreum _boundary_1006	Garboreumboreum _Chr06	109560000	109640000
Garboreumboreum _boundary_1007	Garboreumboreum _Chr06	109920000	110000000
Garboreumboreum _boundary_1008	Garboreumboreum _Chr06	110600000	110680000
Garboreumboreum _boundary_1009	Garboreumboreum _Chr06	111280000	111360000
Garboreumboreum _boundary_1010	Garboreumboreum _Chr06	112160000	112240000
Garboreumboreum _boundary_1011	Garboreumboreum _Chr06	112600000	112680000
Garboreumboreum _boundary_1012	Garboreumboreum _Chr06	113480000	113560000
Garboreumboreum _boundary_1013	Garboreumboreum _Chr06	114120000	114200000
Garboreumboreum _boundary_1014	Garboreumboreum _Chr06	114400000	114480000
Garboreumboreum _boundary_1015	Garboreumboreum _Chr06	115000000	115080000
Garboreumboreum _boundary_1016	Garboreumboreum _Chr06	115440000	115520000
Garboreumboreum _boundary_1017	Garboreumboreum _Chr06	116240000	116320000
Garboreumboreum _boundary_1018	Garboreumboreum _Chr06	116560000	116640000
Garboreumboreum _boundary_1019	Garboreumboreum _Chr06	117000000	117080000
Garboreumboreum _boundary_1020	Garboreumboreum _Chr06	117560000	117640000
Garboreumboreum _boundary_1021	Garboreumboreum _Chr06	119320000	119400000
Garboreumboreum _boundary_1022	Garboreumboreum _Chr06	119600000	119680000
Garboreumboreum _boundary_1023	Garboreumboreum _Chr06	120720000	120800000
Garboreumboreum _boundary_1024	Garboreumboreum _Chr06	121160000	121240000
Garboreumboreum _boundary_1025	Garboreumboreum _Chr06	121720000	121800000
Garboreumboreum _boundary_1026	Garboreumboreum _Chr06	122240000	122320000
Garboreumboreum _boundary_1027	Garboreumboreum _Chr06	122880000	122960000
Garboreumboreum _boundary_1028	Garboreumboreum _Chr06	123080000	123160000
Garboreumboreum _boundary_1029	Garboreumboreum _Chr06	123480000	123560000
Garboreumboreum _boundary_1030	Garboreumboreum _Chr06	123960000	124040000
Garboreumboreum _boundary_1031	Garboreumboreum _Chr06	124320000	124400000
Garboreumboreum _boundary_1032	Garboreumboreum _Chr06	124880000	124960000
Garboreumboreum _boundary_1033	Garboreumboreum _Chr06	125280000	125360000
Garboreumboreum _boundary_1034	Garboreumboreum _Chr06	126000000	126080000
Garboreumboreum _boundary_1035	Garboreumboreum _Chr06	126360000	126440000
Garboreumboreum _boundary_1036	Garboreumboreum _Chr06	126840000	126920000
Garboreumboreum _boundary_1037	Garboreumboreum _Chr06	127000000	127080000
Garboreumboreum _boundary_1038	Garboreumboreum _Chr06	127520000	127600000
Garboreumboreum _boundary_1039	Garboreumboreum _Chr06	131560000	131640000
Garboreumboreum _boundary_1040	Garboreumboreum _Chr06	132040000	132120000
Garboreumboreum _boundary_1041	Garboreumboreum _Chr06	133600000	133680000
Garboreumboreum _boundary_1042	Garboreumboreum _Chr06	133840000	133920000
Garboreumboreum _boundary_1043	Garboreumboreum _Chr06	134680000	134760000
Garboreumboreum _boundary_1044	Garboreumboreum _Chr06	135000000	135080000
Garboreumboreum _boundary_1045	Garboreumboreum _Chr06	135320000	135400000
Garboreumboreum _boundary_1046	Garboreumboreum _Chr06	136120000	136200000
Garboreumboreum _boundary_1047	Garboreumboreum _Chr06	136480000	136560000
Garboreumboreum _boundary_1048	Garboreumboreum _Chr06	136840000	136920000
Garboreumboreum _boundary_1049	Garboreumboreum _Chr06	138080000	138160000
Garboreumboreum _boundary_1050	Garboreumboreum _Chr06	138480000	138560000
Garboreumboreum _boundary_1051	Garboreumboreum _Chr06	138840000	138920000
Garboreumboreum _boundary_1052	Garboreumboreum _Chr06	140320000	140400000
Garboreumboreum _boundary_1053	Garboreumboreum _Chr06	140680000	140760000
Garboreumboreum _boundary_1054	Garboreumboreum _Chr06	142520000	142600000
Garboreumboreum _boundary_1055	Garboreumboreum _Chr06	142960000	143040000
Garboreumboreum _boundary_1056	Garboreumboreum _Chr06	143280000	143360000
Garboreumboreum _boundary_1057	Garboreumboreum _Chr07	0	40000
Garboreumboreum _boundary_1058	Garboreumboreum _Chr07	320000	400000
Garboreumboreum _boundary_1059	Garboreumboreum _Chr07	560000	640000
Garboreumboreum _boundary_1060	Garboreumboreum _Chr07	960000	1040000
Garboreumboreum _boundary_1061	Garboreumboreum _Chr07	1440000	1520000
Garboreumboreum _boundary_1062	Garboreumboreum _Chr07	1800000	1880000
Garboreumboreum _boundary_1063	Garboreumboreum _Chr07	2000000	2080000
Garboreumboreum _boundary_1064	Garboreumboreum _Chr07	2320000	2400000
Garboreumboreum _boundary_1065	Garboreumboreum _Chr07	3040000	3120000
Garboreumboreum _boundary_1066	Garboreumboreum _Chr07	3280000	3360000
Garboreumboreum _boundary_1067	Garboreumboreum _Chr07	3680000	3760000
Garboreumboreum _boundary_1068	Garboreumboreum _Chr07	4200000	4280000
Garboreumboreum _boundary_1069	Garboreumboreum _Chr07	4760000	4840000
Garboreumboreum _boundary_1070	Garboreumboreum _Chr07	5440000	5520000
Garboreumboreum _boundary_1071	Garboreumboreum _Chr07	5920000	6000000
Garboreumboreum _boundary_1072	Garboreumboreum _Chr07	6320000	6400000
Garboreumboreum _boundary_1073	Garboreumboreum _Chr07	7000000	7080000
Garboreumboreum _boundary_1074	Garboreumboreum _Chr07	7840000	7920000
Garboreumboreum _boundary_1075	Garboreumboreum _Chr07	8600000	8680000
Garboreumboreum _boundary_1076	Garboreumboreum _Chr07	8840000	8920000
Garboreumboreum _boundary_1077	Garboreumboreum _Chr07	9200000	9280000
Garboreumboreum _boundary_1078	Garboreumboreum _Chr07	9600000	9680000
Garboreumboreum _boundary_1079	Garboreumboreum _Chr07	10040000	10120000
Garboreumboreum _boundary_1080	Garboreumboreum _Chr07	10520000	10600000
Garboreumboreum _boundary_1081	Garboreumboreum _Chr07	11360000	11440000
Garboreumboreum _boundary_1082	Garboreumboreum _Chr07	11720000	11800000
Garboreumboreum _boundary_1083	Garboreumboreum _Chr07	12040000	12120000
Garboreumboreum _boundary_1084	Garboreumboreum _Chr07	12680000	12760000
Garboreumboreum _boundary_1085	Garboreumboreum _Chr07	13120000	13200000
Garboreumboreum _boundary_1086	Garboreumboreum _Chr07	14040000	14120000
Garboreumboreum _boundary_1087	Garboreumboreum _Chr07	14440000	14520000
Garboreumboreum _boundary_1088	Garboreumboreum _Chr07	14800000	14880000
Garboreumboreum _boundary_1089	Garboreumboreum _Chr07	15480000	15560000
Garboreumboreum _boundary_1090	Garboreumboreum _Chr07	16400000	16480000
Garboreumboreum _boundary_1091	Garboreumboreum _Chr07	16600000	16680000
Garboreumboreum _boundary_1092	Garboreumboreum _Chr07	17120000	17200000
Garboreumboreum _boundary_1093	Garboreumboreum _Chr07	17640000	17720000
Garboreumboreum _boundary_1094	Garboreumboreum _Chr07	18280000	18360000
Garboreumboreum _boundary_1095	Garboreumboreum _Chr07	18640000	18720000
Garboreumboreum _boundary_1096	Garboreumboreum _Chr07	21360000	21440000
Garboreumboreum _boundary_1097	Garboreumboreum _Chr07	22080000	22160000
Garboreumboreum _boundary_1098	Garboreumboreum _Chr07	22960000	23040000
Garboreumboreum _boundary_1099	Garboreumboreum _Chr07	24000000	24080000
Garboreumboreum _boundary_1100	Garboreumboreum _Chr07	25160000	25240000
Garboreumboreum _boundary_1101	Garboreumboreum _Chr07	25560000	25640000
Garboreumboreum _boundary_1102	Garboreumboreum _Chr07	25960000	26040000
Garboreumboreum _boundary_1103	Garboreumboreum _Chr07	27880000	27960000
Garboreumboreum _boundary_1104	Garboreumboreum _Chr07	28720000	28800000
Garboreumboreum _boundary_1105	Garboreumboreum _Chr07	29200000	29280000
Garboreumboreum _boundary_1106	Garboreumboreum _Chr07	31600000	31680000
Garboreumboreum _boundary_1107	Garboreumboreum _Chr07	32200000	32280000
Garboreumboreum _boundary_1108	Garboreumboreum _Chr07	34240000	34320000
Garboreumboreum _boundary_1109	Garboreumboreum _Chr07	35080000	35160000
Garboreumboreum _boundary_1110	Garboreumboreum _Chr07	35320000	35400000
Garboreumboreum _boundary_1111	Garboreumboreum _Chr07	36920000	37000000
Garboreumboreum _boundary_1112	Garboreumboreum _Chr07	38760000	38840000
Garboreumboreum _boundary_1113	Garboreumboreum _Chr07	39280000	39360000
Garboreumboreum _boundary_1114	Garboreumboreum _Chr07	39640000	39720000
Garboreumboreum _boundary_1115	Garboreumboreum _Chr07	41320000	41400000
Garboreumboreum _boundary_1116	Garboreumboreum _Chr07	41960000	42040000
Garboreumboreum _boundary_1117	Garboreumboreum _Chr07	42600000	42680000
Garboreumboreum _boundary_1118	Garboreumboreum _Chr07	42960000	43040000
Garboreumboreum _boundary_1119	Garboreumboreum _Chr07	43480000	43560000
Garboreumboreum _boundary_1120	Garboreumboreum _Chr07	44520000	44600000
Garboreumboreum _boundary_1121	Garboreumboreum _Chr07	44920000	45000000
Garboreumboreum _boundary_1122	Garboreumboreum _Chr07	45240000	45320000
Garboreumboreum _boundary_1123	Garboreumboreum _Chr07	47240000	47320000
Garboreumboreum _boundary_1124	Garboreumboreum _Chr07	47840000	47920000
Garboreumboreum _boundary_1125	Garboreumboreum _Chr07	48320000	48400000
Garboreumboreum _boundary_1126	Garboreumboreum _Chr07	48600000	48680000
Garboreumboreum _boundary_1127	Garboreumboreum _Chr07	49520000	49600000
Garboreumboreum _boundary_1128	Garboreumboreum _Chr07	49920000	50000000
Garboreumboreum _boundary_1129	Garboreumboreum _Chr07	51600000	51680000
Garboreumboreum _boundary_1130	Garboreumboreum _Chr07	52280000	52360000
Garboreumboreum _boundary_1131	Garboreumboreum _Chr07	53280000	53360000
Garboreumboreum _boundary_1132	Garboreumboreum _Chr07	54720000	54800000
Garboreumboreum _boundary_1133	Garboreumboreum _Chr07	56720000	56800000
Garboreumboreum _boundary_1134	Garboreumboreum _Chr07	57360000	57440000
Garboreumboreum _boundary_1135	Garboreumboreum _Chr07	58120000	58200000
Garboreumboreum _boundary_1136	Garboreumboreum _Chr07	58640000	58720000
Garboreumboreum _boundary_1137	Garboreumboreum _Chr07	59040000	59120000
Garboreumboreum _boundary_1138	Garboreumboreum _Chr07	59240000	59320000
Garboreumboreum _boundary_1139	Garboreumboreum _Chr07	59760000	59840000
Garboreumboreum _boundary_1140	Garboreumboreum _Chr07	61000000	61080000
Garboreumboreum _boundary_1141	Garboreumboreum _Chr07	61320000	61400000
Garboreumboreum _boundary_1142	Garboreumboreum _Chr07	62720000	62800000
Garboreumboreum _boundary_1143	Garboreumboreum _Chr07	63040000	63120000
Garboreumboreum _boundary_1144	Garboreumboreum _Chr07	63240000	63320000
Garboreumboreum _boundary_1145	Garboreumboreum _Chr07	63800000	63880000
Garboreumboreum _boundary_1146	Garboreumboreum _Chr07	65080000	65160000
Garboreumboreum _boundary_1147	Garboreumboreum _Chr07	66080000	66160000
Garboreumboreum _boundary_1148	Garboreumboreum _Chr07	66320000	66400000
Garboreumboreum _boundary_1149	Garboreumboreum _Chr07	67360000	67440000
Garboreumboreum _boundary_1150	Garboreumboreum _Chr07	67680000	67760000
Garboreumboreum _boundary_1151	Garboreumboreum _Chr07	68000000	68080000
Garboreumboreum _boundary_1152	Garboreumboreum _Chr07	68440000	68520000
Garboreumboreum _boundary_1153	Garboreumboreum _Chr07	69120000	69200000
Garboreumboreum _boundary_1154	Garboreumboreum _Chr07	69440000	69520000
Garboreumboreum _boundary_1155	Garboreumboreum _Chr07	69760000	69840000
Garboreumboreum _boundary_1156	Garboreumboreum _Chr07	70320000	70400000
Garboreumboreum _boundary_1157	Garboreumboreum _Chr07	70640000	70720000
Garboreumboreum _boundary_1158	Garboreumboreum _Chr07	71040000	71120000
Garboreumboreum _boundary_1159	Garboreumboreum _Chr07	71440000	71520000
Garboreumboreum _boundary_1160	Garboreumboreum _Chr07	72360000	72440000
Garboreumboreum _boundary_1161	Garboreumboreum _Chr07	72720000	72800000
Garboreumboreum _boundary_1162	Garboreumboreum _Chr07	73840000	73920000
Garboreumboreum _boundary_1163	Garboreumboreum _Chr07	74400000	74480000
Garboreumboreum _boundary_1164	Garboreumboreum _Chr07	74840000	74920000
Garboreumboreum _boundary_1165	Garboreumboreum _Chr07	75200000	75280000
Garboreumboreum _boundary_1166	Garboreumboreum _Chr07	75600000	75680000
Garboreumboreum _boundary_1167	Garboreumboreum _Chr07	75960000	76040000
Garboreumboreum _boundary_1168	Garboreumboreum _Chr07	76680000	76760000
Garboreumboreum _boundary_1169	Garboreumboreum _Chr07	77080000	77160000
Garboreumboreum _boundary_1170	Garboreumboreum _Chr07	77560000	77640000
Garboreumboreum _boundary_1171	Garboreumboreum _Chr07	78000000	78080000
Garboreumboreum _boundary_1172	Garboreumboreum _Chr07	78640000	78720000
Garboreumboreum _boundary_1173	Garboreumboreum _Chr07	79560000	79640000
Garboreumboreum _boundary_1174	Garboreumboreum _Chr07	80000000	80080000
Garboreumboreum _boundary_1175	Garboreumboreum _Chr07	80400000	80480000
Garboreumboreum _boundary_1176	Garboreumboreum _Chr07	80960000	81040000
Garboreumboreum _boundary_1177	Garboreumboreum _Chr07	81680000	81760000
Garboreumboreum _boundary_1178	Garboreumboreum _Chr07	82120000	82200000
Garboreumboreum _boundary_1179	Garboreumboreum _Chr07	82640000	82720000
Garboreumboreum _boundary_1180	Garboreumboreum _Chr07	83280000	83360000
Garboreumboreum _boundary_1181	Garboreumboreum _Chr07	83600000	83680000
Garboreumboreum _boundary_1182	Garboreumboreum _Chr07	84240000	84320000
Garboreumboreum _boundary_1183	Garboreumboreum _Chr07	85280000	85360000
Garboreumboreum _boundary_1184	Garboreumboreum _Chr07	85600000	85680000
Garboreumboreum _boundary_1185	Garboreumboreum _Chr07	85960000	86040000
Garboreumboreum _boundary_1186	Garboreumboreum _Chr07	86400000	86480000
Garboreumboreum _boundary_1187	Garboreumboreum _Chr07	86560000	86640000
Garboreumboreum _boundary_1188	Garboreumboreum _Chr07	87400000	87480000
Garboreumboreum _boundary_1189	Garboreumboreum _Chr07	87880000	87960000
Garboreumboreum _boundary_1190	Garboreumboreum _Chr07	88240000	88320000
Garboreumboreum _boundary_1191	Garboreumboreum _Chr07	88840000	88920000
Garboreumboreum _boundary_1192	Garboreumboreum _Chr07	89560000	89640000
Garboreumboreum _boundary_1193	Garboreumboreum _Chr07	89800000	89880000
Garboreumboreum _boundary_1194	Garboreumboreum _Chr07	90120000	90200000
Garboreumboreum _boundary_1195	Garboreumboreum _Chr07	90800000	90880000
Garboreumboreum _boundary_1196	Garboreumboreum _Chr07	91440000	91520000
Garboreumboreum _boundary_1197	Garboreumboreum _Chr07	91960000	92040000
Garboreumboreum _boundary_1198	Garboreumboreum _Chr07	92440000	92520000
Garboreumboreum _boundary_1199	Garboreumboreum _Chr07	92800000	92880000
Garboreumboreum _boundary_1200	Garboreumboreum _Chr07	93440000	93520000
Garboreumboreum _boundary_1201	Garboreumboreum _Chr07	93760000	93840000
Garboreumboreum _boundary_1202	Garboreumboreum _Chr07	93960000	94040000
Garboreumboreum _boundary_1203	Garboreumboreum _Chr07	94600000	94680000
Garboreumboreum _boundary_1204	Garboreumboreum _Chr07	95080000	95160000
Garboreumboreum _boundary_1205	Garboreumboreum _Chr07	95760000	95840000
Garboreumboreum _boundary_1206	Garboreumboreum _Chr07	97280000	97360000
Garboreumboreum _boundary_1207	Garboreumboreum _Chr07	98240000	98320000
Garboreumboreum _boundary_1208	Garboreumboreum _Chr07	98400000	98480000
Garboreumboreum _boundary_1209	Garboreumboreum _Chr07	99040000	99120000
Garboreumboreum _boundary_1210	Garboreumboreum _Chr07	99440000	99520000
Garboreumboreum _boundary_1211	Garboreumboreum _Chr07	100280000	100360000
Garboreumboreum _boundary_1212	Garboreumboreum _Chr07	100880000	100960000
Garboreumboreum _boundary_1213	Garboreumboreum _Chr07	101240000	101320000
Garboreumboreum _boundary_1214	Garboreumboreum _Chr07	101640000	101720000
Garboreumboreum _boundary_1215	Garboreumboreum _Chr07	101840000	101920000
Garboreumboreum _boundary_1216	Garboreumboreum _Chr07	102280000	102360000
Garboreumboreum _boundary_1217	Garboreumboreum _Chr07	105440000	105520000
Garboreumboreum _boundary_1218	Garboreumboreum _Chr07	105960000	106040000
Garboreumboreum _boundary_1219	Garboreumboreum _Chr08	0	40000
Garboreumboreum _boundary_1220	Garboreumboreum _Chr08	280000	360000
Garboreumboreum _boundary_1221	Garboreumboreum _Chr08	3200000	3280000
Garboreumboreum _boundary_1222	Garboreumboreum _Chr08	3440000	3520000
Garboreumboreum _boundary_1223	Garboreumboreum _Chr08	4000000	4080000
Garboreumboreum _boundary_1224	Garboreumboreum _Chr08	4480000	4560000
[truncated: 1,061 more rows]

## Sheet: Ghirsutum_TAD_boundaries
Supplementary Table 5. TAD boundaries position and conserved boundaries in 14 viridiplantae
[truncated: 2,543 more rows]

[truncated: 10 more sheets: Gmax_TAD_boundaries, Gramondii_TAD_boundaries, Gsoja_TAD_boundaries, Pvulgaris_TAD_boundaries, Osativa_TAD_boundaries, Sbicolor_TAD_boundaries, Slycopersicum_TAD_boundaries, Zmays_TAD_boundaries, genome specific boundaries, TAD boundaries cluster]
