# Supplementary material for: Tcbf: a novel user-friendly tool for pan-3D genome analysis of topologically associating domain in eukaryotic organisms
Source: Bioinformatics. 2023 Sep 19;39(9):btad576. doi: 10.1093/bioinformatics/btad576 (PMC10539074; doi:10.1093/bioinformatics/btad576)
Supplement: btad576_Supplementary_Data [file btad576_supplementary_data.zip › Supplementary_Table_1.xlsx]

## Sheet: human TAD boundaries
Supplementary Table 1. TAD boundaries position and conserved boundaries in human, mouse and macaque
Boundary name	chromosome	start	end
human_boundaryary_0	human_chr1	1980000	2140000
human_boundaryary_1	human_chr1	3700000	3780000
human_boundaryary_2	human_chr1	4660000	4740000
human_boundaryary_3	human_chr1	6020000	6100000
human_boundaryary_4	human_chr1	6660000	6740000
human_boundaryary_5	human_chr1	7980000	8060000
human_boundaryary_6	human_chr1	8340000	8460000
human_boundaryary_7	human_chr1	8900000	8980000
human_boundaryary_8	human_chr1	9620000	9700000
human_boundaryary_9	human_chr1	10500000	10580000
human_boundaryary_10	human_chr1	11020000	11100000
human_boundaryary_11	human_chr1	12100000	12180000
human_boundaryary_12	human_chr1	12260000	12340000
human_boundaryary_13	human_chr1	12900000	13020000
human_boundaryary_14	human_chr1	13740000	13820000
human_boundaryary_15	human_chr1	15820000	15900000
human_boundaryary_16	human_chr1	16780000	16900000
human_boundaryary_17	human_chr1	17220000	17300000
human_boundaryary_18	human_chr1	17340000	17420000
human_boundaryary_19	human_chr1	19180000	19260000
human_boundaryary_20	human_chr1	19540000	19660000
human_boundaryary_21	human_chr1	19980000	20060000
human_boundaryary_22	human_chr1	20940000	21020000
human_boundaryary_23	human_chr1	21500000	21580000
human_boundaryary_24	human_chr1	22300000	22380000
human_boundaryary_25	human_chr1	22940000	23020000
human_boundaryary_26	human_chr1	23260000	23340000
human_boundaryary_27	human_chr1	24020000	24100000
human_boundaryary_28	human_chr1	25500000	25580000
human_boundaryary_29	human_chr1	26780000	26860000
human_boundaryary_30	human_chr1	27220000	27300000
human_boundaryary_31	human_chr1	27980000	28100000
human_boundaryary_32	human_chr1	28500000	28580000
human_boundaryary_33	human_chr1	29500000	29580000
human_boundaryary_34	human_chr1	31140000	31220000
human_boundaryary_35	human_chr1	32620000	32740000
human_boundaryary_36	human_chr1	33260000	33340000
human_boundaryary_37	human_chr1	33940000	34020000
human_boundaryary_38	human_chr1	35220000	35300000
human_boundaryary_39	human_chr1	36500000	36580000
human_boundaryary_40	human_chr1	36860000	36980000
human_boundaryary_41	human_chr1	38220000	38300000
human_boundaryary_42	human_chr1	39460000	39540000
human_boundaryary_43	human_chr1	40180000	40300000
human_boundaryary_44	human_chr1	40500000	40580000
human_boundaryary_45	human_chr1	40860000	40940000
human_boundaryary_46	human_chr1	41420000	41500000
human_boundaryary_47	human_chr1	43180000	43260000
human_boundaryary_48	human_chr1	43620000	43700000
human_boundaryary_49	human_chr1	44460000	44580000
human_boundaryary_50	human_chr1	45140000	45220000
human_boundaryary_51	human_chr1	46780000	46860000
human_boundaryary_52	human_chr1	47140000	47260000
human_boundaryary_53	human_chr1	47580000	47660000
human_boundaryary_54	human_chr1	50780000	50860000
human_boundaryary_55	human_chr1	51180000	51260000
human_boundaryary_56	human_chr1	52300000	52380000
human_boundaryary_57	human_chr1	52420000	52500000
human_boundaryary_58	human_chr1	53660000	53740000
human_boundaryary_59	human_chr1	54180000	54260000
human_boundaryary_60	human_chr1	55300000	55420000
human_boundaryary_61	human_chr1	57060000	57220000
human_boundaryary_62	human_chr1	59100000	59180000
human_boundaryary_63	human_chr1	60300000	60380000
human_boundaryary_64	human_chr1	62580000	62660000
human_boundaryary_65	human_chr1	62860000	62940000
human_boundaryary_66	human_chr1	63220000	63300000
human_boundaryary_67	human_chr1	63980000	64100000
human_boundaryary_68	human_chr1	64660000	64740000
human_boundaryary_69	human_chr1	65300000	65380000
human_boundaryary_70	human_chr1	66180000	66300000
human_boundaryary_71	human_chr1	67940000	68020000
human_boundaryary_72	human_chr1	68180000	68260000
human_boundaryary_73	human_chr1	68540000	68620000
human_boundaryary_74	human_chr1	68860000	68940000
human_boundaryary_75	human_chr1	70940000	71020000
human_boundaryary_76	human_chr1	71500000	71580000
human_boundaryary_77	human_chr1	75180000	75260000
human_boundaryary_78	human_chr1	75620000	75740000
human_boundaryary_79	human_chr1	76300000	76380000
human_boundaryary_80	human_chr1	77580000	77660000
human_boundaryary_81	human_chr1	78540000	78620000
human_boundaryary_82	human_chr1	79100000	79180000
human_boundaryary_83	human_chr1	80620000	80700000
human_boundaryary_84	human_chr1	82220000	82300000
human_boundaryary_85	human_chr1	84300000	84380000
human_boundaryary_86	human_chr1	85420000	85500000
human_boundaryary_87	human_chr1	85700000	85780000
human_boundaryary_88	human_chr1	86780000	86900000
human_boundaryary_89	human_chr1	87540000	87620000
human_boundaryary_90	human_chr1	89340000	89420000
human_boundaryary_91	human_chr1	89900000	89980000
human_boundaryary_92	human_chr1	90420000	90500000
human_boundaryary_93	human_chr1	91580000	91660000
human_boundaryary_94	human_chr1	91700000	91780000
human_boundaryary_95	human_chr1	92380000	92460000
human_boundaryary_96	human_chr1	93260000	93340000
human_boundaryary_97	human_chr1	93500000	93580000
human_boundaryary_98	human_chr1	94340000	94420000
human_boundaryary_99	human_chr1	94820000	94940000
human_boundaryary_100	human_chr1	95500000	95580000
human_boundaryary_101	human_chr1	98460000	98580000
human_boundaryary_102	human_chr1	98900000	98980000
human_boundaryary_103	human_chr1	100180000	100260000
human_boundaryary_104	human_chr1	101340000	101420000
human_boundaryary_105	human_chr1	101740000	101860000
human_boundaryary_106	human_chr1	104140000	104220000
human_boundaryary_107	human_chr1	106340000	106420000
human_boundaryary_108	human_chr1	106460000	106540000
human_boundaryary_109	human_chr1	108300000	108380000
human_boundaryary_110	human_chr1	108980000	109060000
human_boundaryary_111	human_chr1	109980000	110100000
human_boundaryary_112	human_chr1	110540000	110620000
human_boundaryary_113	human_chr1	111300000	111380000
human_boundaryary_114	human_chr1	111940000	112020000
human_boundaryary_115	human_chr1	112900000	112980000
human_boundaryary_116	human_chr1	113180000	113260000
human_boundaryary_117	human_chr1	114340000	114420000
human_boundaryary_118	human_chr1	115300000	115380000
human_boundaryary_119	human_chr1	116300000	116380000
human_boundaryary_120	human_chr1	116620000	116700000
human_boundaryary_121	human_chr1	117020000	117100000
human_boundaryary_122	human_chr1	117580000	117660000
human_boundaryary_123	human_chr1	118460000	118540000
human_boundaryary_124	human_chr1	120220000	120300000
human_boundaryary_125	human_chr1	120740000	120820000
human_boundaryary_126	human_chr1	143540000	143660000
human_boundaryary_127	human_chr1	145100000	145180000
human_boundaryary_128	human_chr1	145260000	145340000
human_boundaryary_129	human_chr1	145900000	145980000
human_boundaryary_130	human_chr1	146300000	146380000
human_boundaryary_131	human_chr1	147900000	147980000
human_boundaryary_132	human_chr1	148140000	148220000
human_boundaryary_133	human_chr1	148500000	148580000
human_boundaryary_134	human_chr1	148820000	148900000
human_boundaryary_135	human_chr1	149220000	149300000
human_boundaryary_136	human_chr1	149700000	149780000
human_boundaryary_137	human_chr1	151980000	152060000
human_boundaryary_138	human_chr1	153260000	153340000
human_boundaryary_139	human_chr1	154220000	154340000
human_boundaryary_140	human_chr1	155020000	155180000
human_boundaryary_141	human_chr1	156820000	156900000
human_boundaryary_142	human_chr1	158100000	158180000
human_boundaryary_143	human_chr1	159060000	159140000
human_boundaryary_144	human_chr1	160340000	160420000
human_boundaryary_145	human_chr1	161060000	161180000
human_boundaryary_146	human_chr1	161380000	161460000
human_boundaryary_147	human_chr1	161700000	161780000
human_boundaryary_148	human_chr1	162740000	162860000
human_boundaryary_149	human_chr1	163260000	163340000
human_boundaryary_150	human_chr1	165020000	165100000
human_boundaryary_151	human_chr1	165540000	165620000
human_boundaryary_152	human_chr1	166780000	166860000
human_boundaryary_153	human_chr1	167660000	167740000
human_boundaryary_154	human_chr1	168100000	168220000
human_boundaryary_155	human_chr1	169740000	169820000
human_boundaryary_156	human_chr1	171380000	171460000
human_boundaryary_157	human_chr1	172500000	172580000
human_boundaryary_158	human_chr1	172660000	172740000
human_boundaryary_159	human_chr1	173220000	173300000
human_boundaryary_160	human_chr1	174940000	175020000
human_boundaryary_161	human_chr1	176300000	176380000
human_boundaryary_162	human_chr1	176780000	176860000
human_boundaryary_163	human_chr1	177900000	177980000
human_boundaryary_164	human_chr1	178220000	178300000
human_boundaryary_165	human_chr1	178980000	179060000
human_boundaryary_166	human_chr1	179620000	179700000
human_boundaryary_167	human_chr1	179740000	179820000
human_boundaryary_168	human_chr1	180100000	180180000
human_boundaryary_169	human_chr1	180420000	180500000
human_boundaryary_170	human_chr1	181100000	181220000
human_boundaryary_171	human_chr1	181380000	181460000
human_boundaryary_172	human_chr1	181980000	182060000
human_boundaryary_173	human_chr1	182500000	182580000
human_boundaryary_174	human_chr1	182780000	182860000
human_boundaryary_175	human_chr1	183540000	183660000
human_boundaryary_176	human_chr1	183940000	184020000
human_boundaryary_177	human_chr1	184660000	184740000
human_boundaryary_178	human_chr1	185740000	185820000
human_boundaryary_179	human_chr1	186300000	186380000
human_boundaryary_180	human_chr1	186940000	187020000
human_boundaryary_181	human_chr1	190420000	190500000
human_boundaryary_182	human_chr1	192380000	192460000
human_boundaryary_183	human_chr1	193020000	193100000
human_boundaryary_184	human_chr1	196660000	196740000
human_boundaryary_185	human_chr1	197060000	197140000
human_boundaryary_186	human_chr1	198660000	198740000
human_boundaryary_187	human_chr1	199500000	199620000
human_boundaryary_188	human_chr1	200500000	200580000
human_boundaryary_189	human_chr1	200820000	200900000
human_boundaryary_190	human_chr1	201100000	201180000
human_boundaryary_191	human_chr1	201340000	201460000
human_boundaryary_192	human_chr1	201740000	201900000
human_boundaryary_193	human_chr1	202940000	203020000
human_boundaryary_194	human_chr1	203780000	203860000
human_boundaryary_195	human_chr1	204460000	204540000
human_boundaryary_196	human_chr1	205180000	205260000
human_boundaryary_197	human_chr1	205620000	205740000
human_boundaryary_198	human_chr1	206580000	206660000
human_boundaryary_199	human_chr1	207180000	207260000
human_boundaryary_200	human_chr1	207940000	208020000
human_boundaryary_201	human_chr1	209900000	209980000
human_boundaryary_202	human_chr1	210460000	210540000
human_boundaryary_203	human_chr1	211780000	211900000
human_boundaryary_204	human_chr1	213180000	213260000
human_boundaryary_205	human_chr1	214340000	214420000
human_boundaryary_206	human_chr1	215700000	215820000
human_boundaryary_207	human_chr1	218380000	218460000
human_boundaryary_208	human_chr1	219980000	220060000
human_boundaryary_209	human_chr1	220940000	221060000
human_boundaryary_210	human_chr1	222780000	222860000
human_boundaryary_211	human_chr1	223220000	223300000
human_boundaryary_212	human_chr1	223860000	223980000
human_boundaryary_213	human_chr1	224620000	224700000
human_boundaryary_214	human_chr1	225540000	225660000
human_boundaryary_215	human_chr1	226220000	226300000
human_boundaryary_216	human_chr1	227620000	227700000
human_boundaryary_217	human_chr1	228740000	228820000
human_boundaryary_218	human_chr1	229340000	229420000
human_boundaryary_219	human_chr1	229620000	229700000
human_boundaryary_220	human_chr1	230460000	230540000
human_boundaryary_221	human_chr1	231420000	231500000
human_boundaryary_222	human_chr1	231700000	231780000
human_boundaryary_223	human_chr1	233380000	233460000
human_boundaryary_224	human_chr1	234180000	234300000
human_boundaryary_225	human_chr1	234500000	234660000
human_boundaryary_226	human_chr1	235220000	235300000
human_boundaryary_227	human_chr1	235620000	235700000
human_boundaryary_228	human_chr1	236180000	236260000
human_boundaryary_229	human_chr1	236620000	236700000
human_boundaryary_230	human_chr1	237780000	237900000
human_boundaryary_231	human_chr1	240100000	240180000
human_boundaryary_232	human_chr1	240820000	240900000
human_boundaryary_233	human_chr1	241660000	241740000
human_boundaryary_234	human_chr1	241980000	242060000
human_boundaryary_235	human_chr1	243260000	243340000
human_boundaryary_236	human_chr1	244540000	244660000
human_boundaryary_237	human_chr1	245180000	245260000
human_boundaryary_238	human_chr1	246900000	247020000
human_boundaryary_239	human_chr10	1060000	1140000
human_boundaryary_240	human_chr10	3100000	3180000
human_boundaryary_241	human_chr10	4820000	4900000
human_boundaryary_242	human_chr10	5420000	5500000
human_boundaryary_243	human_chr10	5980000	6100000
human_boundaryary_244	human_chr10	6420000	6500000
human_boundaryary_245	human_chr10	7500000	7580000
human_boundaryary_246	human_chr10	7700000	7780000
human_boundaryary_247	human_chr10	7860000	7940000
human_boundaryary_248	human_chr10	9300000	9380000
human_boundaryary_249	human_chr10	11780000	11860000
human_boundaryary_250	human_chr10	12020000	12100000
human_boundaryary_251	human_chr10	13140000	13220000
human_boundaryary_252	human_chr10	15420000	15500000
human_boundaryary_253	human_chr10	15740000	15820000
human_boundaryary_254	human_chr10	15860000	15940000
human_boundaryary_255	human_chr10	16820000	16900000
human_boundaryary_256	human_chr10	17460000	17540000
human_boundaryary_257	human_chr10	17620000	17700000
human_boundaryary_258	human_chr10	18780000	18860000
human_boundaryary_259	human_chr10	18900000	18980000
human_boundaryary_260	human_chr10	21100000	21180000
human_boundaryary_261	human_chr10	23380000	23460000
human_boundaryary_262	human_chr10	24820000	24900000
human_boundaryary_263	human_chr10	25420000	25580000
human_boundaryary_264	human_chr10	25940000	26020000
human_boundaryary_265	human_chr10	26940000	27020000
human_boundaryary_266	human_chr10	27500000	27580000
human_boundaryary_267	human_chr10	28740000	28820000
human_boundaryary_268	human_chr10	29740000	29860000
human_boundaryary_269	human_chr10	30900000	30980000
human_boundaryary_270	human_chr10	32180000	32260000
human_boundaryary_271	human_chr10	32300000	32380000
human_boundaryary_272	human_chr10	33340000	33420000
human_boundaryary_273	human_chr10	34900000	34980000
human_boundaryary_274	human_chr10	35340000	35420000
human_boundaryary_275	human_chr10	35860000	35940000
human_boundaryary_276	human_chr10	37140000	37260000
human_boundaryary_277	human_chr10	44020000	44100000
human_boundaryary_278	human_chr10	45460000	45540000
human_boundaryary_279	human_chr10	46460000	46540000
human_boundaryary_280	human_chr10	46900000	46980000
human_boundaryary_281	human_chr10	47300000	47380000
human_boundaryary_282	human_chr10	47700000	47780000
human_boundaryary_283	human_chr10	48260000	48340000
human_boundaryary_284	human_chr10	48660000	48740000
human_boundaryary_285	human_chr10	48820000	48900000
human_boundaryary_286	human_chr10	49340000	49420000
human_boundaryary_287	human_chr10	51100000	51180000
human_boundaryary_288	human_chr10	51980000	52060000
human_boundaryary_289	human_chr10	52500000	52580000
human_boundaryary_290	human_chr10	52620000	52700000
human_boundaryary_291	human_chr10	53980000	54100000
human_boundaryary_292	human_chr10	54500000	54580000
human_boundaryary_293	human_chr10	59860000	59980000
human_boundaryary_294	human_chr10	61780000	61900000
human_boundaryary_295	human_chr10	62500000	62580000
human_boundaryary_296	human_chr10	64100000	64180000
human_boundaryary_297	human_chr10	64860000	64940000
human_boundaryary_298	human_chr10	65580000	65660000
human_boundaryary_299	human_chr10	67940000	68060000
human_boundaryary_300	human_chr10	69500000	69580000
human_boundaryary_301	human_chr10	70060000	70140000
human_boundaryary_302	human_chr10	70700000	70780000
human_boundaryary_303	human_chr10	71340000	71420000
human_boundaryary_304	human_chr10	71860000	71940000
human_boundaryary_305	human_chr10	72620000	72700000
human_boundaryary_306	human_chr10	73020000	73100000
human_boundaryary_307	human_chr10	73620000	73700000
human_boundaryary_308	human_chr10	74060000	74140000
human_boundaryary_309	human_chr10	74900000	75060000
human_boundaryary_310	human_chr10	75540000	75620000
human_boundaryary_311	human_chr10	77020000	77100000
human_boundaryary_312	human_chr10	78860000	78940000
human_boundaryary_313	human_chr10	79540000	79620000
human_boundaryary_314	human_chr10	81060000	81140000
human_boundaryary_315	human_chr10	82060000	82140000
human_boundaryary_316	human_chr10	83460000	83540000
human_boundaryary_317	human_chr10	85860000	85940000
human_boundaryary_318	human_chr10	86260000	86340000
human_boundaryary_319	human_chr10	88140000	88220000
human_boundaryary_320	human_chr10	89220000	89300000
human_boundaryary_321	human_chr10	89500000	89620000
human_boundaryary_322	human_chr10	90380000	90460000
human_boundaryary_323	human_chr10	90540000	90620000
human_boundaryary_324	human_chr10	90940000	91020000
human_boundaryary_325	human_chr10	91420000	91500000
human_boundaryary_326	human_chr10	92580000	92660000
human_boundaryary_327	human_chr10	92980000	93060000
human_boundaryary_328	human_chr10	93660000	93820000
human_boundaryary_329	human_chr10	94220000	94380000
human_boundaryary_330	human_chr10	95540000	95700000
human_boundaryary_331	human_chr10	96260000	96340000
human_boundaryary_332	human_chr10	98060000	98140000
human_boundaryary_333	human_chr10	99460000	99540000
human_boundaryary_334	human_chr10	99860000	99940000
human_boundaryary_335	human_chr10	100140000	100220000
human_boundaryary_336	human_chr10	101100000	101180000
human_boundaryary_337	human_chr10	101420000	101540000
human_boundaryary_338	human_chr10	101900000	101980000
human_boundaryary_339	human_chr10	102260000	102340000
human_boundaryary_340	human_chr10	102700000	102780000
human_boundaryary_341	human_chr10	103860000	103940000
human_boundaryary_342	human_chr10	104420000	104500000
human_boundaryary_343	human_chr10	105100000	105220000
human_boundaryary_344	human_chr10	105980000	106060000
human_boundaryary_345	human_chr10	108340000	108420000
human_boundaryary_346	human_chr10	109660000	109740000
human_boundaryary_347	human_chr10	111580000	111660000
human_boundaryary_348	human_chr10	112340000	112420000
human_boundaryary_349	human_chr10	112620000	112700000
human_boundaryary_350	human_chr10	114100000	114220000
human_boundaryary_351	human_chr10	115380000	115460000
human_boundaryary_352	human_chr10	115900000	115980000
human_boundaryary_353	human_chr10	116860000	116940000
human_boundaryary_354	human_chr10	118260000	118340000
human_boundaryary_355	human_chr10	118940000	119020000
human_boundaryary_356	human_chr10	120260000	120340000
human_boundaryary_357	human_chr10	120780000	120860000
human_boundaryary_358	human_chr10	121300000	121380000
human_boundaryary_359	human_chr10	121620000	121700000
human_boundaryary_360	human_chr10	122580000	122700000
human_boundaryary_361	human_chr10	123700000	123780000
human_boundaryary_362	human_chr10	123980000	124060000
human_boundaryary_363	human_chr10	124300000	124380000
human_boundaryary_364	human_chr10	124740000	124820000
human_boundaryary_365	human_chr10	125300000	125380000
human_boundaryary_366	human_chr10	125700000	125780000
human_boundaryary_367	human_chr10	126100000	126180000
human_boundaryary_368	human_chr10	126460000	126620000
human_boundaryary_369	human_chr10	127460000	127580000
human_boundaryary_370	human_chr10	129620000	129700000
human_boundaryary_371	human_chr10	129940000	130020000
human_boundaryary_372	human_chr10	131940000	132020000
human_boundaryary_373	human_chr10	133700000	133780000
human_boundaryary_374	human_chr11	1580000	1660000
human_boundaryary_375	human_chr11	2140000	2220000
human_boundaryary_376	human_chr11	3420000	3500000
human_boundaryary_377	human_chr11	4100000	4180000
human_boundaryary_378	human_chr11	6220000	6300000
human_boundaryary_379	human_chr11	6740000	6860000
human_boundaryary_380	human_chr11	7980000	8060000
human_boundaryary_381	human_chr11	8660000	8740000
human_boundaryary_382	human_chr11	9540000	9660000
human_boundaryary_383	human_chr11	10380000	10460000
human_boundaryary_384	human_chr11	10740000	10820000
human_boundaryary_385	human_chr11	12260000	12340000
human_boundaryary_386	human_chr11	13460000	13540000
human_boundaryary_387	human_chr11	14500000	14580000
human_boundaryary_388	human_chr11	15220000	15300000
human_boundaryary_389	human_chr11	16740000	16820000
human_boundaryary_390	human_chr11	17540000	17620000
human_boundaryary_391	human_chr11	18060000	18180000
human_boundaryary_392	human_chr11	18860000	19020000
human_boundaryary_393	human_chr11	20380000	20460000
human_boundaryary_394	human_chr11	20580000	20660000
human_boundaryary_395	human_chr11	22140000	22220000
human_boundaryary_396	human_chr11	22820000	22940000
human_boundaryary_397	human_chr11	26260000	26340000
human_boundaryary_398	human_chr11	27500000	27580000
human_boundaryary_399	human_chr11	29340000	29420000
human_boundaryary_400	human_chr11	30300000	30380000
human_boundaryary_401	human_chr11	30940000	31020000
human_boundaryary_402	human_chr11	32420000	32500000
human_boundaryary_403	human_chr11	32780000	32900000
human_boundaryary_404	human_chr11	33820000	33900000
human_boundaryary_405	human_chr11	34420000	34540000
human_boundaryary_406	human_chr11	34860000	34940000
human_boundaryary_407	human_chr11	35380000	35460000
human_boundaryary_408	human_chr11	36500000	36580000
human_boundaryary_409	human_chr11	38820000	38900000
human_boundaryary_410	human_chr11	40260000	40340000
human_boundaryary_411	human_chr11	41460000	41540000
human_boundaryary_412	human_chr11	43300000	43380000
human_boundaryary_413	human_chr11	43860000	43940000
human_boundaryary_414	human_chr11	44540000	44620000
human_boundaryary_415	human_chr11	45340000	45420000
human_boundaryary_416	human_chr11	45820000	45900000
human_boundaryary_417	human_chr11	46580000	46660000
human_boundaryary_418	human_chr11	48140000	48220000
human_boundaryary_419	human_chr11	56540000	56620000
human_boundaryary_420	human_chr11	57020000	57100000
human_boundaryary_421	human_chr11	57540000	57620000
human_boundaryary_422	human_chr11	58300000	58380000
human_boundaryary_423	human_chr11	58900000	58980000
human_boundaryary_424	human_chr11	59260000	59340000
human_boundaryary_425	human_chr11	59980000	60140000
human_boundaryary_426	human_chr11	60500000	60580000
human_boundaryary_427	human_chr11	61140000	61220000
human_boundaryary_428	human_chr11	61500000	61580000
human_boundaryary_429	human_chr11	62100000	62180000
human_boundaryary_430	human_chr11	62620000	62700000
human_boundaryary_431	human_chr11	63500000	63580000
human_boundaryary_432	human_chr11	63980000	64100000
human_boundaryary_433	human_chr11	64500000	64580000
human_boundaryary_434	human_chr11	65300000	65380000
human_boundaryary_435	human_chr11	66100000	66180000
human_boundaryary_436	human_chr11	68180000	68260000
human_boundaryary_437	human_chr11	68820000	68900000
human_boundaryary_438	human_chr11	69460000	69580000
human_boundaryary_439	human_chr11	70020000	70140000
human_boundaryary_440	human_chr11	71260000	71340000
human_boundaryary_441	human_chr11	71500000	71660000
human_boundaryary_442	human_chr11	72140000	72220000
human_boundaryary_443	human_chr11	72380000	72460000
human_boundaryary_444	human_chr11	73020000	73100000
human_boundaryary_445	human_chr11	73540000	73620000
human_boundaryary_446	human_chr11	74620000	74700000
human_boundaryary_447	human_chr11	74940000	75020000
human_boundaryary_448	human_chr11	75540000	75620000
human_boundaryary_449	human_chr11	76380000	76460000
human_boundaryary_450	human_chr11	77300000	77380000
human_boundaryary_451	human_chr11	78260000	78340000
human_boundaryary_452	human_chr11	80940000	81020000
human_boundaryary_453	human_chr11	81100000	81180000
human_boundaryary_454	human_chr11	82340000	82460000
human_boundaryary_455	human_chr11	82940000	83020000
human_boundaryary_456	human_chr11	83500000	83580000
human_boundaryary_457	human_chr11	84220000	84300000
human_boundaryary_458	human_chr11	85300000	85380000
human_boundaryary_459	human_chr11	86060000	86140000
human_boundaryary_460	human_chr11	86580000	86660000
human_boundaryary_461	human_chr11	86980000	87060000
human_boundaryary_462	human_chr11	88740000	88860000
human_boundaryary_463	human_chr11	89580000	89660000
human_boundaryary_464	human_chr11	89900000	89980000
human_boundaryary_465	human_chr11	92900000	92980000
human_boundaryary_466	human_chr11	93420000	93500000
human_boundaryary_467	human_chr11	94220000	94300000
human_boundaryary_468	human_chr11	94660000	94740000
human_boundaryary_469	human_chr11	95500000	95580000
human_boundaryary_470	human_chr11	96140000	96220000
human_boundaryary_471	human_chr11	98860000	98940000
human_boundaryary_472	human_chr11	99580000	99660000
human_boundaryary_473	human_chr11	100420000	100500000
human_boundaryary_474	human_chr11	100820000	100900000
human_boundaryary_475	human_chr11	102940000	103020000
human_boundaryary_476	human_chr11	105860000	105980000
human_boundaryary_477	human_chr11	107380000	107460000
human_boundaryary_478	human_chr11	108500000	108580000
human_boundaryary_479	human_chr11	109780000	109860000
human_boundaryary_480	human_chr11	110260000	110340000
human_boundaryary_481	human_chr11	111380000	111460000
human_boundaryary_482	human_chr11	111940000	112020000
human_boundaryary_483	human_chr11	113140000	113220000
human_boundaryary_484	human_chr11	113700000	113780000
human_boundaryary_485	human_chr11	114140000	114220000
human_boundaryary_486	human_chr11	114540000	114620000
human_boundaryary_487	human_chr11	116580000	116660000
human_boundaryary_488	human_chr11	117060000	117140000
human_boundaryary_489	human_chr11	117940000	118060000
human_boundaryary_490	human_chr11	118380000	118460000
human_boundaryary_491	human_chr11	118900000	118980000
human_boundaryary_492	human_chr11	119180000	119260000
human_boundaryary_493	human_chr11	120140000	120220000
human_boundaryary_494	human_chr11	121060000	121140000
human_boundaryary_495	human_chr11	121420000	121540000
human_boundaryary_496	human_chr11	122420000	122500000
human_boundaryary_497	human_chr11	122900000	122980000
human_boundaryary_498	human_chr11	123580000	123660000
human_boundaryary_499	human_chr11	124460000	124540000
human_boundaryary_500	human_chr11	124700000	124780000
human_boundaryary_501	human_chr11	125740000	125820000
human_boundaryary_502	human_chr11	126100000	126180000
human_boundaryary_503	human_chr11	127860000	127940000
human_boundaryary_504	human_chr11	128820000	128900000
human_boundaryary_505	human_chr11	129700000	129780000
human_boundaryary_506	human_chr11	130020000	130100000
human_boundaryary_507	human_chr11	130740000	130820000
human_boundaryary_508	human_chr11	131540000	131620000
human_boundaryary_509	human_chr11	132900000	132980000
human_boundaryary_510	human_chr11	133740000	133820000
human_boundaryary_511	human_chr12	1700000	1780000
human_boundaryary_512	human_chr12	2020000	2100000
human_boundaryary_513	human_chr12	2860000	2940000
human_boundaryary_514	human_chr12	3140000	3220000
human_boundaryary_515	human_chr12	3900000	3980000
human_boundaryary_516	human_chr12	4860000	4940000
human_boundaryary_517	human_chr12	6620000	6700000
human_boundaryary_518	human_chr12	7020000	7100000
human_boundaryary_519	human_chr12	7260000	7340000
human_boundaryary_520	human_chr12	7940000	8020000
human_boundaryary_521	human_chr12	8580000	8660000
human_boundaryary_522	human_chr12	9180000	9260000
human_boundaryary_523	human_chr12	9380000	9460000
human_boundaryary_524	human_chr12	9820000	9940000
human_boundaryary_525	human_chr12	10220000	10340000
human_boundaryary_526	human_chr12	10860000	10940000
human_boundaryary_527	human_chr12	11620000	11700000
human_boundaryary_528	human_chr12	12140000	12260000
human_boundaryary_529	human_chr12	12460000	12540000
human_boundaryary_530	human_chr12	12900000	12980000
human_boundaryary_531	human_chr12	14300000	14380000
human_boundaryary_532	human_chr12	14900000	14980000
human_boundaryary_533	human_chr12	15700000	15780000
human_boundaryary_534	human_chr12	16020000	16100000
human_boundaryary_535	human_chr12	18220000	18300000
human_boundaryary_536	human_chr12	19820000	19900000
human_boundaryary_537	human_chr12	21780000	21860000
human_boundaryary_538	human_chr12	22140000	22220000
human_boundaryary_539	human_chr12	22780000	22860000
human_boundaryary_540	human_chr12	25020000	25100000
human_boundaryary_541	human_chr12	25300000	25380000
human_boundaryary_542	human_chr12	26220000	26300000
human_boundaryary_543	human_chr12	26940000	27060000
human_boundaryary_544	human_chr12	27460000	27540000
human_boundaryary_545	human_chr12	27820000	27900000
human_boundaryary_546	human_chr12	29460000	29540000
human_boundaryary_547	human_chr12	30940000	31020000
human_boundaryary_548	human_chr12	31380000	31460000
human_boundaryary_549	human_chr12	33060000	33140000
human_boundaryary_550	human_chr12	39620000	39740000
human_boundaryary_551	human_chr12	40060000	40140000
human_boundaryary_552	human_chr12	40660000	40740000
human_boundaryary_553	human_chr12	41300000	41380000
human_boundaryary_554	human_chr12	42780000	42860000
human_boundaryary_555	human_chr12	44220000	44300000
human_boundaryary_556	human_chr12	45460000	45540000
human_boundaryary_557	human_chr12	46380000	46460000
human_boundaryary_558	human_chr12	47380000	47460000
human_boundaryary_559	human_chr12	48060000	48140000
human_boundaryary_560	human_chr12	49100000	49220000
human_boundaryary_561	human_chr12	49940000	50060000
human_boundaryary_562	human_chr12	50700000	50780000
human_boundaryary_563	human_chr12	51100000	51180000
human_boundaryary_564	human_chr12	52340000	52420000
human_boundaryary_565	human_chr12	53380000	53460000
human_boundaryary_566	human_chr12	54900000	55020000
human_boundaryary_567	human_chr12	56020000	56140000
human_boundaryary_568	human_chr12	58300000	58380000
human_boundaryary_569	human_chr12	62580000	62660000
human_boundaryary_570	human_chr12	63180000	63260000
human_boundaryary_571	human_chr12	64140000	64260000
human_boundaryary_572	human_chr12	64860000	64940000
human_boundaryary_573	human_chr12	65100000	65180000
human_boundaryary_574	human_chr12	66500000	66580000
human_boundaryary_575	human_chr12	67620000	67700000
human_boundaryary_576	human_chr12	69180000	69260000
human_boundaryary_577	human_chr12	69500000	69580000
human_boundaryary_578	human_chr12	69700000	69780000
human_boundaryary_579	human_chr12	69940000	70060000
human_boundaryary_580	human_chr12	71060000	71140000
human_boundaryary_581	human_chr12	72100000	72180000
human_boundaryary_582	human_chr12	74900000	74980000
human_boundaryary_583	human_chr12	75700000	75780000
human_boundaryary_584	human_chr12	76940000	77020000
human_boundaryary_585	human_chr12	78300000	78420000
human_boundaryary_586	human_chr12	79900000	79980000
human_boundaryary_587	human_chr12	80620000	80700000
human_boundaryary_588	human_chr12	81980000	82060000
human_boundaryary_589	human_chr12	82740000	82820000
human_boundaryary_590	human_chr12	85180000	85300000
human_boundaryary_591	human_chr12	85420000	85500000
human_boundaryary_592	human_chr12	86260000	86340000
human_boundaryary_593	human_chr12	88380000	88460000
human_boundaryary_594	human_chr12	89380000	89460000
human_boundaryary_595	human_chr12	89900000	89980000
human_boundaryary_596	human_chr12	91300000	91380000
human_boundaryary_597	human_chr12	91700000	91780000
human_boundaryary_598	human_chr12	93100000	93180000
human_boundaryary_599	human_chr12	93820000	93900000
human_boundaryary_600	human_chr12	94460000	94540000
human_boundaryary_601	human_chr12	95380000	95460000
human_boundaryary_602	human_chr12	95900000	95980000
human_boundaryary_603	human_chr12	96380000	96460000
human_boundaryary_604	human_chr12	96900000	96980000
human_boundaryary_605	human_chr12	98860000	98940000
human_boundaryary_606	human_chr12	99340000	99420000
human_boundaryary_607	human_chr12	100140000	100220000
human_boundaryary_608	human_chr12	100580000	100660000
human_boundaryary_609	human_chr12	101100000	101220000
human_boundaryary_610	human_chr12	101780000	101860000
human_boundaryary_611	human_chr12	102220000	102300000
human_boundaryary_612	human_chr12	103220000	103340000
human_boundaryary_613	human_chr12	103940000	104020000
human_boundaryary_614	human_chr12	104260000	104380000
human_boundaryary_615	human_chr12	105540000	105660000
human_boundaryary_616	human_chr12	106700000	106780000
human_boundaryary_617	human_chr12	107420000	107500000
human_boundaryary_618	human_chr12	108020000	108100000
human_boundaryary_619	human_chr12	108900000	108980000
human_boundaryary_620	human_chr12	109500000	109580000
human_boundaryary_621	human_chr12	109820000	109900000
human_boundaryary_622	human_chr12	110300000	110420000
human_boundaryary_623	human_chr12	111300000	111380000
human_boundaryary_624	human_chr12	112220000	112300000
human_boundaryary_625	human_chr12	112820000	112900000
human_boundaryary_626	human_chr12	113580000	113660000
human_boundaryary_627	human_chr12	114380000	114460000
human_boundaryary_628	human_chr12	114980000	115060000
human_boundaryary_629	human_chr12	116300000	116380000
human_boundaryary_630	human_chr12	117580000	117660000
human_boundaryary_631	human_chr12	118340000	118420000
human_boundaryary_632	human_chr12	118780000	118860000
human_boundaryary_633	human_chr12	120060000	120140000
human_boundaryary_634	human_chr12	120500000	120580000
human_boundaryary_635	human_chr12	121700000	121780000
human_boundaryary_636	human_chr12	124180000	124260000
human_boundaryary_637	human_chr12	125500000	125660000
human_boundaryary_638	human_chr12	128540000	128700000
human_boundaryary_639	human_chr12	130460000	130540000
human_boundaryary_640	human_chr12	130780000	130860000
human_boundaryary_641	human_chr12	131260000	131380000
human_boundaryary_642	human_chr12	132580000	132660000
human_boundaryary_643	human_chr13	20100000	20180000
human_boundaryary_644	human_chr13	20500000	20580000
human_boundaryary_645	human_chr13	22100000	22180000
human_boundaryary_646	human_chr13	23340000	23420000
human_boundaryary_647	human_chr13	23860000	23940000
human_boundaryary_648	human_chr13	24460000	24540000
human_boundaryary_649	human_chr13	24780000	24900000
human_boundaryary_650	human_chr13	25540000	25620000
human_boundaryary_651	human_chr13	26660000	26780000
human_boundaryary_652	human_chr13	27500000	27580000
human_boundaryary_653	human_chr13	27900000	27980000
human_boundaryary_654	human_chr13	28540000	28620000
human_boundaryary_655	human_chr13	28660000	28740000
human_boundaryary_656	human_chr13	29260000	29340000
human_boundaryary_657	human_chr13	29940000	30020000
human_boundaryary_658	human_chr13	30660000	30740000
human_boundaryary_659	human_chr13	31740000	31820000
human_boundaryary_660	human_chr13	32380000	32460000
human_boundaryary_661	human_chr13	32940000	33020000
human_boundaryary_662	human_chr13	34300000	34380000
human_boundaryary_663	human_chr13	35700000	35780000
human_boundaryary_664	human_chr13	36500000	36580000
human_boundaryary_665	human_chr13	36820000	36900000
human_boundaryary_666	human_chr13	37620000	37700000
human_boundaryary_667	human_chr13	39500000	39620000
human_boundaryary_668	human_chr13	40180000	40260000
human_boundaryary_669	human_chr13	41340000	41420000
human_boundaryary_670	human_chr13	41460000	41540000
human_boundaryary_671	human_chr13	42820000	42900000
human_boundaryary_672	human_chr13	44420000	44500000
human_boundaryary_673	human_chr13	45020000	45100000
human_boundaryary_674	human_chr13	45540000	45620000
human_boundaryary_675	human_chr13	45900000	45980000
human_boundaryary_676	human_chr13	46940000	47020000
human_boundaryary_677	human_chr13	47300000	47380000
human_boundaryary_678	human_chr13	48540000	48660000
human_boundaryary_679	human_chr13	49820000	49900000
human_boundaryary_680	human_chr13	50180000	50260000
human_boundaryary_681	human_chr13	51660000	51740000
human_boundaryary_682	human_chr13	53100000	53220000
human_boundaryary_683	human_chr13	53740000	53820000
human_boundaryary_684	human_chr13	58140000	58220000
human_boundaryary_685	human_chr13	59860000	59940000
human_boundaryary_686	human_chr13	60940000	61060000
human_boundaryary_687	human_chr13	62540000	62660000
human_boundaryary_688	human_chr13	64900000	65020000
human_boundaryary_689	human_chr13	66180000	66260000
human_boundaryary_690	human_chr13	67820000	67900000
human_boundaryary_691	human_chr13	70060000	70140000
human_boundaryary_692	human_chr13	71140000	71220000
human_boundaryary_693	human_chr13	73260000	73340000
human_boundaryary_694	human_chr13	74260000	74340000
human_boundaryary_695	human_chr13	75900000	75980000
human_boundaryary_696	human_chr13	77500000	77620000
human_boundaryary_697	human_chr13	78300000	78380000
human_boundaryary_698	human_chr13	78660000	78740000
human_boundaryary_699	human_chr13	79900000	80020000
human_boundaryary_700	human_chr13	81580000	81660000
human_boundaryary_701	human_chr13	85340000	85420000
human_boundaryary_702	human_chr13	86460000	86540000
human_boundaryary_703	human_chr13	88300000	88380000
human_boundaryary_704	human_chr13	89700000	89780000
human_boundaryary_705	human_chr13	91900000	91980000
human_boundaryary_706	human_chr13	92420000	92500000
human_boundaryary_707	human_chr13	93820000	93900000
human_boundaryary_708	human_chr13	95020000	95100000
human_boundaryary_709	human_chr13	96100000	96180000
human_boundaryary_710	human_chr13	96460000	96540000
human_boundaryary_711	human_chr13	97660000	97740000
human_boundaryary_712	human_chr13	98420000	98540000
human_boundaryary_713	human_chr13	100060000	100140000
human_boundaryary_714	human_chr13	101300000	101380000
human_boundaryary_715	human_chr13	101740000	101820000
human_boundaryary_716	human_chr13	103180000	103260000
human_boundaryary_717	human_chr13	103460000	103540000
human_boundaryary_718	human_chr13	107140000	107220000
human_boundaryary_719	human_chr13	107780000	107860000
human_boundaryary_720	human_chr13	108820000	108900000
human_boundaryary_721	human_chr13	109540000	109620000
human_boundaryary_722	human_chr13	110820000	110900000
human_boundaryary_723	human_chr13	111940000	112020000
human_boundaryary_724	human_chr13	113220000	113300000
human_boundaryary_725	human_chr13	113540000	113620000
human_boundaryary_726	human_chr14	20100000	20220000
human_boundaryary_727	human_chr14	20700000	20780000
human_boundaryary_728	human_chr14	22060000	22180000
human_boundaryary_729	human_chr14	23540000	23620000
human_boundaryary_730	human_chr14	24020000	24100000
human_boundaryary_731	human_chr14	24900000	24980000
human_boundaryary_732	human_chr14	25820000	25900000
human_boundaryary_733	human_chr14	29100000	29180000
human_boundaryary_734	human_chr14	29940000	30020000
human_boundaryary_735	human_chr14	31060000	31140000
human_boundaryary_736	human_chr14	31820000	31900000
human_boundaryary_737	human_chr14	32980000	33060000
human_boundaryary_738	human_chr14	34780000	34860000
human_boundaryary_739	human_chr14	34900000	34980000
human_boundaryary_740	human_chr14	36260000	36340000
human_boundaryary_741	human_chr14	37580000	37700000
human_boundaryary_742	human_chr14	38060000	38140000
human_boundaryary_743	human_chr14	39500000	39620000
human_boundaryary_744	human_chr14	39860000	39940000
human_boundaryary_745	human_chr14	42020000	42100000
human_boundaryary_746	human_chr14	45340000	45420000
human_boundaryary_747	human_chr14	45700000	45780000
human_boundaryary_748	human_chr14	48140000	48220000
human_boundaryary_749	human_chr14	50020000	50100000
human_boundaryary_750	human_chr14	50540000	50620000
human_boundaryary_751	human_chr14	51300000	51380000
human_boundaryary_752	human_chr14	51660000	51740000
human_boundaryary_753	human_chr14	52420000	52500000
human_boundaryary_754	human_chr14	52540000	52620000
human_boundaryary_755	human_chr14	53740000	53820000
human_boundaryary_756	human_chr14	54860000	54980000
human_boundaryary_757	human_chr14	55420000	55500000
human_boundaryary_758	human_chr14	56940000	57020000
human_boundaryary_759	human_chr14	57820000	57900000
human_boundaryary_760	human_chr14	58540000	58620000
human_boundaryary_761	human_chr14	59540000	59620000
human_boundaryary_762	human_chr14	59900000	59980000
human_boundaryary_763	human_chr14	60660000	60780000
human_boundaryary_764	human_chr14	61700000	61780000
human_boundaryary_765	human_chr14	62580000	62660000
human_boundaryary_766	human_chr14	63740000	63860000
human_boundaryary_767	human_chr14	64180000	64260000
human_boundaryary_768	human_chr14	65420000	65500000
human_boundaryary_769	human_chr14	66780000	66860000
human_boundaryary_770	human_chr14	68180000	68300000
human_boundaryary_771	human_chr14	69580000	69700000
human_boundaryary_772	human_chr14	69940000	70020000
human_boundaryary_773	human_chr14	70180000	70260000
human_boundaryary_774	human_chr14	71420000	71500000
human_boundaryary_775	human_chr14	72220000	72380000
human_boundaryary_776	human_chr14	72900000	72980000
human_boundaryary_777	human_chr14	73380000	73460000
human_boundaryary_778	human_chr14	73940000	74020000
human_boundaryary_779	human_chr14	74500000	74580000
human_boundaryary_780	human_chr14	75540000	75620000
human_boundaryary_781	human_chr14	75980000	76100000
human_boundaryary_782	human_chr14	76420000	76500000
human_boundaryary_783	human_chr14	77260000	77340000
human_boundaryary_784	human_chr14	77820000	77900000
human_boundaryary_785	human_chr14	79340000	79420000
human_boundaryary_786	human_chr14	81660000	81740000
human_boundaryary_787	human_chr14	81940000	82060000
human_boundaryary_788	human_chr14	83700000	83820000
human_boundaryary_789	human_chr14	85980000	86060000
human_boundaryary_790	human_chr14	88340000	88420000
human_boundaryary_791	human_chr14	88980000	89060000
human_boundaryary_792	human_chr14	90420000	90500000
human_boundaryary_793	human_chr14	90660000	90740000
human_boundaryary_794	human_chr14	91340000	91420000
human_boundaryary_795	human_chr14	91860000	91980000
human_boundaryary_796	human_chr14	92460000	92580000
human_boundaryary_797	human_chr14	93220000	93300000
human_boundaryary_798	human_chr14	93620000	93700000
human_boundaryary_799	human_chr14	94060000	94140000
human_boundaryary_800	human_chr14	94580000	94660000
human_boundaryary_801	human_chr14	94980000	95060000
human_boundaryary_802	human_chr14	95940000	96020000
human_boundaryary_803	human_chr14	96940000	97020000
human_boundaryary_804	human_chr14	99860000	99940000
human_boundaryary_805	human_chr14	100380000	100460000
human_boundaryary_806	human_chr14	100700000	100820000
human_boundaryary_807	human_chr14	102100000	102220000
human_boundaryary_808	human_chr14	102780000	102860000
human_boundaryary_809	human_chr14	103940000	104060000
human_boundaryary_810	human_chr14	104420000	104580000
human_boundaryary_811	human_chr14	105180000	105260000
human_boundaryary_812	human_chr14	105980000	106060000
human_boundaryary_813	human_chr15	20820000	20900000
human_boundaryary_814	human_chr15	21860000	21940000
human_boundaryary_815	human_chr15	22300000	22380000
human_boundaryary_816	human_chr15	22540000	22620000
human_boundaryary_817	human_chr15	23700000	23780000
human_boundaryary_818	human_chr15	24100000	24180000
human_boundaryary_819	human_chr15	25060000	25220000
human_boundaryary_820	human_chr15	25540000	25660000
human_boundaryary_821	human_chr15	27100000	27180000
human_boundaryary_822	human_chr15	28340000	28420000
human_boundaryary_823	human_chr15	28900000	28980000
human_boundaryary_824	human_chr15	29380000	29460000
human_boundaryary_825	human_chr15	30460000	30580000
human_boundaryary_826	human_chr15	31780000	31860000
human_boundaryary_827	human_chr15	32860000	32940000
human_boundaryary_828	human_chr15	33260000	33340000
human_boundaryary_829	human_chr15	34300000	34380000
human_boundaryary_830	human_chr15	34860000	34940000
human_boundaryary_831	human_chr15	35220000	35300000
human_boundaryary_832	human_chr15	37420000	37500000
human_boundaryary_833	human_chr15	38180000	38300000
human_boundaryary_834	human_chr15	38700000	38780000
human_boundaryary_835	human_chr15	40700000	40780000
human_boundaryary_836	human_chr15	41580000	41700000
human_boundaryary_837	human_chr15	42220000	42300000
human_boundaryary_838	human_chr15	43620000	43700000
human_boundaryary_839	human_chr15	44060000	44140000
human_boundaryary_840	human_chr15	44820000	44900000
human_boundaryary_841	human_chr15	45900000	45980000
human_boundaryary_842	human_chr15	47420000	47500000
human_boundaryary_843	human_chr15	48580000	48660000
human_boundaryary_844	human_chr15	49060000	49140000
human_boundaryary_845	human_chr15	50580000	50660000
human_boundaryary_846	human_chr15	51860000	51940000
human_boundaryary_847	human_chr15	52460000	52540000
human_boundaryary_848	human_chr15	52980000	53100000
human_boundaryary_849	human_chr15	54020000	54100000
human_boundaryary_850	human_chr15	55460000	55540000
human_boundaryary_851	human_chr15	56700000	56780000
human_boundaryary_852	human_chr15	57940000	58020000
human_boundaryary_853	human_chr15	58420000	58540000
human_boundaryary_854	human_chr15	59900000	59980000
human_boundaryary_855	human_chr15	60620000	60700000
human_boundaryary_856	human_chr15	62100000	62180000
human_boundaryary_857	human_chr15	62580000	62660000
human_boundaryary_858	human_chr15	63340000	63420000
human_boundaryary_859	human_chr15	63860000	63940000
human_boundaryary_860	human_chr15	64380000	64460000
human_boundaryary_861	human_chr15	65540000	65620000
human_boundaryary_862	human_chr15	66820000	66900000
human_boundaryary_863	human_chr15	67100000	67220000
human_boundaryary_864	human_chr15	68100000	68180000
human_boundaryary_865	human_chr15	68500000	68580000
human_boundaryary_866	human_chr15	69260000	69340000
human_boundaryary_867	human_chr15	69700000	69780000
human_boundaryary_868	human_chr15	70940000	71020000
human_boundaryary_869	human_chr15	71060000	71140000
human_boundaryary_870	human_chr15	72460000	72540000
human_boundaryary_871	human_chr15	73540000	73620000
human_boundaryary_872	human_chr15	74180000	74260000
human_boundaryary_873	human_chr15	74620000	74700000
human_boundaryary_874	human_chr15	75260000	75340000
human_boundaryary_875	human_chr15	76100000	76180000
human_boundaryary_876	human_chr15	77180000	77260000
human_boundaryary_877	human_chr15	78140000	78220000
human_boundaryary_878	human_chr15	79460000	79580000
human_boundaryary_879	human_chr15	80660000	80740000
human_boundaryary_880	human_chr15	81260000	81340000
human_boundaryary_881	human_chr15	82540000	82620000
human_boundaryary_882	human_chr15	83180000	83260000
human_boundaryary_883	human_chr15	83620000	83700000
human_boundaryary_884	human_chr15	84780000	84900000
human_boundaryary_885	human_chr15	85020000	85100000
human_boundaryary_886	human_chr15	85780000	85860000
human_boundaryary_887	human_chr15	85980000	86060000
human_boundaryary_888	human_chr15	86220000	86300000
human_boundaryary_889	human_chr15	86340000	86420000
human_boundaryary_890	human_chr15	88980000	89060000
human_boundaryary_891	human_chr15	89700000	89780000
human_boundaryary_892	human_chr15	89820000	89900000
human_boundaryary_893	human_chr15	90180000	90260000
human_boundaryary_894	human_chr15	91540000	91620000
human_boundaryary_895	human_chr15	91780000	91860000
human_boundaryary_896	human_chr15	92580000	92660000
human_boundaryary_897	human_chr15	93300000	93380000
human_boundaryary_898	human_chr15	93500000	93580000
human_boundaryary_899	human_chr15	94820000	94900000
human_boundaryary_900	human_chr15	96860000	96940000
human_boundaryary_901	human_chr15	98380000	98460000
human_boundaryary_902	human_chr15	98940000	99020000
human_boundaryary_903	human_chr15	99740000	99820000
human_boundaryary_904	human_chr15	100300000	100380000
human_boundaryary_905	human_chr15	101100000	101180000
human_boundaryary_906	human_chr16	1260000	1340000
human_boundaryary_907	human_chr16	3020000	3100000
human_boundaryary_908	human_chr16	3500000	3580000
human_boundaryary_909	human_chr16	4460000	4540000
human_boundaryary_910	human_chr16	5100000	5180000
human_boundaryary_911	human_chr16	6660000	6780000
human_boundaryary_912	human_chr16	8540000	8620000
human_boundaryary_913	human_chr16	9180000	9260000
human_boundaryary_914	human_chr16	10980000	11060000
human_boundaryary_915	human_chr16	11380000	11460000
human_boundaryary_916	human_chr16	12140000	12220000
human_boundaryary_917	human_chr16	13980000	14060000
human_boundaryary_918	human_chr16	14740000	14820000
human_boundaryary_919	human_chr16	16380000	16460000
human_boundaryary_920	human_chr16	17540000	17620000
human_boundaryary_921	human_chr16	18740000	18820000
human_boundaryary_922	human_chr16	19500000	19580000
human_boundaryary_923	human_chr16	19860000	19940000
human_boundaryary_924	human_chr16	20740000	20820000
human_boundaryary_925	human_chr16	21140000	21220000
human_boundaryary_926	human_chr16	22780000	22860000
human_boundaryary_927	human_chr16	23460000	23540000
human_boundaryary_928	human_chr16	24500000	24580000
human_boundaryary_929	human_chr16	25180000	25300000
human_boundaryary_930	human_chr16	27140000	27220000
human_boundaryary_931	human_chr16	27460000	27540000
human_boundaryary_932	human_chr16	28220000	28300000
human_boundaryary_933	human_chr16	28780000	28860000
human_boundaryary_934	human_chr16	30020000	30100000
human_boundaryary_935	human_chr16	30660000	30740000
human_boundaryary_936	human_chr16	30900000	30980000
human_boundaryary_937	human_chr16	32220000	32300000
human_boundaryary_938	human_chr16	33340000	33420000
human_boundaryary_939	human_chr16	33820000	33900000
human_boundaryary_940	human_chr16	48220000	48300000
human_boundaryary_941	human_chr16	48620000	48700000
human_boundaryary_942	human_chr16	49380000	49460000
human_boundaryary_943	human_chr16	50020000	50140000
human_boundaryary_944	human_chr16	50820000	50900000
human_boundaryary_945	human_chr16	51980000	52100000
human_boundaryary_946	human_chr16	53500000	53580000
human_boundaryary_947	human_chr16	55420000	55500000
human_boundaryary_948	human_chr16	56820000	56940000
human_boundaryary_949	human_chr16	57500000	57580000
human_boundaryary_950	human_chr16	58780000	58860000
human_boundaryary_951	human_chr16	62100000	62180000
human_boundaryary_952	human_chr16	63340000	63420000
human_boundaryary_953	human_chr16	65100000	65180000
human_boundaryary_954	human_chr16	66380000	66460000
human_boundaryary_955	human_chr16	66900000	66980000
human_boundaryary_956	human_chr16	67460000	67540000
human_boundaryary_957	human_chr16	68340000	68420000
human_boundaryary_958	human_chr16	69340000	69420000
human_boundaryary_959	human_chr16	69740000	69820000
human_boundaryary_960	human_chr16	70260000	70340000
human_boundaryary_961	human_chr16	70780000	70860000
human_boundaryary_962	human_chr16	71980000	72060000
human_boundaryary_963	human_chr16	74300000	74380000
human_boundaryary_964	human_chr16	74660000	74740000
human_boundaryary_965	human_chr16	75180000	75260000
human_boundaryary_966	human_chr16	75660000	75740000
human_boundaryary_967	human_chr16	77220000	77300000
human_boundaryary_968	human_chr16	77620000	77700000
human_boundaryary_969	human_chr16	78060000	78140000
human_boundaryary_970	human_chr16	80540000	80660000
human_boundaryary_971	human_chr16	80820000	80900000
human_boundaryary_972	human_chr16	80940000	81020000
human_boundaryary_973	human_chr16	81860000	81940000
human_boundaryary_974	human_chr16	83900000	83980000
human_boundaryary_975	human_chr16	84740000	84820000
human_boundaryary_976	human_chr16	85020000	85140000
human_boundaryary_977	human_chr16	85780000	85900000
human_boundaryary_978	human_chr16	86020000	86100000
human_boundaryary_979	human_chr16	86500000	86620000
human_boundaryary_980	human_chr16	87300000	87380000
human_boundaryary_981	human_chr16	87900000	87980000
human_boundaryary_982	human_chr16	88660000	88740000
human_boundaryary_983	human_chr17	1500000	1580000
human_boundaryary_984	human_chr17	2260000	2340000
human_boundaryary_985	human_chr17	2580000	2660000
human_boundaryary_986	human_chr17	3580000	3660000
human_boundaryary_987	human_chr17	3980000	4060000
human_boundaryary_988	human_chr17	5060000	5140000
human_boundaryary_989	human_chr17	5340000	5420000
human_boundaryary_990	human_chr17	6540000	6620000
human_boundaryary_991	human_chr17	6860000	6940000
human_boundaryary_992	human_chr17	7580000	7660000
human_boundaryary_993	human_chr17	8220000	8300000
human_boundaryary_994	human_chr17	8740000	8820000
human_boundaryary_995	human_chr17	9500000	9660000
human_boundaryary_996	human_chr17	10500000	10580000
human_boundaryary_997	human_chr17	11860000	11940000
human_boundaryary_998	human_chr17	11980000	12060000
human_boundaryary_999	human_chr17	12900000	12980000
human_boundaryary_1000	human_chr17	15100000	15180000
human_boundaryary_1001	human_chr17	15420000	15500000
human_boundaryary_1002	human_chr17	15580000	15660000
human_boundaryary_1003	human_chr17	16220000	16300000
human_boundaryary_1004	human_chr17	16460000	16540000
human_boundaryary_1005	human_chr17	17140000	17220000
human_boundaryary_1006	human_chr17	18060000	18140000
human_boundaryary_1007	human_chr17	19100000	19180000
human_boundaryary_1008	human_chr17	19780000	19860000
human_boundaryary_1009	human_chr17	21500000	21620000
human_boundaryary_1010	human_chr17	25900000	25980000
human_boundaryary_1011	human_chr17	26900000	26980000
human_boundaryary_1012	human_chr17	27420000	27500000
human_boundaryary_1013	human_chr17	28380000	28460000
human_boundaryary_1014	human_chr17	29140000	29220000
human_boundaryary_1015	human_chr17	30180000	30300000
human_boundaryary_1016	human_chr17	30660000	30780000
human_boundaryary_1017	human_chr17	31060000	31140000
human_boundaryary_1018	human_chr17	32060000	32140000
human_boundaryary_1019	human_chr17	32660000	32740000
human_boundaryary_1020	human_chr17	33860000	33940000
human_boundaryary_1021	human_chr17	34180000	34300000
human_boundaryary_1022	human_chr17	34780000	34900000
human_boundaryary_1023	human_chr17	36420000	36500000
human_boundaryary_1024	human_chr17	36860000	36940000
human_boundaryary_1025	human_chr17	38060000	38140000
human_boundaryary_1026	human_chr17	38700000	38780000
human_boundaryary_1027	human_chr17	39820000	39940000
human_boundaryary_1028	human_chr17	41420000	41500000
human_boundaryary_1029	human_chr17	41540000	41620000
human_boundaryary_1030	human_chr17	41820000	41900000
human_boundaryary_1031	human_chr17	42780000	42860000
human_boundaryary_1032	human_chr17	43180000	43260000
human_boundaryary_1033	human_chr17	43940000	44100000
human_boundaryary_1034	human_chr17	44340000	44420000
human_boundaryary_1035	human_chr17	44460000	44540000
human_boundaryary_1036	human_chr17	45820000	45940000
human_boundaryary_1037	human_chr17	47420000	47500000
human_boundaryary_1038	human_chr17	48100000	48180000
human_boundaryary_1039	human_chr17	48420000	48580000
human_boundaryary_1040	human_chr17	49300000	49380000
human_boundaryary_1041	human_chr17	52980000	53060000
human_boundaryary_1042	human_chr17	53540000	53620000
human_boundaryary_1043	human_chr17	55020000	55100000
human_boundaryary_1044	human_chr17	56220000	56340000
human_boundaryary_1045	human_chr17	57260000	57340000
human_boundaryary_1046	human_chr17	57620000	57700000
human_boundaryary_1047	human_chr17	58140000	58220000
human_boundaryary_1048	human_chr17	58700000	58780000
human_boundaryary_1049	human_chr17	60460000	60540000
human_boundaryary_1050	human_chr17	61900000	61980000
human_boundaryary_1051	human_chr17	62460000	62540000
human_boundaryary_1052	human_chr17	62700000	62820000
human_boundaryary_1053	human_chr17	64140000	64220000
human_boundaryary_1054	human_chr17	64660000	64740000
human_boundaryary_1055	human_chr17	65300000	65380000
human_boundaryary_1056	human_chr17	65940000	66020000
human_boundaryary_1057	human_chr17	66460000	66540000
human_boundaryary_1058	human_chr17	67220000	67380000
human_boundaryary_1059	human_chr17	68580000	68660000
human_boundaryary_1060	human_chr17	70100000	70180000
human_boundaryary_1061	human_chr17	70540000	70620000
human_boundaryary_1062	human_chr17	71180000	71260000
human_boundaryary_1063	human_chr17	72580000	72660000
human_boundaryary_1064	human_chr17	72700000	72780000
human_boundaryary_1065	human_chr17	72860000	72980000
human_boundaryary_1066	human_chr17	73740000	73820000
human_boundaryary_1067	human_chr17	74700000	74780000
human_boundaryary_1068	human_chr17	75220000	75300000
human_boundaryary_1069	human_chr17	76220000	76300000
human_boundaryary_1070	human_chr17	76940000	77020000
human_boundaryary_1071	human_chr17	77660000	77780000
human_boundaryary_1072	human_chr17	77980000	78060000
human_boundaryary_1073	human_chr17	79060000	79140000
human_boundaryary_1074	human_chr17	79180000	79260000
human_boundaryary_1075	human_chr17	79580000	79660000
human_boundaryary_1076	human_chr18	2540000	2620000
human_boundaryary_1077	human_chr18	3180000	3300000
human_boundaryary_1078	human_chr18	3620000	3700000
human_boundaryary_1079	human_chr18	3980000	4060000
human_boundaryary_1080	human_chr18	5140000	5220000
human_boundaryary_1081	human_chr18	5260000	5340000
human_boundaryary_1082	human_chr18	5540000	5620000
human_boundaryary_1083	human_chr18	7140000	7220000
human_boundaryary_1084	human_chr18	8580000	8660000
human_boundaryary_1085	human_chr18	9020000	9100000
human_boundaryary_1086	human_chr18	9540000	9620000
human_boundaryary_1087	human_chr18	9900000	9980000
human_boundaryary_1088	human_chr18	10500000	10580000
human_boundaryary_1089	human_chr18	11620000	11700000
human_boundaryary_1090	human_chr18	12220000	12340000
human_boundaryary_1091	human_chr18	12660000	12740000
human_boundaryary_1092	human_chr18	12900000	12980000
human_boundaryary_1093	human_chr18	13780000	13860000
human_boundaryary_1094	human_chr18	14140000	14220000
human_boundaryary_1095	human_chr18	14460000	14540000
human_boundaryary_1096	human_chr18	20300000	20380000
human_boundaryary_1097	human_chr18	21020000	21100000
human_boundaryary_1098	human_chr18	21860000	22020000
human_boundaryary_1099	human_chr18	23740000	23820000
human_boundaryary_1100	human_chr18	25140000	25220000
human_boundaryary_1101	human_chr18	28500000	28620000
human_boundaryary_1102	human_chr18	29620000	29700000
human_boundaryary_1103	human_chr18	30740000	30820000
human_boundaryary_1104	human_chr18	32420000	32500000
human_boundaryary_1105	human_chr18	32900000	32980000
human_boundaryary_1106	human_chr18	33540000	33620000
human_boundaryary_1107	human_chr18	34380000	34460000
human_boundaryary_1108	human_chr18	34820000	34900000
human_boundaryary_1109	human_chr18	37700000	37780000
human_boundaryary_1110	human_chr18	39540000	39620000
human_boundaryary_1111	human_chr18	41140000	41220000
human_boundaryary_1112	human_chr18	43180000	43300000
human_boundaryary_1113	human_chr18	43660000	43740000
human_boundaryary_1114	human_chr18	44500000	44580000
human_boundaryary_1115	human_chr18	45260000	45340000
human_boundaryary_1116	human_chr18	45940000	46020000
human_boundaryary_1117	human_chr18	46980000	47060000
human_boundaryary_1118	human_chr18	47900000	48020000
human_boundaryary_1119	human_chr18	49020000	49140000
human_boundaryary_1120	human_chr18	51140000	51260000
human_boundaryary_1121	human_chr18	51820000	51900000
human_boundaryary_1122	human_chr18	52180000	52260000
human_boundaryary_1123	human_chr18	54300000	54380000
human_boundaryary_1124	human_chr18	55220000	55300000
human_boundaryary_1125	human_chr18	56380000	56460000
human_boundaryary_1126	human_chr18	56860000	56940000
human_boundaryary_1127	human_chr18	57060000	57140000
human_boundaryary_1128	human_chr18	57500000	57580000
human_boundaryary_1129	human_chr18	58220000	58300000
human_boundaryary_1130	human_chr18	59180000	59260000
human_boundaryary_1131	human_chr18	59780000	59860000
human_boundaryary_1132	human_chr18	60620000	60700000
human_boundaryary_1133	human_chr18	61100000	61180000
human_boundaryary_1134	human_chr18	61620000	61700000
human_boundaryary_1135	human_chr18	63380000	63460000
human_boundaryary_1136	human_chr18	64820000	64900000
human_boundaryary_1137	human_chr18	66380000	66460000
human_boundaryary_1138	human_chr18	67780000	67900000
human_boundaryary_1139	human_chr18	68100000	68180000
human_boundaryary_1140	human_chr18	70300000	70420000
human_boundaryary_1141	human_chr18	71780000	71900000
human_boundaryary_1142	human_chr18	72180000	72260000
human_boundaryary_1143	human_chr18	74060000	74140000
human_boundaryary_1144	human_chr18	74460000	74540000
human_boundaryary_1145	human_chr18	75380000	75460000
human_boundaryary_1146	human_chr19	1820000	1900000
human_boundaryary_1147	human_chr19	2700000	2780000
human_boundaryary_1148	human_chr19	3180000	3260000
human_boundaryary_1149	human_chr19	4620000	4780000
human_boundaryary_1150	human_chr19	5740000	5820000
human_boundaryary_1151	human_chr19	7060000	7140000
human_boundaryary_1152	human_chr19	7540000	7620000
human_boundaryary_1153	human_chr19	7860000	8020000
human_boundaryary_1154	human_chr19	8700000	8780000
human_boundaryary_1155	human_chr19	9140000	9260000
human_boundaryary_1156	human_chr19	9900000	9980000
human_boundaryary_1157	human_chr19	10340000	10420000
human_boundaryary_1158	human_chr19	10940000	11020000
human_boundaryary_1159	human_chr19	11660000	11780000
human_boundaryary_1160	human_chr19	12860000	12940000
human_boundaryary_1161	human_chr19	14140000	14260000
human_boundaryary_1162	human_chr19	14620000	14700000
human_boundaryary_1163	human_chr19	16620000	16780000
human_boundaryary_1164	human_chr19	17980000	18060000
human_boundaryary_1165	human_chr19	18500000	18580000
human_boundaryary_1166	human_chr19	19060000	19140000
human_boundaryary_1167	human_chr19	19580000	19660000
human_boundaryary_1168	human_chr19	19740000	19820000
human_boundaryary_1169	human_chr19	22100000	22180000
human_boundaryary_1170	human_chr19	30060000	30180000
human_boundaryary_1171	human_chr19	31140000	31220000
human_boundaryary_1172	human_chr19	33060000	33140000
human_boundaryary_1173	human_chr19	33580000	33660000
human_boundaryary_1174	human_chr19	34220000	34300000
human_boundaryary_1175	human_chr19	34940000	35020000
human_boundaryary_1176	human_chr19	36660000	36740000
human_boundaryary_1177	human_chr19	38340000	38420000
human_boundaryary_1178	human_chr19	38820000	38900000
human_boundaryary_1179	human_chr19	39420000	39500000
human_boundaryary_1180	human_chr19	39980000	40060000
human_boundaryary_1181	human_chr19	41140000	41220000
human_boundaryary_1182	human_chr19	42300000	42380000
human_boundaryary_1183	human_chr19	42900000	42980000
human_boundaryary_1184	human_chr19	43980000	44060000
human_boundaryary_1185	human_chr19	44260000	44340000
human_boundaryary_1186	human_chr19	45140000	45220000
human_boundaryary_1187	human_chr19	45860000	45940000
human_boundaryary_1188	human_chr19	46260000	46340000
human_boundaryary_1189	human_chr19	47740000	47820000
human_boundaryary_1190	human_chr19	48260000	48420000
human_boundaryary_1191	human_chr19	49100000	49180000
human_boundaryary_1192	human_chr19	50340000	50420000
human_boundaryary_1193	human_chr19	52260000	52380000
human_boundaryary_1194	human_chr19	54260000	54340000
human_boundaryary_1195	human_chr19	54940000	55020000
human_boundaryary_1196	human_chr19	56540000	56620000
human_boundaryary_1197	human_chr19	57580000	57660000
human_boundaryary_1198	human_chr2	1780000	1860000
human_boundaryary_1199	human_chr2	3660000	3740000
human_boundaryary_1200	human_chr2	5780000	5860000
human_boundaryary_1201	human_chr2	6980000	7060000
human_boundaryary_1202	human_chr2	8820000	8940000
human_boundaryary_1203	human_chr2	9740000	9820000
human_boundaryary_1204	human_chr2	9860000	9940000
human_boundaryary_1205	human_chr2	10180000	10260000
human_boundaryary_1206	human_chr2	10820000	10900000
human_boundaryary_1207	human_chr2	11580000	11660000
human_boundaryary_1208	human_chr2	11900000	11980000
human_boundaryary_1209	human_chr2	13140000	13220000
human_boundaryary_1210	human_chr2	15700000	15780000
human_boundaryary_1211	human_chr2	16900000	16980000
human_boundaryary_1212	human_chr2	17860000	17940000
human_boundaryary_1213	human_chr2	18500000	18620000
human_boundaryary_1214	human_chr2	20060000	20140000
human_boundaryary_1215	human_chr2	20820000	20900000
human_boundaryary_1216	human_chr2	21220000	21300000
human_boundaryary_1217	human_chr2	23580000	23660000
human_boundaryary_1218	human_chr2	23980000	24060000
human_boundaryary_1219	human_chr2	24580000	24660000
human_boundaryary_1220	human_chr2	25140000	25220000
human_boundaryary_1221	human_chr2	25380000	25500000
human_boundaryary_1222	human_chr2	25900000	25980000
human_boundaryary_1223	human_chr2	26980000	27060000
human_boundaryary_1224	human_chr2	27540000	27660000
human_boundaryary_1225	human_chr2	27860000	27940000
human_boundaryary_1226	human_chr2	28740000	28820000
human_boundaryary_1227	human_chr2	29020000	29140000
human_boundaryary_1228	human_chr2	30300000	30380000
human_boundaryary_1229	human_chr2	30900000	30980000
human_boundaryary_1230	human_chr2	32020000	32100000
human_boundaryary_1231	human_chr2	32540000	32620000
human_boundaryary_1232	human_chr2	33820000	33900000
human_boundaryary_1233	human_chr2	36980000	37060000
human_boundaryary_1234	human_chr2	37140000	37220000
human_boundaryary_1235	human_chr2	38500000	38580000
human_boundaryary_1236	human_chr2	39060000	39180000
human_boundaryary_1237	human_chr2	40020000	40140000
human_boundaryary_1238	human_chr2	42020000	42100000
human_boundaryary_1239	human_chr2	42540000	42660000
human_boundaryary_1240	human_chr2	42980000	43060000
human_boundaryary_1241	human_chr2	43780000	43860000
human_boundaryary_1242	human_chr2	44060000	44220000
human_boundaryary_1243	human_chr2	44580000	44660000
human_boundaryary_1244	human_chr2	45180000	45260000
human_boundaryary_1245	human_chr2	45780000	45860000
human_boundaryary_1246	human_chr2	46140000	46220000
human_boundaryary_1247	human_chr2	47100000	47180000
human_boundaryary_1248	human_chr2	47540000	47660000
human_boundaryary_1249	human_chr2	47980000	48060000
human_boundaryary_1250	human_chr2	48700000	48860000
human_boundaryary_1251	human_chr2	50700000	50780000
human_boundaryary_1252	human_chr2	54020000	54140000
human_boundaryary_1253	human_chr2	55860000	55940000
human_boundaryary_1254	human_chr2	56220000	56300000
human_boundaryary_1255	human_chr2	57820000	57900000
human_boundaryary_1256	human_chr2	60860000	60940000
human_boundaryary_1257	human_chr2	62100000	62180000
human_boundaryary_1258	human_chr2	62620000	62700000
human_boundaryary_1259	human_chr2	63860000	63940000
human_boundaryary_1260	human_chr2	64180000	64260000
human_boundaryary_1261	human_chr2	65420000	65500000
human_boundaryary_1262	human_chr2	65780000	65860000
human_boundaryary_1263	human_chr2	68260000	68340000
human_boundaryary_1264	human_chr2	68620000	68700000
human_boundaryary_1265	human_chr2	69140000	69220000
human_boundaryary_1266	human_chr2	69900000	69980000
human_boundaryary_1267	human_chr2	70460000	70580000
human_boundaryary_1268	human_chr2	71260000	71380000
human_boundaryary_1269	human_chr2	71700000	71780000
human_boundaryary_1270	human_chr2	73060000	73140000
human_boundaryary_1271	human_chr2	73420000	73500000
human_boundaryary_1272	human_chr2	73820000	73900000
human_boundaryary_1273	human_chr2	73940000	74020000
human_boundaryary_1274	human_chr2	74780000	74860000
human_boundaryary_1275	human_chr2	75900000	75980000
human_boundaryary_1276	human_chr2	79180000	79300000
human_boundaryary_1277	human_chr2	80100000	80220000
human_boundaryary_1278	human_chr2	84620000	84700000
human_boundaryary_1279	human_chr2	85100000	85180000
human_boundaryary_1280	human_chr2	85500000	85580000
human_boundaryary_1281	human_chr2	85780000	85860000
human_boundaryary_1282	human_chr2	86380000	86460000
human_boundaryary_1283	human_chr2	86940000	87020000
human_boundaryary_1284	human_chr2	87100000	87180000
human_boundaryary_1285	human_chr2	87420000	87500000
human_boundaryary_1286	human_chr2	88980000	89060000
human_boundaryary_1287	human_chr2	89580000	89660000
human_boundaryary_1288	human_chr2	90420000	90500000
human_boundaryary_1289	human_chr2	91500000	91580000
human_boundaryary_1290	human_chr2	96420000	96500000
human_boundaryary_1291	human_chr2	97900000	98060000
human_boundaryary_1292	human_chr2	98140000	98220000
human_boundaryary_1293	human_chr2	99740000	99820000
human_boundaryary_1294	human_chr2	101180000	101260000
human_boundaryary_1295	human_chr2	101580000	101660000
human_boundaryary_1296	human_chr2	101820000	101900000
human_boundaryary_1297	human_chr2	103300000	103380000
human_boundaryary_1298	human_chr2	105620000	105740000
human_boundaryary_1299	human_chr2	105900000	105980000
human_boundaryary_1300	human_chr2	107180000	107260000
human_boundaryary_1301	human_chr2	108900000	108980000
human_boundaryary_1302	human_chr2	109180000	109260000
human_boundaryary_1303	human_chr2	109620000	109700000
human_boundaryary_1304	human_chr2	110540000	110620000
human_boundaryary_1305	human_chr2	110660000	110740000
human_boundaryary_1306	human_chr2	110820000	110900000
human_boundaryary_1307	human_chr2	111340000	111420000
human_boundaryary_1308	human_chr2	112540000	112660000
human_boundaryary_1309	human_chr2	112780000	112860000
human_boundaryary_1310	human_chr2	113820000	113940000
human_boundaryary_1311	human_chr2	114180000	114300000
human_boundaryary_1312	human_chr2	115300000	115460000
human_boundaryary_1313	human_chr2	115860000	115940000
human_boundaryary_1314	human_chr2	118540000	118620000
human_boundaryary_1315	human_chr2	119620000	119700000
human_boundaryary_1316	human_chr2	120020000	120140000
human_boundaryary_1317	human_chr2	120940000	121100000
human_boundaryary_1318	human_chr2	121420000	121500000
human_boundaryary_1319	human_chr2	122060000	122140000
human_boundaryary_1320	human_chr2	122500000	122580000
human_boundaryary_1321	human_chr2	124740000	124820000
human_boundaryary_1322	human_chr2	127780000	127900000
human_boundaryary_1323	human_chr2	128860000	128940000
human_boundaryary_1324	human_chr2	130660000	130740000
human_boundaryary_1325	human_chr2	131060000	131140000
human_boundaryary_1326	human_chr2	131340000	131420000
human_boundaryary_1327	human_chr2	132060000	132140000
human_boundaryary_1328	human_chr2	132900000	132980000
human_boundaryary_1329	human_chr2	134580000	134660000
human_boundaryary_1330	human_chr2	135180000	135260000
human_boundaryary_1331	human_chr2	135660000	135740000
human_boundaryary_1332	human_chr2	136580000	136660000
human_boundaryary_1333	human_chr2	137100000	137180000
human_boundaryary_1334	human_chr2	138580000	138660000
human_boundaryary_1335	human_chr2	139580000	139660000
human_boundaryary_1336	human_chr2	142900000	142980000
human_boundaryary_1337	human_chr2	143740000	143820000
human_boundaryary_1338	human_chr2	145220000	145300000
human_boundaryary_1339	human_chr2	147420000	147500000
human_boundaryary_1340	human_chr2	148660000	148740000
human_boundaryary_1341	human_chr2	149820000	149900000
human_boundaryary_1342	human_chr2	150380000	150460000
human_boundaryary_1343	human_chr2	152100000	152180000
human_boundaryary_1344	human_chr2	152220000	152300000
human_boundaryary_1345	human_chr2	152860000	152940000
human_boundaryary_1346	human_chr2	153540000	153620000
human_boundaryary_1347	human_chr2	155220000	155300000
human_boundaryary_1348	human_chr2	156140000	156220000
human_boundaryary_1349	human_chr2	158060000	158180000
human_boundaryary_1350	human_chr2	159660000	159780000
human_boundaryary_1351	human_chr2	160780000	160860000
human_boundaryary_1352	human_chr2	161900000	161980000
human_boundaryary_1353	human_chr2	163140000	163220000
human_boundaryary_1354	human_chr2	163980000	164060000
human_boundaryary_1355	human_chr2	165540000	165620000
human_boundaryary_1356	human_chr2	166980000	167060000
human_boundaryary_1357	human_chr2	167260000	167340000
human_boundaryary_1358	human_chr2	168940000	169060000
human_boundaryary_1359	human_chr2	170260000	170340000
human_boundaryary_1360	human_chr2	171700000	171820000
human_boundaryary_1361	human_chr2	172260000	172420000
human_boundaryary_1362	human_chr2	172940000	173060000
human_boundaryary_1363	human_chr2	173580000	173660000
human_boundaryary_1364	human_chr2	175260000	175340000
human_boundaryary_1365	human_chr2	175500000	175580000
human_boundaryary_1366	human_chr2	175820000	175900000
human_boundaryary_1367	human_chr2	176900000	177020000
human_boundaryary_1368	human_chr2	178020000	178100000
human_boundaryary_1369	human_chr2	178140000	178220000
human_boundaryary_1370	human_chr2	178660000	178820000
human_boundaryary_1371	human_chr2	179300000	179380000
human_boundaryary_1372	human_chr2	180860000	180940000
human_boundaryary_1373	human_chr2	182980000	183060000
human_boundaryary_1374	human_chr2	183540000	183620000
human_boundaryary_1375	human_chr2	183900000	183980000
human_boundaryary_1376	human_chr2	187300000	187380000
human_boundaryary_1377	human_chr2	187540000	187620000
human_boundaryary_1378	human_chr2	188300000	188380000
human_boundaryary_1379	human_chr2	190460000	190540000
human_boundaryary_1380	human_chr2	191860000	191940000
human_boundaryary_1381	human_chr2	192340000	192420000
human_boundaryary_1382	human_chr2	193020000	193100000
human_boundaryary_1383	human_chr2	196900000	196980000
human_boundaryary_1384	human_chr2	197580000	197700000
human_boundaryary_1385	human_chr2	198620000	198700000
human_boundaryary_1386	human_chr2	199140000	199220000
human_boundaryary_1387	human_chr2	200780000	200860000
human_boundaryary_1388	human_chr2	201660000	201780000
human_boundaryary_1389	human_chr2	202020000	202100000
human_boundaryary_1390	human_chr2	202460000	202540000
human_boundaryary_1391	human_chr2	203060000	203140000
human_boundaryary_1392	human_chr2	204780000	204860000
human_boundaryary_1393	human_chr2	206820000	206980000
human_boundaryary_1394	human_chr2	208540000	208620000
human_boundaryary_1395	human_chr2	209100000	209180000
human_boundaryary_1396	human_chr2	210140000	210220000
human_boundaryary_1397	human_chr2	211100000	211180000
human_boundaryary_1398	human_chr2	213500000	213580000
human_boundaryary_1399	human_chr2	214060000	214140000
human_boundaryary_1400	human_chr2	216860000	216940000
human_boundaryary_1401	human_chr2	217340000	217420000
human_boundaryary_1402	human_chr2	218580000	218700000
human_boundaryary_1403	human_chr2	219020000	219100000
human_boundaryary_1404	human_chr2	220460000	220540000
human_boundaryary_1405	human_chr2	222820000	222900000
human_boundaryary_1406	human_chr2	223500000	223580000
human_boundaryary_1407	human_chr2	224780000	224860000
human_boundaryary_1408	human_chr2	225140000	225220000
human_boundaryary_1409	human_chr2	225860000	225940000
human_boundaryary_1410	human_chr2	226500000	226580000
human_boundaryary_1411	human_chr2	227940000	228020000
human_boundaryary_1412	human_chr2	228660000	228740000
human_boundaryary_1413	human_chr2	229500000	229580000
human_boundaryary_1414	human_chr2	230580000	230660000
human_boundaryary_1415	human_chr2	231620000	231700000
human_boundaryary_1416	human_chr2	231860000	231940000
human_boundaryary_1417	human_chr2	232300000	232380000
human_boundaryary_1418	human_chr2	232620000	232700000
human_boundaryary_1419	human_chr2	233380000	233460000
human_boundaryary_1420	human_chr2	234140000	234260000
human_boundaryary_1421	human_chr2	234740000	234820000
human_boundaryary_1422	human_chr2	235420000	235500000
human_boundaryary_1423	human_chr2	235980000	236100000
human_boundaryary_1424	human_chr2	236620000	236700000
human_boundaryary_1425	human_chr2	237140000	237220000
human_boundaryary_1426	human_chr2	237980000	238060000
human_boundaryary_1427	human_chr2	238340000	238420000
human_boundaryary_1428	human_chr2	238460000	238540000
human_boundaryary_1429	human_chr2	239180000	239260000
human_boundaryary_1430	human_chr2	239700000	239780000
human_boundaryary_1431	human_chr2	240940000	241100000
human_boundaryary_1432	human_chr2	241380000	241460000
human_boundaryary_1433	human_chr20	2420000	2500000
human_boundaryary_1434	human_chr20	3100000	3180000
human_boundaryary_1435	human_chr20	3380000	3460000
human_boundaryary_1436	human_chr20	4020000	4100000
human_boundaryary_1437	human_chr20	4140000	4220000
human_boundaryary_1438	human_chr20	4660000	4740000
human_boundaryary_1439	human_chr20	5140000	5220000
human_boundaryary_1440	human_chr20	5460000	5540000
human_boundaryary_1441	human_chr20	6060000	6140000
human_boundaryary_1442	human_chr20	7860000	7940000
human_boundaryary_1443	human_chr20	8700000	8780000
human_boundaryary_1444	human_chr20	9340000	9420000
human_boundaryary_1445	human_chr20	9900000	9980000
human_boundaryary_1446	human_chr20	10380000	10460000
human_boundaryary_1447	human_chr20	11500000	11580000
human_boundaryary_1448	human_chr20	12860000	12940000
human_boundaryary_1449	human_chr20	13740000	13820000
human_boundaryary_1450	human_chr20	14020000	14140000
human_boundaryary_1451	human_chr20	16700000	16780000
human_boundaryary_1452	human_chr20	17420000	17500000
human_boundaryary_1453	human_chr20	18300000	18380000
human_boundaryary_1454	human_chr20	18500000	18580000
human_boundaryary_1455	human_chr20	19620000	19740000
human_boundaryary_1456	human_chr20	19940000	20020000
human_boundaryary_1457	human_chr20	20540000	20620000
human_boundaryary_1458	human_chr20	20780000	20860000
human_boundaryary_1459	human_chr20	21620000	21700000
human_boundaryary_1460	human_chr20	22220000	22300000
human_boundaryary_1461	human_chr20	23580000	23700000
human_boundaryary_1462	human_chr20	24900000	24980000
human_boundaryary_1463	human_chr20	30020000	30100000
human_boundaryary_1464	human_chr20	31260000	31380000
human_boundaryary_1465	human_chr20	31900000	31980000
human_boundaryary_1466	human_chr20	32700000	32820000
human_boundaryary_1467	human_chr20	33340000	33420000
human_boundaryary_1468	human_chr20	33980000	34100000
human_boundaryary_1469	human_chr20	34460000	34580000
human_boundaryary_1470	human_chr20	35100000	35180000
human_boundaryary_1471	human_chr20	35700000	35780000
human_boundaryary_1472	human_chr20	36140000	36220000
human_boundaryary_1473	human_chr20	37620000	37740000
human_boundaryary_1474	human_chr20	39540000	39620000
human_boundaryary_1475	human_chr20	40260000	40380000
human_boundaryary_1476	human_chr20	42020000	42100000
human_boundaryary_1477	human_chr20	42780000	42860000
human_boundaryary_1478	human_chr20	43500000	43620000
human_boundaryary_1479	human_chr20	44420000	44500000
human_boundaryary_1480	human_chr20	45060000	45140000
human_boundaryary_1481	human_chr20	46220000	46300000
human_boundaryary_1482	human_chr20	47500000	47660000
human_boundaryary_1483	human_chr20	48700000	48780000
human_boundaryary_1484	human_chr20	49380000	49460000
human_boundaryary_1485	human_chr20	49900000	49980000
human_boundaryary_1486	human_chr20	50740000	50820000
human_boundaryary_1487	human_chr20	52140000	52220000
human_boundaryary_1488	human_chr20	52780000	52860000
human_boundaryary_1489	human_chr20	53220000	53300000
human_boundaryary_1490	human_chr20	54900000	54980000
human_boundaryary_1491	human_chr20	55620000	55700000
human_boundaryary_1492	human_chr20	55900000	55980000
human_boundaryary_1493	human_chr20	56020000	56100000
human_boundaryary_1494	human_chr20	56740000	56820000
human_boundaryary_1495	human_chr20	57380000	57460000
human_boundaryary_1496	human_chr20	58100000	58180000
human_boundaryary_1497	human_chr20	58460000	58580000
human_boundaryary_1498	human_chr20	59780000	59900000
human_boundaryary_1499	human_chr20	60500000	60580000
human_boundaryary_1500	human_chr20	61420000	61540000
human_boundaryary_1501	human_chr21	15540000	15620000
human_boundaryary_1502	human_chr21	17060000	17140000
human_boundaryary_1503	human_chr21	18940000	19060000
human_boundaryary_1504	human_chr21	19580000	19660000
human_boundaryary_1505	human_chr21	22300000	22380000
human_boundaryary_1506	human_chr21	26860000	26940000
human_boundaryary_1507	human_chr21	28100000	28260000
human_boundaryary_1508	human_chr21	30300000	30380000
human_boundaryary_1509	human_chr21	32420000	32500000
human_boundaryary_1510	human_chr21	32980000	33060000
human_boundaryary_1511	human_chr21	33700000	33780000
human_boundaryary_1512	human_chr21	33940000	34020000
human_boundaryary_1513	human_chr21	34940000	35020000
human_boundaryary_1514	human_chr21	35220000	35300000
human_boundaryary_1515	human_chr21	35700000	35780000
human_boundaryary_1516	human_chr21	35980000	36060000
human_boundaryary_1517	human_chr21	37380000	37460000
human_boundaryary_1518	human_chr21	38300000	38420000
human_boundaryary_1519	human_chr21	38940000	39060000
human_boundaryary_1520	human_chr21	39740000	39860000
human_boundaryary_1521	human_chr21	40700000	40860000
human_boundaryary_1522	human_chr21	41100000	41180000
human_boundaryary_1523	human_chr21	42580000	42700000
human_boundaryary_1524	human_chr21	43220000	43300000
human_boundaryary_1525	human_chr21	44500000	44580000
human_boundaryary_1526	human_chr21	45140000	45260000
human_boundaryary_1527	human_chr21	45380000	45460000
human_boundaryary_1528	human_chr21	46180000	46260000
human_boundaryary_1529	human_chr22	18220000	18300000
human_boundaryary_1530	human_chr22	18620000	18700000
human_boundaryary_1531	human_chr22	18780000	18900000
human_boundaryary_1532	human_chr22	19660000	19740000
human_boundaryary_1533	human_chr22	20060000	20140000
human_boundaryary_1534	human_chr22	20260000	20340000
human_boundaryary_1535	human_chr22	20700000	20820000
human_boundaryary_1536	human_chr22	21220000	21300000
human_boundaryary_1537	human_chr22	21980000	22060000
human_boundaryary_1538	human_chr22	22300000	22380000
human_boundaryary_1539	human_chr22	24220000	24340000
human_boundaryary_1540	human_chr22	25460000	25580000
human_boundaryary_1541	human_chr22	26140000	26220000
human_boundaryary_1542	human_chr22	27020000	27100000
human_boundaryary_1543	human_chr22	28220000	28300000
human_boundaryary_1544	human_chr22	29700000	29780000
human_boundaryary_1545	human_chr22	30460000	30540000
human_boundaryary_1546	human_chr22	30740000	30820000
human_boundaryary_1547	human_chr22	30940000	31020000
human_boundaryary_1548	human_chr22	31700000	31780000
human_boundaryary_1549	human_chr22	32340000	32420000
human_boundaryary_1550	human_chr22	32820000	32900000
human_boundaryary_1551	human_chr22	33620000	33700000
human_boundaryary_1552	human_chr22	35580000	35700000
human_boundaryary_1553	human_chr22	36860000	36940000
human_boundaryary_1554	human_chr22	37620000	37700000
human_boundaryary_1555	human_chr22	37980000	38060000
human_boundaryary_1556	human_chr22	39100000	39180000
human_boundaryary_1557	human_chr22	39860000	39940000
human_boundaryary_1558	human_chr22	41180000	41260000
human_boundaryary_1559	human_chr22	42020000	42100000
human_boundaryary_1560	human_chr22	42980000	43060000
human_boundaryary_1561	human_chr22	43540000	43620000
human_boundaryary_1562	human_chr22	44300000	44380000
human_boundaryary_1563	human_chr22	45060000	45140000
human_boundaryary_1564	human_chr22	45580000	45660000
human_boundaryary_1565	human_chr22	45900000	45980000
human_boundaryary_1566	human_chr22	46340000	46420000
human_boundaryary_1567	human_chr22	47060000	47180000
human_boundaryary_1568	human_chr22	48900000	48980000
human_boundaryary_1569	human_chr3	3180000	3260000
human_boundaryary_1570	human_chr3	4300000	4420000
human_boundaryary_1571	human_chr3	4660000	4740000
human_boundaryary_1572	human_chr3	5220000	5300000
human_boundaryary_1573	human_chr3	6820000	6900000
human_boundaryary_1574	human_chr3	8780000	8860000
human_boundaryary_1575	human_chr3	9340000	9420000
human_boundaryary_1576	human_chr3	10300000	10380000
human_boundaryary_1577	human_chr3	10740000	10820000
human_boundaryary_1578	human_chr3	11340000	11420000
human_boundaryary_1579	human_chr3	12820000	12900000
human_boundaryary_1580	human_chr3	13900000	13980000
human_boundaryary_1581	human_chr3	14140000	14220000
human_boundaryary_1582	human_chr3	15100000	15180000
human_boundaryary_1583	human_chr3	15580000	15660000
human_boundaryary_1584	human_chr3	16260000	16340000
human_boundaryary_1585	human_chr3	16540000	16660000
human_boundaryary_1586	human_chr3	17260000	17340000
human_boundaryary_1587	human_chr3	19020000	19100000
human_boundaryary_1588	human_chr3	20220000	20300000
human_boundaryary_1589	human_chr3	22140000	22220000
human_boundaryary_1590	human_chr3	23820000	23980000
human_boundaryary_1591	human_chr3	24740000	24820000
human_boundaryary_1592	human_chr3	25620000	25700000
human_boundaryary_1593	human_chr3	27300000	27380000
human_boundaryary_1594	human_chr3	27700000	27780000
human_boundaryary_1595	human_chr3	28380000	28460000
human_boundaryary_1596	human_chr3	30020000	30100000
human_boundaryary_1597	human_chr3	30740000	30820000
human_boundaryary_1598	human_chr3	32700000	32780000
human_boundaryary_1599	human_chr3	32980000	33060000
human_boundaryary_1600	human_chr3	33820000	33900000
human_boundaryary_1601	human_chr3	35940000	36020000
human_boundaryary_1602	human_chr3	36980000	37060000
human_boundaryary_1603	human_chr3	37260000	37340000
human_boundaryary_1604	human_chr3	37820000	37900000
human_boundaryary_1605	human_chr3	39060000	39140000
human_boundaryary_1606	human_chr3	39380000	39460000
human_boundaryary_1607	human_chr3	40340000	40420000
human_boundaryary_1608	human_chr3	41900000	41980000
human_boundaryary_1609	human_chr3	42220000	42300000
human_boundaryary_1610	human_chr3	42580000	42660000
human_boundaryary_1611	human_chr3	42860000	42980000
human_boundaryary_1612	human_chr3	44300000	44380000
human_boundaryary_1613	human_chr3	44900000	44980000
human_boundaryary_1614	human_chr3	46700000	46780000
human_boundaryary_1615	human_chr3	47420000	47540000
human_boundaryary_1616	human_chr3	48180000	48260000
human_boundaryary_1617	human_chr3	49500000	49580000
human_boundaryary_1618	human_chr3	50340000	50420000
human_boundaryary_1619	human_chr3	50580000	50660000
human_boundaryary_1620	human_chr3	51500000	51580000
human_boundaryary_1621	human_chr3	51940000	52020000
human_boundaryary_1622	human_chr3	52540000	52620000
human_boundaryary_1623	human_chr3	53100000	53180000
human_boundaryary_1624	human_chr3	53220000	53300000
human_boundaryary_1625	human_chr3	53900000	53980000
human_boundaryary_1626	human_chr3	56540000	56620000
human_boundaryary_1627	human_chr3	57020000	57140000
human_boundaryary_1628	human_chr3	57940000	58020000
human_boundaryary_1629	human_chr3	58580000	58660000
human_boundaryary_1630	human_chr3	61500000	61580000
human_boundaryary_1631	human_chr3	62140000	62220000
human_boundaryary_1632	human_chr3	62540000	62620000
human_boundaryary_1633	human_chr3	63220000	63300000
human_boundaryary_1634	human_chr3	63940000	64020000
human_boundaryary_1635	human_chr3	64460000	64540000
human_boundaryary_1636	human_chr3	65700000	65820000
human_boundaryary_1637	human_chr3	66220000	66340000
human_boundaryary_1638	human_chr3	66940000	67020000
human_boundaryary_1639	human_chr3	68980000	69060000
human_boundaryary_1640	human_chr3	69980000	70100000
human_boundaryary_1641	human_chr3	71700000	71780000
human_boundaryary_1642	human_chr3	73100000	73180000
human_boundaryary_1643	human_chr3	73500000	73580000
human_boundaryary_1644	human_chr3	73860000	73940000
human_boundaryary_1645	human_chr3	75260000	75340000
human_boundaryary_1646	human_chr3	75660000	75740000
human_boundaryary_1647	human_chr3	76620000	76700000
human_boundaryary_1648	human_chr3	78660000	78740000
human_boundaryary_1649	human_chr3	79540000	79620000
human_boundaryary_1650	human_chr3	80780000	80860000
human_boundaryary_1651	human_chr3	81220000	81300000
human_boundaryary_1652	human_chr3	84980000	85060000
human_boundaryary_1653	human_chr3	86700000	86780000
human_boundaryary_1654	human_chr3	87260000	87340000
human_boundaryary_1655	human_chr3	88140000	88220000
human_boundaryary_1656	human_chr3	96500000	96580000
human_boundaryary_1657	human_chr3	97700000	97780000
human_boundaryary_1658	human_chr3	99500000	99580000
human_boundaryary_1659	human_chr3	99940000	100020000
human_boundaryary_1660	human_chr3	101380000	101460000
human_boundaryary_1661	human_chr3	102220000	102380000
human_boundaryary_1662	human_chr3	105180000	105300000
human_boundaryary_1663	human_chr3	106860000	106940000
human_boundaryary_1664	human_chr3	108300000	108380000
human_boundaryary_1665	human_chr3	111300000	111420000
human_boundaryary_1666	human_chr3	111740000	111860000
human_boundaryary_1667	human_chr3	112220000	112300000
human_boundaryary_1668	human_chr3	112660000	112780000
human_boundaryary_1669	human_chr3	113420000	113500000
human_boundaryary_1670	human_chr3	114900000	114980000
human_boundaryary_1671	human_chr3	115500000	115580000
human_boundaryary_1672	human_chr3	116420000	116500000
human_boundaryary_1673	human_chr3	117820000	117900000
human_boundaryary_1674	human_chr3	118540000	118620000
human_boundaryary_1675	human_chr3	118860000	118980000
human_boundaryary_1676	human_chr3	121180000	121300000
human_boundaryary_1677	human_chr3	122020000	122140000
human_boundaryary_1678	human_chr3	123300000	123380000
human_boundaryary_1679	human_chr3	124260000	124340000
human_boundaryary_1680	human_chr3	124380000	124460000
human_boundaryary_1681	human_chr3	125620000	125700000
human_boundaryary_1682	human_chr3	126100000	126180000
human_boundaryary_1683	human_chr3	127260000	127340000
human_boundaryary_1684	human_chr3	127740000	127820000
human_boundaryary_1685	human_chr3	128300000	128380000
human_boundaryary_1686	human_chr3	128580000	128700000
human_boundaryary_1687	human_chr3	129060000	129140000
human_boundaryary_1688	human_chr3	129780000	129860000
human_boundaryary_1689	human_chr3	132100000	132180000
human_boundaryary_1690	human_chr3	133620000	133700000
human_boundaryary_1691	human_chr3	134180000	134260000
human_boundaryary_1692	human_chr3	135700000	135820000
human_boundaryary_1693	human_chr3	136700000	136820000
human_boundaryary_1694	human_chr3	137740000	137820000
human_boundaryary_1695	human_chr3	139060000	139140000
human_boundaryary_1696	human_chr3	140580000	140660000
human_boundaryary_1697	human_chr3	140900000	140980000
human_boundaryary_1698	human_chr3	142260000	142340000
human_boundaryary_1699	human_chr3	142700000	142780000
human_boundaryary_1700	human_chr3	143460000	143540000
human_boundaryary_1701	human_chr3	146300000	146420000
human_boundaryary_1702	human_chr3	148620000	148740000
human_boundaryary_1703	human_chr3	149060000	149140000
human_boundaryary_1704	human_chr3	149460000	149580000
human_boundaryary_1705	human_chr3	150220000	150380000
human_boundaryary_1706	human_chr3	150860000	150940000
human_boundaryary_1707	human_chr3	151580000	151700000
human_boundaryary_1708	human_chr3	152260000	152340000
human_boundaryary_1709	human_chr3	152500000	152580000
human_boundaryary_1710	human_chr3	152660000	152740000
human_boundaryary_1711	human_chr3	153980000	154060000
human_boundaryary_1712	human_chr3	155020000	155100000
human_boundaryary_1713	human_chr3	155540000	155620000
human_boundaryary_1714	human_chr3	156860000	156940000
human_boundaryary_1715	human_chr3	157180000	157300000
human_boundaryary_1716	human_chr3	158340000	158420000
human_boundaryary_1717	human_chr3	160140000	160220000
human_boundaryary_1718	human_chr3	161140000	161220000
human_boundaryary_1719	human_chr3	164860000	164980000
human_boundaryary_1720	human_chr3	167060000	167140000
human_boundaryary_1721	human_chr3	167700000	167780000
human_boundaryary_1722	human_chr3	168540000	168620000
human_boundaryary_1723	human_chr3	169460000	169540000
human_boundaryary_1724	human_chr3	170580000	170660000
human_boundaryary_1725	human_chr3	171260000	171340000
human_boundaryary_1726	human_chr3	172420000	172500000
human_boundaryary_1727	human_chr3	173020000	173140000
human_boundaryary_1728	human_chr3	176620000	176700000
human_boundaryary_1729	human_chr3	178100000	178180000
human_boundaryary_1730	human_chr3	178700000	178780000
human_boundaryary_1731	human_chr3	179260000	179340000
human_boundaryary_1732	human_chr3	180340000	180420000
human_boundaryary_1733	human_chr3	182380000	182500000
human_boundaryary_1734	human_chr3	183100000	183180000
human_boundaryary_1735	human_chr3	184020000	184100000
human_boundaryary_1736	human_chr3	184500000	184580000
human_boundaryary_1737	human_chr3	184940000	185100000
human_boundaryary_1738	human_chr3	185300000	185380000
human_boundaryary_1739	human_chr3	185620000	185700000
human_boundaryary_1740	human_chr3	186260000	186340000
human_boundaryary_1741	human_chr3	186860000	186940000
human_boundaryary_1742	human_chr3	187380000	187460000
human_boundaryary_1743	human_chr3	188900000	189020000
human_boundaryary_1744	human_chr3	189620000	189700000
human_boundaryary_1745	human_chr3	190740000	190900000
human_boundaryary_1746	human_chr3	192140000	192220000
human_boundaryary_1747	human_chr3	193300000	193380000
human_boundaryary_1748	human_chr3	194300000	194380000
human_boundaryary_1749	human_chr3	195300000	195380000
human_boundaryary_1750	human_chr3	195700000	195780000
human_boundaryary_1751	human_chr4	1860000	1940000
human_boundaryary_1752	human_chr4	3020000	3100000
human_boundaryary_1753	human_chr4	4180000	4300000
human_boundaryary_1754	human_chr4	5940000	6020000
human_boundaryary_1755	human_chr4	6620000	6700000
human_boundaryary_1756	human_chr4	8420000	8500000
human_boundaryary_1757	human_chr4	8580000	8660000
human_boundaryary_1758	human_chr4	8940000	9020000
human_boundaryary_1759	human_chr4	9340000	9420000
human_boundaryary_1760	human_chr4	10060000	10140000
human_boundaryary_1761	human_chr4	10500000	10580000
human_boundaryary_1762	human_chr4	12700000	12780000
human_boundaryary_1763	human_chr4	13580000	13660000
human_boundaryary_1764	human_chr4	15420000	15500000
human_boundaryary_1765	human_chr4	16220000	16300000
human_boundaryary_1766	human_chr4	17460000	17540000
human_boundaryary_1767	human_chr4	18620000	18700000
human_boundaryary_1768	human_chr4	20660000	20740000
human_boundaryary_1769	human_chr4	21460000	21540000
human_boundaryary_1770	human_chr4	21740000	21820000
human_boundaryary_1771	human_chr4	22740000	22900000
human_boundaryary_1772	human_chr4	24420000	24500000
human_boundaryary_1773	human_chr4	25340000	25420000
human_boundaryary_1774	human_chr4	25780000	25860000
human_boundaryary_1775	human_chr4	26460000	26540000
human_boundaryary_1776	human_chr4	27020000	27100000
human_boundaryary_1777	human_chr4	30660000	30740000
human_boundaryary_1778	human_chr4	34700000	34780000
human_boundaryary_1779	human_chr4	36300000	36380000
human_boundaryary_1780	human_chr4	37420000	37500000
human_boundaryary_1781	human_chr4	37540000	37620000
human_boundaryary_1782	human_chr4	38020000	38100000
human_boundaryary_1783	human_chr4	38820000	38900000
human_boundaryary_1784	human_chr4	39180000	39260000
human_boundaryary_1785	human_chr4	40020000	40100000
human_boundaryary_1786	human_chr4	40700000	40780000
human_boundaryary_1787	human_chr4	41220000	41300000
human_boundaryary_1788	human_chr4	41900000	41980000
human_boundaryary_1789	human_chr4	42940000	43020000
human_boundaryary_1790	human_chr4	44660000	44740000
human_boundaryary_1791	human_chr4	47580000	47700000
human_boundaryary_1792	human_chr4	49140000	49220000
human_boundaryary_1793	human_chr4	53820000	53900000
human_boundaryary_1794	human_chr4	55100000	55180000
human_boundaryary_1795	human_chr4	56180000	56260000
human_boundaryary_1796	human_chr4	56700000	56780000
human_boundaryary_1797	human_chr4	57820000	57940000
human_boundaryary_1798	human_chr4	62020000	62100000
human_boundaryary_1799	human_chr4	63540000	63620000
human_boundaryary_1800	human_chr4	63660000	63740000
human_boundaryary_1801	human_chr4	65460000	65540000
human_boundaryary_1802	human_chr4	68260000	68340000
human_boundaryary_1803	human_chr4	69060000	69140000
human_boundaryary_1804	human_chr4	71420000	71500000
human_boundaryary_1805	human_chr4	72540000	72660000
human_boundaryary_1806	human_chr4	73100000	73180000
human_boundaryary_1807	human_chr4	74100000	74180000
human_boundaryary_1808	human_chr4	74980000	75060000
human_boundaryary_1809	human_chr4	76420000	76500000
human_boundaryary_1810	human_chr4	76780000	76900000
human_boundaryary_1811	human_chr4	78500000	78580000
human_boundaryary_1812	human_chr4	79820000	79900000
human_boundaryary_1813	human_chr4	81140000	81220000
human_boundaryary_1814	human_chr4	81940000	82020000
human_boundaryary_1815	human_chr4	82260000	82340000
human_boundaryary_1816	human_chr4	83260000	83340000
human_boundaryary_1817	human_chr4	84380000	84460000
human_boundaryary_1818	human_chr4	85460000	85540000
human_boundaryary_1819	human_chr4	85860000	85940000
human_boundaryary_1820	human_chr4	87340000	87420000
human_boundaryary_1821	human_chr4	89420000	89500000
human_boundaryary_1822	human_chr4	89980000	90100000
human_boundaryary_1823	human_chr4	91220000	91300000
human_boundaryary_1824	human_chr4	94660000	94740000
human_boundaryary_1825	human_chr4	95180000	95260000
human_boundaryary_1826	human_chr4	96020000	96100000
human_boundaryary_1827	human_chr4	98940000	99020000
human_boundaryary_1828	human_chr4	100420000	100500000
human_boundaryary_1829	human_chr4	100860000	100940000
human_boundaryary_1830	human_chr4	103300000	103380000
human_boundaryary_1831	human_chr4	104020000	104100000
human_boundaryary_1832	human_chr4	104820000	104900000
human_boundaryary_1833	human_chr4	107140000	107300000
human_boundaryary_1834	human_chr4	108820000	108900000
human_boundaryary_1835	human_chr4	109500000	109580000
human_boundaryary_1836	human_chr4	110300000	110380000
human_boundaryary_1837	human_chr4	110860000	110940000
human_boundaryary_1838	human_chr4	111460000	111540000
human_boundaryary_1839	human_chr4	112940000	113020000
human_boundaryary_1840	human_chr4	113500000	113580000
human_boundaryary_1841	human_chr4	114220000	114300000
human_boundaryary_1842	human_chr4	115620000	115700000
human_boundaryary_1843	human_chr4	117020000	117100000
human_boundaryary_1844	human_chr4	119180000	119260000
human_boundaryary_1845	human_chr4	120940000	121020000
human_boundaryary_1846	human_chr4	122220000	122300000
human_boundaryary_1847	human_chr4	122660000	122740000
human_boundaryary_1848	human_chr4	123860000	123940000
human_boundaryary_1849	human_chr4	125180000	125300000
human_boundaryary_1850	human_chr4	126180000	126260000
human_boundaryary_1851	human_chr4	128660000	128740000
human_boundaryary_1852	human_chr4	130220000	130300000
human_boundaryary_1853	human_chr4	133980000	134100000
human_boundaryary_1854	human_chr4	136580000	136660000
human_boundaryary_1855	human_chr4	137780000	137860000
human_boundaryary_1856	human_chr4	139140000	139220000
human_boundaryary_1857	human_chr4	139900000	139980000
human_boundaryary_1858	human_chr4	141740000	141820000
human_boundaryary_1859	human_chr4	142060000	142140000
human_boundaryary_1860	human_chr4	144420000	144500000
human_boundaryary_1861	human_chr4	144940000	145020000
human_boundaryary_1862	human_chr4	145980000	146060000
human_boundaryary_1863	human_chr4	148020000	148100000
human_boundaryary_1864	human_chr4	148460000	148580000
human_boundaryary_1865	human_chr4	150820000	150900000
human_boundaryary_1866	human_chr4	151900000	152020000
human_boundaryary_1867	human_chr4	153300000	153380000
human_boundaryary_1868	human_chr4	153660000	153740000
human_boundaryary_1869	human_chr4	154620000	154740000
human_boundaryary_1870	human_chr4	155660000	155740000
human_boundaryary_1871	human_chr4	156260000	156340000
human_boundaryary_1872	human_chr4	156820000	156900000
human_boundaryary_1873	human_chr4	158100000	158180000
human_boundaryary_1874	human_chr4	159100000	159180000
human_boundaryary_1875	human_chr4	159540000	159620000
human_boundaryary_1876	human_chr4	160340000	160420000
human_boundaryary_1877	human_chr4	163340000	163420000
human_boundaryary_1878	human_chr4	164420000	164500000
human_boundaryary_1879	human_chr4	165980000	166060000
human_boundaryary_1880	human_chr4	166380000	166460000
human_boundaryary_1881	human_chr4	167020000	167100000
human_boundaryary_1882	human_chr4	169020000	169100000
human_boundaryary_1883	human_chr4	169780000	169900000
human_boundaryary_1884	human_chr4	170660000	170740000
human_boundaryary_1885	human_chr4	170980000	171060000
human_boundaryary_1886	human_chr4	173820000	173940000
human_boundaryary_1887	human_chr4	175180000	175300000
human_boundaryary_1888	human_chr4	176420000	176500000
human_boundaryary_1889	human_chr4	177260000	177340000
human_boundaryary_1890	human_chr4	178300000	178380000
human_boundaryary_1891	human_chr4	178420000	178500000
human_boundaryary_1892	human_chr4	181580000	181740000
human_boundaryary_1893	human_chr4	184300000	184380000
human_boundaryary_1894	human_chr4	185060000	185140000
human_boundaryary_1895	human_chr4	185900000	186060000
human_boundaryary_1896	human_chr4	187060000	187180000
human_boundaryary_1897	human_chr5	1620000	1740000
human_boundaryary_1898	human_chr5	4820000	4900000
human_boundaryary_1899	human_chr5	5380000	5460000
human_boundaryary_1900	human_chr5	6700000	6780000
human_boundaryary_1901	human_chr5	7820000	7900000
human_boundaryary_1902	human_chr5	10220000	10300000
human_boundaryary_1903	human_chr5	11980000	12100000
human_boundaryary_1904	human_chr5	13900000	14020000
human_boundaryary_1905	human_chr5	14620000	14700000
human_boundaryary_1906	human_chr5	16140000	16220000
human_boundaryary_1907	human_chr5	16420000	16500000
human_boundaryary_1908	human_chr5	17180000	17260000
human_boundaryary_1909	human_chr5	18300000	18420000
human_boundaryary_1910	human_chr5	21780000	21860000
human_boundaryary_1911	human_chr5	24100000	24180000
human_boundaryary_1912	human_chr5	26700000	26820000
human_boundaryary_1913	human_chr5	28780000	28900000
human_boundaryary_1914	human_chr5	31460000	31540000
human_boundaryary_1915	human_chr5	32060000	32140000
human_boundaryary_1916	human_chr5	32580000	32660000
human_boundaryary_1917	human_chr5	33380000	33460000
human_boundaryary_1918	human_chr5	33900000	34020000
human_boundaryary_1919	human_chr5	34420000	34500000
human_boundaryary_1920	human_chr5	34860000	34980000
human_boundaryary_1921	human_chr5	36020000	36100000
human_boundaryary_1922	human_chr5	37340000	37420000
human_boundaryary_1923	human_chr5	38180000	38260000
human_boundaryary_1924	human_chr5	38860000	38940000
human_boundaryary_1925	human_chr5	39540000	39620000
human_boundaryary_1926	human_chr5	40820000	40900000
human_boundaryary_1927	human_chr5	41820000	41900000
human_boundaryary_1928	human_chr5	42900000	42980000
human_boundaryary_1929	human_chr5	43500000	43580000
human_boundaryary_1930	human_chr5	44780000	44860000
human_boundaryary_1931	human_chr5	52020000	52100000
human_boundaryary_1932	human_chr5	53780000	53860000
human_boundaryary_1933	human_chr5	54420000	54500000
human_boundaryary_1934	human_chr5	54980000	55060000
human_boundaryary_1935	human_chr5	56540000	56620000
human_boundaryary_1936	human_chr5	57740000	57820000
human_boundaryary_1937	human_chr5	58140000	58220000
human_boundaryary_1938	human_chr5	59060000	59140000
human_boundaryary_1939	human_chr5	60100000	60260000
human_boundaryary_1940	human_chr5	61660000	61740000
human_boundaryary_1941	human_chr5	63340000	63420000
human_boundaryary_1942	human_chr5	63860000	63940000
human_boundaryary_1943	human_chr5	64860000	64980000
human_boundaryary_1944	human_chr5	65420000	65500000
human_boundaryary_1945	human_chr5	66460000	66540000
human_boundaryary_1946	human_chr5	67540000	67620000
human_boundaryary_1947	human_chr5	69540000	69620000
human_boundaryary_1948	human_chr5	71580000	71660000
human_boundaryary_1949	human_chr5	72820000	72900000
human_boundaryary_1950	human_chr5	74180000	74260000
human_boundaryary_1951	human_chr5	75580000	75700000
human_boundaryary_1952	human_chr5	76060000	76140000
human_boundaryary_1953	human_chr5	76780000	76860000
human_boundaryary_1954	human_chr5	77540000	77620000
human_boundaryary_1955	human_chr5	78260000	78340000
human_boundaryary_1956	human_chr5	78780000	78860000
human_boundaryary_1957	human_chr5	79340000	79420000
human_boundaryary_1958	human_chr5	79900000	79980000
human_boundaryary_1959	human_chr5	80580000	80660000
human_boundaryary_1960	human_chr5	81540000	81620000
human_boundaryary_1961	human_chr5	82940000	83020000
human_boundaryary_1962	human_chr5	86260000	86380000
human_boundaryary_1963	human_chr5	87940000	88060000
human_boundaryary_1964	human_chr5	89660000	89780000
human_boundaryary_1965	human_chr5	90060000	90140000
human_boundaryary_1966	human_chr5	90700000	90780000
human_boundaryary_1967	human_chr5	92900000	92980000
human_boundaryary_1968	human_chr5	94220000	94300000
human_boundaryary_1969	human_chr5	96020000	96100000
human_boundaryary_1970	human_chr5	96500000	96580000
human_boundaryary_1971	human_chr5	98340000	98460000
human_boundaryary_1972	human_chr5	99660000	99740000
human_boundaryary_1973	human_chr5	101460000	101620000
human_boundaryary_1974	human_chr5	102860000	102940000
human_boundaryary_1975	human_chr5	106980000	107100000
human_boundaryary_1976	human_chr5	107700000	107780000
human_boundaryary_1977	human_chr5	110020000	110100000
human_boundaryary_1978	human_chr5	110380000	110460000
human_boundaryary_1979	human_chr5	111460000	111540000
human_boundaryary_1980	human_chr5	111780000	111860000
human_boundaryary_1981	human_chr5	112260000	112340000
human_boundaryary_1982	human_chr5	112900000	112980000
human_boundaryary_1983	human_chr5	114580000	114660000
human_boundaryary_1984	human_chr5	114900000	114980000
human_boundaryary_1985	human_chr5	115380000	115460000
human_boundaryary_1986	human_chr5	118260000	118380000
human_boundaryary_1987	human_chr5	118700000	118820000
human_boundaryary_1988	human_chr5	121260000	121340000
human_boundaryary_1989	human_chr5	122900000	122980000
human_boundaryary_1990	human_chr5	124060000	124140000
human_boundaryary_1991	human_chr5	125900000	126020000
human_boundaryary_1992	human_chr5	126820000	126900000
human_boundaryary_1993	human_chr5	127500000	127580000
human_boundaryary_1994	human_chr5	128180000	128260000
human_boundaryary_1995	human_chr5	129060000	129180000
human_boundaryary_1996	human_chr5	130460000	130540000
human_boundaryary_1997	human_chr5	130740000	130820000
[truncated: 751 more rows]

## Sheet: macaque TAD boundaries
Supplementary Table 1. TAD boundaries position and conserved boundaries in human, mouse and macaque
Boundary name	chromosome	start	end
macaque_boundary_0	macaque_chr1	1060000	1140000
macaque_boundary_1	macaque_chr1	1420000	1500000
macaque_boundary_2	macaque_chr1	2700000	2780000
macaque_boundary_3	macaque_chr1	5060000	5180000
macaque_boundary_4	macaque_chr1	5580000	5660000
macaque_boundary_5	macaque_chr1	6860000	6940000
macaque_boundary_6	macaque_chr1	7460000	7540000
macaque_boundary_7	macaque_chr1	8020000	8100000
macaque_boundary_8	macaque_chr1	8380000	8460000
macaque_boundary_9	macaque_chr1	8740000	8820000
macaque_boundary_10	macaque_chr1	9700000	9780000
macaque_boundary_11	macaque_chr1	10220000	10380000
macaque_boundary_12	macaque_chr1	11220000	11340000
macaque_boundary_13	macaque_chr1	12260000	12340000
macaque_boundary_14	macaque_chr1	12740000	12820000
macaque_boundary_15	macaque_chr1	14340000	14420000
macaque_boundary_16	macaque_chr1	15380000	15460000
macaque_boundary_17	macaque_chr1	15580000	15660000
macaque_boundary_18	macaque_chr1	16060000	16140000
macaque_boundary_19	macaque_chr1	17580000	17660000
macaque_boundary_20	macaque_chr1	17980000	18060000
macaque_boundary_21	macaque_chr1	18460000	18540000
macaque_boundary_22	macaque_chr1	18620000	18700000
macaque_boundary_23	macaque_chr1	18900000	18980000
macaque_boundary_24	macaque_chr1	19420000	19500000
macaque_boundary_25	macaque_chr1	19980000	20060000
macaque_boundary_26	macaque_chr1	20540000	20620000
macaque_boundary_27	macaque_chr1	20740000	20820000
macaque_boundary_28	macaque_chr1	21380000	21460000
macaque_boundary_29	macaque_chr1	21700000	21780000
macaque_boundary_30	macaque_chr1	22460000	22540000
macaque_boundary_31	macaque_chr1	24020000	24100000
macaque_boundary_32	macaque_chr1	24780000	24860000
macaque_boundary_33	macaque_chr1	25260000	25340000
macaque_boundary_34	macaque_chr1	25700000	25820000
macaque_boundary_35	macaque_chr1	26580000	26740000
macaque_boundary_36	macaque_chr1	28140000	28260000
macaque_boundary_37	macaque_chr1	29740000	29820000
macaque_boundary_38	macaque_chr1	30580000	30660000
macaque_boundary_39	macaque_chr1	31180000	31260000
macaque_boundary_40	macaque_chr1	31860000	32020000
macaque_boundary_41	macaque_chr1	32580000	32660000
macaque_boundary_42	macaque_chr1	33900000	33980000
macaque_boundary_43	macaque_chr1	35220000	35300000
macaque_boundary_44	macaque_chr1	35620000	35700000
macaque_boundary_45	macaque_chr1	36940000	37060000
macaque_boundary_46	macaque_chr1	38180000	38260000
macaque_boundary_47	macaque_chr1	39020000	39100000
macaque_boundary_48	macaque_chr1	39300000	39420000
macaque_boundary_49	macaque_chr1	39780000	39860000
macaque_boundary_50	macaque_chr1	40260000	40340000
macaque_boundary_51	macaque_chr1	42100000	42180000
macaque_boundary_52	macaque_chr1	42580000	42660000
macaque_boundary_53	macaque_chr1	44220000	44300000
macaque_boundary_54	macaque_chr1	45140000	45220000
macaque_boundary_55	macaque_chr1	45900000	45980000
macaque_boundary_56	macaque_chr1	46300000	46380000
macaque_boundary_57	macaque_chr1	46620000	46740000
macaque_boundary_58	macaque_chr1	47220000	47300000
macaque_boundary_59	macaque_chr1	49900000	49980000
macaque_boundary_60	macaque_chr1	50260000	50340000
macaque_boundary_61	macaque_chr1	50780000	50860000
macaque_boundary_62	macaque_chr1	51140000	51220000
macaque_boundary_63	macaque_chr1	51580000	51660000
macaque_boundary_64	macaque_chr1	52820000	52900000
macaque_boundary_65	macaque_chr1	53460000	53540000
macaque_boundary_66	macaque_chr1	54660000	54740000
macaque_boundary_67	macaque_chr1	56340000	56460000
macaque_boundary_68	macaque_chr1	58300000	58380000
macaque_boundary_69	macaque_chr1	59540000	59620000
macaque_boundary_70	macaque_chr1	61780000	61860000
macaque_boundary_71	macaque_chr1	62100000	62180000
macaque_boundary_72	macaque_chr1	62420000	62500000
macaque_boundary_73	macaque_chr1	63180000	63260000
macaque_boundary_74	macaque_chr1	63900000	63980000
macaque_boundary_75	macaque_chr1	64500000	64580000
macaque_boundary_76	macaque_chr1	65420000	65540000
macaque_boundary_77	macaque_chr1	67260000	67340000
macaque_boundary_78	macaque_chr1	67500000	67580000
macaque_boundary_79	macaque_chr1	67820000	67900000
macaque_boundary_80	macaque_chr1	68100000	68180000
macaque_boundary_81	macaque_chr1	70020000	70100000
macaque_boundary_82	macaque_chr1	70300000	70380000
macaque_boundary_83	macaque_chr1	70900000	70980000
macaque_boundary_84	macaque_chr1	74700000	74780000
macaque_boundary_85	macaque_chr1	75140000	75260000
macaque_boundary_86	macaque_chr1	75820000	75980000
macaque_boundary_87	macaque_chr1	77180000	77260000
macaque_boundary_88	macaque_chr1	78140000	78220000
macaque_boundary_89	macaque_chr1	78700000	78780000
macaque_boundary_90	macaque_chr1	81380000	81500000
macaque_boundary_91	macaque_chr1	84060000	84140000
macaque_boundary_92	macaque_chr1	85180000	85260000
macaque_boundary_93	macaque_chr1	85460000	85540000
macaque_boundary_94	macaque_chr1	86540000	86620000
macaque_boundary_95	macaque_chr1	86900000	86980000
macaque_boundary_96	macaque_chr1	87220000	87300000
macaque_boundary_97	macaque_chr1	89100000	89180000
macaque_boundary_98	macaque_chr1	89500000	89580000
macaque_boundary_99	macaque_chr1	90180000	90260000
macaque_boundary_100	macaque_chr1	91500000	91580000
macaque_boundary_101	macaque_chr1	91780000	91860000
macaque_boundary_102	macaque_chr1	92580000	92660000
macaque_boundary_103	macaque_chr1	93420000	93500000
macaque_boundary_104	macaque_chr1	93820000	93900000
macaque_boundary_105	macaque_chr1	94540000	94620000
macaque_boundary_106	macaque_chr1	95020000	95100000
macaque_boundary_107	macaque_chr1	95740000	95820000
macaque_boundary_108	macaque_chr1	97500000	97580000
macaque_boundary_109	macaque_chr1	97660000	97740000
macaque_boundary_110	macaque_chr1	98820000	98940000
macaque_boundary_111	macaque_chr1	99260000	99340000
macaque_boundary_112	macaque_chr1	100580000	100660000
macaque_boundary_113	macaque_chr1	101740000	101820000
macaque_boundary_114	macaque_chr1	102100000	102220000
macaque_boundary_115	macaque_chr1	104380000	104460000
macaque_boundary_116	macaque_chr1	105260000	105380000
macaque_boundary_117	macaque_chr1	106620000	106700000
macaque_boundary_118	macaque_chr1	108620000	108700000
macaque_boundary_119	macaque_chr1	109460000	109540000
macaque_boundary_120	macaque_chr1	109940000	110060000
macaque_boundary_121	macaque_chr1	110460000	110540000
macaque_boundary_122	macaque_chr1	111020000	111100000
macaque_boundary_123	macaque_chr1	111500000	111580000
macaque_boundary_124	macaque_chr1	111780000	111860000
macaque_boundary_125	macaque_chr1	112340000	112420000
macaque_boundary_126	macaque_chr1	113300000	113380000
macaque_boundary_127	macaque_chr1	113620000	113740000
macaque_boundary_128	macaque_chr1	114820000	114900000
macaque_boundary_129	macaque_chr1	115340000	115420000
macaque_boundary_130	macaque_chr1	115780000	115900000
macaque_boundary_131	macaque_chr1	117140000	117220000
macaque_boundary_132	macaque_chr1	117580000	117660000
macaque_boundary_133	macaque_chr1	118100000	118180000
macaque_boundary_134	macaque_chr1	119100000	119180000
macaque_boundary_135	macaque_chr1	120740000	120820000
macaque_boundary_136	macaque_chr1	120980000	121060000
macaque_boundary_137	macaque_chr1	121540000	121620000
macaque_boundary_138	macaque_chr1	122900000	122980000
macaque_boundary_139	macaque_chr1	124140000	124220000
macaque_boundary_140	macaque_chr1	125900000	125980000
macaque_boundary_141	macaque_chr1	126380000	126460000
macaque_boundary_142	macaque_chr1	126540000	126620000
macaque_boundary_143	macaque_chr1	127900000	127980000
macaque_boundary_144	macaque_chr1	128860000	129020000
macaque_boundary_145	macaque_chr1	129820000	129940000
macaque_boundary_146	macaque_chr1	130340000	130420000
macaque_boundary_147	macaque_chr1	130460000	130540000
macaque_boundary_148	macaque_chr1	131540000	131620000
macaque_boundary_149	macaque_chr1	132540000	132620000
macaque_boundary_150	macaque_chr1	132820000	132900000
macaque_boundary_151	macaque_chr1	133780000	133860000
macaque_boundary_152	macaque_chr1	134460000	134540000
macaque_boundary_153	macaque_chr1	135100000	135180000
macaque_boundary_154	macaque_chr1	135820000	135900000
macaque_boundary_155	macaque_chr1	136060000	136140000
macaque_boundary_156	macaque_chr1	136420000	136540000
macaque_boundary_157	macaque_chr1	136780000	136860000
macaque_boundary_158	macaque_chr1	137620000	137700000
macaque_boundary_159	macaque_chr1	138460000	138540000
macaque_boundary_160	macaque_chr1	139580000	139660000
macaque_boundary_161	macaque_chr1	140860000	140940000
macaque_boundary_162	macaque_chr1	141340000	141420000
macaque_boundary_163	macaque_chr1	141900000	141980000
macaque_boundary_164	macaque_chr1	142420000	142540000
macaque_boundary_165	macaque_chr1	143100000	143180000
macaque_boundary_166	macaque_chr1	143580000	143660000
macaque_boundary_167	macaque_chr1	143700000	143780000
macaque_boundary_168	macaque_chr1	145460000	145540000
macaque_boundary_169	macaque_chr1	146500000	146580000
macaque_boundary_170	macaque_chr1	148180000	148260000
macaque_boundary_171	macaque_chr1	150820000	150900000
macaque_boundary_172	macaque_chr1	152140000	152220000
macaque_boundary_173	macaque_chr1	153460000	153540000
macaque_boundary_174	macaque_chr1	154820000	154900000
macaque_boundary_175	macaque_chr1	156100000	156220000
macaque_boundary_176	macaque_chr1	156740000	156820000
macaque_boundary_177	macaque_chr1	158740000	158820000
macaque_boundary_178	macaque_chr1	159500000	159580000
macaque_boundary_179	macaque_chr1	159900000	160060000
macaque_boundary_180	macaque_chr1	160420000	160500000
macaque_boundary_181	macaque_chr1	161260000	161340000
macaque_boundary_182	macaque_chr1	161580000	161660000
macaque_boundary_183	macaque_chr1	162020000	162100000
macaque_boundary_184	macaque_chr1	162780000	162860000
macaque_boundary_185	macaque_chr1	163580000	163660000
macaque_boundary_186	macaque_chr1	164540000	164620000
macaque_boundary_187	macaque_chr1	164860000	164940000
macaque_boundary_188	macaque_chr1	165300000	165380000
macaque_boundary_189	macaque_chr1	165860000	165940000
macaque_boundary_190	macaque_chr1	166140000	166220000
macaque_boundary_191	macaque_chr1	167060000	167180000
macaque_boundary_192	macaque_chr1	168020000	168100000
macaque_boundary_193	macaque_chr1	169700000	169820000
macaque_boundary_194	macaque_chr1	170060000	170140000
macaque_boundary_195	macaque_chr1	170540000	170620000
macaque_boundary_196	macaque_chr1	172580000	172660000
macaque_boundary_197	macaque_chr1	173820000	173900000
macaque_boundary_198	macaque_chr1	174460000	174540000
macaque_boundary_199	macaque_chr1	176620000	176700000
macaque_boundary_200	macaque_chr1	180180000	180260000
macaque_boundary_201	macaque_chr1	180780000	180900000
macaque_boundary_202	macaque_chr1	181460000	181540000
macaque_boundary_203	macaque_chr1	182020000	182180000
macaque_boundary_204	macaque_chr1	182460000	182540000
macaque_boundary_205	macaque_chr1	183300000	183380000
macaque_boundary_206	macaque_chr1	183660000	183740000
macaque_boundary_207	macaque_chr1	184500000	184580000
macaque_boundary_208	macaque_chr1	184740000	184820000
macaque_boundary_209	macaque_chr1	185300000	185380000
macaque_boundary_210	macaque_chr1	185940000	186020000
macaque_boundary_211	macaque_chr1	186180000	186260000
macaque_boundary_212	macaque_chr1	186500000	186580000
macaque_boundary_213	macaque_chr1	186900000	186980000
macaque_boundary_214	macaque_chr1	187500000	187580000
macaque_boundary_215	macaque_chr1	188420000	188500000
macaque_boundary_216	macaque_chr1	189140000	189220000
macaque_boundary_217	macaque_chr1	189540000	189620000
macaque_boundary_218	macaque_chr1	190660000	190740000
macaque_boundary_219	macaque_chr1	191140000	191220000
macaque_boundary_220	macaque_chr1	192500000	192580000
macaque_boundary_221	macaque_chr1	193260000	193380000
macaque_boundary_222	macaque_chr1	194140000	194220000
macaque_boundary_223	macaque_chr1	194780000	194860000
macaque_boundary_224	macaque_chr1	196060000	196180000
macaque_boundary_225	macaque_chr1	198020000	198100000
macaque_boundary_226	macaque_chr1	199460000	199580000
macaque_boundary_227	macaque_chr1	199900000	199980000
macaque_boundary_228	macaque_chr1	200820000	200900000
macaque_boundary_229	macaque_chr1	202020000	202100000
macaque_boundary_230	macaque_chr1	202500000	202620000
macaque_boundary_231	macaque_chr1	204300000	204420000
macaque_boundary_232	macaque_chr1	204780000	204860000
macaque_boundary_233	macaque_chr1	205380000	205460000
macaque_boundary_234	macaque_chr1	205620000	205700000
macaque_boundary_235	macaque_chr1	207100000	207180000
macaque_boundary_236	macaque_chr1	207500000	207580000
macaque_boundary_237	macaque_chr1	207780000	207900000
macaque_boundary_238	macaque_chr1	209540000	209620000
macaque_boundary_239	macaque_chr1	210620000	210740000
macaque_boundary_240	macaque_chr1	211380000	211460000
macaque_boundary_241	macaque_chr1	211740000	211820000
macaque_boundary_242	macaque_chr1	212260000	212380000
macaque_boundary_243	macaque_chr1	212860000	212940000
macaque_boundary_244	macaque_chr1	213980000	214060000
macaque_boundary_245	macaque_chr1	216380000	216460000
macaque_boundary_246	macaque_chr1	217100000	217180000
macaque_boundary_247	macaque_chr1	217900000	217980000
macaque_boundary_248	macaque_chr1	218340000	218420000
macaque_boundary_249	macaque_chr1	219540000	219620000
macaque_boundary_250	macaque_chr1	220900000	220980000
macaque_boundary_251	macaque_chr1	221540000	221620000
macaque_boundary_252	macaque_chr1	223060000	223140000
macaque_boundary_253	macaque_chr1	223900000	224020000
macaque_boundary_254	macaque_chr10	1300000	1380000
macaque_boundary_255	macaque_chr10	2380000	2460000
macaque_boundary_256	macaque_chr10	4580000	4660000
macaque_boundary_257	macaque_chr10	4780000	4860000
macaque_boundary_258	macaque_chr10	5500000	5580000
macaque_boundary_259	macaque_chr10	6140000	6220000
macaque_boundary_260	macaque_chr10	7020000	7100000
macaque_boundary_261	macaque_chr10	7300000	7380000
macaque_boundary_262	macaque_chr10	8020000	8140000
macaque_boundary_263	macaque_chr10	9740000	9820000
macaque_boundary_264	macaque_chr10	10300000	10380000
macaque_boundary_265	macaque_chr10	10780000	10860000
macaque_boundary_266	macaque_chr10	12140000	12220000
macaque_boundary_267	macaque_chr10	12740000	12820000
macaque_boundary_268	macaque_chr10	13020000	13100000
macaque_boundary_269	macaque_chr10	13580000	13660000
macaque_boundary_270	macaque_chr10	14420000	14500000
macaque_boundary_271	macaque_chr10	15460000	15540000
macaque_boundary_272	macaque_chr10	16780000	16860000
macaque_boundary_273	macaque_chr10	17260000	17340000
macaque_boundary_274	macaque_chr10	17900000	17980000
macaque_boundary_275	macaque_chr10	18660000	18780000
macaque_boundary_276	macaque_chr10	19500000	19580000
macaque_boundary_277	macaque_chr10	20220000	20300000
macaque_boundary_278	macaque_chr10	20340000	20420000
macaque_boundary_279	macaque_chr10	21020000	21100000
macaque_boundary_280	macaque_chr10	22180000	22260000
macaque_boundary_281	macaque_chr10	22420000	22500000
macaque_boundary_282	macaque_chr10	22860000	23020000
macaque_boundary_283	macaque_chr10	24900000	24980000
macaque_boundary_284	macaque_chr10	25420000	25580000
macaque_boundary_285	macaque_chr10	26500000	26580000
macaque_boundary_286	macaque_chr10	26940000	27020000
macaque_boundary_287	macaque_chr10	27540000	27660000
macaque_boundary_288	macaque_chr10	28100000	28180000
macaque_boundary_289	macaque_chr10	28620000	28700000
macaque_boundary_290	macaque_chr10	29340000	29420000
macaque_boundary_291	macaque_chr10	29940000	30020000
macaque_boundary_292	macaque_chr10	30380000	30460000
macaque_boundary_293	macaque_chr10	31300000	31420000
macaque_boundary_294	macaque_chr10	31940000	32020000
macaque_boundary_295	macaque_chr10	32500000	32580000
macaque_boundary_296	macaque_chr10	33500000	33580000
macaque_boundary_297	macaque_chr10	34220000	34340000
macaque_boundary_298	macaque_chr10	35460000	35540000
macaque_boundary_299	macaque_chr10	35860000	35940000
macaque_boundary_300	macaque_chr10	35980000	36060000
macaque_boundary_301	macaque_chr10	36940000	37020000
macaque_boundary_302	macaque_chr10	37060000	37140000
macaque_boundary_303	macaque_chr10	37980000	38060000
macaque_boundary_304	macaque_chr10	38300000	38380000
macaque_boundary_305	macaque_chr10	38900000	38980000
macaque_boundary_306	macaque_chr10	40820000	40900000
macaque_boundary_307	macaque_chr10	41660000	41740000
macaque_boundary_308	macaque_chr10	42300000	42380000
macaque_boundary_309	macaque_chr10	42860000	42940000
macaque_boundary_310	macaque_chr10	43340000	43420000
macaque_boundary_311	macaque_chr10	44580000	44660000
macaque_boundary_312	macaque_chr10	45900000	46020000
macaque_boundary_313	macaque_chr10	46780000	46900000
macaque_boundary_314	macaque_chr10	47140000	47220000
macaque_boundary_315	macaque_chr10	49900000	49980000
macaque_boundary_316	macaque_chr10	50620000	50700000
macaque_boundary_317	macaque_chr10	51620000	51700000
macaque_boundary_318	macaque_chr10	52820000	52900000
macaque_boundary_319	macaque_chr10	53140000	53220000
macaque_boundary_320	macaque_chr10	53700000	53820000
macaque_boundary_321	macaque_chr10	54780000	54860000
macaque_boundary_322	macaque_chr10	55380000	55460000
macaque_boundary_323	macaque_chr10	56820000	56900000
macaque_boundary_324	macaque_chr10	58900000	58980000
macaque_boundary_325	macaque_chr10	60020000	60100000
macaque_boundary_326	macaque_chr10	60420000	60500000
macaque_boundary_327	macaque_chr10	61940000	62020000
macaque_boundary_328	macaque_chr10	62100000	62180000
macaque_boundary_329	macaque_chr10	62860000	62940000
macaque_boundary_330	macaque_chr10	63460000	63580000
macaque_boundary_331	macaque_chr10	65220000	65300000
macaque_boundary_332	macaque_chr10	66780000	66860000
macaque_boundary_333	macaque_chr10	67380000	67460000
macaque_boundary_334	macaque_chr10	68220000	68340000
macaque_boundary_335	macaque_chr10	69620000	69700000
macaque_boundary_336	macaque_chr10	71060000	71220000
macaque_boundary_337	macaque_chr10	72380000	72460000
macaque_boundary_338	macaque_chr10	73140000	73260000
macaque_boundary_339	macaque_chr10	74220000	74300000
macaque_boundary_340	macaque_chr10	75100000	75180000
macaque_boundary_341	macaque_chr10	77140000	77220000
macaque_boundary_342	macaque_chr10	78380000	78460000
macaque_boundary_343	macaque_chr10	79220000	79300000
macaque_boundary_344	macaque_chr10	79540000	79660000
macaque_boundary_345	macaque_chr10	80660000	80780000
macaque_boundary_346	macaque_chr10	81460000	81540000
macaque_boundary_347	macaque_chr10	82020000	82100000
macaque_boundary_348	macaque_chr10	82820000	82980000
macaque_boundary_349	macaque_chr10	83340000	83460000
macaque_boundary_350	macaque_chr10	83700000	83780000
macaque_boundary_351	macaque_chr10	84700000	84780000
macaque_boundary_352	macaque_chr10	85260000	85340000
macaque_boundary_353	macaque_chr10	86020000	86140000
macaque_boundary_354	macaque_chr10	86820000	86900000
macaque_boundary_355	macaque_chr10	87260000	87380000
macaque_boundary_356	macaque_chr10	87660000	87740000
macaque_boundary_357	macaque_chr10	88140000	88220000
macaque_boundary_358	macaque_chr10	88260000	88340000
macaque_boundary_359	macaque_chr10	88500000	88580000
macaque_boundary_360	macaque_chr10	88980000	89060000
macaque_boundary_361	macaque_chr10	90540000	90620000
macaque_boundary_362	macaque_chr11	1660000	1740000
macaque_boundary_363	macaque_chr11	2020000	2100000
macaque_boundary_364	macaque_chr11	3140000	3220000
macaque_boundary_365	macaque_chr11	3940000	4020000
macaque_boundary_366	macaque_chr11	4940000	5020000
macaque_boundary_367	macaque_chr11	5220000	5340000
macaque_boundary_368	macaque_chr11	6220000	6300000
macaque_boundary_369	macaque_chr11	6620000	6700000
macaque_boundary_370	macaque_chr11	6740000	6820000
macaque_boundary_371	macaque_chr11	7500000	7580000
macaque_boundary_372	macaque_chr11	8380000	8460000
macaque_boundary_373	macaque_chr11	11420000	11500000
macaque_boundary_374	macaque_chr11	12060000	12180000
macaque_boundary_375	macaque_chr11	12980000	13060000
macaque_boundary_376	macaque_chr11	13420000	13500000
macaque_boundary_377	macaque_chr11	14820000	14900000
macaque_boundary_378	macaque_chr11	15380000	15500000
macaque_boundary_379	macaque_chr11	16220000	16300000
macaque_boundary_380	macaque_chr11	16580000	16660000
macaque_boundary_381	macaque_chr11	18900000	18980000
macaque_boundary_382	macaque_chr11	20500000	20580000
macaque_boundary_383	macaque_chr11	22340000	22420000
macaque_boundary_384	macaque_chr11	22900000	22980000
macaque_boundary_385	macaque_chr11	23500000	23580000
macaque_boundary_386	macaque_chr11	25860000	25940000
macaque_boundary_387	macaque_chr11	26980000	27060000
macaque_boundary_388	macaque_chr11	27740000	27820000
macaque_boundary_389	macaque_chr11	28300000	28380000
macaque_boundary_390	macaque_chr11	28660000	28780000
macaque_boundary_391	macaque_chr11	30420000	30540000
macaque_boundary_392	macaque_chr11	32020000	32100000
macaque_boundary_393	macaque_chr11	32260000	32340000
macaque_boundary_394	macaque_chr11	33460000	33540000
macaque_boundary_395	macaque_chr11	33780000	33900000
macaque_boundary_396	macaque_chr11	35180000	35260000
macaque_boundary_397	macaque_chr11	36340000	36420000
macaque_boundary_398	macaque_chr11	36860000	36940000
macaque_boundary_399	macaque_chr11	38700000	38780000
macaque_boundary_400	macaque_chr11	40020000	40100000
macaque_boundary_401	macaque_chr11	40260000	40340000
macaque_boundary_402	macaque_chr11	41420000	41500000
macaque_boundary_403	macaque_chr11	41900000	41980000
macaque_boundary_404	macaque_chr11	43060000	43140000
macaque_boundary_405	macaque_chr11	44100000	44180000
macaque_boundary_406	macaque_chr11	45140000	45220000
macaque_boundary_407	macaque_chr11	47060000	47140000
macaque_boundary_408	macaque_chr11	47860000	47940000
macaque_boundary_409	macaque_chr11	48340000	48420000
macaque_boundary_410	macaque_chr11	48660000	48740000
macaque_boundary_411	macaque_chr11	49020000	49100000
macaque_boundary_412	macaque_chr11	50260000	50340000
macaque_boundary_413	macaque_chr11	50700000	50820000
macaque_boundary_414	macaque_chr11	51620000	51700000
macaque_boundary_415	macaque_chr11	52300000	52380000
macaque_boundary_416	macaque_chr11	53140000	53220000
macaque_boundary_417	macaque_chr11	53820000	53900000
macaque_boundary_418	macaque_chr11	54380000	54460000
macaque_boundary_419	macaque_chr11	56540000	56620000
macaque_boundary_420	macaque_chr11	56700000	56780000
macaque_boundary_421	macaque_chr11	58260000	58340000
macaque_boundary_422	macaque_chr11	61140000	61220000
macaque_boundary_423	macaque_chr11	61700000	61820000
macaque_boundary_424	macaque_chr11	62540000	62620000
macaque_boundary_425	macaque_chr11	63180000	63300000
macaque_boundary_426	macaque_chr11	63460000	63580000
macaque_boundary_427	macaque_chr11	64860000	64940000
macaque_boundary_428	macaque_chr11	65620000	65700000
macaque_boundary_429	macaque_chr11	66020000	66100000
macaque_boundary_430	macaque_chr11	67020000	67100000
macaque_boundary_431	macaque_chr11	67540000	67620000
macaque_boundary_432	macaque_chr11	67980000	68060000
macaque_boundary_433	macaque_chr11	69460000	69540000
macaque_boundary_434	macaque_chr11	70540000	70620000
macaque_boundary_435	macaque_chr11	73540000	73660000
macaque_boundary_436	macaque_chr11	74180000	74300000
macaque_boundary_437	macaque_chr11	75420000	75500000
macaque_boundary_438	macaque_chr11	76820000	76940000
macaque_boundary_439	macaque_chr11	78380000	78460000
macaque_boundary_440	macaque_chr11	79020000	79100000
macaque_boundary_441	macaque_chr11	79140000	79220000
macaque_boundary_442	macaque_chr11	80100000	80220000
macaque_boundary_443	macaque_chr11	80500000	80580000
macaque_boundary_444	macaque_chr11	81300000	81380000
macaque_boundary_445	macaque_chr11	83940000	84020000
macaque_boundary_446	macaque_chr11	84220000	84300000
macaque_boundary_447	macaque_chr11	85100000	85180000
macaque_boundary_448	macaque_chr11	87380000	87460000
macaque_boundary_449	macaque_chr11	88420000	88540000
macaque_boundary_450	macaque_chr11	88980000	89060000
macaque_boundary_451	macaque_chr11	90580000	90660000
macaque_boundary_452	macaque_chr11	90980000	91060000
macaque_boundary_453	macaque_chr11	92420000	92500000
macaque_boundary_454	macaque_chr11	92620000	92700000
macaque_boundary_455	macaque_chr11	93180000	93260000
macaque_boundary_456	macaque_chr11	93900000	93980000
macaque_boundary_457	macaque_chr11	94300000	94380000
macaque_boundary_458	macaque_chr11	94860000	94940000
macaque_boundary_459	macaque_chr11	95340000	95460000
macaque_boundary_460	macaque_chr11	95820000	95900000
macaque_boundary_461	macaque_chr11	96340000	96420000
macaque_boundary_462	macaque_chr11	98180000	98300000
macaque_boundary_463	macaque_chr11	100100000	100260000
macaque_boundary_464	macaque_chr11	100620000	100700000
macaque_boundary_465	macaque_chr11	101260000	101380000
macaque_boundary_466	macaque_chr11	101740000	101820000
macaque_boundary_467	macaque_chr11	102780000	102860000
macaque_boundary_468	macaque_chr11	103420000	103500000
macaque_boundary_469	macaque_chr11	103700000	103780000
macaque_boundary_470	macaque_chr11	105100000	105180000
macaque_boundary_471	macaque_chr11	106100000	106180000
macaque_boundary_472	macaque_chr11	106220000	106300000
macaque_boundary_473	macaque_chr11	106940000	107020000
macaque_boundary_474	macaque_chr11	107500000	107580000
macaque_boundary_475	macaque_chr11	108420000	108500000
macaque_boundary_476	macaque_chr11	108980000	109060000
macaque_boundary_477	macaque_chr11	109340000	109420000
macaque_boundary_478	macaque_chr11	109780000	109900000
macaque_boundary_479	macaque_chr11	110860000	110940000
macaque_boundary_480	macaque_chr11	111460000	111540000
macaque_boundary_481	macaque_chr11	111780000	111860000
macaque_boundary_482	macaque_chr11	112380000	112500000
macaque_boundary_483	macaque_chr11	112980000	113060000
macaque_boundary_484	macaque_chr11	113940000	114020000
macaque_boundary_485	macaque_chr11	114540000	114660000
macaque_boundary_486	macaque_chr11	115940000	116020000
macaque_boundary_487	macaque_chr11	117060000	117140000
macaque_boundary_488	macaque_chr11	117220000	117300000
macaque_boundary_489	macaque_chr11	117940000	118020000
macaque_boundary_490	macaque_chr11	118460000	118540000
macaque_boundary_491	macaque_chr11	119860000	119940000
macaque_boundary_492	macaque_chr11	120260000	120340000
macaque_boundary_493	macaque_chr11	121540000	121620000
macaque_boundary_494	macaque_chr11	122740000	122820000
macaque_boundary_495	macaque_chr11	123700000	123780000
macaque_boundary_496	macaque_chr11	123900000	123980000
macaque_boundary_497	macaque_chr11	125100000	125260000
macaque_boundary_498	macaque_chr11	128340000	128460000
macaque_boundary_499	macaque_chr11	130260000	130340000
macaque_boundary_500	macaque_chr11	130580000	130660000
macaque_boundary_501	macaque_chr11	131100000	131180000
macaque_boundary_502	macaque_chr11	132300000	132380000
macaque_boundary_503	macaque_chr12	2420000	2500000
macaque_boundary_504	macaque_chr12	3540000	3620000
macaque_boundary_505	macaque_chr12	6980000	7060000
macaque_boundary_506	macaque_chr12	9260000	9340000
macaque_boundary_507	macaque_chr12	9700000	9780000
macaque_boundary_508	macaque_chr12	10380000	10460000
macaque_boundary_509	macaque_chr12	10780000	10860000
macaque_boundary_510	macaque_chr12	11820000	11900000
macaque_boundary_511	macaque_chr12	12300000	12380000
macaque_boundary_512	macaque_chr12	13340000	13460000
macaque_boundary_513	macaque_chr12	16860000	16940000
macaque_boundary_514	macaque_chr12	17420000	17540000
macaque_boundary_515	macaque_chr12	17700000	17780000
macaque_boundary_516	macaque_chr12	19340000	19420000
macaque_boundary_517	macaque_chr12	19900000	19980000
macaque_boundary_518	macaque_chr12	20380000	20500000
macaque_boundary_519	macaque_chr12	21300000	21380000
macaque_boundary_520	macaque_chr12	21900000	21980000
macaque_boundary_521	macaque_chr12	22540000	22620000
macaque_boundary_522	macaque_chr12	23380000	23460000
macaque_boundary_523	macaque_chr12	23660000	23780000
macaque_boundary_524	macaque_chr12	24940000	25020000
macaque_boundary_525	macaque_chr12	28580000	28660000
macaque_boundary_526	macaque_chr12	29380000	29460000
macaque_boundary_527	macaque_chr12	30900000	30980000
macaque_boundary_528	macaque_chr12	33140000	33220000
macaque_boundary_529	macaque_chr12	34340000	34420000
macaque_boundary_530	macaque_chr12	35420000	35500000
macaque_boundary_531	macaque_chr12	36060000	36140000
macaque_boundary_532	macaque_chr12	37940000	38020000
macaque_boundary_533	macaque_chr12	38540000	38620000
macaque_boundary_534	macaque_chr12	39220000	39300000
macaque_boundary_535	macaque_chr12	39980000	40060000
macaque_boundary_536	macaque_chr12	41020000	41100000
macaque_boundary_537	macaque_chr12	41980000	42100000
macaque_boundary_538	macaque_chr12	43980000	44060000
macaque_boundary_539	macaque_chr12	45500000	45620000
macaque_boundary_540	macaque_chr12	46620000	46740000
macaque_boundary_541	macaque_chr12	47780000	47860000
macaque_boundary_542	macaque_chr12	49020000	49100000
macaque_boundary_543	macaque_chr12	49900000	49980000
macaque_boundary_544	macaque_chr12	51540000	51620000
macaque_boundary_545	macaque_chr12	51780000	51860000
macaque_boundary_546	macaque_chr12	53420000	53500000
macaque_boundary_547	macaque_chr12	55060000	55140000
macaque_boundary_548	macaque_chr12	56340000	56420000
macaque_boundary_549	macaque_chr12	56740000	56820000
macaque_boundary_550	macaque_chr12	57900000	58020000
macaque_boundary_551	macaque_chr12	58460000	58540000
macaque_boundary_552	macaque_chr12	59140000	59220000
macaque_boundary_553	macaque_chr12	59580000	59660000
macaque_boundary_554	macaque_chr12	59700000	59780000
macaque_boundary_555	macaque_chr12	61420000	61580000
macaque_boundary_556	macaque_chr12	63100000	63180000
macaque_boundary_557	macaque_chr12	64180000	64260000
macaque_boundary_558	macaque_chr12	64820000	64900000
macaque_boundary_559	macaque_chr12	65540000	65620000
macaque_boundary_560	macaque_chr12	67100000	67180000
macaque_boundary_561	macaque_chr12	69140000	69260000
macaque_boundary_562	macaque_chr12	70140000	70260000
macaque_boundary_563	macaque_chr12	73700000	73780000
macaque_boundary_564	macaque_chr12	74820000	74900000
macaque_boundary_565	macaque_chr12	75900000	76020000
macaque_boundary_566	macaque_chr12	77020000	77100000
macaque_boundary_567	macaque_chr12	78620000	78700000
macaque_boundary_568	macaque_chr12	79140000	79220000
macaque_boundary_569	macaque_chr12	79780000	79860000
macaque_boundary_570	macaque_chr12	81100000	81180000
macaque_boundary_571	macaque_chr12	81820000	81900000
macaque_boundary_572	macaque_chr12	82300000	82380000
macaque_boundary_573	macaque_chr12	82660000	82740000
macaque_boundary_574	macaque_chr12	83260000	83340000
macaque_boundary_575	macaque_chr12	83740000	83860000
macaque_boundary_576	macaque_chr12	85620000	85700000
macaque_boundary_577	macaque_chr12	87740000	87860000
macaque_boundary_578	macaque_chr12	89460000	89540000
macaque_boundary_579	macaque_chr12	90020000	90100000
macaque_boundary_580	macaque_chr12	90980000	91060000
macaque_boundary_581	macaque_chr12	91860000	91940000
macaque_boundary_582	macaque_chr12	92020000	92100000
macaque_boundary_583	macaque_chr12	94420000	94540000
macaque_boundary_584	macaque_chr12	95060000	95140000
macaque_boundary_585	macaque_chr12	97380000	97460000
macaque_boundary_586	macaque_chr12	98020000	98140000
macaque_boundary_587	macaque_chr12	98500000	98620000
macaque_boundary_588	macaque_chr12	99820000	99900000
macaque_boundary_589	macaque_chr12	100260000	100340000
macaque_boundary_590	macaque_chr12	100940000	101020000
macaque_boundary_591	macaque_chr12	101740000	101860000
macaque_boundary_592	macaque_chr12	104220000	104300000
macaque_boundary_593	macaque_chr12	104860000	104940000
macaque_boundary_594	macaque_chr12	106180000	106260000
macaque_boundary_595	macaque_chr12	106540000	106620000
macaque_boundary_596	macaque_chr12	106860000	106940000
macaque_boundary_597	macaque_chr12	107900000	107980000
macaque_boundary_598	macaque_chr12	109460000	109540000
macaque_boundary_599	macaque_chr12	110140000	110260000
macaque_boundary_600	macaque_chr12	111020000	111100000
macaque_boundary_601	macaque_chr12	112180000	112260000
macaque_boundary_602	macaque_chr12	113180000	113300000
macaque_boundary_603	macaque_chr12	113420000	113540000
macaque_boundary_604	macaque_chr12	113940000	114020000
macaque_boundary_605	macaque_chr12	114260000	114340000
macaque_boundary_606	macaque_chr12	115020000	115100000
macaque_boundary_607	macaque_chr12	115820000	115900000
macaque_boundary_608	macaque_chr12	115980000	116060000
macaque_boundary_609	macaque_chr12	116340000	116420000
macaque_boundary_610	macaque_chr12	117060000	117140000
macaque_boundary_611	macaque_chr12	117620000	117700000
macaque_boundary_612	macaque_chr12	118300000	118380000
macaque_boundary_613	macaque_chr12	118860000	118940000
macaque_boundary_614	macaque_chr12	119740000	119820000
macaque_boundary_615	macaque_chr12	120180000	120260000
macaque_boundary_616	macaque_chr12	120460000	120540000
macaque_boundary_617	macaque_chr12	120980000	121100000
macaque_boundary_618	macaque_chr12	121500000	121580000
macaque_boundary_619	macaque_chr12	122740000	122900000
macaque_boundary_620	macaque_chr12	123140000	123260000
macaque_boundary_621	macaque_chr12	123580000	123660000
macaque_boundary_622	macaque_chr13	1740000	1860000
macaque_boundary_623	macaque_chr13	3500000	3580000
macaque_boundary_624	macaque_chr13	5580000	5660000
macaque_boundary_625	macaque_chr13	6940000	7020000
macaque_boundary_626	macaque_chr13	8660000	8740000
macaque_boundary_627	macaque_chr13	9420000	9500000
macaque_boundary_628	macaque_chr13	10740000	10820000
macaque_boundary_629	macaque_chr13	11060000	11140000
macaque_boundary_630	macaque_chr13	11620000	11700000
macaque_boundary_631	macaque_chr13	11740000	11820000
macaque_boundary_632	macaque_chr13	12980000	13060000
macaque_boundary_633	macaque_chr13	15500000	15580000
macaque_boundary_634	macaque_chr13	16700000	16780000
macaque_boundary_635	macaque_chr13	17660000	17780000
macaque_boundary_636	macaque_chr13	18260000	18380000
macaque_boundary_637	macaque_chr13	19780000	19860000
macaque_boundary_638	macaque_chr13	20260000	20340000
macaque_boundary_639	macaque_chr13	20780000	20860000
macaque_boundary_640	macaque_chr13	21180000	21260000
macaque_boundary_641	macaque_chr13	22460000	22580000
macaque_boundary_642	macaque_chr13	23940000	24020000
macaque_boundary_643	macaque_chr13	25140000	25220000
macaque_boundary_644	macaque_chr13	25420000	25500000
macaque_boundary_645	macaque_chr13	26460000	26540000
macaque_boundary_646	macaque_chr13	27020000	27100000
macaque_boundary_647	macaque_chr13	27300000	27380000
macaque_boundary_648	macaque_chr13	27620000	27740000
macaque_boundary_649	macaque_chr13	27900000	27980000
macaque_boundary_650	macaque_chr13	28820000	28900000
macaque_boundary_651	macaque_chr13	29100000	29260000
macaque_boundary_652	macaque_chr13	30420000	30500000
macaque_boundary_653	macaque_chr13	31100000	31180000
macaque_boundary_654	macaque_chr13	31740000	31820000
macaque_boundary_655	macaque_chr13	32740000	32820000
macaque_boundary_656	macaque_chr13	32940000	33020000
macaque_boundary_657	macaque_chr13	34020000	34140000
macaque_boundary_658	macaque_chr13	37380000	37500000
macaque_boundary_659	macaque_chr13	38380000	38460000
macaque_boundary_660	macaque_chr13	38740000	38820000
macaque_boundary_661	macaque_chr13	39260000	39380000
macaque_boundary_662	macaque_chr13	39780000	39860000
macaque_boundary_663	macaque_chr13	40300000	40420000
macaque_boundary_664	macaque_chr13	42420000	42500000
macaque_boundary_665	macaque_chr13	42940000	43020000
macaque_boundary_666	macaque_chr13	43380000	43500000
macaque_boundary_667	macaque_chr13	44460000	44580000
macaque_boundary_668	macaque_chr13	45700000	45780000
macaque_boundary_669	macaque_chr13	46260000	46340000
macaque_boundary_670	macaque_chr13	47620000	47700000
macaque_boundary_671	macaque_chr13	48060000	48140000
macaque_boundary_672	macaque_chr13	48500000	48580000
macaque_boundary_673	macaque_chr13	49300000	49380000
macaque_boundary_674	macaque_chr13	51340000	51460000
macaque_boundary_675	macaque_chr13	54660000	54780000
macaque_boundary_676	macaque_chr13	56220000	56300000
macaque_boundary_677	macaque_chr13	56580000	56660000
macaque_boundary_678	macaque_chr13	56940000	57060000
macaque_boundary_679	macaque_chr13	58460000	58540000
macaque_boundary_680	macaque_chr13	61420000	61540000
macaque_boundary_681	macaque_chr13	62700000	62780000
macaque_boundary_682	macaque_chr13	63260000	63340000
macaque_boundary_683	macaque_chr13	64420000	64540000
macaque_boundary_684	macaque_chr13	64820000	64900000
macaque_boundary_685	macaque_chr13	65340000	65420000
macaque_boundary_686	macaque_chr13	66100000	66180000
macaque_boundary_687	macaque_chr13	66460000	66540000
macaque_boundary_688	macaque_chr13	69100000	69180000
macaque_boundary_689	macaque_chr13	70380000	70460000
macaque_boundary_690	macaque_chr13	70660000	70740000
macaque_boundary_691	macaque_chr13	70860000	70940000
macaque_boundary_692	macaque_chr13	71340000	71420000
macaque_boundary_693	macaque_chr13	72100000	72180000
macaque_boundary_694	macaque_chr13	72500000	72620000
macaque_boundary_695	macaque_chr13	73940000	74020000
macaque_boundary_696	macaque_chr13	74260000	74340000
macaque_boundary_697	macaque_chr13	74700000	74820000
macaque_boundary_698	macaque_chr13	75580000	75660000
macaque_boundary_699	macaque_chr13	76780000	76860000
macaque_boundary_700	macaque_chr13	80340000	80420000
macaque_boundary_701	macaque_chr13	81260000	81380000
macaque_boundary_702	macaque_chr13	86100000	86180000
macaque_boundary_703	macaque_chr13	86620000	86700000
macaque_boundary_704	macaque_chr13	87020000	87140000
macaque_boundary_705	macaque_chr13	87340000	87420000
macaque_boundary_706	macaque_chr13	87900000	87980000
macaque_boundary_707	macaque_chr13	88540000	88620000
macaque_boundary_708	macaque_chr13	89060000	89140000
macaque_boundary_709	macaque_chr13	90140000	90220000
macaque_boundary_710	macaque_chr13	91340000	91420000
macaque_boundary_711	macaque_chr13	92020000	92100000
macaque_boundary_712	macaque_chr13	92780000	92860000
macaque_boundary_713	macaque_chr13	93580000	93660000
macaque_boundary_714	macaque_chr13	93780000	93860000
macaque_boundary_715	macaque_chr13	94540000	94620000
macaque_boundary_716	macaque_chr13	95820000	95900000
macaque_boundary_717	macaque_chr13	96300000	96380000
macaque_boundary_718	macaque_chr13	96620000	96700000
macaque_boundary_719	macaque_chr13	98060000	98180000
macaque_boundary_720	macaque_chr13	99220000	99380000
macaque_boundary_721	macaque_chr13	100460000	100540000
macaque_boundary_722	macaque_chr13	100700000	100780000
macaque_boundary_723	macaque_chr13	101700000	101780000
macaque_boundary_724	macaque_chr13	103220000	103340000
macaque_boundary_725	macaque_chr13	103620000	103700000
macaque_boundary_726	macaque_chr13	104140000	104220000
macaque_boundary_727	macaque_chr13	105580000	105700000
macaque_boundary_728	macaque_chr13	106780000	106860000
macaque_boundary_729	macaque_chr13	107100000	107180000
macaque_boundary_730	macaque_chr14	1380000	1500000
macaque_boundary_731	macaque_chr14	1940000	2060000
macaque_boundary_732	macaque_chr14	2740000	2860000
macaque_boundary_733	macaque_chr14	4340000	4420000
macaque_boundary_734	macaque_chr14	4700000	4780000
macaque_boundary_735	macaque_chr14	4900000	4980000
macaque_boundary_736	macaque_chr14	6140000	6220000
macaque_boundary_737	macaque_chr14	6700000	6780000
macaque_boundary_738	macaque_chr14	8060000	8140000
macaque_boundary_739	macaque_chr14	8300000	8380000
macaque_boundary_740	macaque_chr14	9660000	9740000
macaque_boundary_741	macaque_chr14	10180000	10300000
macaque_boundary_742	macaque_chr14	10740000	10820000
macaque_boundary_743	macaque_chr14	10860000	10940000
macaque_boundary_744	macaque_chr14	11380000	11460000
macaque_boundary_745	macaque_chr14	11900000	12020000
macaque_boundary_746	macaque_chr14	12500000	12580000
macaque_boundary_747	macaque_chr14	13060000	13140000
macaque_boundary_748	macaque_chr14	13460000	13540000
macaque_boundary_749	macaque_chr14	14380000	14460000
macaque_boundary_750	macaque_chr14	14500000	14580000
macaque_boundary_751	macaque_chr14	15140000	15260000
macaque_boundary_752	macaque_chr14	16300000	16380000
macaque_boundary_753	macaque_chr14	16700000	16780000
macaque_boundary_754	macaque_chr14	17780000	17860000
macaque_boundary_755	macaque_chr14	18100000	18180000
macaque_boundary_756	macaque_chr14	18700000	18780000
macaque_boundary_757	macaque_chr14	19380000	19460000
macaque_boundary_758	macaque_chr14	19660000	19740000
macaque_boundary_759	macaque_chr14	20180000	20260000
macaque_boundary_760	macaque_chr14	20660000	20740000
macaque_boundary_761	macaque_chr14	21460000	21540000
macaque_boundary_762	macaque_chr14	21940000	22020000
macaque_boundary_763	macaque_chr14	22140000	22220000
macaque_boundary_764	macaque_chr14	22740000	22820000
macaque_boundary_765	macaque_chr14	24540000	24660000
macaque_boundary_766	macaque_chr14	25660000	25780000
macaque_boundary_767	macaque_chr14	27180000	27260000
macaque_boundary_768	macaque_chr14	29340000	29420000
macaque_boundary_769	macaque_chr14	30380000	30540000
macaque_boundary_770	macaque_chr14	31420000	31540000
macaque_boundary_771	macaque_chr14	31740000	31820000
macaque_boundary_772	macaque_chr14	32020000	32140000
macaque_boundary_773	macaque_chr14	32980000	33140000
macaque_boundary_774	macaque_chr14	33500000	33580000
macaque_boundary_775	macaque_chr14	34940000	35020000
macaque_boundary_776	macaque_chr14	35580000	35660000
macaque_boundary_777	macaque_chr14	36540000	36620000
macaque_boundary_778	macaque_chr14	38380000	38460000
macaque_boundary_779	macaque_chr14	38740000	38820000
macaque_boundary_780	macaque_chr14	39220000	39300000
macaque_boundary_781	macaque_chr14	39620000	39740000
macaque_boundary_782	macaque_chr14	41580000	41660000
macaque_boundary_783	macaque_chr14	43300000	43380000
macaque_boundary_784	macaque_chr14	43980000	44060000
macaque_boundary_785	macaque_chr14	45580000	45700000
macaque_boundary_786	macaque_chr14	45740000	45820000
macaque_boundary_787	macaque_chr14	46140000	46260000
macaque_boundary_788	macaque_chr14	47420000	47500000
macaque_boundary_789	macaque_chr14	48260000	48420000
macaque_boundary_790	macaque_chr14	49140000	49220000
macaque_boundary_791	macaque_chr14	49580000	49660000
macaque_boundary_792	macaque_chr14	51180000	51260000
macaque_boundary_793	macaque_chr14	51860000	51940000
macaque_boundary_794	macaque_chr14	52660000	52780000
macaque_boundary_795	macaque_chr14	52900000	52980000
macaque_boundary_796	macaque_chr14	54100000	54180000
macaque_boundary_797	macaque_chr14	54460000	54540000
macaque_boundary_798	macaque_chr14	55660000	55740000
macaque_boundary_799	macaque_chr14	56020000	56100000
macaque_boundary_800	macaque_chr14	56900000	57020000
macaque_boundary_801	macaque_chr14	57780000	57900000
macaque_boundary_802	macaque_chr14	58300000	58380000
macaque_boundary_803	macaque_chr14	58460000	58540000
macaque_boundary_804	macaque_chr14	60020000	60100000
macaque_boundary_805	macaque_chr14	61300000	61420000
macaque_boundary_806	macaque_chr14	63260000	63340000
macaque_boundary_807	macaque_chr14	63580000	63660000
macaque_boundary_808	macaque_chr14	64380000	64460000
macaque_boundary_809	macaque_chr14	64620000	64700000
macaque_boundary_810	macaque_chr14	65340000	65420000
macaque_boundary_811	macaque_chr14	65660000	65740000
macaque_boundary_812	macaque_chr14	66980000	67100000
macaque_boundary_813	macaque_chr14	67340000	67420000
macaque_boundary_814	macaque_chr14	67500000	67580000
macaque_boundary_815	macaque_chr14	68820000	68900000
macaque_boundary_816	macaque_chr14	69220000	69300000
macaque_boundary_817	macaque_chr14	69820000	69900000
macaque_boundary_818	macaque_chr14	70740000	70820000
macaque_boundary_819	macaque_chr14	73580000	73700000
macaque_boundary_820	macaque_chr14	75020000	75100000
macaque_boundary_821	macaque_chr14	75580000	75660000
macaque_boundary_822	macaque_chr14	76220000	76300000
macaque_boundary_823	macaque_chr14	76940000	77060000
macaque_boundary_824	macaque_chr14	78140000	78260000
macaque_boundary_825	macaque_chr14	79460000	79540000
macaque_boundary_826	macaque_chr14	79820000	79900000
macaque_boundary_827	macaque_chr14	81060000	81140000
macaque_boundary_828	macaque_chr14	82180000	82260000
macaque_boundary_829	macaque_chr14	82580000	82660000
macaque_boundary_830	macaque_chr14	84020000	84100000
macaque_boundary_831	macaque_chr14	85820000	85900000
macaque_boundary_832	macaque_chr14	86300000	86380000
macaque_boundary_833	macaque_chr14	87140000	87260000
macaque_boundary_834	macaque_chr14	87500000	87620000
macaque_boundary_835	macaque_chr14	88380000	88460000
macaque_boundary_836	macaque_chr14	89020000	89100000
macaque_boundary_837	macaque_chr14	91860000	91940000
macaque_boundary_838	macaque_chr14	93860000	93940000
macaque_boundary_839	macaque_chr14	95100000	95180000
macaque_boundary_840	macaque_chr14	95940000	96020000
macaque_boundary_841	macaque_chr14	98900000	98980000
macaque_boundary_842	macaque_chr14	100420000	100500000
macaque_boundary_843	macaque_chr14	100820000	100980000
macaque_boundary_844	macaque_chr14	101540000	101620000
macaque_boundary_845	macaque_chr14	102820000	102900000
macaque_boundary_846	macaque_chr14	103260000	103340000
macaque_boundary_847	macaque_chr14	104380000	104460000
macaque_boundary_848	macaque_chr14	104940000	105020000
macaque_boundary_849	macaque_chr14	106140000	106220000
macaque_boundary_850	macaque_chr14	106660000	106740000
macaque_boundary_851	macaque_chr14	107140000	107220000
macaque_boundary_852	macaque_chr14	109540000	109620000
macaque_boundary_853	macaque_chr14	110020000	110100000
macaque_boundary_854	macaque_chr14	110900000	111020000
macaque_boundary_855	macaque_chr14	111420000	111500000
macaque_boundary_856	macaque_chr14	111860000	111940000
macaque_boundary_857	macaque_chr14	113140000	113220000
macaque_boundary_858	macaque_chr14	113860000	113940000
macaque_boundary_859	macaque_chr14	114020000	114140000
macaque_boundary_860	macaque_chr14	114420000	114500000
macaque_boundary_861	macaque_chr14	115380000	115460000
macaque_boundary_862	macaque_chr14	115860000	115940000
macaque_boundary_863	macaque_chr14	116540000	116620000
macaque_boundary_864	macaque_chr14	117300000	117380000
macaque_boundary_865	macaque_chr14	117580000	117660000
macaque_boundary_866	macaque_chr14	118300000	118380000
macaque_boundary_867	macaque_chr14	118700000	118780000
macaque_boundary_868	macaque_chr14	119060000	119140000
macaque_boundary_869	macaque_chr14	120780000	120860000
macaque_boundary_870	macaque_chr14	121740000	121820000
macaque_boundary_871	macaque_chr14	122540000	122620000
macaque_boundary_872	macaque_chr14	122860000	122940000
macaque_boundary_873	macaque_chr14	123620000	123700000
macaque_boundary_874	macaque_chr14	124380000	124460000
macaque_boundary_875	macaque_chr14	125780000	125860000
macaque_boundary_876	macaque_chr15	1540000	1620000
macaque_boundary_877	macaque_chr15	1820000	1940000
macaque_boundary_878	macaque_chr15	2780000	2860000
macaque_boundary_879	macaque_chr15	4260000	4380000
macaque_boundary_880	macaque_chr15	4580000	4660000
macaque_boundary_881	macaque_chr15	5020000	5100000
macaque_boundary_882	macaque_chr15	5420000	5500000
macaque_boundary_883	macaque_chr15	6060000	6140000
macaque_boundary_884	macaque_chr15	6740000	6820000
macaque_boundary_885	macaque_chr15	7500000	7580000
macaque_boundary_886	macaque_chr15	8260000	8340000
macaque_boundary_887	macaque_chr15	8820000	8900000
macaque_boundary_888	macaque_chr15	9740000	9820000
macaque_boundary_889	macaque_chr15	10700000	10780000
macaque_boundary_890	macaque_chr15	11420000	11500000
macaque_boundary_891	macaque_chr15	12100000	12180000
macaque_boundary_892	macaque_chr15	13620000	13700000
macaque_boundary_893	macaque_chr15	14260000	14340000
macaque_boundary_894	macaque_chr15	15660000	15740000
macaque_boundary_895	macaque_chr15	16460000	16540000
macaque_boundary_896	macaque_chr15	17140000	17220000
macaque_boundary_897	macaque_chr15	17780000	17860000
macaque_boundary_898	macaque_chr15	18020000	18100000
macaque_boundary_899	macaque_chr15	18660000	18740000
macaque_boundary_900	macaque_chr15	19820000	19980000
macaque_boundary_901	macaque_chr15	21700000	21820000
macaque_boundary_902	macaque_chr15	22620000	22700000
macaque_boundary_903	macaque_chr15	23780000	23860000
macaque_boundary_904	macaque_chr15	25020000	25100000
macaque_boundary_905	macaque_chr15	25300000	25380000
macaque_boundary_906	macaque_chr15	25700000	25780000
macaque_boundary_907	macaque_chr15	26140000	26220000
macaque_boundary_908	macaque_chr15	26260000	26340000
macaque_boundary_909	macaque_chr15	27700000	27820000
macaque_boundary_910	macaque_chr15	28060000	28140000
macaque_boundary_911	macaque_chr15	29340000	29420000
macaque_boundary_912	macaque_chr15	30020000	30100000
macaque_boundary_913	macaque_chr15	30660000	30780000
macaque_boundary_914	macaque_chr15	32100000	32220000
macaque_boundary_915	macaque_chr15	33940000	34020000
macaque_boundary_916	macaque_chr15	34780000	34860000
macaque_boundary_917	macaque_chr15	37980000	38060000
macaque_boundary_918	macaque_chr15	38980000	39060000
macaque_boundary_919	macaque_chr15	39260000	39340000
macaque_boundary_920	macaque_chr15	40460000	40540000
macaque_boundary_921	macaque_chr15	40780000	40860000
macaque_boundary_922	macaque_chr15	42340000	42420000
macaque_boundary_923	macaque_chr15	42860000	42940000
macaque_boundary_924	macaque_chr15	43740000	43820000
macaque_boundary_925	macaque_chr15	44380000	44460000
macaque_boundary_926	macaque_chr15	45500000	45580000
macaque_boundary_927	macaque_chr15	46100000	46180000
macaque_boundary_928	macaque_chr15	46420000	46500000
macaque_boundary_929	macaque_chr15	47740000	47860000
macaque_boundary_930	macaque_chr15	48460000	48540000
macaque_boundary_931	macaque_chr15	48620000	48700000
macaque_boundary_932	macaque_chr15	49540000	49620000
macaque_boundary_933	macaque_chr15	49900000	49980000
macaque_boundary_934	macaque_chr15	50660000	50740000
macaque_boundary_935	macaque_chr15	50860000	50980000
macaque_boundary_936	macaque_chr15	51540000	51620000
macaque_boundary_937	macaque_chr15	54620000	54700000
macaque_boundary_938	macaque_chr15	56260000	56340000
macaque_boundary_939	macaque_chr15	56940000	57020000
macaque_boundary_940	macaque_chr15	61660000	61780000
macaque_boundary_941	macaque_chr15	62620000	62700000
macaque_boundary_942	macaque_chr15	62740000	62820000
macaque_boundary_943	macaque_chr15	64060000	64140000
macaque_boundary_944	macaque_chr15	64500000	64580000
macaque_boundary_945	macaque_chr15	65700000	65780000
macaque_boundary_946	macaque_chr15	66420000	66500000
macaque_boundary_947	macaque_chr15	68220000	68300000
macaque_boundary_948	macaque_chr15	68780000	68860000
macaque_boundary_949	macaque_chr15	71340000	71420000
macaque_boundary_950	macaque_chr15	72740000	72820000
macaque_boundary_951	macaque_chr15	74220000	74340000
macaque_boundary_952	macaque_chr15	75420000	75540000
macaque_boundary_953	macaque_chr15	77620000	77700000
macaque_boundary_954	macaque_chr15	78580000	78660000
macaque_boundary_955	macaque_chr15	79820000	79900000
macaque_boundary_956	macaque_chr15	80060000	80140000
macaque_boundary_957	macaque_chr15	81620000	81700000
macaque_boundary_958	macaque_chr15	82420000	82500000
macaque_boundary_959	macaque_chr15	83460000	83580000
macaque_boundary_960	macaque_chr15	84420000	84500000
macaque_boundary_961	macaque_chr15	85180000	85260000
macaque_boundary_962	macaque_chr15	86460000	86540000
macaque_boundary_963	macaque_chr15	86780000	86860000
macaque_boundary_964	macaque_chr15	88180000	88260000
macaque_boundary_965	macaque_chr15	89340000	89420000
macaque_boundary_966	macaque_chr15	90980000	91060000
macaque_boundary_967	macaque_chr15	91380000	91460000
macaque_boundary_968	macaque_chr15	92620000	92700000
macaque_boundary_969	macaque_chr15	92940000	93060000
macaque_boundary_970	macaque_chr15	94540000	94620000
macaque_boundary_971	macaque_chr15	99340000	99420000
macaque_boundary_972	macaque_chr15	100220000	100300000
macaque_boundary_973	macaque_chr15	100660000	100740000
macaque_boundary_974	macaque_chr15	102020000	102100000
macaque_boundary_975	macaque_chr15	102540000	102620000
macaque_boundary_976	macaque_chr15	103980000	104060000
macaque_boundary_977	macaque_chr15	105540000	105620000
macaque_boundary_978	macaque_chr15	106220000	106340000
macaque_boundary_979	macaque_chr15	106980000	107060000
macaque_boundary_980	macaque_chr15	108340000	108420000
macaque_boundary_981	macaque_chr15	108900000	108980000
macaque_boundary_982	macaque_chr15	110140000	110260000
macaque_boundary_983	macaque_chr16	1500000	1580000
macaque_boundary_984	macaque_chr16	2300000	2380000
macaque_boundary_985	macaque_chr16	2660000	2740000
macaque_boundary_986	macaque_chr16	3940000	4100000
macaque_boundary_987	macaque_chr16	5020000	5140000
macaque_boundary_988	macaque_chr16	5300000	5420000
macaque_boundary_989	macaque_chr16	6580000	6660000
macaque_boundary_990	macaque_chr16	7140000	7220000
macaque_boundary_991	macaque_chr16	7660000	7740000
macaque_boundary_992	macaque_chr16	8260000	8420000
macaque_boundary_993	macaque_chr16	8780000	8860000
macaque_boundary_994	macaque_chr16	9700000	9780000
macaque_boundary_995	macaque_chr16	9820000	9900000
macaque_boundary_996	macaque_chr16	10660000	10740000
macaque_boundary_997	macaque_chr16	12060000	12220000
macaque_boundary_998	macaque_chr16	13100000	13180000
macaque_boundary_999	macaque_chr16	15340000	15420000
macaque_boundary_1000	macaque_chr16	15820000	15900000
macaque_boundary_1001	macaque_chr16	17100000	17180000
macaque_boundary_1002	macaque_chr16	17340000	17420000
macaque_boundary_1003	macaque_chr16	18340000	18420000
macaque_boundary_1004	macaque_chr16	18900000	18980000
macaque_boundary_1005	macaque_chr16	19620000	19780000
macaque_boundary_1006	macaque_chr16	21100000	21180000
macaque_boundary_1007	macaque_chr16	21580000	21660000
macaque_boundary_1008	macaque_chr16	22540000	22660000
macaque_boundary_1009	macaque_chr16	23140000	23220000
macaque_boundary_1010	macaque_chr16	23620000	23700000
macaque_boundary_1011	macaque_chr16	24140000	24220000
macaque_boundary_1012	macaque_chr16	24540000	24660000
macaque_boundary_1013	macaque_chr16	26100000	26180000
macaque_boundary_1014	macaque_chr16	26340000	26420000
macaque_boundary_1015	macaque_chr16	26740000	26820000
macaque_boundary_1016	macaque_chr16	27740000	27820000
macaque_boundary_1017	macaque_chr16	28100000	28180000
macaque_boundary_1018	macaque_chr16	29220000	29300000
macaque_boundary_1019	macaque_chr16	30180000	30260000
macaque_boundary_1020	macaque_chr16	31420000	31500000
macaque_boundary_1021	macaque_chr16	32620000	32700000
macaque_boundary_1022	macaque_chr16	33900000	33980000
macaque_boundary_1023	macaque_chr16	34140000	34220000
macaque_boundary_1024	macaque_chr16	34700000	34780000
macaque_boundary_1025	macaque_chr16	36620000	36700000
macaque_boundary_1026	macaque_chr16	38220000	38300000
macaque_boundary_1027	macaque_chr16	38780000	38860000
macaque_boundary_1028	macaque_chr16	39060000	39180000
macaque_boundary_1029	macaque_chr16	39420000	39500000
macaque_boundary_1030	macaque_chr16	40100000	40180000
macaque_boundary_1031	macaque_chr16	41180000	41260000
macaque_boundary_1032	macaque_chr16	42340000	42420000
macaque_boundary_1033	macaque_chr16	43860000	43940000
macaque_boundary_1034	macaque_chr16	44380000	44460000
macaque_boundary_1035	macaque_chr16	45700000	45820000
macaque_boundary_1036	macaque_chr16	46340000	46500000
macaque_boundary_1037	macaque_chr16	47500000	47620000
macaque_boundary_1038	macaque_chr16	49060000	49180000
macaque_boundary_1039	macaque_chr16	49260000	49340000
macaque_boundary_1040	macaque_chr16	50220000	50300000
macaque_boundary_1041	macaque_chr16	50740000	50820000
macaque_boundary_1042	macaque_chr16	51020000	51100000
macaque_boundary_1043	macaque_chr16	51500000	51620000
macaque_boundary_1044	macaque_chr16	52020000	52100000
macaque_boundary_1045	macaque_chr16	52380000	52500000
macaque_boundary_1046	macaque_chr16	52860000	52940000
macaque_boundary_1047	macaque_chr16	53460000	53540000
macaque_boundary_1048	macaque_chr16	54100000	54260000
macaque_boundary_1049	macaque_chr16	55860000	55940000
macaque_boundary_1050	macaque_chr16	57420000	57540000
macaque_boundary_1051	macaque_chr16	58620000	58700000
macaque_boundary_1052	macaque_chr16	59620000	59700000
macaque_boundary_1053	macaque_chr16	60140000	60220000
macaque_boundary_1054	macaque_chr16	60780000	60860000
macaque_boundary_1055	macaque_chr16	61420000	61540000
macaque_boundary_1056	macaque_chr16	61900000	61980000
macaque_boundary_1057	macaque_chr16	62660000	62740000
macaque_boundary_1058	macaque_chr16	63940000	64020000
macaque_boundary_1059	macaque_chr16	66060000	66140000
macaque_boundary_1060	macaque_chr16	66740000	66820000
macaque_boundary_1061	macaque_chr16	67900000	67980000
macaque_boundary_1062	macaque_chr16	68500000	68620000
macaque_boundary_1063	macaque_chr16	69460000	69540000
macaque_boundary_1064	macaque_chr16	70420000	70540000
macaque_boundary_1065	macaque_chr16	71020000	71100000
macaque_boundary_1066	macaque_chr16	72180000	72260000
macaque_boundary_1067	macaque_chr16	72620000	72700000
macaque_boundary_1068	macaque_chr16	73540000	73660000
macaque_boundary_1069	macaque_chr16	73820000	73900000
macaque_boundary_1070	macaque_chr16	75020000	75140000
macaque_boundary_1071	macaque_chr16	75700000	75780000
macaque_boundary_1072	macaque_chr17	1740000	1820000
macaque_boundary_1073	macaque_chr17	3100000	3180000
macaque_boundary_1074	macaque_chr17	3420000	3500000
macaque_boundary_1075	macaque_chr17	3980000	4060000
macaque_boundary_1076	macaque_chr17	4340000	4420000
macaque_boundary_1077	macaque_chr17	4980000	5060000
macaque_boundary_1078	macaque_chr17	5740000	5820000
macaque_boundary_1079	macaque_chr17	6460000	6540000
macaque_boundary_1080	macaque_chr17	6900000	6980000
macaque_boundary_1081	macaque_chr17	7500000	7580000
macaque_boundary_1082	macaque_chr17	8260000	8340000
macaque_boundary_1083	macaque_chr17	8700000	8780000
macaque_boundary_1084	macaque_chr17	9260000	9340000
macaque_boundary_1085	macaque_chr17	9660000	9740000
macaque_boundary_1086	macaque_chr17	10700000	10780000
macaque_boundary_1087	macaque_chr17	11300000	11380000
macaque_boundary_1088	macaque_chr17	11820000	11900000
macaque_boundary_1089	macaque_chr17	13260000	13340000
macaque_boundary_1090	macaque_chr17	14660000	14780000
macaque_boundary_1091	macaque_chr17	15300000	15380000
macaque_boundary_1092	macaque_chr17	15420000	15500000
macaque_boundary_1093	macaque_chr17	15780000	15860000
macaque_boundary_1094	macaque_chr17	16460000	16540000
macaque_boundary_1095	macaque_chr17	18260000	18380000
macaque_boundary_1096	macaque_chr17	18940000	19020000
macaque_boundary_1097	macaque_chr17	20060000	20140000
macaque_boundary_1098	macaque_chr17	20260000	20340000
macaque_boundary_1099	macaque_chr17	21460000	21540000
macaque_boundary_1100	macaque_chr17	23060000	23140000
macaque_boundary_1101	macaque_chr17	23620000	23700000
macaque_boundary_1102	macaque_chr17	24180000	24260000
macaque_boundary_1103	macaque_chr17	24540000	24620000
macaque_boundary_1104	macaque_chr17	25540000	25660000
macaque_boundary_1105	macaque_chr17	25900000	25980000
macaque_boundary_1106	macaque_chr17	27220000	27300000
macaque_boundary_1107	macaque_chr17	28900000	28980000
macaque_boundary_1108	macaque_chr17	29140000	29220000
macaque_boundary_1109	macaque_chr17	30420000	30500000
macaque_boundary_1110	macaque_chr17	31820000	31940000
macaque_boundary_1111	macaque_chr17	32420000	32540000
macaque_boundary_1112	macaque_chr17	37100000	37180000
macaque_boundary_1113	macaque_chr17	40100000	40180000
macaque_boundary_1114	macaque_chr17	41820000	41900000
macaque_boundary_1115	macaque_chr17	47780000	47860000
macaque_boundary_1116	macaque_chr17	50340000	50460000
macaque_boundary_1117	macaque_chr17	51540000	51620000
macaque_boundary_1118	macaque_chr17	53820000	53900000
macaque_boundary_1119	macaque_chr17	54860000	54940000
macaque_boundary_1120	macaque_chr17	56500000	56580000
macaque_boundary_1121	macaque_chr17	58260000	58340000
macaque_boundary_1122	macaque_chr17	59020000	59140000
macaque_boundary_1123	macaque_chr17	59380000	59500000
macaque_boundary_1124	macaque_chr17	60700000	60780000
macaque_boundary_1125	macaque_chr17	60860000	60940000
macaque_boundary_1126	macaque_chr17	62340000	62460000
macaque_boundary_1127	macaque_chr17	66260000	66340000
macaque_boundary_1128	macaque_chr17	67340000	67420000
macaque_boundary_1129	macaque_chr17	69060000	69140000
macaque_boundary_1130	macaque_chr17	72820000	72900000
macaque_boundary_1131	macaque_chr17	72980000	73060000
macaque_boundary_1132	macaque_chr17	73500000	73580000
macaque_boundary_1133	macaque_chr17	76020000	76100000
macaque_boundary_1134	macaque_chr17	76220000	76300000
macaque_boundary_1135	macaque_chr17	76780000	76860000
macaque_boundary_1136	macaque_chr17	77100000	77180000
macaque_boundary_1137	macaque_chr17	77460000	77540000
macaque_boundary_1138	macaque_chr17	78660000	78740000
macaque_boundary_1139	macaque_chr17	79460000	79580000
macaque_boundary_1140	macaque_chr17	81100000	81180000
macaque_boundary_1141	macaque_chr17	82780000	82860000
macaque_boundary_1142	macaque_chr17	84500000	84580000
macaque_boundary_1143	macaque_chr17	88220000	88300000
macaque_boundary_1144	macaque_chr17	88820000	88900000
macaque_boundary_1145	macaque_chr17	89900000	89980000
macaque_boundary_1146	macaque_chr17	90620000	90700000
macaque_boundary_1147	macaque_chr17	91860000	91940000
macaque_boundary_1148	macaque_chr17	92140000	92220000
macaque_boundary_1149	macaque_chr17	92820000	92940000
macaque_boundary_1150	macaque_chr17	94100000	94180000
macaque_boundary_1151	macaque_chr17	94300000	94380000
macaque_boundary_1152	macaque_chr18	1100000	1180000
macaque_boundary_1153	macaque_chr18	2380000	2460000
macaque_boundary_1154	macaque_chr18	4220000	4300000
macaque_boundary_1155	macaque_chr18	6220000	6300000
macaque_boundary_1156	macaque_chr18	6820000	6900000
macaque_boundary_1157	macaque_chr18	8620000	8700000
macaque_boundary_1158	macaque_chr18	9220000	9300000
macaque_boundary_1159	macaque_chr18	11180000	11300000
macaque_boundary_1160	macaque_chr18	11940000	12020000
macaque_boundary_1161	macaque_chr18	12780000	12940000
macaque_boundary_1162	macaque_chr18	14620000	14740000
macaque_boundary_1163	macaque_chr18	16100000	16180000
macaque_boundary_1164	macaque_chr18	18340000	18420000
macaque_boundary_1165	macaque_chr18	19540000	19620000
macaque_boundary_1166	macaque_chr18	19980000	20060000
macaque_boundary_1167	macaque_chr18	20420000	20500000
macaque_boundary_1168	macaque_chr18	21060000	21140000
macaque_boundary_1169	macaque_chr18	21780000	21860000
macaque_boundary_1170	macaque_chr18	23500000	23620000
macaque_boundary_1171	macaque_chr18	25420000	25500000
macaque_boundary_1172	macaque_chr18	25900000	25980000
macaque_boundary_1173	macaque_chr18	30740000	30820000
macaque_boundary_1174	macaque_chr18	32420000	32500000
macaque_boundary_1175	macaque_chr18	33580000	33660000
macaque_boundary_1176	macaque_chr18	34980000	35100000
macaque_boundary_1177	macaque_chr18	35860000	35940000
macaque_boundary_1178	macaque_chr18	36660000	36740000
macaque_boundary_1179	macaque_chr18	36860000	36940000
macaque_boundary_1180	macaque_chr18	37340000	37420000
macaque_boundary_1181	macaque_chr18	38420000	38500000
macaque_boundary_1182	macaque_chr18	38740000	38900000
macaque_boundary_1183	macaque_chr18	39460000	39580000
macaque_boundary_1184	macaque_chr18	39820000	39900000
macaque_boundary_1185	macaque_chr18	40100000	40220000
macaque_boundary_1186	macaque_chr18	43740000	43820000
macaque_boundary_1187	macaque_chr18	46100000	46180000
macaque_boundary_1188	macaque_chr18	47020000	47100000
macaque_boundary_1189	macaque_chr18	48700000	48780000
macaque_boundary_1190	macaque_chr18	48900000	48980000
macaque_boundary_1191	macaque_chr18	49300000	49380000
macaque_boundary_1192	macaque_chr18	50020000	50140000
macaque_boundary_1193	macaque_chr18	51700000	51780000
macaque_boundary_1194	macaque_chr18	52540000	52620000
macaque_boundary_1195	macaque_chr18	53020000	53100000
macaque_boundary_1196	macaque_chr18	53580000	53700000
macaque_boundary_1197	macaque_chr18	55420000	55500000
macaque_boundary_1198	macaque_chr18	56980000	57060000
macaque_boundary_1199	macaque_chr18	58660000	58780000
macaque_boundary_1200	macaque_chr18	60180000	60260000
macaque_boundary_1201	macaque_chr18	60460000	60580000
macaque_boundary_1202	macaque_chr18	62780000	62860000
macaque_boundary_1203	macaque_chr18	64300000	64380000
macaque_boundary_1204	macaque_chr18	64700000	64780000
macaque_boundary_1205	macaque_chr18	66500000	66580000
macaque_boundary_1206	macaque_chr18	66900000	66980000
macaque_boundary_1207	macaque_chr18	67780000	67860000
macaque_boundary_1208	macaque_chr19	1260000	1340000
macaque_boundary_1209	macaque_chr19	1660000	1740000
macaque_boundary_1210	macaque_chr19	2660000	2740000
macaque_boundary_1211	macaque_chr19	3100000	3180000
macaque_boundary_1212	macaque_chr19	3500000	3580000
macaque_boundary_1213	macaque_chr19	4540000	4620000
macaque_boundary_1214	macaque_chr19	5820000	5900000
macaque_boundary_1215	macaque_chr19	6500000	6620000
macaque_boundary_1216	macaque_chr19	7180000	7260000
macaque_boundary_1217	macaque_chr19	7620000	7780000
macaque_boundary_1218	macaque_chr19	8420000	8500000
macaque_boundary_1219	macaque_chr19	8700000	8780000
macaque_boundary_1220	macaque_chr19	9780000	9860000
macaque_boundary_1221	macaque_chr19	10100000	10180000
macaque_boundary_1222	macaque_chr19	10940000	11020000
macaque_boundary_1223	macaque_chr19	11500000	11580000
macaque_boundary_1224	macaque_chr19	12620000	12780000
macaque_boundary_1225	macaque_chr19	14060000	14140000
macaque_boundary_1226	macaque_chr19	14540000	14620000
macaque_boundary_1227	macaque_chr19	16140000	16220000
macaque_boundary_1228	macaque_chr19	16420000	16540000
macaque_boundary_1229	macaque_chr19	17180000	17260000
macaque_boundary_1230	macaque_chr19	17820000	17900000
macaque_boundary_1231	macaque_chr19	18420000	18500000
macaque_boundary_1232	macaque_chr19	19060000	19180000
macaque_boundary_1233	macaque_chr19	19580000	19700000
macaque_boundary_1234	macaque_chr19	20060000	20140000
macaque_boundary_1235	macaque_chr19	21460000	21540000
macaque_boundary_1236	macaque_chr19	21700000	21780000
macaque_boundary_1237	macaque_chr19	23060000	23140000
macaque_boundary_1238	macaque_chr19	23380000	23460000
macaque_boundary_1239	macaque_chr19	24100000	24180000
macaque_boundary_1240	macaque_chr19	24620000	24700000
macaque_boundary_1241	macaque_chr19	25300000	25420000
macaque_boundary_1242	macaque_chr19	26380000	26460000
macaque_boundary_1243	macaque_chr19	28380000	28460000
macaque_boundary_1244	macaque_chr19	29020000	29140000
macaque_boundary_1245	macaque_chr19	29700000	29780000
macaque_boundary_1246	macaque_chr19	30420000	30540000
macaque_boundary_1247	macaque_chr19	30740000	30900000
macaque_boundary_1248	macaque_chr19	32020000	32100000
macaque_boundary_1249	macaque_chr19	33660000	33740000
macaque_boundary_1250	macaque_chr19	34060000	34140000
macaque_boundary_1251	macaque_chr19	34660000	34740000
macaque_boundary_1252	macaque_chr19	35140000	35220000
macaque_boundary_1253	macaque_chr19	35740000	35820000
macaque_boundary_1254	macaque_chr19	37540000	37660000
macaque_boundary_1255	macaque_chr19	37700000	37780000
macaque_boundary_1256	macaque_chr19	38460000	38540000
macaque_boundary_1257	macaque_chr19	39060000	39140000
macaque_boundary_1258	macaque_chr19	39940000	40020000
macaque_boundary_1259	macaque_chr19	40660000	40740000
macaque_boundary_1260	macaque_chr19	41140000	41220000
macaque_boundary_1261	macaque_chr19	41900000	41980000
macaque_boundary_1262	macaque_chr19	42580000	42660000
macaque_boundary_1263	macaque_chr19	43180000	43260000
macaque_boundary_1264	macaque_chr19	43940000	44020000
macaque_boundary_1265	macaque_chr19	45260000	45340000
macaque_boundary_1266	macaque_chr19	46540000	46620000
macaque_boundary_1267	macaque_chr19	47020000	47140000
macaque_boundary_1268	macaque_chr19	47980000	48060000
macaque_boundary_1269	macaque_chr19	48780000	48860000
macaque_boundary_1270	macaque_chr19	50260000	50340000
macaque_boundary_1271	macaque_chr19	50700000	50780000
macaque_boundary_1272	macaque_chr19	52100000	52220000
macaque_boundary_1273	macaque_chr19	52460000	52540000
macaque_boundary_1274	macaque_chr2	1420000	1580000
macaque_boundary_1275	macaque_chr2	3180000	3260000
macaque_boundary_1276	macaque_chr2	3540000	3620000
macaque_boundary_1277	macaque_chr2	4020000	4100000
macaque_boundary_1278	macaque_chr2	5380000	5460000
macaque_boundary_1279	macaque_chr2	5500000	5580000
macaque_boundary_1280	macaque_chr2	5900000	5980000
macaque_boundary_1281	macaque_chr2	9660000	9780000
macaque_boundary_1282	macaque_chr2	11420000	11540000
macaque_boundary_1283	macaque_chr2	11980000	12060000
macaque_boundary_1284	macaque_chr2	12860000	12940000
macaque_boundary_1285	macaque_chr2	14980000	15060000
macaque_boundary_1286	macaque_chr2	17780000	17860000
macaque_boundary_1287	macaque_chr2	19140000	19260000
macaque_boundary_1288	macaque_chr2	20660000	20740000
macaque_boundary_1289	macaque_chr2	22700000	22780000
macaque_boundary_1290	macaque_chr2	23460000	23540000
macaque_boundary_1291	macaque_chr2	26460000	26540000
macaque_boundary_1292	macaque_chr2	28180000	28260000
macaque_boundary_1293	macaque_chr2	29620000	29700000
macaque_boundary_1294	macaque_chr2	32660000	32780000
macaque_boundary_1295	macaque_chr2	33100000	33180000
macaque_boundary_1296	macaque_chr2	33580000	33740000
macaque_boundary_1297	macaque_chr2	34020000	34100000
macaque_boundary_1298	macaque_chr2	34700000	34780000
macaque_boundary_1299	macaque_chr2	36220000	36300000
macaque_boundary_1300	macaque_chr2	36860000	36940000
macaque_boundary_1301	macaque_chr2	37780000	37860000
macaque_boundary_1302	macaque_chr2	39140000	39220000
macaque_boundary_1303	macaque_chr2	39980000	40060000
macaque_boundary_1304	macaque_chr2	40260000	40340000
macaque_boundary_1305	macaque_chr2	41740000	41820000
macaque_boundary_1306	macaque_chr2	42660000	42740000
macaque_boundary_1307	macaque_chr2	43580000	43660000
macaque_boundary_1308	macaque_chr2	44780000	44860000
macaque_boundary_1309	macaque_chr2	45780000	45860000
macaque_boundary_1310	macaque_chr2	47140000	47220000
macaque_boundary_1311	macaque_chr2	47500000	47580000
macaque_boundary_1312	macaque_chr2	48620000	48700000
macaque_boundary_1313	macaque_chr2	49140000	49220000
macaque_boundary_1314	macaque_chr2	49700000	49780000
macaque_boundary_1315	macaque_chr2	49980000	50060000
macaque_boundary_1316	macaque_chr2	50460000	50540000
macaque_boundary_1317	macaque_chr2	51260000	51340000
macaque_boundary_1318	macaque_chr2	51700000	51820000
macaque_boundary_1319	macaque_chr2	52300000	52380000
macaque_boundary_1320	macaque_chr2	53540000	53620000
macaque_boundary_1321	macaque_chr2	54460000	54540000
macaque_boundary_1322	macaque_chr2	54940000	55020000
macaque_boundary_1323	macaque_chr2	55540000	55620000
macaque_boundary_1324	macaque_chr2	55980000	56060000
macaque_boundary_1325	macaque_chr2	57020000	57100000
macaque_boundary_1326	macaque_chr2	57580000	57700000
macaque_boundary_1327	macaque_chr2	59500000	59580000
macaque_boundary_1328	macaque_chr2	61260000	61340000
macaque_boundary_1329	macaque_chr2	61820000	61900000
macaque_boundary_1330	macaque_chr2	62220000	62300000
macaque_boundary_1331	macaque_chr2	63340000	63420000
macaque_boundary_1332	macaque_chr2	64740000	64860000
macaque_boundary_1333	macaque_chr2	66260000	66340000
macaque_boundary_1334	macaque_chr2	66620000	66740000
macaque_boundary_1335	macaque_chr2	68060000	68140000
macaque_boundary_1336	macaque_chr2	68380000	68460000
macaque_boundary_1337	macaque_chr2	68860000	68940000
macaque_boundary_1338	macaque_chr2	70260000	70340000
macaque_boundary_1339	macaque_chr2	71900000	72020000
macaque_boundary_1340	macaque_chr2	72900000	73020000
macaque_boundary_1341	macaque_chr2	75140000	75220000
macaque_boundary_1342	macaque_chr2	75820000	75940000
macaque_boundary_1343	macaque_chr2	76260000	76340000
macaque_boundary_1344	macaque_chr2	77540000	77620000
macaque_boundary_1345	macaque_chr2	78020000	78100000
macaque_boundary_1346	macaque_chr2	78700000	78780000
macaque_boundary_1347	macaque_chr2	79420000	79500000
macaque_boundary_1348	macaque_chr2	79820000	79900000
macaque_boundary_1349	macaque_chr2	80460000	80540000
macaque_boundary_1350	macaque_chr2	83500000	83580000
macaque_boundary_1351	macaque_chr2	83780000	83860000
macaque_boundary_1352	macaque_chr2	84100000	84220000
macaque_boundary_1353	macaque_chr2	85020000	85140000
macaque_boundary_1354	macaque_chr2	85540000	85660000
macaque_boundary_1355	macaque_chr2	85820000	85900000
macaque_boundary_1356	macaque_chr2	88220000	88300000
macaque_boundary_1357	macaque_chr2	89020000	89100000
macaque_boundary_1358	macaque_chr2	89620000	89700000
macaque_boundary_1359	macaque_chr2	90260000	90380000
macaque_boundary_1360	macaque_chr2	91700000	91780000
macaque_boundary_1361	macaque_chr2	91940000	92020000
macaque_boundary_1362	macaque_chr2	92780000	92860000
macaque_boundary_1363	macaque_chr2	94260000	94340000
macaque_boundary_1364	macaque_chr2	95060000	95180000
macaque_boundary_1365	macaque_chr2	95860000	95940000
macaque_boundary_1366	macaque_chr2	97660000	97740000
macaque_boundary_1367	macaque_chr2	98300000	98380000
macaque_boundary_1368	macaque_chr2	99740000	99860000
macaque_boundary_1369	macaque_chr2	100380000	100460000
macaque_boundary_1370	macaque_chr2	100700000	100780000
macaque_boundary_1371	macaque_chr2	102300000	102380000
macaque_boundary_1372	macaque_chr2	103220000	103300000
macaque_boundary_1373	macaque_chr2	104900000	104980000
macaque_boundary_1374	macaque_chr2	105460000	105540000
macaque_boundary_1375	macaque_chr2	105780000	105860000
macaque_boundary_1376	macaque_chr2	106980000	107060000
macaque_boundary_1377	macaque_chr2	107380000	107460000
macaque_boundary_1378	macaque_chr2	107660000	107780000
macaque_boundary_1379	macaque_chr2	108180000	108260000
macaque_boundary_1380	macaque_chr2	108660000	108740000
macaque_boundary_1381	macaque_chr2	109180000	109260000
macaque_boundary_1382	macaque_chr2	110260000	110340000
macaque_boundary_1383	macaque_chr2	111300000	111380000
macaque_boundary_1384	macaque_chr2	112500000	112580000
macaque_boundary_1385	macaque_chr2	113580000	113660000
macaque_boundary_1386	macaque_chr2	114220000	114340000
macaque_boundary_1387	macaque_chr2	114820000	114900000
macaque_boundary_1388	macaque_chr2	116420000	116500000
macaque_boundary_1389	macaque_chr2	120980000	121060000
macaque_boundary_1390	macaque_chr2	122180000	122260000
macaque_boundary_1391	macaque_chr2	122900000	122980000
macaque_boundary_1392	macaque_chr2	124060000	124140000
macaque_boundary_1393	macaque_chr2	124860000	124940000
macaque_boundary_1394	macaque_chr2	124980000	125060000
macaque_boundary_1395	macaque_chr2	125940000	126100000
macaque_boundary_1396	macaque_chr2	126620000	126700000
macaque_boundary_1397	macaque_chr2	129140000	129220000
macaque_boundary_1398	macaque_chr2	131260000	131340000
macaque_boundary_1399	macaque_chr2	133140000	133220000
macaque_boundary_1400	macaque_chr2	134140000	134260000
macaque_boundary_1401	macaque_chr2	135340000	135420000
macaque_boundary_1402	macaque_chr2	137260000	137420000
macaque_boundary_1403	macaque_chr2	137900000	138020000
macaque_boundary_1404	macaque_chr2	138780000	138860000
macaque_boundary_1405	macaque_chr2	139420000	139500000
macaque_boundary_1406	macaque_chr2	139820000	139900000
macaque_boundary_1407	macaque_chr2	141260000	141380000
macaque_boundary_1408	macaque_chr2	142340000	142420000
macaque_boundary_1409	macaque_chr2	142460000	142540000
macaque_boundary_1410	macaque_chr2	142900000	142980000
macaque_boundary_1411	macaque_chr2	143580000	143660000
macaque_boundary_1412	macaque_chr2	144260000	144340000
macaque_boundary_1413	macaque_chr2	145980000	146060000
macaque_boundary_1414	macaque_chr2	146500000	146580000
macaque_boundary_1415	macaque_chr2	148060000	148140000
macaque_boundary_1416	macaque_chr2	148700000	148780000
macaque_boundary_1417	macaque_chr2	148820000	148900000
macaque_boundary_1418	macaque_chr2	149620000	149700000
macaque_boundary_1419	macaque_chr2	150300000	150420000
macaque_boundary_1420	macaque_chr2	152820000	152900000
macaque_boundary_1421	macaque_chr2	152940000	153020000
macaque_boundary_1422	macaque_chr2	155060000	155140000
macaque_boundary_1423	macaque_chr2	155500000	155580000
macaque_boundary_1424	macaque_chr2	158020000	158100000
macaque_boundary_1425	macaque_chr2	158780000	158860000
macaque_boundary_1426	macaque_chr2	159260000	159340000
macaque_boundary_1427	macaque_chr2	160620000	160700000
macaque_boundary_1428	macaque_chr2	160940000	161020000
macaque_boundary_1429	macaque_chr2	162540000	162620000
macaque_boundary_1430	macaque_chr2	163860000	163940000
macaque_boundary_1431	macaque_chr2	164940000	165020000
macaque_boundary_1432	macaque_chr2	165980000	166100000
macaque_boundary_1433	macaque_chr2	167420000	167500000
macaque_boundary_1434	macaque_chr2	167740000	167820000
macaque_boundary_1435	macaque_chr2	168140000	168220000
macaque_boundary_1436	macaque_chr2	169460000	169540000
macaque_boundary_1437	macaque_chr2	170940000	171060000
macaque_boundary_1438	macaque_chr2	171780000	171860000
macaque_boundary_1439	macaque_chr2	172020000	172100000
macaque_boundary_1440	macaque_chr2	172180000	172260000
macaque_boundary_1441	macaque_chr2	172860000	172940000
macaque_boundary_1442	macaque_chr2	173180000	173260000
macaque_boundary_1443	macaque_chr2	173860000	173940000
macaque_boundary_1444	macaque_chr2	175500000	175580000
macaque_boundary_1445	macaque_chr2	177740000	177820000
macaque_boundary_1446	macaque_chr2	179020000	179100000
macaque_boundary_1447	macaque_chr2	179460000	179540000
macaque_boundary_1448	macaque_chr2	180740000	180820000
macaque_boundary_1449	macaque_chr2	181460000	181540000
macaque_boundary_1450	macaque_chr2	182380000	182500000
macaque_boundary_1451	macaque_chr2	184020000	184100000
macaque_boundary_1452	macaque_chr2	184380000	184500000
macaque_boundary_1453	macaque_chr2	185100000	185220000
macaque_boundary_1454	macaque_chr2	186980000	187060000
macaque_boundary_1455	macaque_chr2	188580000	188660000
macaque_boundary_1456	macaque_chr2	189500000	189580000
macaque_boundary_1457	macaque_chr2	190860000	190940000
macaque_boundary_1458	macaque_chr2	191860000	191940000
macaque_boundary_1459	macaque_chr2	192420000	192500000
macaque_boundary_1460	macaque_chr2	192780000	192860000
macaque_boundary_1461	macaque_chr2	193540000	193620000
macaque_boundary_1462	macaque_chr2	195420000	195500000
macaque_boundary_1463	macaque_chr2	196620000	196700000
macaque_boundary_1464	macaque_chr2	197820000	197900000
macaque_boundary_1465	macaque_chr2	199220000	199300000
macaque_boundary_1466	macaque_chr2	200340000	200420000
macaque_boundary_1467	macaque_chr2	201180000	201260000
macaque_boundary_1468	macaque_chr2	201380000	201460000
macaque_boundary_1469	macaque_chr2	202340000	202420000
macaque_boundary_1470	macaque_chr20	2660000	2740000
macaque_boundary_1471	macaque_chr20	4380000	4460000
macaque_boundary_1472	macaque_chr20	4940000	5060000
macaque_boundary_1473	macaque_chr20	6660000	6740000
macaque_boundary_1474	macaque_chr20	8540000	8620000
macaque_boundary_1475	macaque_chr20	9100000	9220000
macaque_boundary_1476	macaque_chr20	10780000	10860000
macaque_boundary_1477	macaque_chr20	10940000	11020000
macaque_boundary_1478	macaque_chr20	11860000	11940000
macaque_boundary_1479	macaque_chr20	12100000	12180000
macaque_boundary_1480	macaque_chr20	13980000	14060000
macaque_boundary_1481	macaque_chr20	14740000	14820000
macaque_boundary_1482	macaque_chr20	15980000	16100000
macaque_boundary_1483	macaque_chr20	17940000	18020000
macaque_boundary_1484	macaque_chr20	18500000	18580000
macaque_boundary_1485	macaque_chr20	19020000	19100000
macaque_boundary_1486	macaque_chr20	19740000	19820000
macaque_boundary_1487	macaque_chr20	20860000	20940000
macaque_boundary_1488	macaque_chr20	22180000	22300000
macaque_boundary_1489	macaque_chr20	23220000	23300000
macaque_boundary_1490	macaque_chr20	23900000	23980000
macaque_boundary_1491	macaque_chr20	25900000	25980000
macaque_boundary_1492	macaque_chr20	26220000	26300000
macaque_boundary_1493	macaque_chr20	26980000	27060000
macaque_boundary_1494	macaque_chr20	27740000	27820000
macaque_boundary_1495	macaque_chr20	28740000	28820000
macaque_boundary_1496	macaque_chr20	29060000	29140000
macaque_boundary_1497	macaque_chr20	29260000	29340000
macaque_boundary_1498	macaque_chr20	30220000	30300000
macaque_boundary_1499	macaque_chr20	31980000	32060000
macaque_boundary_1500	macaque_chr20	32340000	32460000
macaque_boundary_1501	macaque_chr20	33220000	33300000
macaque_boundary_1502	macaque_chr20	33860000	33980000
macaque_boundary_1503	macaque_chr20	34700000	34780000
macaque_boundary_1504	macaque_chr20	35900000	35980000
macaque_boundary_1505	macaque_chr20	37500000	37580000
macaque_boundary_1506	macaque_chr20	39460000	39540000
macaque_boundary_1507	macaque_chr20	40980000	41060000
macaque_boundary_1508	macaque_chr20	41580000	41700000
macaque_boundary_1509	macaque_chr20	42420000	42500000
macaque_boundary_1510	macaque_chr20	42940000	43060000
macaque_boundary_1511	macaque_chr20	46380000	46460000
macaque_boundary_1512	macaque_chr20	47580000	47660000
macaque_boundary_1513	macaque_chr20	49460000	49540000
macaque_boundary_1514	macaque_chr20	50580000	50660000
macaque_boundary_1515	macaque_chr20	51100000	51220000
macaque_boundary_1516	macaque_chr20	52660000	52740000
macaque_boundary_1517	macaque_chr20	53740000	53860000
macaque_boundary_1518	macaque_chr20	54340000	54420000
macaque_boundary_1519	macaque_chr20	55820000	55900000
macaque_boundary_1520	macaque_chr20	57340000	57420000
macaque_boundary_1521	macaque_chr20	58580000	58660000
macaque_boundary_1522	macaque_chr20	59420000	59500000
macaque_boundary_1523	macaque_chr20	59940000	60020000
macaque_boundary_1524	macaque_chr20	61420000	61500000
macaque_boundary_1525	macaque_chr20	62460000	62540000
macaque_boundary_1526	macaque_chr20	65500000	65580000
macaque_boundary_1527	macaque_chr20	65620000	65700000
macaque_boundary_1528	macaque_chr20	66500000	66620000
macaque_boundary_1529	macaque_chr20	68540000	68660000
macaque_boundary_1530	macaque_chr20	69700000	69820000
macaque_boundary_1531	macaque_chr20	70500000	70620000
macaque_boundary_1532	macaque_chr20	71260000	71340000
macaque_boundary_1533	macaque_chr20	72100000	72180000
macaque_boundary_1534	macaque_chr20	72700000	72780000
macaque_boundary_1535	macaque_chr20	73340000	73420000
macaque_boundary_1536	macaque_chr3	1500000	1580000
macaque_boundary_1537	macaque_chr3	2580000	2740000
macaque_boundary_1538	macaque_chr3	2900000	2980000
macaque_boundary_1539	macaque_chr3	3540000	3620000
macaque_boundary_1540	macaque_chr3	4460000	4540000
macaque_boundary_1541	macaque_chr3	4900000	4980000
macaque_boundary_1542	macaque_chr3	5100000	5180000
macaque_boundary_1543	macaque_chr3	6900000	6980000
macaque_boundary_1544	macaque_chr3	7180000	7300000
macaque_boundary_1545	macaque_chr3	7460000	7540000
macaque_boundary_1546	macaque_chr3	9100000	9220000
macaque_boundary_1547	macaque_chr3	9540000	9700000
macaque_boundary_1548	macaque_chr3	10620000	10700000
macaque_boundary_1549	macaque_chr3	12020000	12100000
macaque_boundary_1550	macaque_chr3	12300000	12380000
macaque_boundary_1551	macaque_chr3	13020000	13100000
macaque_boundary_1552	macaque_chr3	13980000	14060000
macaque_boundary_1553	macaque_chr3	14260000	14340000
macaque_boundary_1554	macaque_chr3	14980000	15060000
macaque_boundary_1555	macaque_chr3	15540000	15620000
macaque_boundary_1556	macaque_chr3	17860000	17940000
macaque_boundary_1557	macaque_chr3	20100000	20180000
macaque_boundary_1558	macaque_chr3	21420000	21500000
macaque_boundary_1559	macaque_chr3	23180000	23260000
macaque_boundary_1560	macaque_chr3	26380000	26460000
macaque_boundary_1561	macaque_chr3	29140000	29220000
macaque_boundary_1562	macaque_chr3	29620000	29700000
macaque_boundary_1563	macaque_chr3	29900000	30020000
macaque_boundary_1564	macaque_chr3	31820000	31940000
macaque_boundary_1565	macaque_chr3	33420000	33540000
macaque_boundary_1566	macaque_chr3	34100000	34180000
macaque_boundary_1567	macaque_chr3	34740000	34860000
macaque_boundary_1568	macaque_chr3	35340000	35460000
macaque_boundary_1569	macaque_chr3	36660000	36780000
macaque_boundary_1570	macaque_chr3	38900000	39020000
macaque_boundary_1571	macaque_chr3	39860000	39980000
macaque_boundary_1572	macaque_chr3	40220000	40340000
macaque_boundary_1573	macaque_chr3	40860000	40940000
macaque_boundary_1574	macaque_chr3	42300000	42380000
macaque_boundary_1575	macaque_chr3	43660000	43740000
macaque_boundary_1576	macaque_chr3	45340000	45420000
macaque_boundary_1577	macaque_chr3	46100000	46180000
macaque_boundary_1578	macaque_chr3	48860000	48940000
macaque_boundary_1579	macaque_chr3	50700000	50780000
macaque_boundary_1580	macaque_chr3	50900000	50980000
macaque_boundary_1581	macaque_chr3	51460000	51540000
macaque_boundary_1582	macaque_chr3	52060000	52140000
macaque_boundary_1583	macaque_chr3	53980000	54100000
macaque_boundary_1584	macaque_chr3	54540000	54620000
macaque_boundary_1585	macaque_chr3	55060000	55140000
macaque_boundary_1586	macaque_chr3	55780000	55860000
macaque_boundary_1587	macaque_chr3	57300000	57380000
macaque_boundary_1588	macaque_chr3	58620000	58700000
macaque_boundary_1589	macaque_chr3	60660000	60820000
macaque_boundary_1590	macaque_chr3	61620000	61700000
macaque_boundary_1591	macaque_chr3	63020000	63100000
macaque_boundary_1592	macaque_chr3	63580000	63700000
macaque_boundary_1593	macaque_chr3	64780000	64900000
macaque_boundary_1594	macaque_chr3	65780000	65860000
macaque_boundary_1595	macaque_chr3	66900000	66980000
macaque_boundary_1596	macaque_chr3	68620000	68700000
macaque_boundary_1597	macaque_chr3	69140000	69220000
macaque_boundary_1598	macaque_chr3	69980000	70100000
macaque_boundary_1599	macaque_chr3	70340000	70420000
macaque_boundary_1600	macaque_chr3	70780000	70940000
macaque_boundary_1601	macaque_chr3	71540000	71620000
macaque_boundary_1602	macaque_chr3	72380000	72460000
macaque_boundary_1603	macaque_chr3	72740000	72820000
macaque_boundary_1604	macaque_chr3	72980000	73100000
macaque_boundary_1605	macaque_chr3	73460000	73540000
macaque_boundary_1606	macaque_chr3	74900000	74980000
macaque_boundary_1607	macaque_chr3	75540000	75620000
macaque_boundary_1608	macaque_chr3	76380000	76460000
macaque_boundary_1609	macaque_chr3	77380000	77460000
macaque_boundary_1610	macaque_chr3	78580000	78660000
macaque_boundary_1611	macaque_chr3	79220000	79300000
macaque_boundary_1612	macaque_chr3	79860000	79940000
macaque_boundary_1613	macaque_chr3	80020000	80100000
macaque_boundary_1614	macaque_chr3	80940000	81020000
macaque_boundary_1615	macaque_chr3	81420000	81500000
macaque_boundary_1616	macaque_chr3	82300000	82380000
macaque_boundary_1617	macaque_chr3	82980000	83060000
macaque_boundary_1618	macaque_chr3	83380000	83460000
macaque_boundary_1619	macaque_chr3	84420000	84500000
macaque_boundary_1620	macaque_chr3	85060000	85140000
macaque_boundary_1621	macaque_chr3	85700000	85780000
macaque_boundary_1622	macaque_chr3	86100000	86180000
macaque_boundary_1623	macaque_chr3	87500000	87580000
macaque_boundary_1624	macaque_chr3	88500000	88580000
macaque_boundary_1625	macaque_chr3	89300000	89380000
macaque_boundary_1626	macaque_chr3	90500000	90580000
macaque_boundary_1627	macaque_chr3	91940000	92020000
macaque_boundary_1628	macaque_chr3	92540000	92620000
macaque_boundary_1629	macaque_chr3	92820000	92940000
macaque_boundary_1630	macaque_chr3	93580000	93740000
macaque_boundary_1631	macaque_chr3	94820000	94900000
macaque_boundary_1632	macaque_chr3	95940000	96020000
macaque_boundary_1633	macaque_chr3	97220000	97300000
macaque_boundary_1634	macaque_chr3	100300000	100380000
macaque_boundary_1635	macaque_chr3	101740000	101820000
macaque_boundary_1636	macaque_chr3	102860000	102940000
macaque_boundary_1637	macaque_chr3	103780000	103900000
macaque_boundary_1638	macaque_chr3	105820000	105900000
macaque_boundary_1639	macaque_chr3	107140000	107220000
macaque_boundary_1640	macaque_chr3	108220000	108300000
macaque_boundary_1641	macaque_chr3	109060000	109140000
macaque_boundary_1642	macaque_chr3	110260000	110380000
macaque_boundary_1643	macaque_chr3	110820000	110900000
macaque_boundary_1644	macaque_chr3	111380000	111460000
macaque_boundary_1645	macaque_chr3	112140000	112220000
macaque_boundary_1646	macaque_chr3	112700000	112780000
macaque_boundary_1647	macaque_chr3	113540000	113620000
macaque_boundary_1648	macaque_chr3	114140000	114220000
macaque_boundary_1649	macaque_chr3	114940000	115020000
macaque_boundary_1650	macaque_chr3	117340000	117420000
macaque_boundary_1651	macaque_chr3	117740000	117820000
macaque_boundary_1652	macaque_chr3	118380000	118500000
macaque_boundary_1653	macaque_chr3	121020000	121100000
macaque_boundary_1654	macaque_chr3	122500000	122580000
macaque_boundary_1655	macaque_chr3	123260000	123340000
macaque_boundary_1656	macaque_chr3	124260000	124340000
macaque_boundary_1657	macaque_chr3	125020000	125100000
macaque_boundary_1658	macaque_chr3	125780000	125860000
macaque_boundary_1659	macaque_chr3	126300000	126380000
macaque_boundary_1660	macaque_chr3	126660000	126740000
macaque_boundary_1661	macaque_chr3	127940000	128020000
macaque_boundary_1662	macaque_chr3	129420000	129500000
macaque_boundary_1663	macaque_chr3	130180000	130260000
macaque_boundary_1664	macaque_chr3	130820000	130900000
macaque_boundary_1665	macaque_chr3	131460000	131540000
macaque_boundary_1666	macaque_chr3	132540000	132620000
macaque_boundary_1667	macaque_chr3	133540000	133660000
macaque_boundary_1668	macaque_chr3	133940000	134020000
macaque_boundary_1669	macaque_chr3	137140000	137220000
macaque_boundary_1670	macaque_chr3	137900000	137980000
macaque_boundary_1671	macaque_chr3	139220000	139340000
macaque_boundary_1672	macaque_chr3	141660000	141740000
macaque_boundary_1673	macaque_chr3	142380000	142460000
macaque_boundary_1674	macaque_chr3	142980000	143060000
macaque_boundary_1675	macaque_chr3	143820000	143900000
macaque_boundary_1676	macaque_chr3	145060000	145140000
macaque_boundary_1677	macaque_chr3	146700000	146780000
macaque_boundary_1678	macaque_chr3	147020000	147100000
macaque_boundary_1679	macaque_chr3	148100000	148180000
macaque_boundary_1680	macaque_chr3	149580000	149660000
macaque_boundary_1681	macaque_chr3	150900000	150980000
macaque_boundary_1682	macaque_chr3	153500000	153580000
macaque_boundary_1683	macaque_chr3	153780000	153860000
macaque_boundary_1684	macaque_chr3	154540000	154620000
macaque_boundary_1685	macaque_chr3	154900000	154980000
macaque_boundary_1686	macaque_chr3	156100000	156180000
macaque_boundary_1687	macaque_chr3	156940000	157020000
macaque_boundary_1688	macaque_chr3	157740000	157820000
macaque_boundary_1689	macaque_chr3	160500000	160620000
macaque_boundary_1690	macaque_chr3	161460000	161540000
macaque_boundary_1691	macaque_chr3	161940000	162020000
macaque_boundary_1692	macaque_chr3	162300000	162380000
macaque_boundary_1693	macaque_chr3	163900000	163980000
macaque_boundary_1694	macaque_chr3	164180000	164260000
macaque_boundary_1695	macaque_chr3	164980000	165060000
macaque_boundary_1696	macaque_chr3	165540000	165660000
macaque_boundary_1697	macaque_chr3	166500000	166580000
macaque_boundary_1698	macaque_chr3	166820000	166900000
macaque_boundary_1699	macaque_chr3	168140000	168260000
macaque_boundary_1700	macaque_chr3	169980000	170060000
macaque_boundary_1701	macaque_chr3	170780000	170860000
macaque_boundary_1702	macaque_chr3	172940000	173020000
macaque_boundary_1703	macaque_chr3	174780000	174860000
macaque_boundary_1704	macaque_chr3	175540000	175620000
macaque_boundary_1705	macaque_chr3	176260000	176340000
macaque_boundary_1706	macaque_chr3	176540000	176620000
macaque_boundary_1707	macaque_chr3	177180000	177300000
macaque_boundary_1708	macaque_chr3	179020000	179100000
macaque_boundary_1709	macaque_chr3	180220000	180300000
macaque_boundary_1710	macaque_chr3	181100000	181260000
macaque_boundary_1711	macaque_chr3	182020000	182100000
macaque_boundary_1712	macaque_chr3	183260000	183340000
macaque_boundary_1713	macaque_chr3	183620000	183700000
macaque_boundary_1714	macaque_chr4	1340000	1420000
macaque_boundary_1715	macaque_chr4	2660000	2740000
macaque_boundary_1716	macaque_chr4	3940000	4060000
macaque_boundary_1717	macaque_chr4	5100000	5180000
macaque_boundary_1718	macaque_chr4	6620000	6700000
macaque_boundary_1719	macaque_chr4	7300000	7380000
macaque_boundary_1720	macaque_chr4	8140000	8220000
macaque_boundary_1721	macaque_chr4	10580000	10660000
macaque_boundary_1722	macaque_chr4	11740000	11820000
macaque_boundary_1723	macaque_chr4	13100000	13180000
macaque_boundary_1724	macaque_chr4	13500000	13580000
macaque_boundary_1725	macaque_chr4	14020000	14100000
macaque_boundary_1726	macaque_chr4	14340000	14420000
macaque_boundary_1727	macaque_chr4	15900000	16020000
macaque_boundary_1728	macaque_chr4	16540000	16620000
macaque_boundary_1729	macaque_chr4	17380000	17500000
macaque_boundary_1730	macaque_chr4	17980000	18060000
macaque_boundary_1731	macaque_chr4	18620000	18700000
macaque_boundary_1732	macaque_chr4	20420000	20500000
macaque_boundary_1733	macaque_chr4	20860000	20940000
macaque_boundary_1734	macaque_chr4	21980000	22060000
macaque_boundary_1735	macaque_chr4	24900000	25020000
macaque_boundary_1736	macaque_chr4	25220000	25300000
macaque_boundary_1737	macaque_chr4	25660000	25740000
macaque_boundary_1738	macaque_chr4	26540000	26620000
macaque_boundary_1739	macaque_chr4	27140000	27220000
macaque_boundary_1740	macaque_chr4	27420000	27500000
macaque_boundary_1741	macaque_chr4	28260000	28340000
macaque_boundary_1742	macaque_chr4	28980000	29060000
macaque_boundary_1743	macaque_chr4	29460000	29540000
macaque_boundary_1744	macaque_chr4	30140000	30220000
macaque_boundary_1745	macaque_chr4	30380000	30460000
macaque_boundary_1746	macaque_chr4	30660000	30740000
macaque_boundary_1747	macaque_chr4	31860000	31980000
macaque_boundary_1748	macaque_chr4	32180000	32260000
macaque_boundary_1749	macaque_chr4	33020000	33100000
macaque_boundary_1750	macaque_chr4	34100000	34180000
macaque_boundary_1751	macaque_chr4	34980000	35060000
macaque_boundary_1752	macaque_chr4	35620000	35700000
macaque_boundary_1753	macaque_chr4	36140000	36220000
macaque_boundary_1754	macaque_chr4	36660000	36740000
macaque_boundary_1755	macaque_chr4	37500000	37580000
macaque_boundary_1756	macaque_chr4	38140000	38260000
macaque_boundary_1757	macaque_chr4	39740000	39860000
macaque_boundary_1758	macaque_chr4	40220000	40300000
macaque_boundary_1759	macaque_chr4	42020000	42100000
macaque_boundary_1760	macaque_chr4	42260000	42340000
macaque_boundary_1761	macaque_chr4	42660000	42740000
macaque_boundary_1762	macaque_chr4	43540000	43620000
macaque_boundary_1763	macaque_chr4	43860000	43940000
macaque_boundary_1764	macaque_chr4	44660000	44740000
macaque_boundary_1765	macaque_chr4	45460000	45540000
macaque_boundary_1766	macaque_chr4	47100000	47220000
macaque_boundary_1767	macaque_chr4	47860000	47940000
macaque_boundary_1768	macaque_chr4	48420000	48500000
macaque_boundary_1769	macaque_chr4	50500000	50660000
macaque_boundary_1770	macaque_chr4	50860000	50940000
macaque_boundary_1771	macaque_chr4	51620000	51700000
macaque_boundary_1772	macaque_chr4	51740000	51820000
macaque_boundary_1773	macaque_chr4	53020000	53100000
macaque_boundary_1774	macaque_chr4	53180000	53260000
macaque_boundary_1775	macaque_chr4	53660000	53740000
macaque_boundary_1776	macaque_chr4	53980000	54060000
macaque_boundary_1777	macaque_chr4	54660000	54740000
macaque_boundary_1778	macaque_chr4	56220000	56300000
macaque_boundary_1779	macaque_chr4	57260000	57380000
macaque_boundary_1780	macaque_chr4	58300000	58380000
macaque_boundary_1781	macaque_chr4	60100000	60220000
macaque_boundary_1782	macaque_chr4	61220000	61300000
macaque_boundary_1783	macaque_chr4	61740000	61860000
macaque_boundary_1784	macaque_chr4	66740000	66820000
macaque_boundary_1785	macaque_chr4	68260000	68340000
macaque_boundary_1786	macaque_chr4	69380000	69460000
macaque_boundary_1787	macaque_chr4	70260000	70340000
macaque_boundary_1788	macaque_chr4	71420000	71500000
macaque_boundary_1789	macaque_chr4	71660000	71740000
macaque_boundary_1790	macaque_chr4	73300000	73380000
macaque_boundary_1791	macaque_chr4	73900000	73980000
macaque_boundary_1792	macaque_chr4	75580000	75660000
macaque_boundary_1793	macaque_chr4	77020000	77100000
macaque_boundary_1794	macaque_chr4	78300000	78380000
macaque_boundary_1795	macaque_chr4	80340000	80420000
macaque_boundary_1796	macaque_chr4	81220000	81300000
macaque_boundary_1797	macaque_chr4	81340000	81420000
macaque_boundary_1798	macaque_chr4	81700000	81780000
macaque_boundary_1799	macaque_chr4	82380000	82500000
macaque_boundary_1800	macaque_chr4	83460000	83540000
macaque_boundary_1801	macaque_chr4	83860000	83940000
macaque_boundary_1802	macaque_chr4	85140000	85220000
macaque_boundary_1803	macaque_chr4	86980000	87060000
macaque_boundary_1804	macaque_chr4	87380000	87460000
macaque_boundary_1805	macaque_chr4	87940000	88020000
macaque_boundary_1806	macaque_chr4	88700000	88780000
macaque_boundary_1807	macaque_chr4	93580000	93700000
macaque_boundary_1808	macaque_chr4	95020000	95100000
macaque_boundary_1809	macaque_chr4	95500000	95580000
macaque_boundary_1810	macaque_chr4	97740000	97860000
macaque_boundary_1811	macaque_chr4	99220000	99300000
macaque_boundary_1812	macaque_chr4	99820000	99900000
macaque_boundary_1813	macaque_chr4	102740000	102820000
macaque_boundary_1814	macaque_chr4	103700000	103780000
macaque_boundary_1815	macaque_chr4	105340000	105420000
macaque_boundary_1816	macaque_chr4	106380000	106460000
macaque_boundary_1817	macaque_chr4	106860000	106940000
macaque_boundary_1818	macaque_chr4	107220000	107340000
macaque_boundary_1819	macaque_chr4	107780000	107860000
macaque_boundary_1820	macaque_chr4	108220000	108300000
macaque_boundary_1821	macaque_chr4	108620000	108740000
macaque_boundary_1822	macaque_chr4	109220000	109300000
macaque_boundary_1823	macaque_chr4	110740000	110820000
macaque_boundary_1824	macaque_chr4	111380000	111460000
macaque_boundary_1825	macaque_chr4	113140000	113220000
macaque_boundary_1826	macaque_chr4	114820000	114900000
macaque_boundary_1827	macaque_chr4	115380000	115460000
macaque_boundary_1828	macaque_chr4	116540000	116620000
macaque_boundary_1829	macaque_chr4	117460000	117540000
macaque_boundary_1830	macaque_chr4	117940000	118020000
macaque_boundary_1831	macaque_chr4	119220000	119300000
macaque_boundary_1832	macaque_chr4	119780000	119860000
macaque_boundary_1833	macaque_chr4	120980000	121060000
macaque_boundary_1834	macaque_chr4	121420000	121500000
macaque_boundary_1835	macaque_chr4	121740000	121820000
macaque_boundary_1836	macaque_chr4	122500000	122580000
macaque_boundary_1837	macaque_chr4	122980000	123060000
macaque_boundary_1838	macaque_chr4	123540000	123620000
macaque_boundary_1839	macaque_chr4	124700000	124780000
macaque_boundary_1840	macaque_chr4	124980000	125060000
macaque_boundary_1841	macaque_chr4	125460000	125540000
macaque_boundary_1842	macaque_chr4	127860000	127940000
macaque_boundary_1843	macaque_chr4	129260000	129340000
macaque_boundary_1844	macaque_chr4	129580000	129660000
macaque_boundary_1845	macaque_chr4	130420000	130540000
macaque_boundary_1846	macaque_chr4	131860000	131940000
macaque_boundary_1847	macaque_chr4	132300000	132380000
macaque_boundary_1848	macaque_chr4	133260000	133340000
macaque_boundary_1849	macaque_chr4	133460000	133540000
macaque_boundary_1850	macaque_chr4	134900000	134980000
macaque_boundary_1851	macaque_chr4	135140000	135220000
macaque_boundary_1852	macaque_chr4	135740000	135820000
macaque_boundary_1853	macaque_chr4	136580000	136660000
macaque_boundary_1854	macaque_chr4	137380000	137500000
macaque_boundary_1855	macaque_chr4	137900000	138060000
macaque_boundary_1856	macaque_chr4	139980000	140060000
macaque_boundary_1857	macaque_chr4	140220000	140300000
macaque_boundary_1858	macaque_chr4	141620000	141700000
macaque_boundary_1859	macaque_chr4	142340000	142420000
macaque_boundary_1860	macaque_chr4	142460000	142540000
macaque_boundary_1861	macaque_chr4	142700000	142820000
macaque_boundary_1862	macaque_chr4	144220000	144300000
macaque_boundary_1863	macaque_chr4	145140000	145220000
macaque_boundary_1864	macaque_chr4	145260000	145340000
macaque_boundary_1865	macaque_chr4	146380000	146460000
macaque_boundary_1866	macaque_chr4	146500000	146580000
macaque_boundary_1867	macaque_chr4	148860000	148940000
macaque_boundary_1868	macaque_chr4	150500000	150620000
macaque_boundary_1869	macaque_chr4	151060000	151140000
macaque_boundary_1870	macaque_chr4	151620000	151700000
macaque_boundary_1871	macaque_chr4	151740000	151820000
macaque_boundary_1872	macaque_chr4	153900000	153980000
macaque_boundary_1873	macaque_chr4	155820000	155900000
macaque_boundary_1874	macaque_chr4	156660000	156740000
macaque_boundary_1875	macaque_chr4	157460000	157540000
macaque_boundary_1876	macaque_chr4	158420000	158500000
macaque_boundary_1877	macaque_chr4	159380000	159460000
macaque_boundary_1878	macaque_chr4	160020000	160100000
macaque_boundary_1879	macaque_chr4	160700000	160860000
macaque_boundary_1880	macaque_chr4	161860000	161980000
macaque_boundary_1881	macaque_chr4	162380000	162500000
macaque_boundary_1882	macaque_chr4	164500000	164580000
macaque_boundary_1883	macaque_chr4	166420000	166500000
macaque_boundary_1884	macaque_chr4	167220000	167300000
macaque_boundary_1885	macaque_chr4	167500000	167580000
macaque_boundary_1886	macaque_chr4	168020000	168100000
macaque_boundary_1887	macaque_chr4	168140000	168220000
macaque_boundary_1888	macaque_chr4	168420000	168500000
macaque_boundary_1889	macaque_chr4	169780000	169860000
macaque_boundary_1890	macaque_chr4	170340000	170420000
macaque_boundary_1891	macaque_chr4	171060000	171140000
macaque_boundary_1892	macaque_chr5	1900000	2060000
macaque_boundary_1893	macaque_chr5	3300000	3380000
macaque_boundary_1894	macaque_chr5	3780000	3860000
macaque_boundary_1895	macaque_chr5	4340000	4420000
macaque_boundary_1896	macaque_chr5	6020000	6100000
macaque_boundary_1897	macaque_chr5	6820000	6900000
macaque_boundary_1898	macaque_chr5	7180000	7340000
macaque_boundary_1899	macaque_chr5	8420000	8500000
macaque_boundary_1900	macaque_chr5	9020000	9140000
macaque_boundary_1901	macaque_chr5	9780000	9860000
macaque_boundary_1902	macaque_chr5	12020000	12100000
macaque_boundary_1903	macaque_chr5	12900000	12980000
macaque_boundary_1904	macaque_chr5	14740000	14820000
macaque_boundary_1905	macaque_chr5	15540000	15620000
macaque_boundary_1906	macaque_chr5	16860000	16940000
macaque_boundary_1907	macaque_chr5	17940000	18060000
macaque_boundary_1908	macaque_chr5	20060000	20140000
macaque_boundary_1909	macaque_chr5	20860000	20940000
macaque_boundary_1910	macaque_chr5	21140000	21220000
macaque_boundary_1911	macaque_chr5	23860000	23940000
macaque_boundary_1912	macaque_chr5	24740000	24820000
macaque_boundary_1913	macaque_chr5	25140000	25220000
macaque_boundary_1914	macaque_chr5	25820000	25900000
macaque_boundary_1915	macaque_chr5	26380000	26500000
macaque_boundary_1916	macaque_chr5	30140000	30220000
macaque_boundary_1917	macaque_chr5	34300000	34380000
macaque_boundary_1918	macaque_chr5	35860000	35940000
macaque_boundary_1919	macaque_chr5	37180000	37260000
macaque_boundary_1920	macaque_chr5	37660000	37740000
macaque_boundary_1921	macaque_chr5	38460000	38540000
macaque_boundary_1922	macaque_chr5	39020000	39100000
macaque_boundary_1923	macaque_chr5	39700000	39780000
macaque_boundary_1924	macaque_chr5	40460000	40540000
macaque_boundary_1925	macaque_chr5	40980000	41060000
macaque_boundary_1926	macaque_chr5	41660000	41740000
macaque_boundary_1927	macaque_chr5	42300000	42380000
macaque_boundary_1928	macaque_chr5	42740000	42860000
macaque_boundary_1929	macaque_chr5	44540000	44620000
macaque_boundary_1930	macaque_chr5	47420000	47500000
macaque_boundary_1931	macaque_chr5	49060000	49140000
macaque_boundary_1932	macaque_chr5	49180000	49260000
macaque_boundary_1933	macaque_chr5	49540000	49620000
macaque_boundary_1934	macaque_chr5	50780000	50900000
macaque_boundary_1935	macaque_chr5	51260000	51340000
macaque_boundary_1936	macaque_chr5	52020000	52100000
macaque_boundary_1937	macaque_chr5	52940000	53060000
macaque_boundary_1938	macaque_chr5	54060000	54140000
macaque_boundary_1939	macaque_chr5	55620000	55700000
macaque_boundary_1940	macaque_chr5	56820000	56940000
macaque_boundary_1941	macaque_chr5	58580000	58660000
macaque_boundary_1942	macaque_chr5	58940000	59020000
macaque_boundary_1943	macaque_chr5	60220000	60300000
macaque_boundary_1944	macaque_chr5	60380000	60460000
macaque_boundary_1945	macaque_chr5	61380000	61460000
macaque_boundary_1946	macaque_chr5	61540000	61620000
macaque_boundary_1947	macaque_chr5	62300000	62380000
macaque_boundary_1948	macaque_chr5	62820000	62900000
macaque_boundary_1949	macaque_chr5	63980000	64060000
macaque_boundary_1950	macaque_chr5	64980000	65060000
macaque_boundary_1951	macaque_chr5	66580000	66660000
macaque_boundary_1952	macaque_chr5	69780000	69900000
macaque_boundary_1953	macaque_chr5	71740000	71900000
macaque_boundary_1954	macaque_chr5	73820000	73900000
macaque_boundary_1955	macaque_chr5	77540000	77620000
macaque_boundary_1956	macaque_chr5	78060000	78140000
macaque_boundary_1957	macaque_chr5	78700000	78780000
macaque_boundary_1958	macaque_chr5	79220000	79300000
macaque_boundary_1959	macaque_chr5	80380000	80460000
macaque_boundary_1960	macaque_chr5	81740000	81820000
macaque_boundary_1961	macaque_chr5	83140000	83220000
macaque_boundary_1962	macaque_chr5	84380000	84460000
macaque_boundary_1963	macaque_chr5	84780000	84860000
macaque_boundary_1964	macaque_chr5	85220000	85300000
macaque_boundary_1965	macaque_chr5	86180000	86260000
macaque_boundary_1966	macaque_chr5	86860000	86980000
macaque_boundary_1967	macaque_chr5	87460000	87540000
macaque_boundary_1968	macaque_chr5	88660000	88780000
macaque_boundary_1969	macaque_chr5	92300000	92380000
macaque_boundary_1970	macaque_chr5	92740000	92820000
macaque_boundary_1971	macaque_chr5	93060000	93180000
macaque_boundary_1972	macaque_chr5	93620000	93700000
macaque_boundary_1973	macaque_chr5	96660000	96740000
macaque_boundary_1974	macaque_chr5	97700000	97780000
macaque_boundary_1975	macaque_chr5	98260000	98340000
macaque_boundary_1976	macaque_chr5	98700000	98780000
macaque_boundary_1977	macaque_chr5	101180000	101260000
macaque_boundary_1978	macaque_chr5	102020000	102100000
macaque_boundary_1979	macaque_chr5	102780000	102860000
macaque_boundary_1980	macaque_chr5	104060000	104140000
macaque_boundary_1981	macaque_chr5	104540000	104620000
macaque_boundary_1982	macaque_chr5	106420000	106500000
macaque_boundary_1983	macaque_chr5	107500000	107620000
macaque_boundary_1984	macaque_chr5	108260000	108380000
macaque_boundary_1985	macaque_chr5	108820000	108900000
macaque_boundary_1986	macaque_chr5	109460000	109540000
macaque_boundary_1987	macaque_chr5	110980000	111060000
macaque_boundary_1988	macaque_chr5	112260000	112340000
macaque_boundary_1989	macaque_chr5	113820000	113940000
macaque_boundary_1990	macaque_chr5	115220000	115300000
macaque_boundary_1991	macaque_chr5	116260000	116340000
macaque_boundary_1992	macaque_chr5	117460000	117540000
macaque_boundary_1993	macaque_chr5	118860000	118940000
macaque_boundary_1994	macaque_chr5	120100000	120180000
macaque_boundary_1995	macaque_chr5	120620000	120740000
macaque_boundary_1996	macaque_chr5	121900000	122020000
macaque_boundary_1997	macaque_chr5	123340000	123420000
[truncated: 769 more rows]

## Sheet: mouse TAD boundaries
Supplementary Table 1. TAD boundaries position and conserved boundaries in human, mouse and macaque
Boundary name	chromosome	start	end
mouse_boundary_0	mouse_chr1	4380000	4500000
mouse_boundary_1	mouse_chr1	4700000	4780000
mouse_boundary_2	mouse_chr1	6140000	6220000
mouse_boundary_3	mouse_chr1	7220000	7380000
mouse_boundary_4	mouse_chr1	9500000	9580000
mouse_boundary_5	mouse_chr1	10180000	10260000
mouse_boundary_6	mouse_chr1	11540000	11620000
mouse_boundary_7	mouse_chr1	12820000	12900000
mouse_boundary_8	mouse_chr1	12940000	13020000
mouse_boundary_9	mouse_chr1	13620000	13740000
mouse_boundary_10	mouse_chr1	14820000	14940000
mouse_boundary_11	mouse_chr1	16060000	16140000
mouse_boundary_12	mouse_chr1	17100000	17180000
mouse_boundary_13	mouse_chr1	18100000	18180000
mouse_boundary_14	mouse_chr1	19100000	19220000
mouse_boundary_15	mouse_chr1	20540000	20660000
mouse_boundary_16	mouse_chr1	21140000	21220000
mouse_boundary_17	mouse_chr1	22460000	22540000
mouse_boundary_18	mouse_chr1	23220000	23340000
mouse_boundary_19	mouse_chr1	23660000	23740000
mouse_boundary_20	mouse_chr1	24260000	24340000
mouse_boundary_21	mouse_chr1	25780000	25860000
mouse_boundary_22	mouse_chr1	30620000	30700000
mouse_boundary_23	mouse_chr1	33620000	33700000
mouse_boundary_24	mouse_chr1	33980000	34060000
mouse_boundary_25	mouse_chr1	34820000	34900000
mouse_boundary_26	mouse_chr1	36260000	36340000
mouse_boundary_27	mouse_chr1	37860000	38020000
mouse_boundary_28	mouse_chr1	38900000	38980000
mouse_boundary_29	mouse_chr1	39500000	39580000
mouse_boundary_30	mouse_chr1	40060000	40140000
mouse_boundary_31	mouse_chr1	40780000	40860000
mouse_boundary_32	mouse_chr1	42860000	42940000
mouse_boundary_33	mouse_chr1	43060000	43140000
mouse_boundary_34	mouse_chr1	44140000	44220000
mouse_boundary_35	mouse_chr1	45780000	45860000
mouse_boundary_36	mouse_chr1	46420000	46500000
mouse_boundary_37	mouse_chr1	47180000	47260000
mouse_boundary_38	mouse_chr1	50860000	50980000
mouse_boundary_39	mouse_chr1	51580000	51660000
mouse_boundary_40	mouse_chr1	52100000	52180000
mouse_boundary_41	mouse_chr1	54380000	54500000
mouse_boundary_42	mouse_chr1	55060000	55140000
mouse_boundary_43	mouse_chr1	55820000	55900000
mouse_boundary_44	mouse_chr1	57340000	57420000
mouse_boundary_45	mouse_chr1	58340000	58420000
mouse_boundary_46	mouse_chr1	59660000	59740000
mouse_boundary_47	mouse_chr1	60940000	61020000
mouse_boundary_48	mouse_chr1	63100000	63180000
mouse_boundary_49	mouse_chr1	64660000	64740000
mouse_boundary_50	mouse_chr1	65100000	65220000
mouse_boundary_51	mouse_chr1	66060000	66140000
mouse_boundary_52	mouse_chr1	66860000	66940000
mouse_boundary_53	mouse_chr1	67020000	67100000
mouse_boundary_54	mouse_chr1	69180000	69260000
mouse_boundary_55	mouse_chr1	69740000	69820000
mouse_boundary_56	mouse_chr1	71540000	71620000
mouse_boundary_57	mouse_chr1	72180000	72260000
mouse_boundary_58	mouse_chr1	72580000	72740000
mouse_boundary_59	mouse_chr1	73860000	73940000
mouse_boundary_60	mouse_chr1	74180000	74260000
mouse_boundary_61	mouse_chr1	75540000	75620000
mouse_boundary_62	mouse_chr1	77900000	77980000
mouse_boundary_63	mouse_chr1	78460000	78540000
mouse_boundary_64	mouse_chr1	79700000	79820000
mouse_boundary_65	mouse_chr1	80100000	80180000
mouse_boundary_66	mouse_chr1	81260000	81340000
mouse_boundary_67	mouse_chr1	82660000	82780000
mouse_boundary_68	mouse_chr1	83020000	83140000
mouse_boundary_69	mouse_chr1	83660000	83740000
mouse_boundary_70	mouse_chr1	84900000	85020000
mouse_boundary_71	mouse_chr1	85620000	85700000
mouse_boundary_72	mouse_chr1	85740000	85820000
mouse_boundary_73	mouse_chr1	86020000	86100000
mouse_boundary_74	mouse_chr1	87180000	87260000
mouse_boundary_75	mouse_chr1	88140000	88220000
mouse_boundary_76	mouse_chr1	88300000	88380000
mouse_boundary_77	mouse_chr1	89180000	89260000
mouse_boundary_78	mouse_chr1	89580000	89660000
mouse_boundary_79	mouse_chr1	89940000	90020000
mouse_boundary_80	mouse_chr1	90580000	90660000
mouse_boundary_81	mouse_chr1	90900000	90980000
mouse_boundary_82	mouse_chr1	91300000	91460000
mouse_boundary_83	mouse_chr1	92620000	92700000
mouse_boundary_84	mouse_chr1	92900000	92980000
mouse_boundary_85	mouse_chr1	93780000	93860000
mouse_boundary_86	mouse_chr1	96780000	96900000
mouse_boundary_87	mouse_chr1	97660000	97820000
mouse_boundary_88	mouse_chr1	98500000	98620000
mouse_boundary_89	mouse_chr1	103700000	103820000
mouse_boundary_90	mouse_chr1	104940000	105020000
mouse_boundary_91	mouse_chr1	105620000	105740000
mouse_boundary_92	mouse_chr1	106380000	106460000
mouse_boundary_93	mouse_chr1	106860000	106940000
mouse_boundary_94	mouse_chr1	107460000	107580000
mouse_boundary_95	mouse_chr1	111580000	111660000
mouse_boundary_96	mouse_chr1	112460000	112540000
mouse_boundary_97	mouse_chr1	118260000	118340000
mouse_boundary_98	mouse_chr1	119500000	119580000
mouse_boundary_99	mouse_chr1	120100000	120180000
mouse_boundary_100	mouse_chr1	120500000	120580000
mouse_boundary_101	mouse_chr1	121500000	121620000
mouse_boundary_102	mouse_chr1	124700000	124780000
mouse_boundary_103	mouse_chr1	125300000	125420000
mouse_boundary_104	mouse_chr1	126940000	127020000
mouse_boundary_105	mouse_chr1	127420000	127500000
mouse_boundary_106	mouse_chr1	128300000	128380000
mouse_boundary_107	mouse_chr1	128820000	128900000
mouse_boundary_108	mouse_chr1	130460000	130540000
mouse_boundary_109	mouse_chr1	131020000	131140000
mouse_boundary_110	mouse_chr1	131860000	131980000
mouse_boundary_111	mouse_chr1	132460000	132540000
mouse_boundary_112	mouse_chr1	132980000	133060000
mouse_boundary_113	mouse_chr1	133620000	133700000
mouse_boundary_114	mouse_chr1	134060000	134140000
mouse_boundary_115	mouse_chr1	134340000	134420000
mouse_boundary_116	mouse_chr1	134940000	135020000
mouse_boundary_117	mouse_chr1	135380000	135460000
mouse_boundary_118	mouse_chr1	135740000	135860000
mouse_boundary_119	mouse_chr1	136460000	136540000
mouse_boundary_120	mouse_chr1	137180000	137260000
mouse_boundary_121	mouse_chr1	138060000	138140000
mouse_boundary_122	mouse_chr1	139420000	139540000
mouse_boundary_123	mouse_chr1	140620000	140740000
mouse_boundary_124	mouse_chr1	143700000	143780000
mouse_boundary_125	mouse_chr1	144340000	144420000
mouse_boundary_126	mouse_chr1	149780000	149860000
mouse_boundary_127	mouse_chr1	150340000	150420000
mouse_boundary_128	mouse_chr1	150980000	151100000
mouse_boundary_129	mouse_chr1	151420000	151500000
mouse_boundary_130	mouse_chr1	151700000	151780000
mouse_boundary_131	mouse_chr1	152460000	152540000
mouse_boundary_132	mouse_chr1	152740000	152820000
mouse_boundary_133	mouse_chr1	153460000	153540000
mouse_boundary_134	mouse_chr1	153740000	153820000
mouse_boundary_135	mouse_chr1	154140000	154220000
mouse_boundary_136	mouse_chr1	154740000	154820000
mouse_boundary_137	mouse_chr1	154980000	155060000
mouse_boundary_138	mouse_chr1	155220000	155300000
mouse_boundary_139	mouse_chr1	155540000	155620000
mouse_boundary_140	mouse_chr1	155980000	156060000
mouse_boundary_141	mouse_chr1	156620000	156740000
mouse_boundary_142	mouse_chr1	157460000	157580000
mouse_boundary_143	mouse_chr1	158620000	158740000
mouse_boundary_144	mouse_chr1	159180000	159260000
mouse_boundary_145	mouse_chr1	160140000	160260000
mouse_boundary_146	mouse_chr1	161780000	161860000
mouse_boundary_147	mouse_chr1	162700000	162780000
mouse_boundary_148	mouse_chr1	164180000	164260000
mouse_boundary_149	mouse_chr1	165220000	165300000
mouse_boundary_150	mouse_chr1	165540000	165660000
mouse_boundary_151	mouse_chr1	166340000	166460000
mouse_boundary_152	mouse_chr1	167340000	167420000
mouse_boundary_153	mouse_chr1	167860000	167940000
mouse_boundary_154	mouse_chr1	169500000	169580000
mouse_boundary_155	mouse_chr1	169940000	170020000
mouse_boundary_156	mouse_chr1	170140000	170220000
mouse_boundary_157	mouse_chr1	171060000	171140000
mouse_boundary_158	mouse_chr1	171300000	171380000
mouse_boundary_159	mouse_chr1	171940000	172020000
mouse_boundary_160	mouse_chr1	172340000	172420000
mouse_boundary_161	mouse_chr1	173380000	173460000
mouse_boundary_162	mouse_chr1	174460000	174540000
mouse_boundary_163	mouse_chr1	175860000	175940000
mouse_boundary_164	mouse_chr1	176660000	176780000
mouse_boundary_165	mouse_chr1	177780000	177860000
mouse_boundary_166	mouse_chr1	179500000	179580000
mouse_boundary_167	mouse_chr1	179740000	179820000
mouse_boundary_168	mouse_chr1	180180000	180260000
mouse_boundary_169	mouse_chr1	180820000	180900000
mouse_boundary_170	mouse_chr1	181780000	181860000
mouse_boundary_171	mouse_chr1	182460000	182580000
mouse_boundary_172	mouse_chr1	183300000	183420000
mouse_boundary_173	mouse_chr1	184780000	184860000
mouse_boundary_174	mouse_chr1	185260000	185340000
mouse_boundary_175	mouse_chr1	185380000	185460000
mouse_boundary_176	mouse_chr1	186740000	186820000
mouse_boundary_177	mouse_chr1	188900000	189020000
mouse_boundary_178	mouse_chr1	189660000	189740000
mouse_boundary_179	mouse_chr1	190900000	190980000
mouse_boundary_180	mouse_chr1	191060000	191140000
mouse_boundary_181	mouse_chr1	191220000	191300000
mouse_boundary_182	mouse_chr1	191780000	191900000
mouse_boundary_183	mouse_chr1	192700000	192780000
mouse_boundary_184	mouse_chr1	193140000	193260000
mouse_boundary_185	mouse_chr10	3940000	4020000
mouse_boundary_186	mouse_chr10	4380000	4460000
mouse_boundary_187	mouse_chr10	5460000	5620000
mouse_boundary_188	mouse_chr10	5740000	5820000
mouse_boundary_189	mouse_chr10	7420000	7500000
mouse_boundary_190	mouse_chr10	7620000	7700000
mouse_boundary_191	mouse_chr10	8220000	8300000
mouse_boundary_192	mouse_chr10	8660000	8740000
mouse_boundary_193	mouse_chr10	9740000	9820000
mouse_boundary_194	mouse_chr10	10300000	10380000
mouse_boundary_195	mouse_chr10	11300000	11380000
mouse_boundary_196	mouse_chr10	12940000	13060000
mouse_boundary_197	mouse_chr10	13420000	13500000
mouse_boundary_198	mouse_chr10	14380000	14460000
mouse_boundary_199	mouse_chr10	14660000	14740000
mouse_boundary_200	mouse_chr10	17700000	17780000
mouse_boundary_201	mouse_chr10	18860000	18940000
mouse_boundary_202	mouse_chr10	20140000	20300000
mouse_boundary_203	mouse_chr10	20940000	21020000
mouse_boundary_204	mouse_chr10	21260000	21380000
mouse_boundary_205	mouse_chr10	21980000	22060000
mouse_boundary_206	mouse_chr10	22460000	22540000
mouse_boundary_207	mouse_chr10	23020000	23100000
mouse_boundary_208	mouse_chr10	23780000	23860000
mouse_boundary_209	mouse_chr10	24140000	24220000
mouse_boundary_210	mouse_chr10	24580000	24660000
mouse_boundary_211	mouse_chr10	25500000	25580000
mouse_boundary_212	mouse_chr10	26260000	26420000
mouse_boundary_213	mouse_chr10	26940000	27060000
mouse_boundary_214	mouse_chr10	28940000	29060000
mouse_boundary_215	mouse_chr10	29300000	29380000
mouse_boundary_216	mouse_chr10	30740000	30820000
mouse_boundary_217	mouse_chr10	31340000	31460000
mouse_boundary_218	mouse_chr10	33860000	33940000
mouse_boundary_219	mouse_chr10	34340000	34420000
mouse_boundary_220	mouse_chr10	36940000	37020000
mouse_boundary_221	mouse_chr10	39060000	39140000
mouse_boundary_222	mouse_chr10	39900000	40020000
mouse_boundary_223	mouse_chr10	40180000	40300000
mouse_boundary_224	mouse_chr10	40500000	40580000
mouse_boundary_225	mouse_chr10	41700000	41780000
mouse_boundary_226	mouse_chr10	42260000	42340000
mouse_boundary_227	mouse_chr10	42740000	42820000
mouse_boundary_228	mouse_chr10	42940000	43020000
mouse_boundary_229	mouse_chr10	43500000	43580000
mouse_boundary_230	mouse_chr10	43900000	43980000
mouse_boundary_231	mouse_chr10	44180000	44260000
mouse_boundary_232	mouse_chr10	45020000	45100000
mouse_boundary_233	mouse_chr10	45620000	45700000
mouse_boundary_234	mouse_chr10	45900000	46020000
mouse_boundary_235	mouse_chr10	50540000	50620000
mouse_boundary_236	mouse_chr10	51500000	51580000
mouse_boundary_237	mouse_chr10	52340000	52460000
mouse_boundary_238	mouse_chr10	53580000	53660000
mouse_boundary_239	mouse_chr10	53740000	53820000
mouse_boundary_240	mouse_chr10	55980000	56100000
mouse_boundary_241	mouse_chr10	57420000	57540000
mouse_boundary_242	mouse_chr10	58220000	58300000
mouse_boundary_243	mouse_chr10	58460000	58540000
mouse_boundary_244	mouse_chr10	59260000	59340000
mouse_boundary_245	mouse_chr10	59860000	59940000
mouse_boundary_246	mouse_chr10	60220000	60300000
mouse_boundary_247	mouse_chr10	60740000	60820000
mouse_boundary_248	mouse_chr10	61100000	61220000
mouse_boundary_249	mouse_chr10	61660000	61780000
mouse_boundary_250	mouse_chr10	62460000	62540000
mouse_boundary_251	mouse_chr10	63380000	63460000
mouse_boundary_252	mouse_chr10	66780000	66860000
mouse_boundary_253	mouse_chr10	67260000	67340000
mouse_boundary_254	mouse_chr10	67940000	68020000
mouse_boundary_255	mouse_chr10	69300000	69380000
mouse_boundary_256	mouse_chr10	69900000	69980000
mouse_boundary_257	mouse_chr10	71260000	71340000
mouse_boundary_258	mouse_chr10	73020000	73100000
mouse_boundary_259	mouse_chr10	74860000	74940000
mouse_boundary_260	mouse_chr10	75460000	75540000
mouse_boundary_261	mouse_chr10	76220000	76300000
mouse_boundary_262	mouse_chr10	77540000	77620000
mouse_boundary_263	mouse_chr10	78380000	78500000
mouse_boundary_264	mouse_chr10	79620000	79740000
mouse_boundary_265	mouse_chr10	81140000	81220000
mouse_boundary_266	mouse_chr10	81460000	81580000
mouse_boundary_267	mouse_chr10	82580000	82700000
mouse_boundary_268	mouse_chr10	83740000	83820000
mouse_boundary_269	mouse_chr10	84460000	84620000
mouse_boundary_270	mouse_chr10	85100000	85180000
mouse_boundary_271	mouse_chr10	85820000	85980000
mouse_boundary_272	mouse_chr10	86620000	86740000
mouse_boundary_273	mouse_chr10	87500000	87580000
mouse_boundary_274	mouse_chr10	88340000	88500000
mouse_boundary_275	mouse_chr10	88700000	88860000
mouse_boundary_276	mouse_chr10	89260000	89340000
mouse_boundary_277	mouse_chr10	89620000	89700000
mouse_boundary_278	mouse_chr10	90700000	90780000
mouse_boundary_279	mouse_chr10	91140000	91220000
mouse_boundary_280	mouse_chr10	92980000	93100000
mouse_boundary_281	mouse_chr10	93540000	93620000
mouse_boundary_282	mouse_chr10	93780000	93860000
mouse_boundary_283	mouse_chr10	94100000	94220000
mouse_boundary_284	mouse_chr10	94940000	95020000
mouse_boundary_285	mouse_chr10	95460000	95580000
mouse_boundary_286	mouse_chr10	96020000	96100000
mouse_boundary_287	mouse_chr10	97300000	97380000
mouse_boundary_288	mouse_chr10	97660000	97740000
mouse_boundary_289	mouse_chr10	99060000	99140000
mouse_boundary_290	mouse_chr10	99580000	99660000
mouse_boundary_291	mouse_chr10	100460000	100580000
mouse_boundary_292	mouse_chr10	102420000	102500000
mouse_boundary_293	mouse_chr10	102820000	102900000
mouse_boundary_294	mouse_chr10	103180000	103260000
mouse_boundary_295	mouse_chr10	105780000	105860000
mouse_boundary_296	mouse_chr10	106540000	106620000
mouse_boundary_297	mouse_chr10	107780000	107860000
mouse_boundary_298	mouse_chr10	108220000	108300000
mouse_boundary_299	mouse_chr10	109820000	109940000
mouse_boundary_300	mouse_chr10	111100000	111180000
mouse_boundary_301	mouse_chr10	111940000	112020000
mouse_boundary_302	mouse_chr10	112820000	112940000
mouse_boundary_303	mouse_chr10	115180000	115340000
mouse_boundary_304	mouse_chr10	116180000	116260000
mouse_boundary_305	mouse_chr10	117180000	117260000
mouse_boundary_306	mouse_chr10	117700000	117780000
mouse_boundary_307	mouse_chr10	118100000	118180000
mouse_boundary_308	mouse_chr10	119180000	119260000
mouse_boundary_309	mouse_chr10	120180000	120260000
mouse_boundary_310	mouse_chr10	120860000	120980000
mouse_boundary_311	mouse_chr10	121500000	121620000
mouse_boundary_312	mouse_chr10	122020000	122100000
mouse_boundary_313	mouse_chr10	123180000	123260000
mouse_boundary_314	mouse_chr10	125460000	125580000
mouse_boundary_315	mouse_chr10	127020000	127100000
mouse_boundary_316	mouse_chr10	128900000	129020000
mouse_boundary_317	mouse_chr11	3900000	3980000
mouse_boundary_318	mouse_chr11	4060000	4140000
mouse_boundary_319	mouse_chr11	4980000	5100000
mouse_boundary_320	mouse_chr11	6580000	6660000
mouse_boundary_321	mouse_chr11	7140000	7220000
mouse_boundary_322	mouse_chr11	8340000	8460000
mouse_boundary_323	mouse_chr11	9180000	9300000
mouse_boundary_324	mouse_chr11	11380000	11460000
mouse_boundary_325	mouse_chr11	11740000	11820000
mouse_boundary_326	mouse_chr11	12540000	12620000
mouse_boundary_327	mouse_chr11	16460000	16540000
mouse_boundary_328	mouse_chr11	17180000	17260000
mouse_boundary_329	mouse_chr11	18980000	19060000
mouse_boundary_330	mouse_chr11	19780000	19860000
mouse_boundary_331	mouse_chr11	20060000	20140000
mouse_boundary_332	mouse_chr11	21420000	21580000
mouse_boundary_333	mouse_chr11	22940000	23020000
mouse_boundary_334	mouse_chr11	23260000	23340000
mouse_boundary_335	mouse_chr11	23620000	23700000
mouse_boundary_336	mouse_chr11	23900000	24020000
mouse_boundary_337	mouse_chr11	25860000	25940000
mouse_boundary_338	mouse_chr11	27060000	27180000
mouse_boundary_339	mouse_chr11	28540000	28620000
mouse_boundary_340	mouse_chr11	29100000	29180000
mouse_boundary_341	mouse_chr11	30900000	31020000
mouse_boundary_342	mouse_chr11	31620000	31700000
mouse_boundary_343	mouse_chr11	32140000	32220000
mouse_boundary_344	mouse_chr11	32260000	32340000
mouse_boundary_345	mouse_chr11	32580000	32660000
mouse_boundary_346	mouse_chr11	33140000	33220000
mouse_boundary_347	mouse_chr11	33660000	33740000
mouse_boundary_348	mouse_chr11	34060000	34140000
mouse_boundary_349	mouse_chr11	34780000	34860000
mouse_boundary_350	mouse_chr11	35740000	35820000
mouse_boundary_351	mouse_chr11	35980000	36060000
mouse_boundary_352	mouse_chr11	37180000	37260000
mouse_boundary_353	mouse_chr11	38820000	38900000
mouse_boundary_354	mouse_chr11	40660000	40780000
mouse_boundary_355	mouse_chr11	42180000	42260000
mouse_boundary_356	mouse_chr11	43380000	43460000
mouse_boundary_357	mouse_chr11	43700000	43780000
mouse_boundary_358	mouse_chr11	44460000	44540000
mouse_boundary_359	mouse_chr11	45900000	45980000
mouse_boundary_360	mouse_chr11	46220000	46340000
mouse_boundary_361	mouse_chr11	48740000	48820000
mouse_boundary_362	mouse_chr11	49580000	49660000
mouse_boundary_363	mouse_chr11	50340000	50420000
mouse_boundary_364	mouse_chr11	50860000	50940000
mouse_boundary_365	mouse_chr11	51220000	51300000
mouse_boundary_366	mouse_chr11	51540000	51620000
mouse_boundary_367	mouse_chr11	51660000	51740000
mouse_boundary_368	mouse_chr11	52340000	52420000
mouse_boundary_369	mouse_chr11	53380000	53500000
mouse_boundary_370	mouse_chr11	53820000	53900000
mouse_boundary_371	mouse_chr11	55100000	55220000
mouse_boundary_372	mouse_chr11	55420000	55540000
mouse_boundary_373	mouse_chr11	56060000	56140000
mouse_boundary_374	mouse_chr11	57420000	57540000
mouse_boundary_375	mouse_chr11	57900000	57980000
mouse_boundary_376	mouse_chr11	58100000	58220000
mouse_boundary_377	mouse_chr11	58860000	58940000
mouse_boundary_378	mouse_chr11	59460000	59540000
mouse_boundary_379	mouse_chr11	59780000	59860000
mouse_boundary_380	mouse_chr11	60500000	60580000
mouse_boundary_381	mouse_chr11	61700000	61820000
mouse_boundary_382	mouse_chr11	62700000	62780000
mouse_boundary_383	mouse_chr11	63140000	63220000
mouse_boundary_384	mouse_chr11	64940000	65060000
mouse_boundary_385	mouse_chr11	65700000	65780000
mouse_boundary_386	mouse_chr11	67020000	67140000
mouse_boundary_387	mouse_chr11	67740000	67860000
mouse_boundary_388	mouse_chr11	68420000	68500000
mouse_boundary_389	mouse_chr11	68860000	68940000
mouse_boundary_390	mouse_chr11	68980000	69060000
mouse_boundary_391	mouse_chr11	69580000	69700000
mouse_boundary_392	mouse_chr11	69980000	70060000
mouse_boundary_393	mouse_chr11	70180000	70260000
mouse_boundary_394	mouse_chr11	70820000	70940000
mouse_boundary_395	mouse_chr11	72180000	72260000
mouse_boundary_396	mouse_chr11	73100000	73220000
mouse_boundary_397	mouse_chr11	74540000	74660000
mouse_boundary_398	mouse_chr11	75580000	75660000
mouse_boundary_399	mouse_chr11	76420000	76500000
mouse_boundary_400	mouse_chr11	76620000	76700000
mouse_boundary_401	mouse_chr11	77460000	77540000
mouse_boundary_402	mouse_chr11	77780000	77860000
mouse_boundary_403	mouse_chr11	78300000	78380000
mouse_boundary_404	mouse_chr11	79500000	79620000
mouse_boundary_405	mouse_chr11	80100000	80260000
mouse_boundary_406	mouse_chr11	80380000	80460000
mouse_boundary_407	mouse_chr11	81580000	81660000
mouse_boundary_408	mouse_chr11	82140000	82220000
mouse_boundary_409	mouse_chr11	83260000	83340000
mouse_boundary_410	mouse_chr11	83940000	84020000
mouse_boundary_411	mouse_chr11	84820000	84940000
mouse_boundary_412	mouse_chr11	85220000	85380000
mouse_boundary_413	mouse_chr11	86180000	86260000
mouse_boundary_414	mouse_chr11	86460000	86540000
mouse_boundary_415	mouse_chr11	87100000	87180000
mouse_boundary_416	mouse_chr11	87580000	87660000
mouse_boundary_417	mouse_chr11	87780000	87860000
mouse_boundary_418	mouse_chr11	88940000	89020000
mouse_boundary_419	mouse_chr11	90220000	90300000
mouse_boundary_420	mouse_chr11	90620000	90700000
mouse_boundary_421	mouse_chr11	93860000	93940000
mouse_boundary_422	mouse_chr11	94580000	94660000
mouse_boundary_423	mouse_chr11	94940000	95020000
mouse_boundary_424	mouse_chr11	95620000	95740000
mouse_boundary_425	mouse_chr11	96060000	96140000
mouse_boundary_426	mouse_chr11	97020000	97100000
mouse_boundary_427	mouse_chr11	97660000	97780000
mouse_boundary_428	mouse_chr11	99140000	99260000
mouse_boundary_429	mouse_chr11	100300000	100380000
mouse_boundary_430	mouse_chr11	101020000	101100000
mouse_boundary_431	mouse_chr11	101580000	101660000
mouse_boundary_432	mouse_chr11	102420000	102500000
mouse_boundary_433	mouse_chr11	102700000	102780000
mouse_boundary_434	mouse_chr11	103020000	103140000
mouse_boundary_435	mouse_chr11	103900000	104020000
mouse_boundary_436	mouse_chr11	104220000	104300000
mouse_boundary_437	mouse_chr11	104500000	104620000
mouse_boundary_438	mouse_chr11	105140000	105220000
mouse_boundary_439	mouse_chr11	106220000	106300000
mouse_boundary_440	mouse_chr11	106780000	106860000
mouse_boundary_441	mouse_chr11	107020000	107140000
mouse_boundary_442	mouse_chr11	107460000	107540000
mouse_boundary_443	mouse_chr11	108380000	108460000
mouse_boundary_444	mouse_chr11	109180000	109260000
mouse_boundary_445	mouse_chr11	109580000	109700000
mouse_boundary_446	mouse_chr11	110300000	110380000
mouse_boundary_447	mouse_chr11	111500000	111580000
mouse_boundary_448	mouse_chr11	113140000	113220000
mouse_boundary_449	mouse_chr11	113620000	113740000
mouse_boundary_450	mouse_chr11	114660000	114740000
mouse_boundary_451	mouse_chr11	115260000	115380000
mouse_boundary_452	mouse_chr11	116460000	116580000
mouse_boundary_453	mouse_chr11	116780000	116900000
mouse_boundary_454	mouse_chr11	117020000	117100000
mouse_boundary_455	mouse_chr11	117820000	117900000
mouse_boundary_456	mouse_chr11	118260000	118340000
mouse_boundary_457	mouse_chr11	118980000	119060000
mouse_boundary_458	mouse_chr11	119220000	119300000
mouse_boundary_459	mouse_chr11	119980000	120140000
mouse_boundary_460	mouse_chr11	120420000	120500000
mouse_boundary_461	mouse_chr12	3380000	3460000
mouse_boundary_462	mouse_chr12	4060000	4140000
mouse_boundary_463	mouse_chr12	4940000	5060000
mouse_boundary_464	mouse_chr12	6580000	6660000
mouse_boundary_465	mouse_chr12	7980000	8060000
mouse_boundary_466	mouse_chr12	8260000	8340000
mouse_boundary_467	mouse_chr12	8980000	9100000
mouse_boundary_468	mouse_chr12	10540000	10620000
mouse_boundary_469	mouse_chr12	11180000	11260000
mouse_boundary_470	mouse_chr12	12140000	12220000
mouse_boundary_471	mouse_chr12	13220000	13300000
mouse_boundary_472	mouse_chr12	15420000	15540000
mouse_boundary_473	mouse_chr12	16940000	17020000
mouse_boundary_474	mouse_chr12	17300000	17380000
mouse_boundary_475	mouse_chr12	17820000	17900000
mouse_boundary_476	mouse_chr12	20540000	20620000
mouse_boundary_477	mouse_chr12	21660000	21820000
mouse_boundary_478	mouse_chr12	24420000	24500000
mouse_boundary_479	mouse_chr12	24940000	25020000
mouse_boundary_480	mouse_chr12	26340000	26420000
mouse_boundary_481	mouse_chr12	27300000	27380000
mouse_boundary_482	mouse_chr12	28500000	28620000
mouse_boundary_483	mouse_chr12	29940000	30060000
mouse_boundary_484	mouse_chr12	30540000	30620000
mouse_boundary_485	mouse_chr12	31060000	31140000
mouse_boundary_486	mouse_chr12	31900000	31980000
mouse_boundary_487	mouse_chr12	32260000	32340000
mouse_boundary_488	mouse_chr12	32860000	32940000
mouse_boundary_489	mouse_chr12	33380000	33460000
mouse_boundary_490	mouse_chr12	35180000	35300000
mouse_boundary_491	mouse_chr12	35780000	35900000
mouse_boundary_492	mouse_chr12	36660000	36740000
mouse_boundary_493	mouse_chr12	37700000	37780000
mouse_boundary_494	mouse_chr12	38100000	38180000
mouse_boundary_495	mouse_chr12	39460000	39540000
mouse_boundary_496	mouse_chr12	40140000	40260000
mouse_boundary_497	mouse_chr12	40780000	40860000
mouse_boundary_498	mouse_chr12	44140000	44260000
mouse_boundary_499	mouse_chr12	44540000	44620000
mouse_boundary_500	mouse_chr12	45300000	45460000
mouse_boundary_501	mouse_chr12	47260000	47340000
mouse_boundary_502	mouse_chr12	49220000	49340000
mouse_boundary_503	mouse_chr12	51300000	51420000
mouse_boundary_504	mouse_chr12	51740000	51820000
mouse_boundary_505	mouse_chr12	52860000	52940000
mouse_boundary_506	mouse_chr12	54660000	54740000
mouse_boundary_507	mouse_chr12	55220000	55300000
mouse_boundary_508	mouse_chr12	55780000	55860000
mouse_boundary_509	mouse_chr12	56620000	56700000
mouse_boundary_510	mouse_chr12	57180000	57260000
mouse_boundary_511	mouse_chr12	57540000	57620000
mouse_boundary_512	mouse_chr12	59180000	59260000
mouse_boundary_513	mouse_chr12	61500000	61580000
mouse_boundary_514	mouse_chr12	64900000	64980000
mouse_boundary_515	mouse_chr12	67220000	67300000
mouse_boundary_516	mouse_chr12	67380000	67460000
mouse_boundary_517	mouse_chr12	69140000	69220000
mouse_boundary_518	mouse_chr12	69620000	69740000
mouse_boundary_519	mouse_chr12	70420000	70500000
mouse_boundary_520	mouse_chr12	70900000	71020000
mouse_boundary_521	mouse_chr12	71700000	71820000
mouse_boundary_522	mouse_chr12	72020000	72140000
mouse_boundary_523	mouse_chr12	72740000	72820000
mouse_boundary_524	mouse_chr12	73540000	73620000
mouse_boundary_525	mouse_chr12	73980000	74060000
mouse_boundary_526	mouse_chr12	74260000	74340000
mouse_boundary_527	mouse_chr12	75420000	75500000
mouse_boundary_528	mouse_chr12	75660000	75740000
mouse_boundary_529	mouse_chr12	76420000	76500000
mouse_boundary_530	mouse_chr12	76780000	76900000
mouse_boundary_531	mouse_chr12	78180000	78260000
mouse_boundary_532	mouse_chr12	78860000	78940000
mouse_boundary_533	mouse_chr12	79220000	79300000
mouse_boundary_534	mouse_chr12	80100000	80180000
mouse_boundary_535	mouse_chr12	80700000	80780000
mouse_boundary_536	mouse_chr12	80900000	80980000
mouse_boundary_537	mouse_chr12	81740000	81820000
mouse_boundary_538	mouse_chr12	82420000	82500000
mouse_boundary_539	mouse_chr12	83020000	83100000
mouse_boundary_540	mouse_chr12	83500000	83620000
mouse_boundary_541	mouse_chr12	84340000	84460000
mouse_boundary_542	mouse_chr12	85300000	85380000
mouse_boundary_543	mouse_chr12	85700000	85860000
mouse_boundary_544	mouse_chr12	86060000	86140000
mouse_boundary_545	mouse_chr12	86700000	86780000
mouse_boundary_546	mouse_chr12	87380000	87500000
mouse_boundary_547	mouse_chr12	88260000	88340000
mouse_boundary_548	mouse_chr12	89420000	89500000
mouse_boundary_549	mouse_chr12	91340000	91420000
mouse_boundary_550	mouse_chr12	91820000	91900000
mouse_boundary_551	mouse_chr12	93500000	93580000
mouse_boundary_552	mouse_chr12	95660000	95740000
mouse_boundary_553	mouse_chr12	98180000	98300000
mouse_boundary_554	mouse_chr12	98700000	98820000
mouse_boundary_555	mouse_chr12	100100000	100180000
mouse_boundary_556	mouse_chr12	100500000	100620000
mouse_boundary_557	mouse_chr12	101020000	101100000
mouse_boundary_558	mouse_chr12	101860000	101940000
mouse_boundary_559	mouse_chr12	102380000	102460000
mouse_boundary_560	mouse_chr12	102740000	102820000
mouse_boundary_561	mouse_chr12	103380000	103460000
mouse_boundary_562	mouse_chr12	104380000	104460000
mouse_boundary_563	mouse_chr12	104980000	105060000
mouse_boundary_564	mouse_chr12	105700000	105780000
mouse_boundary_565	mouse_chr12	108140000	108220000
mouse_boundary_566	mouse_chr12	108500000	108580000
mouse_boundary_567	mouse_chr12	108740000	108820000
mouse_boundary_568	mouse_chr12	110380000	110460000
mouse_boundary_569	mouse_chr12	110860000	110940000
mouse_boundary_570	mouse_chr12	111620000	111700000
mouse_boundary_571	mouse_chr12	113140000	113260000
mouse_boundary_572	mouse_chr12	115980000	116060000
mouse_boundary_573	mouse_chr12	117340000	117420000
mouse_boundary_574	mouse_chr12	117740000	117820000
mouse_boundary_575	mouse_chr12	118860000	118940000
mouse_boundary_576	mouse_chr13	4540000	4660000
mouse_boundary_577	mouse_chr13	6620000	6700000
mouse_boundary_578	mouse_chr13	8780000	8860000
mouse_boundary_579	mouse_chr13	8940000	9020000
mouse_boundary_580	mouse_chr13	9820000	9900000
mouse_boundary_581	mouse_chr13	11700000	11780000
mouse_boundary_582	mouse_chr13	12140000	12220000
mouse_boundary_583	mouse_chr13	12380000	12460000
mouse_boundary_584	mouse_chr13	12660000	12780000
mouse_boundary_585	mouse_chr13	13420000	13500000
mouse_boundary_586	mouse_chr13	13820000	13940000
mouse_boundary_587	mouse_chr13	14580000	14660000
mouse_boundary_588	mouse_chr13	15860000	15980000
mouse_boundary_589	mouse_chr13	17620000	17740000
mouse_boundary_590	mouse_chr13	19100000	19180000
mouse_boundary_591	mouse_chr13	19660000	19740000
mouse_boundary_592	mouse_chr13	20260000	20340000
mouse_boundary_593	mouse_chr13	21100000	21180000
mouse_boundary_594	mouse_chr13	22020000	22100000
mouse_boundary_595	mouse_chr13	23500000	23580000
mouse_boundary_596	mouse_chr13	24420000	24500000
mouse_boundary_597	mouse_chr13	24980000	25060000
mouse_boundary_598	mouse_chr13	28380000	28460000
mouse_boundary_599	mouse_chr13	28900000	28980000
mouse_boundary_600	mouse_chr13	29820000	29940000
mouse_boundary_601	mouse_chr13	30500000	30580000
mouse_boundary_602	mouse_chr13	31660000	31740000
mouse_boundary_603	mouse_chr13	32780000	32860000
mouse_boundary_604	mouse_chr13	33900000	33980000
mouse_boundary_605	mouse_chr13	34860000	34940000
mouse_boundary_606	mouse_chr13	35940000	36020000
mouse_boundary_607	mouse_chr13	37380000	37460000
mouse_boundary_608	mouse_chr13	37940000	38060000
mouse_boundary_609	mouse_chr13	38620000	38700000
mouse_boundary_610	mouse_chr13	40740000	40820000
mouse_boundary_611	mouse_chr13	41580000	41660000
mouse_boundary_612	mouse_chr13	43100000	43220000
mouse_boundary_613	mouse_chr13	44980000	45060000
mouse_boundary_614	mouse_chr13	45460000	45540000
mouse_boundary_615	mouse_chr13	46220000	46300000
mouse_boundary_616	mouse_chr13	47020000	47140000
mouse_boundary_617	mouse_chr13	48460000	48580000
mouse_boundary_618	mouse_chr13	49380000	49460000
mouse_boundary_619	mouse_chr13	49700000	49780000
mouse_boundary_620	mouse_chr13	50860000	50940000
mouse_boundary_621	mouse_chr13	51620000	51700000
mouse_boundary_622	mouse_chr13	52180000	52260000
mouse_boundary_623	mouse_chr13	52580000	52700000
mouse_boundary_624	mouse_chr13	53060000	53140000
mouse_boundary_625	mouse_chr13	53340000	53460000
mouse_boundary_626	mouse_chr13	53740000	53820000
mouse_boundary_627	mouse_chr13	54060000	54140000
mouse_boundary_628	mouse_chr13	54620000	54700000
mouse_boundary_629	mouse_chr13	55300000	55380000
mouse_boundary_630	mouse_chr13	55660000	55740000
mouse_boundary_631	mouse_chr13	56100000	56180000
mouse_boundary_632	mouse_chr13	56420000	56500000
mouse_boundary_633	mouse_chr13	57260000	57340000
mouse_boundary_634	mouse_chr13	57940000	58060000
mouse_boundary_635	mouse_chr13	58540000	58620000
mouse_boundary_636	mouse_chr13	59740000	59860000
mouse_boundary_637	mouse_chr13	60780000	60860000
mouse_boundary_638	mouse_chr13	62820000	62900000
mouse_boundary_639	mouse_chr13	63300000	63380000
mouse_boundary_640	mouse_chr13	64140000	64220000
mouse_boundary_641	mouse_chr13	64260000	64340000
mouse_boundary_642	mouse_chr13	65260000	65340000
mouse_boundary_643	mouse_chr13	66820000	66900000
mouse_boundary_644	mouse_chr13	67900000	67980000
mouse_boundary_645	mouse_chr13	68500000	68580000
mouse_boundary_646	mouse_chr13	69460000	69540000
mouse_boundary_647	mouse_chr13	70580000	70660000
mouse_boundary_648	mouse_chr13	70980000	71060000
mouse_boundary_649	mouse_chr13	73340000	73460000
mouse_boundary_650	mouse_chr13	74300000	74380000
mouse_boundary_651	mouse_chr13	76060000	76140000
mouse_boundary_652	mouse_chr13	76700000	76780000
mouse_boundary_653	mouse_chr13	78140000	78220000
mouse_boundary_654	mouse_chr13	80780000	80860000
mouse_boundary_655	mouse_chr13	81380000	81460000
mouse_boundary_656	mouse_chr13	81700000	81820000
mouse_boundary_657	mouse_chr13	83620000	83740000
mouse_boundary_658	mouse_chr13	85260000	85340000
mouse_boundary_659	mouse_chr13	89540000	89660000
mouse_boundary_660	mouse_chr13	90860000	90940000
mouse_boundary_661	mouse_chr13	91780000	91860000
mouse_boundary_662	mouse_chr13	92300000	92420000
mouse_boundary_663	mouse_chr13	93700000	93820000
mouse_boundary_664	mouse_chr13	94340000	94420000
mouse_boundary_665	mouse_chr13	94940000	95020000
mouse_boundary_666	mouse_chr13	95340000	95420000
mouse_boundary_667	mouse_chr13	95900000	96020000
mouse_boundary_668	mouse_chr13	96780000	96860000
mouse_boundary_669	mouse_chr13	97100000	97180000
mouse_boundary_670	mouse_chr13	98260000	98340000
mouse_boundary_671	mouse_chr13	98660000	98780000
mouse_boundary_672	mouse_chr13	99300000	99380000
mouse_boundary_673	mouse_chr13	99980000	100140000
mouse_boundary_674	mouse_chr13	100660000	100740000
mouse_boundary_675	mouse_chr13	100780000	100860000
mouse_boundary_676	mouse_chr13	101660000	101740000
mouse_boundary_677	mouse_chr13	102620000	102700000
mouse_boundary_678	mouse_chr13	103100000	103180000
mouse_boundary_679	mouse_chr13	103660000	103780000
mouse_boundary_680	mouse_chr13	104100000	104180000
mouse_boundary_681	mouse_chr13	104780000	104860000
mouse_boundary_682	mouse_chr13	106900000	106980000
mouse_boundary_683	mouse_chr13	108140000	108220000
mouse_boundary_684	mouse_chr13	109180000	109260000
mouse_boundary_685	mouse_chr13	109740000	109820000
mouse_boundary_686	mouse_chr13	109980000	110060000
mouse_boundary_687	mouse_chr13	110300000	110380000
mouse_boundary_688	mouse_chr13	111420000	111500000
mouse_boundary_689	mouse_chr13	111700000	111780000
mouse_boundary_690	mouse_chr13	112620000	112700000
mouse_boundary_691	mouse_chr13	113020000	113100000
mouse_boundary_692	mouse_chr13	113620000	113700000
mouse_boundary_693	mouse_chr13	115060000	115180000
mouse_boundary_694	mouse_chr13	117140000	117220000
mouse_boundary_695	mouse_chr13	117260000	117340000
mouse_boundary_696	mouse_chr13	118340000	118420000
mouse_boundary_697	mouse_chr14	5540000	5660000
mouse_boundary_698	mouse_chr14	7740000	7860000
mouse_boundary_699	mouse_chr14	8300000	8380000
mouse_boundary_700	mouse_chr14	11380000	11460000
mouse_boundary_701	mouse_chr14	11500000	11580000
mouse_boundary_702	mouse_chr14	12100000	12180000
mouse_boundary_703	mouse_chr14	12500000	12580000
mouse_boundary_704	mouse_chr14	13260000	13340000
mouse_boundary_705	mouse_chr14	14060000	14180000
mouse_boundary_706	mouse_chr14	16340000	16460000
mouse_boundary_707	mouse_chr14	18140000	18260000
mouse_boundary_708	mouse_chr14	19420000	19500000
mouse_boundary_709	mouse_chr14	20300000	20380000
mouse_boundary_710	mouse_chr14	21020000	21100000
mouse_boundary_711	mouse_chr14	21820000	21900000
mouse_boundary_712	mouse_chr14	23500000	23580000
mouse_boundary_713	mouse_chr14	24420000	24500000
mouse_boundary_714	mouse_chr14	26020000	26100000
mouse_boundary_715	mouse_chr14	27100000	27180000
mouse_boundary_716	mouse_chr14	27460000	27580000
mouse_boundary_717	mouse_chr14	29900000	30020000
mouse_boundary_718	mouse_chr14	30660000	30740000
mouse_boundary_719	mouse_chr14	32140000	32260000
mouse_boundary_720	mouse_chr14	32460000	32580000
mouse_boundary_721	mouse_chr14	33300000	33420000
mouse_boundary_722	mouse_chr14	34020000	34100000
mouse_boundary_723	mouse_chr14	34740000	34820000
mouse_boundary_724	mouse_chr14	37060000	37140000
mouse_boundary_725	mouse_chr14	39500000	39580000
mouse_boundary_726	mouse_chr14	41180000	41260000
mouse_boundary_727	mouse_chr14	41300000	41380000
mouse_boundary_728	mouse_chr14	43220000	43300000
mouse_boundary_729	mouse_chr14	44900000	44980000
mouse_boundary_730	mouse_chr14	45140000	45220000
mouse_boundary_731	mouse_chr14	45660000	45820000
mouse_boundary_732	mouse_chr14	46740000	46820000
mouse_boundary_733	mouse_chr14	47220000	47300000
mouse_boundary_734	mouse_chr14	47420000	47500000
mouse_boundary_735	mouse_chr14	48340000	48420000
mouse_boundary_736	mouse_chr14	49100000	49220000
mouse_boundary_737	mouse_chr14	49780000	49860000
mouse_boundary_738	mouse_chr14	50700000	50820000
mouse_boundary_739	mouse_chr14	52380000	52460000
mouse_boundary_740	mouse_chr14	53700000	53820000
mouse_boundary_741	mouse_chr14	54620000	54700000
mouse_boundary_742	mouse_chr14	55060000	55140000
mouse_boundary_743	mouse_chr14	55900000	55980000
mouse_boundary_744	mouse_chr14	56940000	57020000
mouse_boundary_745	mouse_chr14	57900000	57980000
mouse_boundary_746	mouse_chr14	59140000	59220000
mouse_boundary_747	mouse_chr14	59500000	59580000
mouse_boundary_748	mouse_chr14	60180000	60260000
mouse_boundary_749	mouse_chr14	60740000	60820000
mouse_boundary_750	mouse_chr14	61260000	61340000
mouse_boundary_751	mouse_chr14	62460000	62540000
mouse_boundary_752	mouse_chr14	62980000	63060000
mouse_boundary_753	mouse_chr14	63500000	63580000
mouse_boundary_754	mouse_chr14	63820000	63900000
mouse_boundary_755	mouse_chr14	64020000	64140000
mouse_boundary_756	mouse_chr14	64580000	64660000
mouse_boundary_757	mouse_chr14	64740000	64820000
mouse_boundary_758	mouse_chr14	65140000	65220000
mouse_boundary_759	mouse_chr14	65580000	65660000
mouse_boundary_760	mouse_chr14	65980000	66060000
mouse_boundary_761	mouse_chr14	66260000	66340000
mouse_boundary_762	mouse_chr14	66780000	66900000
mouse_boundary_763	mouse_chr14	67660000	67780000
mouse_boundary_764	mouse_chr14	67900000	68020000
mouse_boundary_765	mouse_chr14	68660000	68740000
mouse_boundary_766	mouse_chr14	69340000	69420000
mouse_boundary_767	mouse_chr14	69660000	69740000
mouse_boundary_768	mouse_chr14	70620000	70700000
mouse_boundary_769	mouse_chr14	72460000	72540000
mouse_boundary_770	mouse_chr14	73060000	73140000
mouse_boundary_771	mouse_chr14	73500000	73580000
mouse_boundary_772	mouse_chr14	74700000	74780000
mouse_boundary_773	mouse_chr14	74980000	75060000
mouse_boundary_774	mouse_chr14	75780000	75860000
mouse_boundary_775	mouse_chr14	76420000	76500000
mouse_boundary_776	mouse_chr14	76980000	77060000
mouse_boundary_777	mouse_chr14	78500000	78580000
mouse_boundary_778	mouse_chr14	79460000	79540000
mouse_boundary_779	mouse_chr14	80220000	80300000
mouse_boundary_780	mouse_chr14	84300000	84420000
mouse_boundary_781	mouse_chr14	87380000	87500000
mouse_boundary_782	mouse_chr14	88980000	89100000
mouse_boundary_783	mouse_chr14	90340000	90460000
mouse_boundary_784	mouse_chr14	93900000	93980000
mouse_boundary_785	mouse_chr14	95900000	95980000
mouse_boundary_786	mouse_chr14	96900000	96980000
mouse_boundary_787	mouse_chr14	99020000	99140000
mouse_boundary_788	mouse_chr14	99860000	99940000
mouse_boundary_789	mouse_chr14	101580000	101700000
mouse_boundary_790	mouse_chr14	102980000	103100000
mouse_boundary_791	mouse_chr14	103500000	103580000
mouse_boundary_792	mouse_chr14	103660000	103740000
mouse_boundary_793	mouse_chr14	105260000	105340000
mouse_boundary_794	mouse_chr14	106460000	106540000
mouse_boundary_795	mouse_chr14	109780000	109860000
mouse_boundary_796	mouse_chr14	110780000	110860000
mouse_boundary_797	mouse_chr14	110900000	110980000
mouse_boundary_798	mouse_chr14	112780000	112860000
mouse_boundary_799	mouse_chr14	114780000	114860000
mouse_boundary_800	mouse_chr14	114980000	115060000
mouse_boundary_801	mouse_chr14	115380000	115500000
mouse_boundary_802	mouse_chr14	117980000	118060000
mouse_boundary_803	mouse_chr14	118100000	118180000
mouse_boundary_804	mouse_chr14	118860000	118940000
mouse_boundary_805	mouse_chr14	118980000	119060000
mouse_boundary_806	mouse_chr14	120060000	120140000
mouse_boundary_807	mouse_chr14	120420000	120500000
mouse_boundary_808	mouse_chr14	120780000	120860000
mouse_boundary_809	mouse_chr14	121820000	121940000
mouse_boundary_810	mouse_chr14	123300000	123380000
mouse_boundary_811	mouse_chr15	3900000	3980000
mouse_boundary_812	mouse_chr15	5060000	5180000
mouse_boundary_813	mouse_chr15	6620000	6740000
mouse_boundary_814	mouse_chr15	7380000	7460000
mouse_boundary_815	mouse_chr15	8060000	8140000
mouse_boundary_816	mouse_chr15	9100000	9220000
mouse_boundary_817	mouse_chr15	10380000	10500000
mouse_boundary_818	mouse_chr15	10900000	11020000
mouse_boundary_819	mouse_chr15	11380000	11460000
mouse_boundary_820	mouse_chr15	11940000	12020000
mouse_boundary_821	mouse_chr15	12820000	12900000
mouse_boundary_822	mouse_chr15	14540000	14620000
mouse_boundary_823	mouse_chr15	15220000	15300000
mouse_boundary_824	mouse_chr15	17020000	17100000
mouse_boundary_825	mouse_chr15	19300000	19380000
mouse_boundary_826	mouse_chr15	21500000	21620000
mouse_boundary_827	mouse_chr15	24500000	24580000
mouse_boundary_828	mouse_chr15	25940000	26020000
mouse_boundary_829	mouse_chr15	27260000	27340000
mouse_boundary_830	mouse_chr15	27620000	27700000
mouse_boundary_831	mouse_chr15	27820000	27900000
mouse_boundary_832	mouse_chr15	28140000	28260000
mouse_boundary_833	mouse_chr15	29940000	30060000
mouse_boundary_834	mouse_chr15	31260000	31340000
mouse_boundary_835	mouse_chr15	31540000	31620000
mouse_boundary_836	mouse_chr15	32740000	32820000
mouse_boundary_837	mouse_chr15	34020000	34100000
mouse_boundary_838	mouse_chr15	34420000	34540000
mouse_boundary_839	mouse_chr15	36140000	36220000
mouse_boundary_840	mouse_chr15	36540000	36660000
mouse_boundary_841	mouse_chr15	37940000	38020000
mouse_boundary_842	mouse_chr15	38460000	38580000
mouse_boundary_843	mouse_chr15	39300000	39380000
mouse_boundary_844	mouse_chr15	39820000	39900000
mouse_boundary_845	mouse_chr15	40100000	40180000
mouse_boundary_846	mouse_chr15	41100000	41180000
mouse_boundary_847	mouse_chr15	41740000	41820000
mouse_boundary_848	mouse_chr15	42900000	42980000
mouse_boundary_849	mouse_chr15	43740000	43820000
mouse_boundary_850	mouse_chr15	44380000	44460000
mouse_boundary_851	mouse_chr15	44820000	44900000
mouse_boundary_852	mouse_chr15	45140000	45220000
mouse_boundary_853	mouse_chr15	48780000	48900000
mouse_boundary_854	mouse_chr15	50060000	50140000
mouse_boundary_855	mouse_chr15	50220000	50300000
mouse_boundary_856	mouse_chr15	52460000	52540000
mouse_boundary_857	mouse_chr15	53900000	54060000
mouse_boundary_858	mouse_chr15	54980000	55100000
mouse_boundary_859	mouse_chr15	55540000	55620000
mouse_boundary_860	mouse_chr15	56020000	56100000
mouse_boundary_861	mouse_chr15	57500000	57580000
mouse_boundary_862	mouse_chr15	58060000	58180000
mouse_boundary_863	mouse_chr15	58380000	58460000
mouse_boundary_864	mouse_chr15	58860000	58940000
mouse_boundary_865	mouse_chr15	59340000	59420000
mouse_boundary_866	mouse_chr15	59820000	59900000
mouse_boundary_867	mouse_chr15	61060000	61180000
mouse_boundary_868	mouse_chr15	61900000	61980000
mouse_boundary_869	mouse_chr15	63820000	63900000
mouse_boundary_870	mouse_chr15	64620000	64700000
mouse_boundary_871	mouse_chr15	65820000	65900000
mouse_boundary_872	mouse_chr15	65940000	66020000
mouse_boundary_873	mouse_chr15	66580000	66660000
mouse_boundary_874	mouse_chr15	67100000	67180000
mouse_boundary_875	mouse_chr15	68340000	68420000
mouse_boundary_876	mouse_chr15	71380000	71460000
mouse_boundary_877	mouse_chr15	71860000	71940000
mouse_boundary_878	mouse_chr15	73180000	73260000
mouse_boundary_879	mouse_chr15	73540000	73660000
mouse_boundary_880	mouse_chr15	74700000	74780000
mouse_boundary_881	mouse_chr15	75660000	75740000
mouse_boundary_882	mouse_chr15	75860000	75940000
mouse_boundary_883	mouse_chr15	76900000	76980000
mouse_boundary_884	mouse_chr15	77340000	77420000
mouse_boundary_885	mouse_chr15	77900000	77980000
mouse_boundary_886	mouse_chr15	78380000	78460000
mouse_boundary_887	mouse_chr15	78540000	78620000
mouse_boundary_888	mouse_chr15	78820000	78940000
mouse_boundary_889	mouse_chr15	79660000	79740000
mouse_boundary_890	mouse_chr15	80060000	80140000
mouse_boundary_891	mouse_chr15	81340000	81420000
mouse_boundary_892	mouse_chr15	81980000	82060000
mouse_boundary_893	mouse_chr15	82220000	82300000
mouse_boundary_894	mouse_chr15	83500000	83580000
mouse_boundary_895	mouse_chr15	84060000	84140000
mouse_boundary_896	mouse_chr15	84660000	84780000
mouse_boundary_897	mouse_chr15	84900000	85020000
mouse_boundary_898	mouse_chr15	86140000	86220000
mouse_boundary_899	mouse_chr15	87540000	87620000
mouse_boundary_900	mouse_chr15	88660000	88780000
mouse_boundary_901	mouse_chr15	89500000	89580000
mouse_boundary_902	mouse_chr15	90180000	90260000
mouse_boundary_903	mouse_chr15	90900000	90980000
mouse_boundary_904	mouse_chr15	91740000	91860000
mouse_boundary_905	mouse_chr15	92220000	92300000
mouse_boundary_906	mouse_chr15	93380000	93460000
mouse_boundary_907	mouse_chr15	94540000	94620000
mouse_boundary_908	mouse_chr15	95700000	95780000
mouse_boundary_909	mouse_chr15	96420000	96500000
mouse_boundary_910	mouse_chr15	97140000	97220000
mouse_boundary_911	mouse_chr15	97660000	97740000
mouse_boundary_912	mouse_chr15	98020000	98100000
mouse_boundary_913	mouse_chr15	98460000	98580000
mouse_boundary_914	mouse_chr15	98780000	98860000
mouse_boundary_915	mouse_chr15	99260000	99340000
mouse_boundary_916	mouse_chr15	99940000	100020000
mouse_boundary_917	mouse_chr15	100580000	100740000
mouse_boundary_918	mouse_chr15	101180000	101260000
mouse_boundary_919	mouse_chr15	102060000	102220000
mouse_boundary_920	mouse_chr15	102660000	102740000
mouse_boundary_921	mouse_chr16	3660000	3780000
mouse_boundary_922	mouse_chr16	5140000	5260000
mouse_boundary_923	mouse_chr16	6460000	6540000
mouse_boundary_924	mouse_chr16	8340000	8460000
mouse_boundary_925	mouse_chr16	8820000	8900000
mouse_boundary_926	mouse_chr16	10500000	10580000
mouse_boundary_927	mouse_chr16	10820000	10900000
mouse_boundary_928	mouse_chr16	11380000	11460000
mouse_boundary_929	mouse_chr16	13060000	13140000
mouse_boundary_930	mouse_chr16	13740000	13820000
mouse_boundary_931	mouse_chr16	14140000	14220000
mouse_boundary_932	mouse_chr16	14420000	14540000
mouse_boundary_933	mouse_chr16	15780000	15860000
mouse_boundary_934	mouse_chr16	16260000	16340000
mouse_boundary_935	mouse_chr16	16860000	17020000
mouse_boundary_936	mouse_chr16	18260000	18340000
mouse_boundary_937	mouse_chr16	18900000	18980000
mouse_boundary_938	mouse_chr16	20060000	20140000
mouse_boundary_939	mouse_chr16	20660000	20740000
mouse_boundary_940	mouse_chr16	21140000	21220000
mouse_boundary_941	mouse_chr16	21420000	21500000
mouse_boundary_942	mouse_chr16	21780000	21860000
mouse_boundary_943	mouse_chr16	22020000	22100000
mouse_boundary_944	mouse_chr16	22220000	22300000
mouse_boundary_945	mouse_chr16	22820000	22900000
mouse_boundary_946	mouse_chr16	23380000	23460000
mouse_boundary_947	mouse_chr16	23900000	24020000
mouse_boundary_948	mouse_chr16	25300000	25420000
mouse_boundary_949	mouse_chr16	25900000	25980000
mouse_boundary_950	mouse_chr16	27300000	27380000
mouse_boundary_951	mouse_chr16	27420000	27500000
mouse_boundary_952	mouse_chr16	28500000	28580000
mouse_boundary_953	mouse_chr16	29540000	29660000
mouse_boundary_954	mouse_chr16	30300000	30380000
mouse_boundary_955	mouse_chr16	31380000	31460000
mouse_boundary_956	mouse_chr16	31900000	31980000
mouse_boundary_957	mouse_chr16	32660000	32740000
mouse_boundary_958	mouse_chr16	33140000	33220000
mouse_boundary_959	mouse_chr16	34100000	34180000
mouse_boundary_960	mouse_chr16	34980000	35060000
mouse_boundary_961	mouse_chr16	35980000	36060000
mouse_boundary_962	mouse_chr16	36980000	37060000
mouse_boundary_963	mouse_chr16	38540000	38620000
mouse_boundary_964	mouse_chr16	38700000	38860000
mouse_boundary_965	mouse_chr16	39020000	39100000
mouse_boundary_966	mouse_chr16	41220000	41300000
mouse_boundary_967	mouse_chr16	42100000	42180000
mouse_boundary_968	mouse_chr16	42740000	42820000
mouse_boundary_969	mouse_chr16	44100000	44180000
mouse_boundary_970	mouse_chr16	44700000	44780000
mouse_boundary_971	mouse_chr16	45140000	45220000
mouse_boundary_972	mouse_chr16	45620000	45740000
mouse_boundary_973	mouse_chr16	45980000	46060000
mouse_boundary_974	mouse_chr16	48860000	49020000
mouse_boundary_975	mouse_chr16	50220000	50300000
mouse_boundary_976	mouse_chr16	50740000	50820000
mouse_boundary_977	mouse_chr16	52180000	52300000
mouse_boundary_978	mouse_chr16	53460000	53540000
mouse_boundary_979	mouse_chr16	55860000	55940000
mouse_boundary_980	mouse_chr16	57140000	57220000
mouse_boundary_981	mouse_chr16	57580000	57660000
mouse_boundary_982	mouse_chr16	58260000	58340000
mouse_boundary_983	mouse_chr16	58700000	58780000
mouse_boundary_984	mouse_chr16	59380000	59460000
mouse_boundary_985	mouse_chr16	60660000	60740000
mouse_boundary_986	mouse_chr16	62740000	62900000
mouse_boundary_987	mouse_chr16	64740000	64820000
mouse_boundary_988	mouse_chr16	65540000	65660000
mouse_boundary_989	mouse_chr16	66060000	66140000
mouse_boundary_990	mouse_chr16	70820000	70900000
mouse_boundary_991	mouse_chr16	71100000	71180000
mouse_boundary_992	mouse_chr16	72260000	72340000
mouse_boundary_993	mouse_chr16	72940000	73020000
mouse_boundary_994	mouse_chr16	74820000	74900000
mouse_boundary_995	mouse_chr16	75540000	75620000
mouse_boundary_996	mouse_chr16	76980000	77060000
mouse_boundary_997	mouse_chr16	78380000	78460000
mouse_boundary_998	mouse_chr16	78900000	79020000
mouse_boundary_999	mouse_chr16	81140000	81220000
mouse_boundary_1000	mouse_chr16	82500000	82580000
mouse_boundary_1001	mouse_chr16	84620000	84700000
mouse_boundary_1002	mouse_chr16	85700000	85780000
mouse_boundary_1003	mouse_chr16	87340000	87460000
mouse_boundary_1004	mouse_chr16	88260000	88340000
mouse_boundary_1005	mouse_chr16	89740000	89820000
mouse_boundary_1006	mouse_chr16	90180000	90260000
mouse_boundary_1007	mouse_chr16	90980000	91060000
mouse_boundary_1008	mouse_chr16	91660000	91740000
mouse_boundary_1009	mouse_chr16	91900000	91980000
mouse_boundary_1010	mouse_chr16	92300000	92380000
mouse_boundary_1011	mouse_chr16	93620000	93700000
mouse_boundary_1012	mouse_chr16	93780000	93860000
mouse_boundary_1013	mouse_chr16	94260000	94340000
mouse_boundary_1014	mouse_chr16	94660000	94780000
mouse_boundary_1015	mouse_chr16	96060000	96220000
mouse_boundary_1016	mouse_chr17	3500000	3580000
mouse_boundary_1017	mouse_chr17	5380000	5460000
mouse_boundary_1018	mouse_chr17	5940000	6060000
mouse_boundary_1019	mouse_chr17	7060000	7140000
mouse_boundary_1020	mouse_chr17	7940000	8020000
mouse_boundary_1021	mouse_chr17	8420000	8500000
mouse_boundary_1022	mouse_chr17	8940000	9020000
mouse_boundary_1023	mouse_chr17	10260000	10340000
mouse_boundary_1024	mouse_chr17	11980000	12060000
mouse_boundary_1025	mouse_chr17	12340000	12420000
mouse_boundary_1026	mouse_chr17	12980000	13060000
mouse_boundary_1027	mouse_chr17	13820000	13900000
mouse_boundary_1028	mouse_chr17	14900000	15020000
mouse_boundary_1029	mouse_chr17	15500000	15580000
mouse_boundary_1030	mouse_chr17	15700000	15820000
mouse_boundary_1031	mouse_chr17	16940000	17020000
mouse_boundary_1032	mouse_chr17	17900000	17980000
mouse_boundary_1033	mouse_chr17	20860000	20940000
mouse_boundary_1034	mouse_chr17	21540000	21620000
mouse_boundary_1035	mouse_chr17	23500000	23580000
mouse_boundary_1036	mouse_chr17	23660000	23740000
mouse_boundary_1037	mouse_chr17	23980000	24100000
mouse_boundary_1038	mouse_chr17	24380000	24500000
mouse_boundary_1039	mouse_chr17	25820000	25900000
mouse_boundary_1040	mouse_chr17	26060000	26140000
mouse_boundary_1041	mouse_chr17	26860000	26980000
mouse_boundary_1042	mouse_chr17	27500000	27580000
mouse_boundary_1043	mouse_chr17	27820000	27900000
mouse_boundary_1044	mouse_chr17	28300000	28380000
mouse_boundary_1045	mouse_chr17	28540000	28620000
mouse_boundary_1046	mouse_chr17	28980000	29060000
mouse_boundary_1047	mouse_chr17	29500000	29620000
mouse_boundary_1048	mouse_chr17	30660000	30740000
mouse_boundary_1049	mouse_chr17	30940000	31020000
mouse_boundary_1050	mouse_chr17	31500000	31580000
mouse_boundary_1051	mouse_chr17	32300000	32380000
mouse_boundary_1052	mouse_chr17	33860000	33940000
mouse_boundary_1053	mouse_chr17	35260000	35340000
mouse_boundary_1054	mouse_chr17	35540000	35620000
mouse_boundary_1055	mouse_chr17	35900000	36020000
mouse_boundary_1056	mouse_chr17	36780000	36860000
mouse_boundary_1057	mouse_chr17	37220000	37340000
mouse_boundary_1058	mouse_chr17	39860000	39940000
mouse_boundary_1059	mouse_chr17	40780000	40900000
mouse_boundary_1060	mouse_chr17	42900000	42980000
mouse_boundary_1061	mouse_chr17	43620000	43700000
mouse_boundary_1062	mouse_chr17	44100000	44220000
mouse_boundary_1063	mouse_chr17	45420000	45500000
mouse_boundary_1064	mouse_chr17	46140000	46220000
mouse_boundary_1065	mouse_chr17	46900000	47020000
mouse_boundary_1066	mouse_chr17	47660000	47740000
mouse_boundary_1067	mouse_chr17	48100000	48180000
mouse_boundary_1068	mouse_chr17	49380000	49460000
mouse_boundary_1069	mouse_chr17	49900000	49980000
mouse_boundary_1070	mouse_chr17	50220000	50300000
mouse_boundary_1071	mouse_chr17	50780000	50860000
mouse_boundary_1072	mouse_chr17	52460000	52540000
mouse_boundary_1073	mouse_chr17	53420000	53500000
mouse_boundary_1074	mouse_chr17	53900000	53980000
mouse_boundary_1075	mouse_chr17	54340000	54420000
mouse_boundary_1076	mouse_chr17	55900000	55980000
mouse_boundary_1077	mouse_chr17	56700000	56780000
mouse_boundary_1078	mouse_chr17	57300000	57380000
mouse_boundary_1079	mouse_chr17	58860000	58980000
mouse_boundary_1080	mouse_chr17	62860000	62940000
mouse_boundary_1081	mouse_chr17	63420000	63540000
mouse_boundary_1082	mouse_chr17	65540000	65660000
mouse_boundary_1083	mouse_chr17	66060000	66180000
mouse_boundary_1084	mouse_chr17	66460000	66540000
mouse_boundary_1085	mouse_chr17	67780000	67860000
mouse_boundary_1086	mouse_chr17	69380000	69460000
mouse_boundary_1087	mouse_chr17	70660000	70740000
mouse_boundary_1088	mouse_chr17	71460000	71540000
mouse_boundary_1089	mouse_chr17	72780000	72860000
mouse_boundary_1090	mouse_chr17	74300000	74380000
mouse_boundary_1091	mouse_chr17	74660000	74740000
mouse_boundary_1092	mouse_chr17	75540000	75620000
mouse_boundary_1093	mouse_chr17	78700000	78780000
mouse_boundary_1094	mouse_chr17	80180000	80260000
mouse_boundary_1095	mouse_chr17	80540000	80620000
mouse_boundary_1096	mouse_chr17	81020000	81140000
mouse_boundary_1097	mouse_chr17	82940000	83060000
mouse_boundary_1098	mouse_chr17	83820000	83900000
mouse_boundary_1099	mouse_chr17	84620000	84740000
mouse_boundary_1100	mouse_chr17	85620000	85700000
mouse_boundary_1101	mouse_chr17	86060000	86180000
mouse_boundary_1102	mouse_chr17	86420000	86500000
mouse_boundary_1103	mouse_chr17	86980000	87060000
mouse_boundary_1104	mouse_chr17	87220000	87300000
mouse_boundary_1105	mouse_chr17	87620000	87700000
mouse_boundary_1106	mouse_chr17	87940000	88020000
mouse_boundary_1107	mouse_chr17	88580000	88660000
mouse_boundary_1108	mouse_chr17	90540000	90660000
mouse_boundary_1109	mouse_chr17	93060000	93180000
mouse_boundary_1110	mouse_chr18	4180000	4260000
mouse_boundary_1111	mouse_chr18	4900000	4980000
mouse_boundary_1112	mouse_chr18	6220000	6300000
mouse_boundary_1113	mouse_chr18	6460000	6540000
mouse_boundary_1114	mouse_chr18	7780000	7900000
mouse_boundary_1115	mouse_chr18	9300000	9460000
mouse_boundary_1116	mouse_chr18	9900000	9980000
mouse_boundary_1117	mouse_chr18	10780000	10860000
mouse_boundary_1118	mouse_chr18	11460000	11540000
mouse_boundary_1119	mouse_chr18	12100000	12180000
mouse_boundary_1120	mouse_chr18	12900000	12980000
mouse_boundary_1121	mouse_chr18	14700000	14820000
mouse_boundary_1122	mouse_chr18	16180000	16260000
mouse_boundary_1123	mouse_chr18	16780000	16900000
mouse_boundary_1124	mouse_chr18	19860000	19980000
mouse_boundary_1125	mouse_chr18	20980000	21060000
mouse_boundary_1126	mouse_chr18	21900000	22020000
mouse_boundary_1127	mouse_chr18	22580000	22660000
mouse_boundary_1128	mouse_chr18	23940000	24020000
mouse_boundary_1129	mouse_chr18	24580000	24660000
mouse_boundary_1130	mouse_chr18	25100000	25220000
mouse_boundary_1131	mouse_chr18	25460000	25540000
mouse_boundary_1132	mouse_chr18	28100000	28180000
mouse_boundary_1133	mouse_chr18	30220000	30300000
mouse_boundary_1134	mouse_chr18	31580000	31660000
mouse_boundary_1135	mouse_chr18	32220000	32300000
mouse_boundary_1136	mouse_chr18	34300000	34380000
mouse_boundary_1137	mouse_chr18	34580000	34660000
mouse_boundary_1138	mouse_chr18	35660000	35740000
mouse_boundary_1139	mouse_chr18	36740000	36820000
mouse_boundary_1140	mouse_chr18	37860000	37980000
mouse_boundary_1141	mouse_chr18	38260000	38340000
mouse_boundary_1142	mouse_chr18	38860000	38980000
mouse_boundary_1143	mouse_chr18	40180000	40260000
mouse_boundary_1144	mouse_chr18	42220000	42300000
mouse_boundary_1145	mouse_chr18	43500000	43580000
mouse_boundary_1146	mouse_chr18	44340000	44420000
mouse_boundary_1147	mouse_chr18	44820000	44900000
mouse_boundary_1148	mouse_chr18	46260000	46340000
mouse_boundary_1149	mouse_chr18	46900000	46980000
mouse_boundary_1150	mouse_chr18	49700000	49780000
mouse_boundary_1151	mouse_chr18	52420000	52540000
mouse_boundary_1152	mouse_chr18	53700000	53780000
mouse_boundary_1153	mouse_chr18	53900000	53980000
mouse_boundary_1154	mouse_chr18	54940000	55020000
mouse_boundary_1155	mouse_chr18	56540000	56620000
mouse_boundary_1156	mouse_chr18	57340000	57420000
mouse_boundary_1157	mouse_chr18	57940000	58020000
mouse_boundary_1158	mouse_chr18	58580000	58700000
mouse_boundary_1159	mouse_chr18	59020000	59140000
mouse_boundary_1160	mouse_chr18	60460000	60540000
mouse_boundary_1161	mouse_chr18	60660000	60740000
mouse_boundary_1162	mouse_chr18	61100000	61180000
mouse_boundary_1163	mouse_chr18	61700000	61820000
mouse_boundary_1164	mouse_chr18	63020000	63100000
mouse_boundary_1165	mouse_chr18	63660000	63740000
mouse_boundary_1166	mouse_chr18	64460000	64540000
mouse_boundary_1167	mouse_chr18	65460000	65540000
mouse_boundary_1168	mouse_chr18	65900000	65980000
mouse_boundary_1169	mouse_chr18	66020000	66100000
mouse_boundary_1170	mouse_chr18	67060000	67140000
mouse_boundary_1171	mouse_chr18	67220000	67300000
mouse_boundary_1172	mouse_chr18	67780000	67860000
mouse_boundary_1173	mouse_chr18	68300000	68380000
mouse_boundary_1174	mouse_chr18	68420000	68500000
mouse_boundary_1175	mouse_chr18	69820000	69940000
mouse_boundary_1176	mouse_chr18	70420000	70500000
mouse_boundary_1177	mouse_chr18	71220000	71300000
mouse_boundary_1178	mouse_chr18	73140000	73220000
mouse_boundary_1179	mouse_chr18	73620000	73700000
mouse_boundary_1180	mouse_chr18	73820000	73940000
mouse_boundary_1181	mouse_chr18	74180000	74260000
mouse_boundary_1182	mouse_chr18	74980000	75060000
mouse_boundary_1183	mouse_chr18	75700000	75780000
mouse_boundary_1184	mouse_chr18	76180000	76300000
mouse_boundary_1185	mouse_chr18	76980000	77060000
mouse_boundary_1186	mouse_chr18	77740000	77820000
mouse_boundary_1187	mouse_chr18	80180000	80260000
mouse_boundary_1188	mouse_chr18	80700000	80780000
mouse_boundary_1189	mouse_chr18	81900000	82020000
mouse_boundary_1190	mouse_chr18	82660000	82780000
mouse_boundary_1191	mouse_chr18	82940000	83020000
mouse_boundary_1192	mouse_chr18	84580000	84700000
mouse_boundary_1193	mouse_chr18	86500000	86580000
mouse_boundary_1194	mouse_chr18	88700000	88780000
mouse_boundary_1195	mouse_chr19	5020000	5100000
mouse_boundary_1196	mouse_chr19	6340000	6420000
mouse_boundary_1197	mouse_chr19	6940000	7060000
mouse_boundary_1198	mouse_chr19	7460000	7540000
mouse_boundary_1199	mouse_chr19	8460000	8580000
mouse_boundary_1200	mouse_chr19	9140000	9260000
mouse_boundary_1201	mouse_chr19	9820000	9900000
mouse_boundary_1202	mouse_chr19	10580000	10700000
mouse_boundary_1203	mouse_chr19	10940000	11060000
mouse_boundary_1204	mouse_chr19	12820000	12900000
mouse_boundary_1205	mouse_chr19	13860000	13940000
mouse_boundary_1206	mouse_chr19	15940000	16020000
mouse_boundary_1207	mouse_chr19	16740000	16820000
mouse_boundary_1208	mouse_chr19	17020000	17100000
mouse_boundary_1209	mouse_chr19	18660000	18780000
mouse_boundary_1210	mouse_chr19	20300000	20420000
mouse_boundary_1211	mouse_chr19	20740000	20820000
mouse_boundary_1212	mouse_chr19	21620000	21700000
mouse_boundary_1213	mouse_chr19	22300000	22380000
mouse_boundary_1214	mouse_chr19	22860000	22940000
mouse_boundary_1215	mouse_chr19	23180000	23300000
mouse_boundary_1216	mouse_chr19	24220000	24300000
mouse_boundary_1217	mouse_chr19	24900000	24980000
mouse_boundary_1218	mouse_chr19	25620000	25700000
mouse_boundary_1219	mouse_chr19	26660000	26740000
mouse_boundary_1220	mouse_chr19	27380000	27460000
mouse_boundary_1221	mouse_chr19	28940000	29020000
mouse_boundary_1222	mouse_chr19	29540000	29660000
mouse_boundary_1223	mouse_chr19	30140000	30260000
mouse_boundary_1224	mouse_chr19	30540000	30620000
mouse_boundary_1225	mouse_chr19	31860000	31940000
mouse_boundary_1226	mouse_chr19	33340000	33420000
mouse_boundary_1227	mouse_chr19	34140000	34220000
mouse_boundary_1228	mouse_chr19	34900000	35020000
mouse_boundary_1229	mouse_chr19	36060000	36140000
mouse_boundary_1230	mouse_chr19	36500000	36580000
mouse_boundary_1231	mouse_chr19	37340000	37500000
mouse_boundary_1232	mouse_chr19	38940000	39020000
mouse_boundary_1233	mouse_chr19	40220000	40300000
mouse_boundary_1234	mouse_chr19	40540000	40620000
mouse_boundary_1235	mouse_chr19	40700000	40780000
mouse_boundary_1236	mouse_chr19	42100000	42220000
mouse_boundary_1237	mouse_chr19	43660000	43780000
mouse_boundary_1238	mouse_chr19	44020000	44140000
mouse_boundary_1239	mouse_chr19	44500000	44580000
mouse_boundary_1240	mouse_chr19	45020000	45100000
mouse_boundary_1241	mouse_chr19	45740000	45820000
mouse_boundary_1242	mouse_chr19	46020000	46100000
mouse_boundary_1243	mouse_chr19	46500000	46580000
mouse_boundary_1244	mouse_chr19	47100000	47180000
mouse_boundary_1245	mouse_chr19	47820000	47940000
mouse_boundary_1246	mouse_chr19	50100000	50180000
mouse_boundary_1247	mouse_chr19	52980000	53060000
mouse_boundary_1248	mouse_chr19	53580000	53660000
mouse_boundary_1249	mouse_chr19	53900000	54020000
mouse_boundary_1250	mouse_chr19	55180000	55260000
mouse_boundary_1251	mouse_chr19	56300000	56380000
mouse_boundary_1252	mouse_chr19	56860000	56940000
mouse_boundary_1253	mouse_chr19	56980000	57060000
mouse_boundary_1254	mouse_chr19	57620000	57700000
mouse_boundary_1255	mouse_chr19	58740000	58820000
mouse_boundary_1256	mouse_chr19	58860000	58940000
mouse_boundary_1257	mouse_chr19	59220000	59380000
mouse_boundary_1258	mouse_chr2	4860000	4940000
mouse_boundary_1259	mouse_chr2	5900000	6020000
mouse_boundary_1260	mouse_chr2	8620000	8700000
mouse_boundary_1261	mouse_chr2	10020000	10100000
mouse_boundary_1262	mouse_chr2	11740000	11820000
mouse_boundary_1263	mouse_chr2	12340000	12420000
mouse_boundary_1264	mouse_chr2	13220000	13300000
mouse_boundary_1265	mouse_chr2	15020000	15100000
mouse_boundary_1266	mouse_chr2	16260000	16340000
mouse_boundary_1267	mouse_chr2	17340000	17420000
mouse_boundary_1268	mouse_chr2	19340000	19460000
mouse_boundary_1269	mouse_chr2	20780000	20860000
mouse_boundary_1270	mouse_chr2	21220000	21300000
mouse_boundary_1271	mouse_chr2	21860000	21980000
mouse_boundary_1272	mouse_chr2	23140000	23260000
mouse_boundary_1273	mouse_chr2	24340000	24420000
mouse_boundary_1274	mouse_chr2	24740000	24820000
mouse_boundary_1275	mouse_chr2	24860000	24940000
mouse_boundary_1276	mouse_chr2	25180000	25260000
mouse_boundary_1277	mouse_chr2	25540000	25620000
mouse_boundary_1278	mouse_chr2	26380000	26460000
mouse_boundary_1279	mouse_chr2	26620000	26700000
mouse_boundary_1280	mouse_chr2	26860000	26940000
mouse_boundary_1281	mouse_chr2	27220000	27300000
mouse_boundary_1282	mouse_chr2	27420000	27500000
mouse_boundary_1283	mouse_chr2	28540000	28660000
mouse_boundary_1284	mouse_chr2	29060000	29140000
mouse_boundary_1285	mouse_chr2	29740000	29860000
mouse_boundary_1286	mouse_chr2	30340000	30420000
mouse_boundary_1287	mouse_chr2	30940000	31020000
mouse_boundary_1288	mouse_chr2	31380000	31500000
mouse_boundary_1289	mouse_chr2	32900000	32980000
mouse_boundary_1290	mouse_chr2	33420000	33500000
mouse_boundary_1291	mouse_chr2	34740000	34820000
mouse_boundary_1292	mouse_chr2	35180000	35260000
mouse_boundary_1293	mouse_chr2	36220000	36300000
mouse_boundary_1294	mouse_chr2	37300000	37380000
mouse_boundary_1295	mouse_chr2	39180000	39260000
mouse_boundary_1296	mouse_chr2	43620000	43700000
mouse_boundary_1297	mouse_chr2	45060000	45140000
mouse_boundary_1298	mouse_chr2	47420000	47500000
mouse_boundary_1299	mouse_chr2	48860000	48980000
mouse_boundary_1300	mouse_chr2	49700000	49780000
mouse_boundary_1301	mouse_chr2	50260000	50340000
mouse_boundary_1302	mouse_chr2	52020000	52100000
mouse_boundary_1303	mouse_chr2	52620000	52700000
mouse_boundary_1304	mouse_chr2	53140000	53220000
mouse_boundary_1305	mouse_chr2	54100000	54180000
mouse_boundary_1306	mouse_chr2	54980000	55100000
mouse_boundary_1307	mouse_chr2	56020000	56100000
mouse_boundary_1308	mouse_chr2	57940000	58020000
mouse_boundary_1309	mouse_chr2	58660000	58740000
mouse_boundary_1310	mouse_chr2	59460000	59540000
mouse_boundary_1311	mouse_chr2	60180000	60300000
mouse_boundary_1312	mouse_chr2	61460000	61580000
mouse_boundary_1313	mouse_chr2	62620000	62700000
mouse_boundary_1314	mouse_chr2	63420000	63500000
mouse_boundary_1315	mouse_chr2	64940000	65020000
mouse_boundary_1316	mouse_chr2	65340000	65420000
mouse_boundary_1317	mouse_chr2	66420000	66500000
mouse_boundary_1318	mouse_chr2	66780000	66860000
mouse_boundary_1319	mouse_chr2	68460000	68540000
mouse_boundary_1320	mouse_chr2	69580000	69700000
mouse_boundary_1321	mouse_chr2	69940000	70020000
mouse_boundary_1322	mouse_chr2	70620000	70700000
mouse_boundary_1323	mouse_chr2	71060000	71180000
mouse_boundary_1324	mouse_chr2	71820000	71940000
mouse_boundary_1325	mouse_chr2	73460000	73540000
mouse_boundary_1326	mouse_chr2	74620000	74740000
mouse_boundary_1327	mouse_chr2	75580000	75660000
mouse_boundary_1328	mouse_chr2	76100000	76180000
mouse_boundary_1329	mouse_chr2	76620000	76740000
mouse_boundary_1330	mouse_chr2	77900000	78020000
mouse_boundary_1331	mouse_chr2	78860000	78940000
mouse_boundary_1332	mouse_chr2	79780000	79860000
mouse_boundary_1333	mouse_chr2	80260000	80380000
mouse_boundary_1334	mouse_chr2	80540000	80700000
mouse_boundary_1335	mouse_chr2	81980000	82060000
mouse_boundary_1336	mouse_chr2	83580000	83660000
mouse_boundary_1337	mouse_chr2	84420000	84500000
mouse_boundary_1338	mouse_chr2	85020000	85100000
mouse_boundary_1339	mouse_chr2	85540000	85660000
mouse_boundary_1340	mouse_chr2	88220000	88340000
mouse_boundary_1341	mouse_chr2	90420000	90500000
mouse_boundary_1342	mouse_chr2	90660000	90740000
mouse_boundary_1343	mouse_chr2	91100000	91180000
mouse_boundary_1344	mouse_chr2	91660000	91740000
mouse_boundary_1345	mouse_chr2	91900000	91980000
mouse_boundary_1346	mouse_chr2	92420000	92500000
mouse_boundary_1347	mouse_chr2	92820000	92900000
mouse_boundary_1348	mouse_chr2	93420000	93500000
mouse_boundary_1349	mouse_chr2	93980000	94060000
mouse_boundary_1350	mouse_chr2	94380000	94460000
mouse_boundary_1351	mouse_chr2	96300000	96380000
mouse_boundary_1352	mouse_chr2	96500000	96580000
mouse_boundary_1353	mouse_chr2	97380000	97460000
mouse_boundary_1354	mouse_chr2	97620000	97700000
mouse_boundary_1355	mouse_chr2	99140000	99260000
mouse_boundary_1356	mouse_chr2	101620000	101700000
mouse_boundary_1357	mouse_chr2	102460000	102580000
mouse_boundary_1358	mouse_chr2	103380000	103460000
mouse_boundary_1359	mouse_chr2	103980000	104060000
mouse_boundary_1360	mouse_chr2	104780000	104860000
mouse_boundary_1361	mouse_chr2	105180000	105260000
mouse_boundary_1362	mouse_chr2	106300000	106380000
mouse_boundary_1363	mouse_chr2	106940000	107020000
mouse_boundary_1364	mouse_chr2	107900000	107980000
mouse_boundary_1365	mouse_chr2	109820000	109900000
mouse_boundary_1366	mouse_chr2	111060000	111140000
mouse_boundary_1367	mouse_chr2	112180000	112260000
mouse_boundary_1368	mouse_chr2	113460000	113540000
mouse_boundary_1369	mouse_chr2	113820000	113900000
mouse_boundary_1370	mouse_chr2	114140000	114220000
mouse_boundary_1371	mouse_chr2	116060000	116180000
mouse_boundary_1372	mouse_chr2	116820000	116900000
mouse_boundary_1373	mouse_chr2	117220000	117300000
mouse_boundary_1374	mouse_chr2	118140000	118220000
mouse_boundary_1375	mouse_chr2	118580000	118660000
mouse_boundary_1376	mouse_chr2	118980000	119060000
mouse_boundary_1377	mouse_chr2	119180000	119260000
mouse_boundary_1378	mouse_chr2	121420000	121540000
mouse_boundary_1379	mouse_chr2	122020000	122140000
mouse_boundary_1380	mouse_chr2	122740000	122820000
mouse_boundary_1381	mouse_chr2	124020000	124100000
mouse_boundary_1382	mouse_chr2	125220000	125300000
mouse_boundary_1383	mouse_chr2	126620000	126700000
mouse_boundary_1384	mouse_chr2	127220000	127300000
mouse_boundary_1385	mouse_chr2	128620000	128700000
mouse_boundary_1386	mouse_chr2	128780000	128860000
mouse_boundary_1387	mouse_chr2	129260000	129340000
mouse_boundary_1388	mouse_chr2	130220000	130300000
mouse_boundary_1389	mouse_chr2	130620000	130700000
mouse_boundary_1390	mouse_chr2	130900000	130980000
mouse_boundary_1391	mouse_chr2	132220000	132300000
mouse_boundary_1392	mouse_chr2	132900000	132980000
mouse_boundary_1393	mouse_chr2	134500000	134580000
mouse_boundary_1394	mouse_chr2	135300000	135380000
mouse_boundary_1395	mouse_chr2	135940000	136020000
mouse_boundary_1396	mouse_chr2	137940000	138020000
mouse_boundary_1397	mouse_chr2	139340000	139420000
mouse_boundary_1398	mouse_chr2	140140000	140220000
mouse_boundary_1399	mouse_chr2	140380000	140460000
mouse_boundary_1400	mouse_chr2	143020000	143100000
mouse_boundary_1401	mouse_chr2	143780000	143860000
mouse_boundary_1402	mouse_chr2	144500000	144620000
mouse_boundary_1403	mouse_chr2	145620000	145700000
mouse_boundary_1404	mouse_chr2	145820000	145900000
mouse_boundary_1405	mouse_chr2	146420000	146500000
mouse_boundary_1406	mouse_chr2	147300000	147380000
mouse_boundary_1407	mouse_chr2	147740000	147820000
mouse_boundary_1408	mouse_chr2	148740000	148820000
mouse_boundary_1409	mouse_chr2	150500000	150620000
mouse_boundary_1410	mouse_chr2	151460000	151540000
mouse_boundary_1411	mouse_chr2	151700000	151780000
mouse_boundary_1412	mouse_chr2	152340000	152420000
mouse_boundary_1413	mouse_chr2	152820000	152900000
mouse_boundary_1414	mouse_chr2	153620000	153700000
mouse_boundary_1415	mouse_chr2	154300000	154420000
mouse_boundary_1416	mouse_chr2	155020000	155100000
mouse_boundary_1417	mouse_chr2	156100000	156180000
mouse_boundary_1418	mouse_chr2	156700000	156780000
mouse_boundary_1419	mouse_chr2	157100000	157220000
mouse_boundary_1420	mouse_chr2	157540000	157620000
mouse_boundary_1421	mouse_chr2	158380000	158460000
mouse_boundary_1422	mouse_chr2	158700000	158780000
mouse_boundary_1423	mouse_chr2	158820000	158900000
mouse_boundary_1424	mouse_chr2	160580000	160660000
mouse_boundary_1425	mouse_chr2	160980000	161060000
mouse_boundary_1426	mouse_chr2	162860000	162940000
mouse_boundary_1427	mouse_chr2	163420000	163500000
mouse_boundary_1428	mouse_chr2	163980000	164100000
mouse_boundary_1429	mouse_chr2	164740000	164860000
mouse_boundary_1430	mouse_chr2	165340000	165420000
mouse_boundary_1431	mouse_chr2	165460000	165540000
mouse_boundary_1432	mouse_chr2	166020000	166100000
mouse_boundary_1433	mouse_chr2	166980000	167060000
mouse_boundary_1434	mouse_chr2	167460000	167540000
mouse_boundary_1435	mouse_chr2	168060000	168140000
mouse_boundary_1436	mouse_chr2	168900000	168980000
mouse_boundary_1437	mouse_chr2	170380000	170540000
mouse_boundary_1438	mouse_chr2	170820000	170900000
mouse_boundary_1439	mouse_chr2	172300000	172420000
mouse_boundary_1440	mouse_chr2	173020000	173100000
mouse_boundary_1441	mouse_chr2	173540000	173620000
mouse_boundary_1442	mouse_chr2	174260000	174340000
mouse_boundary_1443	mouse_chr2	176220000	176300000
mouse_boundary_1444	mouse_chr2	178020000	178140000
mouse_boundary_1445	mouse_chr2	178340000	178420000
mouse_boundary_1446	mouse_chr2	180020000	180100000
mouse_boundary_1447	mouse_chr2	180220000	180300000
mouse_boundary_1448	mouse_chr3	7260000	7340000
mouse_boundary_1449	mouse_chr3	8540000	8620000
mouse_boundary_1450	mouse_chr3	8900000	8980000
mouse_boundary_1451	mouse_chr3	10300000	10420000
mouse_boundary_1452	mouse_chr3	13860000	13940000
mouse_boundary_1453	mouse_chr3	15260000	15380000
mouse_boundary_1454	mouse_chr3	16100000	16180000
mouse_boundary_1455	mouse_chr3	17820000	17940000
mouse_boundary_1456	mouse_chr3	19220000	19340000
mouse_boundary_1457	mouse_chr3	20500000	20580000
mouse_boundary_1458	mouse_chr3	22260000	22340000
mouse_boundary_1459	mouse_chr3	27140000	27220000
mouse_boundary_1460	mouse_chr3	28100000	28180000
mouse_boundary_1461	mouse_chr3	28740000	28860000
mouse_boundary_1462	mouse_chr3	29700000	29820000
mouse_boundary_1463	mouse_chr3	30540000	30620000
mouse_boundary_1464	mouse_chr3	30940000	31020000
mouse_boundary_1465	mouse_chr3	31100000	31180000
mouse_boundary_1466	mouse_chr3	31660000	31740000
mouse_boundary_1467	mouse_chr3	32300000	32380000
mouse_boundary_1468	mouse_chr3	32700000	32780000
mouse_boundary_1469	mouse_chr3	33780000	33860000
mouse_boundary_1470	mouse_chr3	35620000	35700000
mouse_boundary_1471	mouse_chr3	36060000	36180000
mouse_boundary_1472	mouse_chr3	36500000	36620000
mouse_boundary_1473	mouse_chr3	37260000	37340000
mouse_boundary_1474	mouse_chr3	37380000	37460000
mouse_boundary_1475	mouse_chr3	38180000	38260000
mouse_boundary_1476	mouse_chr3	38820000	38900000
mouse_boundary_1477	mouse_chr3	40460000	40540000
mouse_boundary_1478	mouse_chr3	40780000	40900000
mouse_boundary_1479	mouse_chr3	41740000	41820000
mouse_boundary_1480	mouse_chr3	41980000	42060000
mouse_boundary_1481	mouse_chr3	43700000	43780000
mouse_boundary_1482	mouse_chr3	45260000	45380000
mouse_boundary_1483	mouse_chr3	48820000	48940000
mouse_boundary_1484	mouse_chr3	50340000	50420000
mouse_boundary_1485	mouse_chr3	51180000	51260000
mouse_boundary_1486	mouse_chr3	52220000	52300000
mouse_boundary_1487	mouse_chr3	52980000	53060000
mouse_boundary_1488	mouse_chr3	53460000	53540000
mouse_boundary_1489	mouse_chr3	54700000	54780000
mouse_boundary_1490	mouse_chr3	55340000	55420000
mouse_boundary_1491	mouse_chr3	55900000	55980000
mouse_boundary_1492	mouse_chr3	57220000	57300000
mouse_boundary_1493	mouse_chr3	58580000	58660000
mouse_boundary_1494	mouse_chr3	59020000	59100000
mouse_boundary_1495	mouse_chr3	61060000	61180000
mouse_boundary_1496	mouse_chr3	62500000	62580000
mouse_boundary_1497	mouse_chr3	63460000	63540000
mouse_boundary_1498	mouse_chr3	63940000	64020000
mouse_boundary_1499	mouse_chr3	64820000	64900000
mouse_boundary_1500	mouse_chr3	65300000	65420000
mouse_boundary_1501	mouse_chr3	65940000	66020000
mouse_boundary_1502	mouse_chr3	66260000	66340000
mouse_boundary_1503	mouse_chr3	67420000	67500000
mouse_boundary_1504	mouse_chr3	68020000	68100000
mouse_boundary_1505	mouse_chr3	69020000	69100000
mouse_boundary_1506	mouse_chr3	69900000	70020000
mouse_boundary_1507	mouse_chr3	73020000	73140000
mouse_boundary_1508	mouse_chr3	75180000	75260000
mouse_boundary_1509	mouse_chr3	75820000	75900000
mouse_boundary_1510	mouse_chr3	75980000	76060000
mouse_boundary_1511	mouse_chr3	78900000	78980000
mouse_boundary_1512	mouse_chr3	79620000	79700000
mouse_boundary_1513	mouse_chr3	79780000	79860000
mouse_boundary_1514	mouse_chr3	81900000	82020000
mouse_boundary_1515	mouse_chr3	82300000	82380000
mouse_boundary_1516	mouse_chr3	82940000	83020000
mouse_boundary_1517	mouse_chr3	83740000	83820000
mouse_boundary_1518	mouse_chr3	83860000	83940000
mouse_boundary_1519	mouse_chr3	84540000	84620000
mouse_boundary_1520	mouse_chr3	86140000	86220000
mouse_boundary_1521	mouse_chr3	86980000	87060000
mouse_boundary_1522	mouse_chr3	87860000	87940000
mouse_boundary_1523	mouse_chr3	89180000	89300000
mouse_boundary_1524	mouse_chr3	90180000	90260000
mouse_boundary_1525	mouse_chr3	90460000	90540000
mouse_boundary_1526	mouse_chr3	90660000	90740000
mouse_boundary_1527	mouse_chr3	91940000	92060000
mouse_boundary_1528	mouse_chr3	93060000	93140000
mouse_boundary_1529	mouse_chr3	94300000	94380000
mouse_boundary_1530	mouse_chr3	94940000	95060000
mouse_boundary_1531	mouse_chr3	96220000	96300000
mouse_boundary_1532	mouse_chr3	96660000	96740000
mouse_boundary_1533	mouse_chr3	97620000	97700000
mouse_boundary_1534	mouse_chr3	98540000	98620000
mouse_boundary_1535	mouse_chr3	98660000	98740000
mouse_boundary_1536	mouse_chr3	100100000	100220000
mouse_boundary_1537	mouse_chr3	100660000	100740000
mouse_boundary_1538	mouse_chr3	100860000	100940000
mouse_boundary_1539	mouse_chr3	101420000	101500000
mouse_boundary_1540	mouse_chr3	101820000	101900000
mouse_boundary_1541	mouse_chr3	102980000	103060000
mouse_boundary_1542	mouse_chr3	103340000	103420000
mouse_boundary_1543	mouse_chr3	103740000	103820000
mouse_boundary_1544	mouse_chr3	104700000	104820000
mouse_boundary_1545	mouse_chr3	105020000	105100000
mouse_boundary_1546	mouse_chr3	105900000	105980000
mouse_boundary_1547	mouse_chr3	106860000	106940000
mouse_boundary_1548	mouse_chr3	107180000	107260000
mouse_boundary_1549	mouse_chr3	107420000	107540000
mouse_boundary_1550	mouse_chr3	108140000	108220000
mouse_boundary_1551	mouse_chr3	108620000	108700000
mouse_boundary_1552	mouse_chr3	109020000	109100000
mouse_boundary_1553	mouse_chr3	109460000	109540000
mouse_boundary_1554	mouse_chr3	111300000	111420000
mouse_boundary_1555	mouse_chr3	113300000	113380000
mouse_boundary_1556	mouse_chr3	113500000	113580000
mouse_boundary_1557	mouse_chr3	115620000	115700000
mouse_boundary_1558	mouse_chr3	115940000	116020000
mouse_boundary_1559	mouse_chr3	116820000	116900000
mouse_boundary_1560	mouse_chr3	118260000	118340000
mouse_boundary_1561	mouse_chr3	118380000	118460000
mouse_boundary_1562	mouse_chr3	121140000	121300000
mouse_boundary_1563	mouse_chr3	121780000	121860000
mouse_boundary_1564	mouse_chr3	122220000	122300000
mouse_boundary_1565	mouse_chr3	123340000	123420000
mouse_boundary_1566	mouse_chr3	124260000	124340000
mouse_boundary_1567	mouse_chr3	124540000	124660000
mouse_boundary_1568	mouse_chr3	125740000	125860000
mouse_boundary_1569	mouse_chr3	126940000	127060000
mouse_boundary_1570	mouse_chr3	127940000	128020000
mouse_boundary_1571	mouse_chr3	129220000	129300000
mouse_boundary_1572	mouse_chr3	129700000	129780000
mouse_boundary_1573	mouse_chr3	130660000	130740000
mouse_boundary_1574	mouse_chr3	131260000	131340000
mouse_boundary_1575	mouse_chr3	131540000	131620000
mouse_boundary_1576	mouse_chr3	132700000	132780000
mouse_boundary_1577	mouse_chr3	133020000	133140000
mouse_boundary_1578	mouse_chr3	134620000	134700000
mouse_boundary_1579	mouse_chr3	135220000	135300000
mouse_boundary_1580	mouse_chr3	135740000	135860000
mouse_boundary_1581	mouse_chr3	137820000	137900000
mouse_boundary_1582	mouse_chr3	138140000	138220000
mouse_boundary_1583	mouse_chr3	138420000	138500000
mouse_boundary_1584	mouse_chr3	139220000	139300000
mouse_boundary_1585	mouse_chr3	141820000	141900000
mouse_boundary_1586	mouse_chr3	142700000	142780000
mouse_boundary_1587	mouse_chr3	144380000	144460000
mouse_boundary_1588	mouse_chr3	144660000	144780000
mouse_boundary_1589	mouse_chr3	145900000	145980000
mouse_boundary_1590	mouse_chr3	146900000	146980000
mouse_boundary_1591	mouse_chr3	148940000	149020000
mouse_boundary_1592	mouse_chr3	151660000	151740000
mouse_boundary_1593	mouse_chr3	152060000	152180000
mouse_boundary_1594	mouse_chr3	152700000	152780000
mouse_boundary_1595	mouse_chr3	153860000	153980000
mouse_boundary_1596	mouse_chr3	154220000	154300000
mouse_boundary_1597	mouse_chr3	154540000	154660000
mouse_boundary_1598	mouse_chr3	157500000	157580000
mouse_boundary_1599	mouse_chr4	3780000	3860000
mouse_boundary_1600	mouse_chr4	4660000	4740000
mouse_boundary_1601	mouse_chr4	6420000	6500000
mouse_boundary_1602	mouse_chr4	8340000	8420000
mouse_boundary_1603	mouse_chr4	9100000	9180000
mouse_boundary_1604	mouse_chr4	9620000	9700000
mouse_boundary_1605	mouse_chr4	9740000	9820000
mouse_boundary_1606	mouse_chr4	10860000	10940000
mouse_boundary_1607	mouse_chr4	11140000	11220000
mouse_boundary_1608	mouse_chr4	11500000	11580000
mouse_boundary_1609	mouse_chr4	12100000	12180000
mouse_boundary_1610	mouse_chr4	13780000	13860000
mouse_boundary_1611	mouse_chr4	14460000	14540000
mouse_boundary_1612	mouse_chr4	14780000	14860000
mouse_boundary_1613	mouse_chr4	14900000	14980000
mouse_boundary_1614	mouse_chr4	15220000	15300000
mouse_boundary_1615	mouse_chr4	15940000	16020000
mouse_boundary_1616	mouse_chr4	16100000	16180000
mouse_boundary_1617	mouse_chr4	19500000	19580000
mouse_boundary_1618	mouse_chr4	19900000	19980000
mouse_boundary_1619	mouse_chr4	21820000	21900000
mouse_boundary_1620	mouse_chr4	21940000	22020000
mouse_boundary_1621	mouse_chr4	24660000	24740000
mouse_boundary_1622	mouse_chr4	26540000	26660000
mouse_boundary_1623	mouse_chr4	28780000	28860000
mouse_boundary_1624	mouse_chr4	31940000	32020000
mouse_boundary_1625	mouse_chr4	32580000	32700000
mouse_boundary_1626	mouse_chr4	33260000	33340000
mouse_boundary_1627	mouse_chr4	34580000	34660000
mouse_boundary_1628	mouse_chr4	34860000	34940000
mouse_boundary_1629	mouse_chr4	35180000	35260000
mouse_boundary_1630	mouse_chr4	40060000	40180000
mouse_boundary_1631	mouse_chr4	40660000	40740000
mouse_boundary_1632	mouse_chr4	41420000	41500000
mouse_boundary_1633	mouse_chr4	41700000	41820000
mouse_boundary_1634	mouse_chr4	42380000	42460000
mouse_boundary_1635	mouse_chr4	42820000	42900000
mouse_boundary_1636	mouse_chr4	42980000	43060000
mouse_boundary_1637	mouse_chr4	43420000	43500000
mouse_boundary_1638	mouse_chr4	44140000	44220000
mouse_boundary_1639	mouse_chr4	44940000	45020000
mouse_boundary_1640	mouse_chr4	45260000	45340000
mouse_boundary_1641	mouse_chr4	46140000	46260000
mouse_boundary_1642	mouse_chr4	46460000	46580000
mouse_boundary_1643	mouse_chr4	47020000	47140000
mouse_boundary_1644	mouse_chr4	48620000	48700000
mouse_boundary_1645	mouse_chr4	49620000	49700000
mouse_boundary_1646	mouse_chr4	52980000	53060000
mouse_boundary_1647	mouse_chr4	53660000	53780000
mouse_boundary_1648	mouse_chr4	55340000	55460000
mouse_boundary_1649	mouse_chr4	56740000	56820000
mouse_boundary_1650	mouse_chr4	57260000	57340000
mouse_boundary_1651	mouse_chr4	58980000	59100000
mouse_boundary_1652	mouse_chr4	59900000	59980000
mouse_boundary_1653	mouse_chr4	62220000	62340000
mouse_boundary_1654	mouse_chr4	63300000	63380000
mouse_boundary_1655	mouse_chr4	64460000	64540000
mouse_boundary_1656	mouse_chr4	65580000	65660000
mouse_boundary_1657	mouse_chr4	66700000	66820000
mouse_boundary_1658	mouse_chr4	68900000	68980000
mouse_boundary_1659	mouse_chr4	69020000	69100000
mouse_boundary_1660	mouse_chr4	70380000	70460000
mouse_boundary_1661	mouse_chr4	70540000	70620000
mouse_boundary_1662	mouse_chr4	73100000	73220000
mouse_boundary_1663	mouse_chr4	74380000	74460000
mouse_boundary_1664	mouse_chr4	76420000	76500000
mouse_boundary_1665	mouse_chr4	77540000	77660000
mouse_boundary_1666	mouse_chr4	80780000	80860000
mouse_boundary_1667	mouse_chr4	82580000	82660000
mouse_boundary_1668	mouse_chr4	83220000	83300000
mouse_boundary_1669	mouse_chr4	83580000	83660000
mouse_boundary_1670	mouse_chr4	85100000	85180000
mouse_boundary_1671	mouse_chr4	85780000	85860000
mouse_boundary_1672	mouse_chr4	86700000	86860000
mouse_boundary_1673	mouse_chr4	88780000	88900000
mouse_boundary_1674	mouse_chr4	89500000	89580000
mouse_boundary_1675	mouse_chr4	91380000	91460000
mouse_boundary_1676	mouse_chr4	94540000	94620000
mouse_boundary_1677	mouse_chr4	95980000	96100000
mouse_boundary_1678	mouse_chr4	96620000	96740000
mouse_boundary_1679	mouse_chr4	98900000	98980000
mouse_boundary_1680	mouse_chr4	99180000	99260000
mouse_boundary_1681	mouse_chr4	99860000	99980000
mouse_boundary_1682	mouse_chr4	100500000	100620000
mouse_boundary_1683	mouse_chr4	101260000	101380000
mouse_boundary_1684	mouse_chr4	102020000	102140000
mouse_boundary_1685	mouse_chr4	103140000	103300000
mouse_boundary_1686	mouse_chr4	104940000	105060000
mouse_boundary_1687	mouse_chr4	106380000	106500000
mouse_boundary_1688	mouse_chr4	107180000	107260000
mouse_boundary_1689	mouse_chr4	107340000	107420000
mouse_boundary_1690	mouse_chr4	107860000	107940000
mouse_boundary_1691	mouse_chr4	108260000	108340000
mouse_boundary_1692	mouse_chr4	108780000	108860000
mouse_boundary_1693	mouse_chr4	109380000	109460000
mouse_boundary_1694	mouse_chr4	109980000	110060000
mouse_boundary_1695	mouse_chr4	111860000	111980000
mouse_boundary_1696	mouse_chr4	114220000	114300000
mouse_boundary_1697	mouse_chr4	115060000	115140000
mouse_boundary_1698	mouse_chr4	115700000	115780000
mouse_boundary_1699	mouse_chr4	116020000	116100000
mouse_boundary_1700	mouse_chr4	116620000	116700000
mouse_boundary_1701	mouse_chr4	117140000	117260000
mouse_boundary_1702	mouse_chr4	117780000	117860000
mouse_boundary_1703	mouse_chr4	118380000	118460000
mouse_boundary_1704	mouse_chr4	119180000	119260000
mouse_boundary_1705	mouse_chr4	120540000	120620000
mouse_boundary_1706	mouse_chr4	121220000	121300000
mouse_boundary_1707	mouse_chr4	122740000	122820000
mouse_boundary_1708	mouse_chr4	123100000	123180000
mouse_boundary_1709	mouse_chr4	124820000	124940000
mouse_boundary_1710	mouse_chr4	126060000	126140000
mouse_boundary_1711	mouse_chr4	127020000	127100000
mouse_boundary_1712	mouse_chr4	127260000	127340000
mouse_boundary_1713	mouse_chr4	128580000	128740000
mouse_boundary_1714	mouse_chr4	129100000	129220000
mouse_boundary_1715	mouse_chr4	129580000	129660000
mouse_boundary_1716	mouse_chr4	130260000	130340000
mouse_boundary_1717	mouse_chr4	130700000	130780000
mouse_boundary_1718	mouse_chr4	131820000	131900000
mouse_boundary_1719	mouse_chr4	132180000	132260000
mouse_boundary_1720	mouse_chr4	132860000	132940000
mouse_boundary_1721	mouse_chr4	133460000	133580000
mouse_boundary_1722	mouse_chr4	133900000	134020000
mouse_boundary_1723	mouse_chr4	134460000	134540000
mouse_boundary_1724	mouse_chr4	134860000	134940000
mouse_boundary_1725	mouse_chr4	135340000	135420000
mouse_boundary_1726	mouse_chr4	136140000	136220000
mouse_boundary_1727	mouse_chr4	136580000	136660000
mouse_boundary_1728	mouse_chr4	137380000	137460000
mouse_boundary_1729	mouse_chr4	137580000	137700000
mouse_boundary_1730	mouse_chr4	138260000	138340000
mouse_boundary_1731	mouse_chr4	138860000	138940000
mouse_boundary_1732	mouse_chr4	139300000	139420000
mouse_boundary_1733	mouse_chr4	141060000	141140000
mouse_boundary_1734	mouse_chr4	141740000	141860000
mouse_boundary_1735	mouse_chr4	143380000	143460000
mouse_boundary_1736	mouse_chr4	145380000	145460000
mouse_boundary_1737	mouse_chr4	145500000	145580000
mouse_boundary_1738	mouse_chr4	147820000	147900000
mouse_boundary_1739	mouse_chr4	148420000	148540000
mouse_boundary_1740	mouse_chr4	149100000	149180000
mouse_boundary_1741	mouse_chr4	149660000	149780000
mouse_boundary_1742	mouse_chr4	150060000	150140000
mouse_boundary_1743	mouse_chr4	150180000	150260000
mouse_boundary_1744	mouse_chr4	150580000	150660000
mouse_boundary_1745	mouse_chr4	150980000	151060000
mouse_boundary_1746	mouse_chr4	152060000	152180000
mouse_boundary_1747	mouse_chr4	152420000	152540000
mouse_boundary_1748	mouse_chr4	153980000	154060000
mouse_boundary_1749	mouse_chr4	154820000	154900000
mouse_boundary_1750	mouse_chr5	3540000	3660000
mouse_boundary_1751	mouse_chr5	4060000	4140000
mouse_boundary_1752	mouse_chr5	4900000	5020000
mouse_boundary_1753	mouse_chr5	5460000	5540000
mouse_boundary_1754	mouse_chr5	5700000	5780000
mouse_boundary_1755	mouse_chr5	8020000	8100000
mouse_boundary_1756	mouse_chr5	9380000	9500000
mouse_boundary_1757	mouse_chr5	10580000	10700000
mouse_boundary_1758	mouse_chr5	11940000	12020000
mouse_boundary_1759	mouse_chr5	12500000	12580000
mouse_boundary_1760	mouse_chr5	13620000	13740000
mouse_boundary_1761	mouse_chr5	14300000	14380000
mouse_boundary_1762	mouse_chr5	14900000	14980000
mouse_boundary_1763	mouse_chr5	15420000	15500000
mouse_boundary_1764	mouse_chr5	16260000	16340000
mouse_boundary_1765	mouse_chr5	16860000	16940000
mouse_boundary_1766	mouse_chr5	17780000	17860000
mouse_boundary_1767	mouse_chr5	18420000	18500000
mouse_boundary_1768	mouse_chr5	19380000	19460000
mouse_boundary_1769	mouse_chr5	20820000	20940000
mouse_boundary_1770	mouse_chr5	21620000	21780000
mouse_boundary_1771	mouse_chr5	22500000	22580000
mouse_boundary_1772	mouse_chr5	23340000	23420000
mouse_boundary_1773	mouse_chr5	23740000	23820000
mouse_boundary_1774	mouse_chr5	24140000	24220000
mouse_boundary_1775	mouse_chr5	24620000	24700000
mouse_boundary_1776	mouse_chr5	25220000	25300000
mouse_boundary_1777	mouse_chr5	25820000	25940000
mouse_boundary_1778	mouse_chr5	27020000	27100000
mouse_boundary_1779	mouse_chr5	27620000	27780000
mouse_boundary_1780	mouse_chr5	29380000	29460000
mouse_boundary_1781	mouse_chr5	29540000	29620000
mouse_boundary_1782	mouse_chr5	30060000	30180000
mouse_boundary_1783	mouse_chr5	31180000	31340000
mouse_boundary_1784	mouse_chr5	32740000	32820000
mouse_boundary_1785	mouse_chr5	33580000	33660000
mouse_boundary_1786	mouse_chr5	34820000	34900000
mouse_boundary_1787	mouse_chr5	35540000	35620000
mouse_boundary_1788	mouse_chr5	36740000	36860000
mouse_boundary_1789	mouse_chr5	37140000	37300000
mouse_boundary_1790	mouse_chr5	38180000	38300000
mouse_boundary_1791	mouse_chr5	38620000	38700000
mouse_boundary_1792	mouse_chr5	40980000	41100000
mouse_boundary_1793	mouse_chr5	41780000	41900000
mouse_boundary_1794	mouse_chr5	43620000	43700000
mouse_boundary_1795	mouse_chr5	45420000	45500000
mouse_boundary_1796	mouse_chr5	46340000	46460000
mouse_boundary_1797	mouse_chr5	48340000	48420000
mouse_boundary_1798	mouse_chr5	50420000	50500000
mouse_boundary_1799	mouse_chr5	52100000	52180000
mouse_boundary_1800	mouse_chr5	52780000	52860000
mouse_boundary_1801	mouse_chr5	53220000	53300000
mouse_boundary_1802	mouse_chr5	53820000	53900000
mouse_boundary_1803	mouse_chr5	54100000	54180000
mouse_boundary_1804	mouse_chr5	57620000	57740000
mouse_boundary_1805	mouse_chr5	62740000	62820000
mouse_boundary_1806	mouse_chr5	63860000	63940000
mouse_boundary_1807	mouse_chr5	64860000	64940000
mouse_boundary_1808	mouse_chr5	65340000	65460000
mouse_boundary_1809	mouse_chr5	65940000	66020000
mouse_boundary_1810	mouse_chr5	66620000	66740000
mouse_boundary_1811	mouse_chr5	67380000	67460000
mouse_boundary_1812	mouse_chr5	68020000	68140000
mouse_boundary_1813	mouse_chr5	69540000	69620000
mouse_boundary_1814	mouse_chr5	71060000	71140000
mouse_boundary_1815	mouse_chr5	71420000	71500000
mouse_boundary_1816	mouse_chr5	72260000	72380000
mouse_boundary_1817	mouse_chr5	72860000	72940000
mouse_boundary_1818	mouse_chr5	73380000	73460000
mouse_boundary_1819	mouse_chr5	73620000	73700000
mouse_boundary_1820	mouse_chr5	75140000	75220000
mouse_boundary_1821	mouse_chr5	76540000	76620000
mouse_boundary_1822	mouse_chr5	76940000	77020000
mouse_boundary_1823	mouse_chr5	77300000	77380000
mouse_boundary_1824	mouse_chr5	80500000	80580000
mouse_boundary_1825	mouse_chr5	82300000	82420000
mouse_boundary_1826	mouse_chr5	83460000	83540000
mouse_boundary_1827	mouse_chr5	86020000	86100000
mouse_boundary_1828	mouse_chr5	88460000	88580000
mouse_boundary_1829	mouse_chr5	89340000	89460000
mouse_boundary_1830	mouse_chr5	90340000	90420000
mouse_boundary_1831	mouse_chr5	90580000	90660000
mouse_boundary_1832	mouse_chr5	90860000	90980000
mouse_boundary_1833	mouse_chr5	91340000	91420000
mouse_boundary_1834	mouse_chr5	92260000	92340000
mouse_boundary_1835	mouse_chr5	92380000	92460000
mouse_boundary_1836	mouse_chr5	93260000	93380000
mouse_boundary_1837	mouse_chr5	95860000	95980000
mouse_boundary_1838	mouse_chr5	97060000	97140000
mouse_boundary_1839	mouse_chr5	98260000	98380000
mouse_boundary_1840	mouse_chr5	99140000	99220000
mouse_boundary_1841	mouse_chr5	99980000	100100000
mouse_boundary_1842	mouse_chr5	100500000	100580000
mouse_boundary_1843	mouse_chr5	101780000	101860000
mouse_boundary_1844	mouse_chr5	102060000	102140000
mouse_boundary_1845	mouse_chr5	103300000	103380000
mouse_boundary_1846	mouse_chr5	103940000	104100000
mouse_boundary_1847	mouse_chr5	104420000	104540000
mouse_boundary_1848	mouse_chr5	105340000	105420000
mouse_boundary_1849	mouse_chr5	105860000	105940000
mouse_boundary_1850	mouse_chr5	106780000	106860000
mouse_boundary_1851	mouse_chr5	107580000	107660000
mouse_boundary_1852	mouse_chr5	108700000	108780000
mouse_boundary_1853	mouse_chr5	110100000	110260000
mouse_boundary_1854	mouse_chr5	110620000	110700000
mouse_boundary_1855	mouse_chr5	111300000	111380000
mouse_boundary_1856	mouse_chr5	112180000	112260000
mouse_boundary_1857	mouse_chr5	113220000	113340000
mouse_boundary_1858	mouse_chr5	113780000	113860000
mouse_boundary_1859	mouse_chr5	114100000	114180000
mouse_boundary_1860	mouse_chr5	115580000	115660000
mouse_boundary_1861	mouse_chr5	117300000	117380000
mouse_boundary_1862	mouse_chr5	117460000	117540000
mouse_boundary_1863	mouse_chr5	118020000	118140000
mouse_boundary_1864	mouse_chr5	118700000	118820000
mouse_boundary_1865	mouse_chr5	119700000	119780000
mouse_boundary_1866	mouse_chr5	120060000	120140000
mouse_boundary_1867	mouse_chr5	120740000	120820000
mouse_boundary_1868	mouse_chr5	121140000	121260000
mouse_boundary_1869	mouse_chr5	121420000	121540000
mouse_boundary_1870	mouse_chr5	122340000	122420000
mouse_boundary_1871	mouse_chr5	122780000	122860000
mouse_boundary_1872	mouse_chr5	123500000	123580000
mouse_boundary_1873	mouse_chr5	124340000	124420000
mouse_boundary_1874	mouse_chr5	124540000	124620000
mouse_boundary_1875	mouse_chr5	124820000	124900000
mouse_boundary_1876	mouse_chr5	125420000	125500000
mouse_boundary_1877	mouse_chr5	127180000	127260000
mouse_boundary_1878	mouse_chr5	127540000	127620000
mouse_boundary_1879	mouse_chr5	128500000	128580000
mouse_boundary_1880	mouse_chr5	128940000	129060000
mouse_boundary_1881	mouse_chr5	129900000	129980000
mouse_boundary_1882	mouse_chr5	130180000	130260000
mouse_boundary_1883	mouse_chr5	130820000	130900000
mouse_boundary_1884	mouse_chr5	131420000	131500000
mouse_boundary_1885	mouse_chr5	132060000	132140000
mouse_boundary_1886	mouse_chr5	134100000	134180000
mouse_boundary_1887	mouse_chr5	135300000	135380000
mouse_boundary_1888	mouse_chr5	135860000	135940000
mouse_boundary_1889	mouse_chr5	136900000	136980000
mouse_boundary_1890	mouse_chr5	137740000	137820000
mouse_boundary_1891	mouse_chr5	138140000	138220000
mouse_boundary_1892	mouse_chr5	138700000	138820000
mouse_boundary_1893	mouse_chr5	139220000	139300000
mouse_boundary_1894	mouse_chr5	139740000	139820000
mouse_boundary_1895	mouse_chr5	140740000	140820000
mouse_boundary_1896	mouse_chr5	142420000	142500000
mouse_boundary_1897	mouse_chr5	143100000	143180000
mouse_boundary_1898	mouse_chr5	143260000	143340000
mouse_boundary_1899	mouse_chr5	145180000	145260000
mouse_boundary_1900	mouse_chr5	146180000	146340000
mouse_boundary_1901	mouse_chr5	146500000	146580000
mouse_boundary_1902	mouse_chr5	147300000	147380000
mouse_boundary_1903	mouse_chr5	147900000	147980000
mouse_boundary_1904	mouse_chr5	148260000	148340000
mouse_boundary_1905	mouse_chr5	148740000	148860000
mouse_boundary_1906	mouse_chr5	149620000	149740000
mouse_boundary_1907	mouse_chr5	150020000	150140000
mouse_boundary_1908	mouse_chr5	150460000	150540000
mouse_boundary_1909	mouse_chr6	5580000	5660000
mouse_boundary_1910	mouse_chr6	6900000	7020000
mouse_boundary_1911	mouse_chr6	7660000	7740000
mouse_boundary_1912	mouse_chr6	8140000	8220000
mouse_boundary_1913	mouse_chr6	8820000	8940000
mouse_boundary_1914	mouse_chr6	12220000	12300000
mouse_boundary_1915	mouse_chr6	13220000	13340000
mouse_boundary_1916	mouse_chr6	14500000	14580000
mouse_boundary_1917	mouse_chr6	14740000	14820000
mouse_boundary_1918	mouse_chr6	16940000	17060000
mouse_boundary_1919	mouse_chr6	17620000	17700000
mouse_boundary_1920	mouse_chr6	17860000	17940000
mouse_boundary_1921	mouse_chr6	18020000	18100000
mouse_boundary_1922	mouse_chr6	18820000	18940000
mouse_boundary_1923	mouse_chr6	21740000	21820000
mouse_boundary_1924	mouse_chr6	22060000	22140000
mouse_boundary_1925	mouse_chr6	23100000	23180000
mouse_boundary_1926	mouse_chr6	23420000	23500000
mouse_boundary_1927	mouse_chr6	24620000	24700000
mouse_boundary_1928	mouse_chr6	25780000	25900000
mouse_boundary_1929	mouse_chr6	28180000	28260000
mouse_boundary_1930	mouse_chr6	28380000	28460000
mouse_boundary_1931	mouse_chr6	29140000	29220000
mouse_boundary_1932	mouse_chr6	29620000	29700000
mouse_boundary_1933	mouse_chr6	30340000	30420000
mouse_boundary_1934	mouse_chr6	31020000	31100000
mouse_boundary_1935	mouse_chr6	31460000	31580000
mouse_boundary_1936	mouse_chr6	32780000	32860000
mouse_boundary_1937	mouse_chr6	34260000	34340000
mouse_boundary_1938	mouse_chr6	34420000	34500000
mouse_boundary_1939	mouse_chr6	35220000	35300000
mouse_boundary_1940	mouse_chr6	37020000	37100000
mouse_boundary_1941	mouse_chr6	37420000	37500000
mouse_boundary_1942	mouse_chr6	38340000	38460000
mouse_boundary_1943	mouse_chr6	39340000	39460000
mouse_boundary_1944	mouse_chr6	39780000	39860000
mouse_boundary_1945	mouse_chr6	40420000	40540000
mouse_boundary_1946	mouse_chr6	40700000	40780000
mouse_boundary_1947	mouse_chr6	42980000	43060000
mouse_boundary_1948	mouse_chr6	43300000	43380000
mouse_boundary_1949	mouse_chr6	45020000	45140000
mouse_boundary_1950	mouse_chr6	47140000	47220000
mouse_boundary_1951	mouse_chr6	47660000	47820000
mouse_boundary_1952	mouse_chr6	48980000	49060000
mouse_boundary_1953	mouse_chr6	49380000	49460000
mouse_boundary_1954	mouse_chr6	50540000	50620000
mouse_boundary_1955	mouse_chr6	51140000	51220000
mouse_boundary_1956	mouse_chr6	52220000	52300000
mouse_boundary_1957	mouse_chr6	52940000	53020000
mouse_boundary_1958	mouse_chr6	53740000	53820000
mouse_boundary_1959	mouse_chr6	54340000	54420000
mouse_boundary_1960	mouse_chr6	55180000	55260000
mouse_boundary_1961	mouse_chr6	56020000	56100000
mouse_boundary_1962	mouse_chr6	56660000	56780000
mouse_boundary_1963	mouse_chr6	58460000	58540000
mouse_boundary_1964	mouse_chr6	59180000	59260000
mouse_boundary_1965	mouse_chr6	59460000	59580000
mouse_boundary_1966	mouse_chr6	60500000	60580000
mouse_boundary_1967	mouse_chr6	60940000	61020000
mouse_boundary_1968	mouse_chr6	61260000	61340000
mouse_boundary_1969	mouse_chr6	64620000	64740000
mouse_boundary_1970	mouse_chr6	64980000	65100000
mouse_boundary_1971	mouse_chr6	66540000	66620000
mouse_boundary_1972	mouse_chr6	66660000	66740000
mouse_boundary_1973	mouse_chr6	67780000	67900000
mouse_boundary_1974	mouse_chr6	70740000	70820000
mouse_boundary_1975	mouse_chr6	71380000	71460000
mouse_boundary_1976	mouse_chr6	71820000	71940000
mouse_boundary_1977	mouse_chr6	72340000	72420000
mouse_boundary_1978	mouse_chr6	72860000	72940000
mouse_boundary_1979	mouse_chr6	73220000	73300000
mouse_boundary_1980	mouse_chr6	77580000	77660000
mouse_boundary_1981	mouse_chr6	78460000	78580000
mouse_boundary_1982	mouse_chr6	81860000	81940000
mouse_boundary_1983	mouse_chr6	82940000	83020000
mouse_boundary_1984	mouse_chr6	83740000	83860000
mouse_boundary_1985	mouse_chr6	85100000	85180000
mouse_boundary_1986	mouse_chr6	85420000	85500000
mouse_boundary_1987	mouse_chr6	85980000	86060000
mouse_boundary_1988	mouse_chr6	86380000	86460000
mouse_boundary_1989	mouse_chr6	86660000	86740000
mouse_boundary_1990	mouse_chr6	86980000	87060000
mouse_boundary_1991	mouse_chr6	87780000	87860000
mouse_boundary_1992	mouse_chr6	88060000	88140000
mouse_boundary_1993	mouse_chr6	88460000	88580000
mouse_boundary_1994	mouse_chr6	88860000	88940000
mouse_boundary_1995	mouse_chr6	89620000	89700000
mouse_boundary_1996	mouse_chr6	90580000	90740000
mouse_boundary_1997	mouse_chr6	91420000	91540000
[truncated: 596 more rows]

## Sheet: Specific TAD boundaries
Supplementary Table 1. TAD boundaries position and conserved boundaries in human, mouse and macaque
Macaque specific boundaries	Mouse specific boundaries	Human specific boundaries
macaque_boundary_676	mouse_boundary_2387	human_boundary_1219
macaque_boundary_157	mouse_boundary_1058	human_boundary_1030
macaque_boundary_428	mouse_boundary_1815	human_boundary_434
macaque_boundary_2036	mouse_boundary_144	human_boundary_883
macaque_boundary_394	mouse_boundary_2494	human_boundary_2349
macaque_boundary_1509	mouse_boundary_2497	human_boundary_1109
macaque_boundary_1071	mouse_boundary_620	human_boundary_1265
macaque_boundary_1266	mouse_boundary_495	human_boundary_1106
macaque_boundary_2626	mouse_boundary_125	human_boundary_1702
macaque_boundary_1943	mouse_boundary_2579	human_boundary_126
macaque_boundary_2116	mouse_boundary_914	human_boundary_1203
macaque_boundary_2311	mouse_boundary_823	human_boundary_1956
macaque_boundary_2315	mouse_boundary_1972	human_boundary_313
macaque_boundary_1271	mouse_boundary_71	human_boundary_978
macaque_boundary_802	mouse_boundary_831	human_boundary_286
macaque_boundary_2276	mouse_boundary_1537	human_boundary_2296
macaque_boundary_638	mouse_boundary_2012	human_boundary_2269
macaque_boundary_1888	mouse_boundary_407	human_boundary_2403
macaque_boundary_1027	mouse_boundary_1605	human_boundary_1803
macaque_boundary_1420	mouse_boundary_855	human_boundary_1125
macaque_boundary_521	mouse_boundary_1826	human_boundary_2541
macaque_boundary_771	mouse_boundary_107	human_boundary_968
macaque_boundary_1413	mouse_boundary_368	human_boundary_1377
macaque_boundary_1519	mouse_boundary_1944	human_boundary_626
macaque_boundary_1421	mouse_boundary_89	human_boundary_1798
macaque_boundary_1460	mouse_boundary_529	human_boundary_818
macaque_boundary_273	mouse_boundary_410	human_boundary_2408
macaque_boundary_368	mouse_boundary_1446	human_boundary_1303
macaque_boundary_2269	mouse_boundary_337	human_boundary_2716
macaque_boundary_1280	mouse_boundary_721	human_boundary_303
macaque_boundary_1631	mouse_boundary_1270	human_boundary_2558
macaque_boundary_1247	mouse_boundary_735	human_boundary_937
macaque_boundary_641	mouse_boundary_2030	human_boundary_906
macaque_boundary_535	mouse_boundary_1528	human_boundary_2697
macaque_boundary_292	mouse_boundary_2231	human_boundary_1060
macaque_boundary_2446	mouse_boundary_1792	human_boundary_2207
macaque_boundary_1781	mouse_boundary_797	human_boundary_526
macaque_boundary_409	mouse_boundary_2529	human_boundary_925
macaque_boundary_1414	mouse_boundary_1235	human_boundary_1840
macaque_boundary_1279	mouse_boundary_2482	human_boundary_1120
macaque_boundary_1108	mouse_boundary_1473	human_boundary_2622
macaque_boundary_2258	mouse_boundary_234	human_boundary_249
macaque_boundary_1898	mouse_boundary_2060	human_boundary_1483
macaque_boundary_58	mouse_boundary_162	human_boundary_1998
macaque_boundary_2280	mouse_boundary_572	human_boundary_956
macaque_boundary_1542	mouse_boundary_2106	human_boundary_2502
macaque_boundary_1321	mouse_boundary_2528	human_boundary_1520
macaque_boundary_81	mouse_boundary_2492	human_boundary_2009
macaque_boundary_2510	mouse_boundary_2567	human_boundary_1369
macaque_boundary_707	mouse_boundary_1183	human_boundary_2553
macaque_boundary_1899	mouse_boundary_2369	human_boundary_2687
macaque_boundary_1812	mouse_boundary_1457	human_boundary_2555
macaque_boundary_1536	mouse_boundary_2135	human_boundary_190
macaque_boundary_839	mouse_boundary_1642	human_boundary_12
macaque_boundary_2665	mouse_boundary_2093	human_boundary_1605
macaque_boundary_1255	mouse_boundary_1554	human_boundary_1204
macaque_boundary_2189	mouse_boundary_329	human_boundary_2428
macaque_boundary_2694	mouse_boundary_1129	human_boundary_220
macaque_boundary_2143	mouse_boundary_952	human_boundary_1086
macaque_boundary_2121	mouse_boundary_1305	human_boundary_518
macaque_boundary_2069	mouse_boundary_1028	human_boundary_685
macaque_boundary_1041	mouse_boundary_700	human_boundary_2715
macaque_boundary_1152	mouse_boundary_1706	human_boundary_2727
macaque_boundary_2355	mouse_boundary_201	human_boundary_816
macaque_boundary_659	mouse_boundary_1785	human_boundary_1205
macaque_boundary_109	mouse_boundary_1298	human_boundary_2043
macaque_boundary_1239	mouse_boundary_2505	human_boundary_318
macaque_boundary_1031	mouse_boundary_416	human_boundary_2742
macaque_boundary_1305	mouse_boundary_1407	human_boundary_4
macaque_boundary_1130	mouse_boundary_2574	human_boundary_1243
macaque_boundary_2445	mouse_boundary_261	human_boundary_2665
macaque_boundary_1261	mouse_boundary_910	human_boundary_1599
macaque_boundary_1229	mouse_boundary_2578	human_boundary_119
macaque_boundary_8	mouse_boundary_399	human_boundary_370
macaque_boundary_1454	mouse_boundary_1033	human_boundary_704
macaque_boundary_590	mouse_boundary_334	human_boundary_1549
macaque_boundary_2423	mouse_boundary_1411	human_boundary_2291
macaque_boundary_2333	mouse_boundary_293	human_boundary_1063
macaque_boundary_830	mouse_boundary_2553	human_boundary_970
macaque_boundary_2317	mouse_boundary_2077	human_boundary_1409
macaque_boundary_347	mouse_boundary_1811	human_boundary_1458
macaque_boundary_2722	mouse_boundary_2583	human_boundary_1814
macaque_boundary_950	mouse_boundary_95	human_boundary_32
macaque_boundary_530	mouse_boundary_1847	human_boundary_390
macaque_boundary_1157	mouse_boundary_2260	human_boundary_288
macaque_boundary_38	mouse_boundary_1833	human_boundary_2482
macaque_boundary_2088	mouse_boundary_2062	human_boundary_1091
macaque_boundary_779	mouse_boundary_77	human_boundary_1184
macaque_boundary_2094	mouse_boundary_1275	human_boundary_168
macaque_boundary_1212	mouse_boundary_1608	human_boundary_1438
macaque_boundary_1580	mouse_boundary_65	human_boundary_736
macaque_boundary_1164	mouse_boundary_729	human_boundary_939
macaque_boundary_565	mouse_boundary_1522	human_boundary_335
macaque_boundary_1238	mouse_boundary_437	human_boundary_2290
macaque_boundary_62	mouse_boundary_258	human_boundary_2548
macaque_boundary_296	mouse_boundary_51	human_boundary_1090
macaque_boundary_1269	mouse_boundary_2055	human_boundary_1760
macaque_boundary_1961	mouse_boundary_1809	human_boundary_93
macaque_boundary_2066	mouse_boundary_2555	human_boundary_1003
macaque_boundary_1017	mouse_boundary_3	human_boundary_2577
macaque_boundary_713	mouse_boundary_335	human_boundary_817
macaque_boundary_1628	mouse_boundary_1615	human_boundary_2318
macaque_boundary_2110	mouse_boundary_1927	human_boundary_2241
macaque_boundary_2608	mouse_boundary_549	human_boundary_2216
macaque_boundary_2551	mouse_boundary_2573	human_boundary_2417
macaque_boundary_739	mouse_boundary_1416	human_boundary_2211
macaque_boundary_147	mouse_boundary_2556	human_boundary_1861
macaque_boundary_1964	mouse_boundary_1547	human_boundary_1589
macaque_boundary_1227	mouse_boundary_1366	human_boundary_421
macaque_boundary_1742	mouse_boundary_2337	human_boundary_445
macaque_boundary_1597	mouse_boundary_2484	human_boundary_1704
macaque_boundary_2298	mouse_boundary_1113	human_boundary_815
macaque_boundary_1889	mouse_boundary_648	human_boundary_838
macaque_boundary_1476	mouse_boundary_2079	human_boundary_714
macaque_boundary_1318	mouse_boundary_1464	human_boundary_2295
macaque_boundary_1685	mouse_boundary_765	human_boundary_2569
macaque_boundary_146	mouse_boundary_807	human_boundary_1947
macaque_boundary_515	mouse_boundary_900	human_boundary_1001
macaque_boundary_2641	mouse_boundary_1061	human_boundary_2251
macaque_boundary_1457	mouse_boundary_1367	human_boundary_2744
macaque_boundary_2300	mouse_boundary_343	human_boundary_2745
macaque_boundary_2646	mouse_boundary_2489	human_boundary_281
macaque_boundary_937	mouse_boundary_2361	human_boundary_1195
macaque_boundary_1813	mouse_boundary_1051	human_boundary_423
macaque_boundary_1841	mouse_boundary_1852	human_boundary_2557
macaque_boundary_1213	mouse_boundary_1825	human_boundary_1181
macaque_boundary_920	mouse_boundary_2493	human_boundary_2701
macaque_boundary_2003	mouse_boundary_1525	human_boundary_1545
macaque_boundary_1816	mouse_boundary_1453	human_boundary_2063
macaque_boundary_108	mouse_boundary_516	human_boundary_1046
macaque_boundary_734	mouse_boundary_547	human_boundary_1313
macaque_boundary_2089	mouse_boundary_951	human_boundary_472
macaque_boundary_1022	mouse_boundary_1194	human_boundary_2
macaque_boundary_2220	mouse_boundary_1758	human_boundary_1149
macaque_boundary_2306	mouse_boundary_730	human_boundary_926
macaque_boundary_1954	mouse_boundary_849	human_boundary_1366
macaque_boundary_1520	mouse_boundary_917	human_boundary_486
macaque_boundary_2415	mouse_boundary_1655	human_boundary_975
macaque_boundary_2284	mouse_boundary_1716	human_boundary_2148
macaque_boundary_2045	mouse_boundary_1038	human_boundary_2714
macaque_boundary_724	mouse_boundary_487	human_boundary_301
macaque_boundary_2587	mouse_boundary_2564	human_boundary_83
macaque_boundary_1884	mouse_boundary_326	human_boundary_1289
macaque_boundary_1891	mouse_boundary_1602	human_boundary_1997
macaque_boundary_1383	mouse_boundary_2139	human_boundary_2746
macaque_boundary_1575	mouse_boundary_1504	human_boundary_437
macaque_boundary_2637	mouse_boundary_2176	human_boundary_577
macaque_boundary_359	mouse_boundary_1127	human_boundary_2511
macaque_boundary_1208	mouse_boundary_180	human_boundary_473
macaque_boundary_235	mouse_boundary_2259	human_boundary_1082
macaque_boundary_596	mouse_boundary_1001	human_boundary_2668
macaque_boundary_1562	mouse_boundary_2400	human_boundary_1854
macaque_boundary_1456	mouse_boundary_632	human_boundary_2476
macaque_boundary_647	mouse_boundary_1039	human_boundary_1328
macaque_boundary_1971	mouse_boundary_493	human_boundary_1532
macaque_boundary_762	mouse_boundary_348	human_boundary_920
macaque_boundary_267	mouse_boundary_1817	human_boundary_753
macaque_boundary_905	mouse_boundary_96
macaque_boundary_196	mouse_boundary_808
macaque_boundary_1066	mouse_boundary_1167
macaque_boundary_480	mouse_boundary_484
macaque_boundary_1240	mouse_boundary_822
macaque_boundary_1497	mouse_boundary_2308
macaque_boundary_787	mouse_boundary_168
macaque_boundary_1444	mouse_boundary_1851
macaque_boundary_2041	mouse_boundary_1879
macaque_boundary_1962	mouse_boundary_85
macaque_boundary_2704	mouse_boundary_1447
macaque_boundary_2251	mouse_boundary_1535
macaque_boundary_1	mouse_boundary_1031
macaque_boundary_1478	mouse_boundary_1742
macaque_boundary_720	mouse_boundary_2352
macaque_boundary_149	mouse_boundary_2502
macaque_boundary_294	mouse_boundary_854
macaque_boundary_2533	mouse_boundary_2533
	mouse_boundary_325
	mouse_boundary_968
	mouse_boundary_2069
	mouse_boundary_1836
	mouse_boundary_1073
	mouse_boundary_338
	mouse_boundary_1935
	mouse_boundary_2233
	mouse_boundary_697
	mouse_boundary_1671
	mouse_boundary_1846
	mouse_boundary_2251
	mouse_boundary_2209
	mouse_boundary_795
	mouse_boundary_1347
	mouse_boundary_330
	mouse_boundary_2548
	mouse_boundary_1355
	mouse_boundary_2040
	mouse_boundary_626
	mouse_boundary_908
	mouse_boundary_1614
	mouse_boundary_2224
	mouse_boundary_573
	mouse_boundary_104
	mouse_boundary_866
	mouse_boundary_598
	mouse_boundary_2076
	mouse_boundary_2391
	mouse_boundary_537
	mouse_boundary_1932
	mouse_boundary_70
	mouse_boundary_1776
	mouse_boundary_824
	mouse_boundary_339
	mouse_boundary_1652
	mouse_boundary_1211
	mouse_boundary_1761
	mouse_boundary_1097
	mouse_boundary_1076
	mouse_boundary_2092
	mouse_boundary_710
	mouse_boundary_2503
	mouse_boundary_1433
	mouse_boundary_2247
	mouse_boundary_1175
	mouse_boundary_1315
	mouse_boundary_1685
	mouse_boundary_1627
	mouse_boundary_2035
	mouse_boundary_2271
	mouse_boundary_1772
	mouse_boundary_1873
	mouse_boundary_1178
	mouse_boundary_1610
	mouse_boundary_1152
	mouse_boundary_2570
	mouse_boundary_886
	mouse_boundary_287
	mouse_boundary_1103
	mouse_boundary_852
	mouse_boundary_1483
	mouse_boundary_464
	mouse_boundary_783
	mouse_boundary_62
	mouse_boundary_35
	mouse_boundary_1814
	mouse_boundary_30
	mouse_boundary_833
	mouse_boundary_2097
	mouse_boundary_2452
	mouse_boundary_1109
	mouse_boundary_1029
	mouse_boundary_2087
	mouse_boundary_1448
	mouse_boundary_708
	mouse_boundary_2262
	mouse_boundary_1497
	mouse_boundary_362
	mouse_boundary_5
	mouse_boundary_314
	mouse_boundary_1909
	mouse_boundary_2530
	mouse_boundary_1309
	mouse_boundary_501
	mouse_boundary_2495
	mouse_boundary_668
	mouse_boundary_825
	mouse_boundary_2336
	mouse_boundary_1074
	mouse_boundary_1413
	mouse_boundary_1963
	mouse_boundary_1470
	mouse_boundary_244
	mouse_boundary_975
	mouse_boundary_955
	mouse_boundary_1499
	mouse_boundary_2575
	mouse_boundary_694
	mouse_boundary_2257
	mouse_boundary_447
	mouse_boundary_978
	mouse_boundary_375
	mouse_boundary_252
	mouse_boundary_1763
	mouse_boundary_2463
	mouse_boundary_2477
	mouse_boundary_37
	mouse_boundary_1004
	mouse_boundary_2317
	mouse_boundary_1915
	mouse_boundary_404
	mouse_boundary_19
	mouse_boundary_259
	mouse_boundary_2498
	mouse_boundary_1458
	mouse_boundary_785
	mouse_boundary_1965
	mouse_boundary_485
	mouse_boundary_1532
	mouse_boundary_654
	mouse_boundary_2281
	mouse_boundary_2078
	mouse_boundary_1486
	mouse_boundary_791
	mouse_boundary_430
	mouse_boundary_1160
	mouse_boundary_728
	mouse_boundary_2547
	mouse_boundary_1802
	mouse_boundary_2122
	mouse_boundary_2072
	mouse_boundary_2027
	mouse_boundary_1936
	mouse_boundary_22
	mouse_boundary_470
	mouse_boundary_1207
	mouse_boundary_551
	mouse_boundary_1075
	mouse_boundary_2061
	mouse_boundary_2486
	mouse_boundary_1819
	mouse_boundary_1117
	mouse_boundary_1824
	mouse_boundary_1703
	mouse_boundary_2170
	mouse_boundary_160
	mouse_boundary_491
	mouse_boundary_650
	mouse_boundary_1662
	mouse_boundary_1396
	mouse_boundary_1479
	mouse_boundary_1241
	mouse_boundary_1717
	mouse_boundary_1726
	mouse_boundary_2137
	mouse_boundary_531
	mouse_boundary_2429
	mouse_boundary_827
	mouse_boundary_2516
	mouse_boundary_2019
	mouse_boundary_2562
	mouse_boundary_829
	mouse_boundary_2300
	mouse_boundary_1387
	mouse_boundary_875
	mouse_boundary_87
	mouse_boundary_2207
	mouse_boundary_2159
	mouse_boundary_1060
	mouse_boundary_1524
	mouse_boundary_740
	mouse_boundary_1659
	mouse_boundary_2360
	mouse_boundary_601
	mouse_boundary_2514
	mouse_boundary_725
	mouse_boundary_893
	mouse_boundary_156
	mouse_boundary_1374
	mouse_boundary_2150
	mouse_boundary_2496
	mouse_boundary_1375
	mouse_boundary_2557
	mouse_boundary_2059
	mouse_boundary_1335
	mouse_boundary_1477
	mouse_boundary_1495
	mouse_boundary_884
	mouse_boundary_532
	mouse_boundary_624
	mouse_boundary_1376
	mouse_boundary_546
	mouse_boundary_2510
	mouse_boundary_985
	mouse_boundary_1696
	mouse_boundary_1674
	mouse_boundary_1397
	mouse_boundary_504
	mouse_boundary_2483
	mouse_boundary_2298
	mouse_boundary_1888
	mouse_boundary_174
	mouse_boundary_2075
	mouse_boundary_2488
	mouse_boundary_2522
	mouse_boundary_2421
	mouse_boundary_1274
	mouse_boundary_861
	mouse_boundary_521
	mouse_boundary_2499
	mouse_boundary_1831
	mouse_boundary_2058
	mouse_boundary_1973
	mouse_boundary_2504
	mouse_boundary_1966
	mouse_boundary_1027
	mouse_boundary_2113
	mouse_boundary_1331
	mouse_boundary_2003
	mouse_boundary_2105
	mouse_boundary_2490
	mouse_boundary_1711
	mouse_boundary_798
	mouse_boundary_1340
	mouse_boundary_2518
	mouse_boundary_1853
	mouse_boundary_2080
	mouse_boundary_989
	mouse_boundary_1187
	mouse_boundary_1276
	mouse_boundary_452
	mouse_boundary_2571
	mouse_boundary_2501
	mouse_boundary_982
	mouse_boundary_2208
	mouse_boundary_1934
	mouse_boundary_353
	mouse_boundary_181
	mouse_boundary_1443
	mouse_boundary_2449
	mouse_boundary_373
	mouse_boundary_344
	mouse_boundary_622
	mouse_boundary_2487
	mouse_boundary_1691
	mouse_boundary_931
	mouse_boundary_799
	mouse_boundary_2205
	mouse_boundary_2402
	mouse_boundary_1000
	mouse_boundary_2411
	mouse_boundary_1636
	mouse_boundary_2386
	mouse_boundary_713
	mouse_boundary_1784
	mouse_boundary_25
	mouse_boundary_674
	mouse_boundary_2063
	mouse_boundary_2537
	mouse_boundary_310
	mouse_boundary_1466
	mouse_boundary_1749
	mouse_boundary_912
	mouse_boundary_502
	mouse_boundary_1570
	mouse_boundary_208
	mouse_boundary_695
	mouse_boundary_992
	mouse_boundary_1465
	mouse_boundary_867
	mouse_boundary_2057
	mouse_boundary_2095
	mouse_boundary_1132
	mouse_boundary_2485
	mouse_boundary_856
	mouse_boundary_2215
	mouse_boundary_2071
	mouse_boundary_11
	mouse_boundary_2111
	mouse_boundary_1534
	mouse_boundary_1199
	mouse_boundary_1578
	mouse_boundary_2367
	mouse_boundary_1258
	mouse_boundary_2046
	mouse_boundary_1622
	mouse_boundary_806
	mouse_boundary_726
	mouse_boundary_714
	mouse_boundary_1481
	mouse_boundary_1012
	mouse_boundary_1688
	mouse_boundary_2554
	mouse_boundary_1901
	mouse_boundary_1188
	mouse_boundary_1736
	mouse_boundary_1618
	mouse_boundary_1865
	mouse_boundary_1040
	mouse_boundary_2081
	mouse_boundary_901
	mouse_boundary_1737
	mouse_boundary_1767
	mouse_boundary_2099
	mouse_boundary_472
	mouse_boundary_1158
	mouse_boundary_2074
	mouse_boundary_2154
	mouse_boundary_137
	mouse_boundary_2565
	mouse_boundary_488
	mouse_boundary_69
	mouse_boundary_361
	mouse_boundary_2457
	mouse_boundary_1695
	mouse_boundary_232
	mouse_boundary_1905
	mouse_boundary_2560
	mouse_boundary_534
	mouse_boundary_2064
	mouse_boundary_24
	mouse_boundary_1135
	mouse_boundary_2086
	mouse_boundary_1412
	mouse_boundary_958
	mouse_boundary_2152
	mouse_boundary_2439
	mouse_boundary_860
	mouse_boundary_836
	mouse_boundary_1475
	mouse_boundary_2590
	mouse_boundary_2206
	mouse_boundary_2513
	mouse_boundary_602
	mouse_boundary_2009
	mouse_boundary_2232
	mouse_boundary_1567
	mouse_boundary_976
	mouse_boundary_2140
	mouse_boundary_760
	mouse_boundary_2558
	mouse_boundary_1995
	mouse_boundary_1835
	mouse_boundary_940
	mouse_boundary_727
	mouse_boundary_782
	mouse_boundary_2248
	mouse_boundary_2225
	mouse_boundary_2491
	mouse_boundary_1719
	mouse_boundary_2065
	mouse_boundary_937
	mouse_boundary_1967
	mouse_boundary_2471
	mouse_boundary_991
	mouse_boundary_1295
	mouse_boundary_2067
	mouse_boundary_2020
	mouse_boundary_1253
	mouse_boundary_2515
	mouse_boundary_2050
	mouse_boundary_1917
	mouse_boundary_1845
	mouse_boundary_794
	mouse_boundary_1947
	mouse_boundary_2559

## Sheet: TAD boundaries cluster
Supplementary Table 1. TAD boundaries position and conserved boundaries in human, mouse and macaque
Human	Macaque	Mouse
human_boundary_479	macaque_boundary_845	mouse_boundary_114;mouse_boundary_1177;mouse_boundary_1266;mouse_boundary_1769;mouse_boundary_187;mouse_boundary_1870;mouse_boundary_2068;mouse_boundary_2073;mouse_boundary_2126;mouse_boundary_2430;mouse_boundary_2435;mouse_boundary_2468;mouse_boundary_268;mouse_boundary_475;mouse_boundary_477;mouse_boundary_500;mouse_boundary_651;mouse_boundary_731;mouse_boundary_883
human_boundary_1569;human_boundary_1647;human_boundary_1648;human_boundary_1649	macaque_boundary_1274;macaque_boundary_1331;macaque_boundary_1276;macaque_boundary_1275;macaque_boundary_1277;macaque_boundary_1333	mouse_boundary_2013;mouse_boundary_994;mouse_boundary_993;mouse_boundary_2011
human_boundary_951;human_boundary_953;human_boundary_954	macaque_boundary_1511;macaque_boundary_1513;macaque_boundary_1514	mouse_boundary_2302;mouse_boundary_2305;mouse_boundary_2306;mouse_boundary_2304
human_boundary_1936;human_boundary_1937;human_boundary_1938	macaque_boundary_2090;macaque_boundary_2091;macaque_boundary_2092	mouse_boundary_687;mouse_boundary_686;mouse_boundary_684;mouse_boundary_685
human_boundary_1052;human_boundary_1053;human_boundary_1054;human_boundary_1056	macaque_boundary_1055;macaque_boundary_1052;macaque_boundary_1053	mouse_boundary_443;mouse_boundary_441
human_boundary_456;human_boundary_457;human_boundary_458	macaque_boundary_824;macaque_boundary_822;macaque_boundary_823	mouse_boundary_2145;mouse_boundary_2146;mouse_boundary_2147
human_boundary_814;human_boundary_1356;human_boundary_1357	macaque_boundary_545;macaque_boundary_546	mouse_boundary_956;mouse_boundary_1317;mouse_boundary_1318;mouse_boundary_1316
human_boundary_1142;human_boundary_1143;human_boundary_1144	macaque_boundary_1204;macaque_boundary_1206;macaque_boundary_1205	mouse_boundary_1192;mouse_boundary_1190;mouse_boundary_1191
human_boundary_2034;human_boundary_2035;human_boundary_2036	macaque_boundary_2198;macaque_boundary_2199;macaque_boundary_2200	mouse_boundary_351;mouse_boundary_352;mouse_boundary_350
human_boundary_2299;human_boundary_2303;human_boundary_2305	macaque_boundary_1647;macaque_boundary_1643;macaque_boundary_1641	mouse_boundary_1766;mouse_boundary_1760;mouse_boundary_1759
human_boundary_1284;human_boundary_1285;human_boundary_1308;human_boundary_1309	macaque_boundary_728;macaque_boundary_729	mouse_boundary_1385;mouse_boundary_1386
human_boundary_134;human_boundary_441;human_boundary_1759;human_boundary_2381;human_boundary_2389	macaque_boundary_2408;macaque_boundary_1900	mouse_boundary_752
human_boundary_2364;human_boundary_2368;human_boundary_2369	macaque_boundary_1706;macaque_boundary_1704;macaque_boundary_1705;macaque_boundary_1700	mouse_boundary_1951
human_boundary_2373;human_boundary_2374;human_boundary_2375	macaque_boundary_1710;macaque_boundary_1709;macaque_boundary_1711	mouse_boundary_1778;mouse_boundary_1779
human_boundary_410;human_boundary_411	macaque_boundary_765;macaque_boundary_766	mouse_boundary_1351;mouse_boundary_1352;mouse_boundary_1353;mouse_boundary_1354
human_boundary_706;human_boundary_707;human_boundary_708	macaque_boundary_1132;macaque_boundary_1133	mouse_boundary_802;mouse_boundary_800;mouse_boundary_801
human_boundary_1646;human_boundary_1758;human_boundary_2222;human_boundary_2221	macaque_boundary_737;macaque_boundary_1570	mouse_boundary_1896
human_boundary_217;human_boundary_148	macaque_boundary_232;macaque_boundary_158;macaque_boundary_160	mouse_boundary_2328;mouse_boundary_155
human_boundary_2218;human_boundary_395;human_boundary_397	macaque_boundary_781;macaque_boundary_780;macaque_boundary_784	mouse_boundary_2103
human_boundary_276;human_boundary_266;human_boundary_265	macaque_boundary_2563;macaque_boundary_2564;macaque_boundary_782	mouse_boundary_1272
human_boundary_638;human_boundary_637	macaque_boundary_498;macaque_boundary_497	mouse_boundary_1876;mouse_boundary_1877;mouse_boundary_1878
human_boundary_887;human_boundary_888;human_boundary_889	macaque_boundary_2287;macaque_boundary_2288	mouse_boundary_2129;mouse_boundary_2130
human_boundary_1107;human_boundary_1108	macaque_boundary_1171;macaque_boundary_1172;macaque_boundary_1175	mouse_boundary_1130;mouse_boundary_1131
human_boundary_1594;human_boundary_1603;human_boundary_1604	macaque_boundary_1452;macaque_boundary_1374;macaque_boundary_1373	mouse_boundary_2462
human_boundary_1678;human_boundary_1679;human_boundary_1680	macaque_boundary_1309;macaque_boundary_1308	mouse_boundary_959;mouse_boundary_960
human_boundary_1768;human_boundary_1769;human_boundary_1770	macaque_boundary_1908;macaque_boundary_1909;macaque_boundary_1910	mouse_boundary_1797
human_boundary_1977;human_boundary_1084;human_boundary_1087	macaque_boundary_2141	mouse_boundary_1082;mouse_boundary_1084;mouse_boundary_1134
human_boundary_2044;human_boundary_2093	macaque_boundary_2208;macaque_boundary_1750;macaque_boundary_1218	mouse_boundary_1041;mouse_boundary_1052
human_boundary_2052;human_boundary_2053	macaque_boundary_2217;macaque_boundary_2218	mouse_boundary_366;mouse_boundary_367;mouse_boundary_365
human_boundary_2111;human_boundary_2112	macaque_boundary_1769;macaque_boundary_1770;macaque_boundary_2474	mouse_boundary_1059;mouse_boundary_13
human_boundary_65;human_boundary_66	macaque_boundary_71;macaque_boundary_72;macaque_boundary_400	mouse_boundary_1679;mouse_boundary_1680
human_boundary_1095;human_boundary_1326;human_boundary_1792;human_boundary_2424;human_boundary_2550	macaque_boundary_324
human_boundary_775;human_boundary_776	macaque_boundary_2363;macaque_boundary_2364	mouse_boundary_539;mouse_boundary_538
human_boundary_2551	macaque_boundary_2575;macaque_boundary_2577;macaque_boundary_2576	mouse_boundary_2025;mouse_boundary_2024
human_boundary_129;human_boundary_131;human_boundary_135;human_boundary_133;human_boundary_132	macaque_boundary_138
human_boundary_130;human_boundary_16;human_boundary_17	macaque_boundary_16;macaque_boundary_17	mouse_boundary_1733
human_boundary_2282;human_boundary_235	macaque_boundary_1579;macaque_boundary_1585;macaque_boundary_249	mouse_boundary_164
human_boundary_781;human_boundary_782	macaque_boundary_2370;macaque_boundary_2371	mouse_boundary_543;mouse_boundary_544
human_boundary_850	macaque_boundary_2247	mouse_boundary_2412;mouse_boundary_1757;mouse_boundary_644;mouse_boundary_689
human_boundary_1531;human_boundary_121	macaque_boundary_132;macaque_boundary_331;macaque_boundary_133	mouse_boundary_1539
human_boundary_2517;human_boundary_2518	macaque_boundary_951;macaque_boundary_952	mouse_boundary_1664;mouse_boundary_1665
human_boundary_1842;human_boundary_1844	macaque_boundary_1989;macaque_boundary_1992	mouse_boundary_1565;mouse_boundary_1568
human_boundary_1972;human_boundary_1922;human_boundary_934	macaque_boundary_2078;macaque_boundary_2077	mouse_boundary_815
human_boundary_2032;human_boundary_821	macaque_boundary_2196;macaque_boundary_2222	mouse_boundary_2108;mouse_boundary_355
human_boundary_1828	macaque_boundary_1974;macaque_boundary_1975;macaque_boundary_2719	mouse_boundary_1582;mouse_boundary_1583
human_boundary_2308;human_boundary_2309	macaque_boundary_1637;macaque_boundary_1638	mouse_boundary_1755;mouse_boundary_1754
human_boundary_91;human_boundary_92	macaque_boundary_98;macaque_boundary_99	mouse_boundary_1849;mouse_boundary_1848
human_boundary_709;human_boundary_710	macaque_boundary_1136;macaque_boundary_1137	mouse_boundary_805;mouse_boundary_804
human_boundary_305;human_boundary_306	macaque_boundary_2596;macaque_boundary_2597	mouse_boundary_248;mouse_boundary_247
human_boundary_2253;human_boundary_2254	macaque_boundary_1607;macaque_boundary_1608	mouse_boundary_1961;mouse_boundary_1962
human_boundary_772;human_boundary_773	macaque_boundary_2361;macaque_boundary_2360	mouse_boundary_535;mouse_boundary_536
human_boundary_1818;human_boundary_1819	macaque_boundary_1932;macaque_boundary_1933	mouse_boundary_1843;mouse_boundary_1844
human_boundary_690;human_boundary_684	macaque_boundary_1115;macaque_boundary_1112	mouse_boundary_784;mouse_boundary_780
human_boundary_877;human_boundary_825	macaque_boundary_2277;macaque_boundary_2271;macaque_boundary_2273	mouse_boundary_2389
human_boundary_1133;human_boundary_1134	macaque_boundary_1196;macaque_boundary_1195	mouse_boundary_94;mouse_boundary_93
human_boundary_1248;human_boundary_1249	macaque_boundary_671;macaque_boundary_672	mouse_boundary_1105;mouse_boundary_1106
human_boundary_1347;human_boundary_1349	macaque_boundary_536;macaque_boundary_538	mouse_boundary_1306;mouse_boundary_1308
human_boundary_1363;human_boundary_1364;human_boundary_1365	macaque_boundary_554;macaque_boundary_555	mouse_boundary_1325
human_boundary_1424;human_boundary_1425	macaque_boundary_612;macaque_boundary_613	mouse_boundary_78;mouse_boundary_79
human_boundary_1434;human_boundary_1435	macaque_boundary_300;macaque_boundary_299	mouse_boundary_1389;mouse_boundary_1390
human_boundary_1443;human_boundary_1444	macaque_boundary_307;macaque_boundary_308	mouse_boundary_1394;mouse_boundary_1395
human_boundary_1449;human_boundary_1450	macaque_boundary_313;macaque_boundary_314	mouse_boundary_1398;mouse_boundary_1399
human_boundary_1496;human_boundary_1497	macaque_boundary_256;macaque_boundary_257	mouse_boundary_1444;mouse_boundary_1445
human_boundary_1590;human_boundary_1592	macaque_boundary_1448;macaque_boundary_1450	mouse_boundary_707;mouse_boundary_706
human_boundary_1630;human_boundary_1631	macaque_boundary_1348;macaque_boundary_1349	mouse_boundary_701;mouse_boundary_702
human_boundary_175;human_boundary_176	macaque_boundary_206;macaque_boundary_205	mouse_boundary_131;mouse_boundary_132
human_boundary_2141;human_boundary_2146	macaque_boundary_1805;macaque_boundary_1809	mouse_boundary_1625;mouse_boundary_1621
human_boundary_2213;human_boundary_2214	macaque_boundary_1883;macaque_boundary_1885	mouse_boundary_1022;mouse_boundary_1021
human_boundary_2284;human_boundary_2285	macaque_boundary_1576;macaque_boundary_1577	mouse_boundary_1884;mouse_boundary_1885
human_boundary_2357;human_boundary_2358	macaque_boundary_1693;macaque_boundary_1694	mouse_boundary_1940;mouse_boundary_1941
human_boundary_2366;human_boundary_2367	macaque_boundary_1701;macaque_boundary_1702	mouse_boundary_1949;mouse_boundary_1950
human_boundary_2627;human_boundary_2628	macaque_boundary_880;macaque_boundary_879	mouse_boundary_1281;mouse_boundary_1282
human_boundary_2643;human_boundary_2644	macaque_boundary_2677;macaque_boundary_2678	mouse_boundary_2588;mouse_boundary_2587
human_boundary_268;human_boundary_269	macaque_boundary_2566;macaque_boundary_2567	mouse_boundary_1111;mouse_boundary_1110
human_boundary_2709;human_boundary_2710	macaque_boundary_2737;macaque_boundary_2738;macaque_boundary_2739	mouse_boundary_2572
human_boundary_6;human_boundary_7	macaque_boundary_6;macaque_boundary_7	mouse_boundary_1744;mouse_boundary_1743
human_boundary_676;human_boundary_677	macaque_boundary_1104;macaque_boundary_1105	mouse_boundary_773;mouse_boundary_772
human_boundary_78;human_boundary_79	macaque_boundary_85;macaque_boundary_86	mouse_boundary_1596;mouse_boundary_1595
human_boundary_1859;human_boundary_1858	macaque_boundary_2006;macaque_boundary_2007	mouse_boundary_2287
human_boundary_741	macaque_boundary_2326;macaque_boundary_2325	mouse_boundary_510;mouse_boundary_509
human_boundary_2004;human_boundary_1727	macaque_boundary_2085;macaque_boundary_2169	mouse_boundary_633
human_boundary_786;human_boundary_787	macaque_boundary_2376;macaque_boundary_2375	mouse_boundary_550
human_boundary_2263;human_boundary_2264	macaque_boundary_1599;macaque_boundary_1598	mouse_boundary_590
human_boundary_1288;human_boundary_1234;human_boundary_1233	macaque_boundary_658	mouse_boundary_1093
human_boundary_1311;human_boundary_2556;human_boundary_2559	macaque_boundary_960	mouse_boundary_1217
human_boundary_1324;human_boundary_2390;human_boundary_2683	macaque_boundary_2714	mouse_boundary_2543
human_boundary_1327;human_boundary_546	macaque_boundary_391;macaque_boundary_811	mouse_boundary_2053
human_boundary_636	macaque_boundary_495;macaque_boundary_496	mouse_boundary_1874;mouse_boundary_1875
human_boundary_1980;human_boundary_1979	macaque_boundary_1837;macaque_boundary_2145;macaque_boundary_2144
human_boundary_1530;human_boundary_1535	macaque_boundary_328;macaque_boundary_326	mouse_boundary_2029
human_boundary_166;human_boundary_208	macaque_boundary_169;macaque_boundary_1697	mouse_boundary_175
human_boundary_1681;human_boundary_1579	macaque_boundary_1320;macaque_boundary_1310	mouse_boundary_1996
human_boundary_1167;human_boundary_1168	macaque_boundary_1234;macaque_boundary_1233	mouse_boundary_2274
human_boundary_2747;human_boundary_2748	macaque_boundary_2213;macaque_boundary_2766	mouse_boundary_2527
human_boundary_1771;human_boundary_1863	macaque_boundary_2011	mouse_boundary_1798;mouse_boundary_2283
human_boundary_1780;human_boundary_1781	macaque_boundary_1919;macaque_boundary_1835	mouse_boundary_1806
human_boundary_648;human_boundary_649	macaque_boundary_1076;macaque_boundary_1075	mouse_boundary_749
human_boundary_1295;human_boundary_1296	macaque_boundary_718;macaque_boundary_717	mouse_boundary_29
human_boundary_1022;human_boundary_1021	macaque_boundary_1032;macaque_boundary_1019	mouse_boundary_411
human_boundary_1550;human_boundary_618	macaque_boundary_474;macaque_boundary_339	mouse_boundary_271
human_boundary_255;human_boundary_2199	macaque_boundary_2579;macaque_boundary_2554	mouse_boundary_1264
human_boundary_2224;human_boundary_2223	macaque_boundary_1571	mouse_boundary_1898;mouse_boundary_1897
human_boundary_1453;human_boundary_1454	macaque_boundary_1834;macaque_boundary_317	mouse_boundary_1402
human_boundary_2105;human_boundary_2106	macaque_boundary_1763;macaque_boundary_1762	mouse_boundary_1065
human_boundary_2402	macaque_boundary_2428;macaque_boundary_2429	mouse_boundary_763;mouse_boundary_764
human_boundary_54;human_boundary_55	macaque_boundary_59;macaque_boundary_60	mouse_boundary_1694
human_boundary_184;human_boundary_185	macaque_boundary_194;macaque_boundary_193	mouse_boundary_122
human_boundary_2589;human_boundary_2590	macaque_boundary_919;macaque_boundary_921	mouse_boundary_1643
human_boundary_1595;human_boundary_1596	macaque_boundary_1453	mouse_boundary_2461;mouse_boundary_206
human_boundary_2677;human_boundary_1623;human_boundary_1624	macaque_boundary_1357	mouse_boundary_718
human_boundary_2532;human_boundary_2531	macaque_boundary_938	mouse_boundary_1628;mouse_boundary_1629
human_boundary_2734;human_boundary_582	macaque_boundary_1084;macaque_boundary_435	mouse_boundary_302
human_boundary_21	macaque_boundary_23;macaque_boundary_21;macaque_boundary_22	mouse_boundary_1731
human_boundary_657;human_boundary_1290	macaque_boundary_1083	mouse_boundary_1903;mouse_boundary_1904
human_boundary_598	macaque_boundary_453;macaque_boundary_454;macaque_boundary_457	mouse_boundary_286
human_boundary_765	macaque_boundary_2352;macaque_boundary_2351	mouse_boundary_525;mouse_boundary_526
human_boundary_882;human_boundary_885;human_boundary_886	macaque_boundary_2293;macaque_boundary_2292
human_boundary_1016;human_boundary_1017	macaque_boundary_1014;macaque_boundary_1015	mouse_boundary_406
human_boundary_1101	macaque_boundary_1165;macaque_boundary_1166	mouse_boundary_1124;mouse_boundary_1123
human_boundary_1193	macaque_boundary_1267	mouse_boundary_2094;mouse_boundary_1032;mouse_boundary_1034
human_boundary_1220;human_boundary_1221	macaque_boundary_643;macaque_boundary_644	mouse_boundary_462
human_boundary_1245;human_boundary_1246	macaque_boundary_669	mouse_boundary_1101;mouse_boundary_1102
human_boundary_1404	macaque_boundary_591;macaque_boundary_1332	mouse_boundary_61;mouse_boundary_413
human_boundary_1427;human_boundary_1428	macaque_boundary_615;macaque_boundary_616	mouse_boundary_81
human_boundary_1486;human_boundary_1487	macaque_boundary_265;macaque_boundary_266	mouse_boundary_1436
human_boundary_1513;human_boundary_1514	macaque_boundary_1551	mouse_boundary_1008;mouse_boundary_1009
human_boundary_1546;human_boundary_1547	macaque_boundary_337	mouse_boundary_318;mouse_boundary_317
human_boundary_1583	macaque_boundary_1440;macaque_boundary_1438;macaque_boundary_1439	mouse_boundary_2448
human_boundary_1584;human_boundary_1585	macaque_boundary_1441;macaque_boundary_1442	mouse_boundary_1070
human_boundary_1618;human_boundary_1619	macaque_boundary_1361;macaque_boundary_1360	mouse_boundary_2451
human_boundary_1658;human_boundary_1659	macaque_boundary_1288	mouse_boundary_981;mouse_boundary_980
human_boundary_1747	macaque_boundary_1466;macaque_boundary_1467	mouse_boundary_953;mouse_boundary_954
human_boundary_1786;human_boundary_1787	macaque_boundary_1924;macaque_boundary_1925	mouse_boundary_1810
human_boundary_1881;human_boundary_2398	macaque_boundary_2029;macaque_boundary_2425	mouse_boundary_2267
human_boundary_1882;human_boundary_1883	macaque_boundary_2030;macaque_boundary_2031	mouse_boundary_2266
human_boundary_199;human_boundary_200	macaque_boundary_178;macaque_boundary_177	mouse_boundary_108
human_boundary_2028	macaque_boundary_2192;macaque_boundary_2513;macaque_boundary_708	mouse_boundary_359
human_boundary_2037;human_boundary_2038	macaque_boundary_2201;macaque_boundary_2202	mouse_boundary_349
human_boundary_2084;human_boundary_2086	macaque_boundary_1741;macaque_boundary_1738	mouse_boundary_595
human_boundary_2088	macaque_boundary_1744;macaque_boundary_1745	mouse_boundary_1057;mouse_boundary_1055
human_boundary_2187;human_boundary_642	macaque_boundary_502	mouse_boundary_196;mouse_boundary_1854
human_boundary_2195;human_boundary_2194	macaque_boundary_1828	mouse_boundary_190;mouse_boundary_189
human_boundary_2378	macaque_boundary_2404;macaque_boundary_2405	mouse_boundary_2227;mouse_boundary_2228
human_boundary_24	macaque_boundary_27;macaque_boundary_26	mouse_boundary_1728;mouse_boundary_1729
human_boundary_246;human_boundary_247;human_boundary_245	macaque_boundary_2547	mouse_boundary_1261
human_boundary_2467	macaque_boundary_2495;macaque_boundary_2497	mouse_boundary_840;mouse_boundary_841
human_boundary_25;human_boundary_26	macaque_boundary_28;macaque_boundary_29	mouse_boundary_1727
human_boundary_2510;human_boundary_2509	macaque_boundary_2541	mouse_boundary_882;mouse_boundary_881
human_boundary_2536	macaque_boundary_932	mouse_boundary_1633;mouse_boundary_1635;mouse_boundary_1634
human_boundary_2539	macaque_boundary_928;macaque_boundary_927	mouse_boundary_1639;mouse_boundary_1640
human_boundary_2564;human_boundary_2565	macaque_boundary_966;macaque_boundary_967	mouse_boundary_1209
human_boundary_2631	macaque_boundary_876;macaque_boundary_1559	mouse_boundary_1279;mouse_boundary_1277
human_boundary_2671;human_boundary_2672	macaque_boundary_2703	mouse_boundary_2576;mouse_boundary_2577
human_boundary_270;human_boundary_271	macaque_boundary_2568;macaque_boundary_2569	mouse_boundary_1112
human_boundary_2738;human_boundary_2739	macaque_boundary_2761;macaque_boundary_2762	mouse_boundary_2524
human_boundary_348;human_boundary_349	macaque_boundary_2642	mouse_boundary_1248;mouse_boundary_1249
human_boundary_377	macaque_boundary_806;macaque_boundary_807	mouse_boundary_2163;mouse_boundary_2162
human_boundary_389	macaque_boundary_791;macaque_boundary_790	mouse_boundary_2180;mouse_boundary_2181
human_boundary_417	macaque_boundary_757;macaque_boundary_758	mouse_boundary_1344;mouse_boundary_1345
human_boundary_463;human_boundary_464	macaque_boundary_828;macaque_boundary_829	mouse_boundary_2343
human_boundary_640;human_boundary_641	macaque_boundary_500;macaque_boundary_501	mouse_boundary_1880
human_boundary_868;human_boundary_869	macaque_boundary_2266;macaque_boundary_2267	mouse_boundary_2395
human_boundary_907;human_boundary_908		mouse_boundary_1036;mouse_boundary_1035;mouse_boundary_921
human_boundary_1009;human_boundary_60	macaque_boundary_66	mouse_boundary_1687
human_boundary_101	macaque_boundary_110	mouse_boundary_1561;mouse_boundary_1560
human_boundary_2204;human_boundary_2203	macaque_boundary_712;macaque_boundary_1820
human_boundary_1112;human_boundary_206	macaque_boundary_171	mouse_boundary_177
human_boundary_1122;human_boundary_794	macaque_boundary_2383	mouse_boundary_556
human_boundary_541;human_boundary_2307	macaque_boundary_1639	mouse_boundary_1756
human_boundary_737	macaque_boundary_152;macaque_boundary_2321	mouse_boundary_505
human_boundary_1264;human_boundary_2091	macaque_boundary_1748	mouse_boundary_1053
human_boundary_127;human_boundary_599	macaque_boundary_455	mouse_boundary_285
human_boundary_2178;human_boundary_2695	macaque_boundary_2725	mouse_boundary_207
human_boundary_1292;human_boundary_1286	macaque_boundary_709	mouse_boundary_1974
human_boundary_1943	macaque_boundary_2104	mouse_boundary_681;mouse_boundary_680
human_boundary_379	macaque_boundary_804	mouse_boundary_2166;mouse_boundary_2165
human_boundary_1232	macaque_boundary_657;macaque_boundary_2148	mouse_boundary_1092
human_boundary_369	macaque_boundary_2661	mouse_boundary_2200;mouse_boundary_2201
human_boundary_1343;human_boundary_1344	macaque_boundary_532	mouse_boundary_1302
human_boundary_2500	macaque_boundary_2531;macaque_boundary_1951	mouse_boundary_874
human_boundary_1912;human_boundary_688;human_boundary_1952	macaque_boundary_2067
human_boundary_380	macaque_boundary_803	mouse_boundary_2168;mouse_boundary_2167
human_boundary_160	macaque_boundary_220;macaque_boundary_221	mouse_boundary_145
human_boundary_1436;human_boundary_1437	macaque_boundary_301;macaque_boundary_302
human_boundary_2706	macaque_boundary_2733	mouse_boundary_2569;mouse_boundary_2568
human_boundary_1475	macaque_boundary_280;macaque_boundary_281	mouse_boundary_1425
human_boundary_150	macaque_boundary_230;macaque_boundary_1401	mouse_boundary_153
human_boundary_1507	macaque_boundary_1557;macaque_boundary_421	mouse_boundary_1002
human_boundary_1537;human_boundary_1544	macaque_boundary_336	mouse_boundary_319
human_boundary_1577;human_boundary_1576	macaque_boundary_1323;macaque_boundary_1324
human_boundary_1907	macaque_boundary_14;macaque_boundary_2061	mouse_boundary_828
human_boundary_2674;human_boundary_334	macaque_boundary_1182;macaque_boundary_2705
human_boundary_1672	macaque_boundary_1301;macaque_boundary_1186	mouse_boundary_966
human_boundary_376;human_boundary_910	macaque_boundary_1472	mouse_boundary_922
human_boundary_2169	macaque_boundary_1859;macaque_boundary_1860	mouse_boundary_217
human_boundary_1722	macaque_boundary_1394;macaque_boundary_1393	mouse_boundary_1462
human_boundary_1745;human_boundary_897	macaque_boundary_1464	mouse_boundary_950
human_boundary_2313	macaque_boundary_1651;macaque_boundary_1927	mouse_boundary_1750
human_boundary_1626	macaque_boundary_1355;macaque_boundary_1354	mouse_boundary_716
human_boundary_440;human_boundary_460	macaque_boundary_825	mouse_boundary_2143
human_boundary_2382;human_boundary_2192	macaque_boundary_1830	mouse_boundary_192
human_boundary_950	macaque_boundary_1800;macaque_boundary_1510	mouse_boundary_2301
human_boundary_258;human_boundary_259	macaque_boundary_2556	mouse_boundary_1265
human_boundary_187	macaque_boundary_191;macaque_boundary_1446	mouse_boundary_120
human_boundary_429	macaque_boundary_745	mouse_boundary_1200;mouse_boundary_1201
human_boundary_1950	macaque_boundary_2115;macaque_boundary_2114	mouse_boundary_669
human_boundary_2151	macaque_boundary_1814	mouse_boundary_230;mouse_boundary_231
human_boundary_2166	macaque_boundary_1863;macaque_boundary_1864	mouse_boundary_241
human_boundary_2235	macaque_boundary_1630;macaque_boundary_1498	mouse_boundary_490
human_boundary_2250;human_boundary_2249	macaque_boundary_1610	mouse_boundary_1959
human_boundary_2283;human_boundary_2287	macaque_boundary_1578	mouse_boundary_1882
human_boundary_425;human_boundary_426	macaque_boundary_748	mouse_boundary_1203
human_boundary_13;human_boundary_14	macaque_boundary_13	mouse_boundary_1735
human_boundary_2280;human_boundary_2281	macaque_boundary_1581;macaque_boundary_1582
human_boundary_293	macaque_boundary_2607;macaque_boundary_2606	mouse_boundary_257
	macaque_boundary_2624;macaque_boundary_2623	mouse_boundary_1233;mouse_boundary_1234
human_boundary_2437	macaque_boundary_2461;macaque_boundary_2454	mouse_boundary_1603
human_boundary_616	macaque_boundary_471;macaque_boundary_472	mouse_boundary_269
human_boundary_2447;human_boundary_406	macaque_boundary_2471	mouse_boundary_10
human_boundary_2554;human_boundary_1501	macaque_boundary_1565	mouse_boundary_995
human_boundary_2580	macaque_boundary_922	mouse_boundary_625;mouse_boundary_619
human_boundary_1675	macaque_boundary_1304	mouse_boundary_964;mouse_boundary_963
human_boundary_1926	macaque_boundary_2081;macaque_boundary_2082	mouse_boundary_812
human_boundary_2693;human_boundary_1297	macaque_boundary_719	mouse_boundary_31
human_boundary_2699;human_boundary_2694	macaque_boundary_2727;macaque_boundary_2724
human_boundary_2729	macaque_boundary_2754;macaque_boundary_2451	mouse_boundary_2517
human_boundary_2537	macaque_boundary_931;macaque_boundary_930	mouse_boundary_1637
human_boundary_1869	macaque_boundary_2018	mouse_boundary_1517;mouse_boundary_1518
human_boundary_279;human_boundary_284;human_boundary_285	macaque_boundary_2581
human_boundary_383	macaque_boundary_799	mouse_boundary_2173;mouse_boundary_2172
human_boundary_1182;human_boundary_1183	macaque_boundary_1256;macaque_boundary_1254
human_boundary_452;human_boundary_453	macaque_boundary_819	mouse_boundary_2151
human_boundary_1150	macaque_boundary_1214;macaque_boundary_1215	mouse_boundary_1077
human_boundary_94	macaque_boundary_100;macaque_boundary_101	mouse_boundary_1850
human_boundary_650;human_boundary_651	macaque_boundary_1078	mouse_boundary_1900
human_boundary_1879	macaque_boundary_2026;macaque_boundary_2027	mouse_boundary_2269
human_boundary_716;human_boundary_2167	macaque_boundary_1862;macaque_boundary_1135
human_boundary_120	macaque_boundary_131;macaque_boundary_1777	mouse_boundary_1540
human_boundary_1552	macaque_boundary_341;macaque_boundary_654	mouse_boundary_2280
human_boundary_738;human_boundary_739	macaque_boundary_2322	mouse_boundary_506
human_boundary_807;human_boundary_2673	macaque_boundary_2397	mouse_boundary_568
human_boundary_823;human_boundary_904	macaque_boundary_2304	mouse_boundary_2119
human_boundary_832	macaque_boundary_2230;macaque_boundary_2229	mouse_boundary_1371
human_boundary_884;human_boundary_881	macaque_boundary_2283;macaque_boundary_2286
human_boundary_891;human_boundary_892	macaque_boundary_2290	mouse_boundary_2132
human_boundary_952;human_boundary_2231	macaque_boundary_1512	mouse_boundary_2303
human_boundary_1002;human_boundary_1004	macaque_boundary_1000	mouse_boundary_382
human_boundary_1005	macaque_boundary_1002;macaque_boundary_1001	mouse_boundary_379
human_boundary_106	macaque_boundary_115	mouse_boundary_1555;mouse_boundary_1556
human_boundary_1064;human_boundary_1065	macaque_boundary_1062	mouse_boundary_451
human_boundary_1073;human_boundary_1074	macaque_boundary_1070	mouse_boundary_459
human_boundary_1080;human_boundary_1081	macaque_boundary_1154	mouse_boundary_1086
human_boundary_1115	macaque_boundary_1178;macaque_boundary_1179	mouse_boundary_1184
human_boundary_114	macaque_boundary_125;macaque_boundary_1950	mouse_boundary_1546
human_boundary_1156;human_boundary_1155	macaque_boundary_1220	mouse_boundary_2344
human_boundary_1164	macaque_boundary_1230	mouse_boundary_2276;mouse_boundary_2277
human_boundary_1176	macaque_boundary_1248;macaque_boundary_1006	mouse_boundary_2085
human_boundary_1208;human_boundary_1207	macaque_boundary_630;macaque_boundary_631
human_boundary_1217;human_boundary_1218	macaque_boundary_642	mouse_boundary_463
human_boundary_1231	macaque_boundary_655;macaque_boundary_656	mouse_boundary_1091
human_boundary_128	macaque_boundary_136;macaque_boundary_137	mouse_boundary_1533
human_boundary_1242;human_boundary_1241	macaque_boundary_667	mouse_boundary_1099
human_boundary_1266	macaque_boundary_690;macaque_boundary_689	mouse_boundary_1990
human_boundary_1272;human_boundary_1273	macaque_boundary_697	mouse_boundary_1987
human_boundary_1307;human_boundary_1304		mouse_boundary_242;mouse_boundary_243
human_boundary_138	macaque_boundary_143	mouse_boundary_1527;mouse_boundary_1526
human_boundary_1388	macaque_boundary_572;macaque_boundary_571	mouse_boundary_45
human_boundary_1421	macaque_boundary_609	mouse_boundary_75;mouse_boundary_76
human_boundary_1432	macaque_boundary_620;macaque_boundary_621	mouse_boundary_84
human_boundary_1473	macaque_boundary_283	mouse_boundary_1422;mouse_boundary_1423
human_boundary_1477	macaque_boundary_277;macaque_boundary_278	mouse_boundary_1427
human_boundary_1480	macaque_boundary_274	mouse_boundary_1430;mouse_boundary_1431
human_boundary_1492;human_boundary_1493	macaque_boundary_260	mouse_boundary_1440
human_boundary_1521	macaque_boundary_1544;macaque_boundary_1545	mouse_boundary_1015
human_boundary_1524	macaque_boundary_1540;macaque_boundary_1541	mouse_boundary_1049
human_boundary_1581;human_boundary_1580	macaque_boundary_1319	mouse_boundary_1997
human_boundary_1611;human_boundary_1610	macaque_boundary_1368	mouse_boundary_2466
human_boundary_1636	macaque_boundary_1343	mouse_boundary_2000;mouse_boundary_2001
human_boundary_1701	macaque_boundary_1423;macaque_boundary_1422	mouse_boundary_2432
human_boundary_1706;human_boundary_1709	macaque_boundary_1403	mouse_boundary_1494
human_boundary_1721	macaque_boundary_1395	mouse_boundary_1509;mouse_boundary_1510
human_boundary_1749;human_boundary_1750	macaque_boundary_1469	mouse_boundary_957
human_boundary_1807	macaque_boundary_1946;macaque_boundary_1945	mouse_boundary_1830
human_boundary_1810	macaque_boundary_1941;macaque_boundary_349	mouse_boundary_1834
human_boundary_1866	macaque_boundary_2014;macaque_boundary_2015	mouse_boundary_1520
human_boundary_1886	macaque_boundary_2034;macaque_boundary_2035	mouse_boundary_2263
human_boundary_1887	macaque_boundary_2037;macaque_boundary_2038	mouse_boundary_2261
human_boundary_1939	macaque_boundary_2100;macaque_boundary_2093	mouse_boundary_683
human_boundary_1945	macaque_boundary_2106	mouse_boundary_677;mouse_boundary_678
human_boundary_196	macaque_boundary_181;macaque_boundary_182	mouse_boundary_111
human_boundary_1973	macaque_boundary_2137	mouse_boundary_88;mouse_boundary_86
human_boundary_1981	macaque_boundary_2146	mouse_boundary_1146;mouse_boundary_1136
human_boundary_2017;human_boundary_2016	macaque_boundary_2180	mouse_boundary_1145
human_boundary_2041	macaque_boundary_2205;macaque_boundary_2206	mouse_boundary_345
human_boundary_2057	macaque_boundary_1715	mouse_boundary_603;mouse_boundary_604
human_boundary_2058;human_boundary_2059	macaque_boundary_1716	mouse_boundary_605
human_boundary_2076;human_boundary_2077	macaque_boundary_1731	mouse_boundary_616
human_boundary_2095	macaque_boundary_1752;macaque_boundary_1409	mouse_boundary_1043
human_boundary_210	macaque_boundary_166;macaque_boundary_167	mouse_boundary_172
human_boundary_2113	macaque_boundary_1772;macaque_boundary_1771	mouse_boundary_14
human_boundary_2135	macaque_boundary_1797;macaque_boundary_1796	mouse_boundary_2427
human_boundary_214	macaque_boundary_161;macaque_boundary_162	mouse_boundary_170
human_boundary_2147	macaque_boundary_1810	mouse_boundary_1619;mouse_boundary_1620
human_boundary_2153	macaque_boundary_1817	mouse_boundary_227;mouse_boundary_228
human_boundary_2154	macaque_boundary_1877;macaque_boundary_1804	mouse_boundary_226
human_boundary_2161	macaque_boundary_1870;macaque_boundary_1871	mouse_boundary_219
human_boundary_2162	macaque_boundary_1869	mouse_boundary_236;mouse_boundary_218
human_boundary_2164	macaque_boundary_1867	mouse_boundary_238;mouse_boundary_239
human_boundary_2165	macaque_boundary_1865;macaque_boundary_1866	mouse_boundary_240
human_boundary_2177	macaque_boundary_1850;macaque_boundary_1851	mouse_boundary_209
human_boundary_2202	macaque_boundary_1821;macaque_boundary_1822	mouse_boundary_1017
human_boundary_2215	macaque_boundary_1886;macaque_boundary_1887	mouse_boundary_1019
human_boundary_224;human_boundary_225	macaque_boundary_239	mouse_boundary_2331
human_boundary_2240	macaque_boundary_1620	mouse_boundary_1774;mouse_boundary_1952
human_boundary_2247	macaque_boundary_1613;macaque_boundary_1612	mouse_boundary_1957
human_boundary_228	macaque_boundary_242	mouse_boundary_584;mouse_boundary_585
human_boundary_2292;human_boundary_2293	macaque_boundary_1574	mouse_boundary_1886
human_boundary_230	macaque_boundary_244	mouse_boundary_581;mouse_boundary_582
human_boundary_2312	macaque_boundary_1635;macaque_boundary_1650	mouse_boundary_1751
human_boundary_2324;human_boundary_2325	macaque_boundary_1661	mouse_boundary_1770
human_boundary_2328	macaque_boundary_1664	mouse_boundary_489;mouse_boundary_1773
human_boundary_2337	macaque_boundary_1673	mouse_boundary_1919;mouse_boundary_1920
human_boundary_2353	macaque_boundary_1689	mouse_boundary_1937;mouse_boundary_1938
human_boundary_2359	macaque_boundary_1696;macaque_boundary_1695	mouse_boundary_1942
human_boundary_2361;human_boundary_2363	macaque_boundary_1699	mouse_boundary_1945
human_boundary_2387	macaque_boundary_2410	mouse_boundary_754;mouse_boundary_753
human_boundary_240	macaque_boundary_2542;macaque_boundary_373	mouse_boundary_577
human_boundary_2409	macaque_boundary_2434	mouse_boundary_756;mouse_boundary_757
human_boundary_2414;human_boundary_2413	macaque_boundary_2438	mouse_boundary_2241
human_boundary_2420;human_boundary_2421	macaque_boundary_2443;macaque_boundary_2444
human_boundary_2425	macaque_boundary_2449;macaque_boundary_2448	mouse_boundary_933
human_boundary_2444	macaque_boundary_2468	mouse_boundary_7;mouse_boundary_8
human_boundary_2498	macaque_boundary_2529	mouse_boundary_871;mouse_boundary_872
human_boundary_2527	macaque_boundary_941;macaque_boundary_942	mouse_boundary_1673
human_boundary_253;human_boundary_254	macaque_boundary_2553	mouse_boundary_1263
human_boundary_2561	macaque_boundary_963	mouse_boundary_1213;mouse_boundary_1214
human_boundary_2583;human_boundary_2587	macaque_boundary_925	mouse_boundary_617
human_boundary_2585;human_boundary_2540	macaque_boundary_982	mouse_boundary_642
human_boundary_2600	macaque_boundary_907;macaque_boundary_908	mouse_boundary_1653
human_boundary_2607	macaque_boundary_899	mouse_boundary_1660;mouse_boundary_1661
human_boundary_263	macaque_boundary_2561;macaque_boundary_2560	mouse_boundary_1271
human_boundary_2645	macaque_boundary_2679	mouse_boundary_2585;mouse_boundary_2586
human_boundary_2648	macaque_boundary_2682	mouse_boundary_2581;mouse_boundary_2580
human_boundary_2666	macaque_boundary_2699	mouse_boundary_2469;mouse_boundary_2470
human_boundary_2676	macaque_boundary_2709	mouse_boundary_2538;mouse_boundary_2539
human_boundary_2705	macaque_boundary_2732;macaque_boundary_397;macaque_boundary_714
human_boundary_28	macaque_boundary_31	mouse_boundary_1725;mouse_boundary_1724
human_boundary_289;human_boundary_290	macaque_boundary_2611	mouse_boundary_1225
human_boundary_300;human_boundary_299	macaque_boundary_2601	mouse_boundary_251
human_boundary_312	macaque_boundary_2591;macaque_boundary_2592	mouse_boundary_712
human_boundary_317	macaque_boundary_2586;macaque_boundary_2585	mouse_boundary_724
human_boundary_323;human_boundary_324	macaque_boundary_2613	mouse_boundary_1227
human_boundary_329	macaque_boundary_2618;macaque_boundary_2619	mouse_boundary_1231
human_boundary_354	macaque_boundary_2648	mouse_boundary_1255;mouse_boundary_1256
human_boundary_364;human_boundary_363	macaque_boundary_2656	mouse_boundary_2196
human_boundary_375	macaque_boundary_731	mouse_boundary_2212;mouse_boundary_2211
human_boundary_398	macaque_boundary_778	mouse_boundary_1365;mouse_boundary_2250
human_boundary_424	macaque_boundary_750;macaque_boundary_749	mouse_boundary_1205
human_boundary_431	macaque_boundary_743;macaque_boundary_742	mouse_boundary_1198
human_boundary_447	macaque_boundary_813;macaque_boundary_814	mouse_boundary_2158
human_boundary_475	macaque_boundary_840	mouse_boundary_2335;mouse_boundary_2334
human_boundary_494	macaque_boundary_858;macaque_boundary_859	mouse_boundary_2372
human_boundary_498	macaque_boundary_863;macaque_boundary_1025	mouse_boundary_2368
human_boundary_516	macaque_boundary_366;macaque_boundary_367	mouse_boundary_2034
human_boundary_517	macaque_boundary_370;macaque_boundary_369	mouse_boundary_2033
human_boundary_519	macaque_boundary_371	mouse_boundary_2032;mouse_boundary_2549
human_boundary_53	macaque_boundary_57;macaque_boundary_1462	mouse_boundary_1697
human_boundary_56;human_boundary_57	macaque_boundary_63	mouse_boundary_1692
human_boundary_564	macaque_boundary_412;macaque_boundary_413	mouse_boundary_918
human_boundary_567	macaque_boundary_418;macaque_boundary_417	mouse_boundary_316
human_boundary_587	macaque_boundary_440;macaque_boundary_441	mouse_boundary_297
human_boundary_588	macaque_boundary_442;macaque_boundary_443	mouse_boundary_296
human_boundary_614	macaque_boundary_469	mouse_boundary_267;mouse_boundary_272
human_boundary_63	macaque_boundary_69	mouse_boundary_1677;mouse_boundary_1678
human_boundary_631	macaque_boundary_489	mouse_boundary_1861;mouse_boundary_1862
human_boundary_647	macaque_boundary_1074;macaque_boundary_1107	mouse_boundary_750
human_boundary_654;human_boundary_655	macaque_boundary_1081	mouse_boundary_1902
human_boundary_664	macaque_boundary_1091;macaque_boundary_1092	mouse_boundary_1490
human_boundary_699	macaque_boundary_1124;macaque_boundary_1125	mouse_boundary_793
human_boundary_726;human_boundary_727	macaque_boundary_2309	mouse_boundary_738
human_boundary_797	macaque_boundary_2387;macaque_boundary_2386	mouse_boundary_559
human_boundary_824;human_boundary_830	macaque_boundary_2223	mouse_boundary_2114
human_boundary_871	macaque_boundary_2270	mouse_boundary_2393;mouse_boundary_264
human_boundary_88	macaque_boundary_94;macaque_boundary_95	mouse_boundary_1588
human_boundary_894;human_boundary_895		mouse_boundary_2134;mouse_boundary_2128
human_boundary_899	macaque_boundary_2296;macaque_boundary_2297	mouse_boundary_2124
human_boundary_903	macaque_boundary_2303;macaque_boundary_685	mouse_boundary_2120
human_boundary_919	macaque_boundary_1482	mouse_boundary_932;mouse_boundary_2098
human_boundary_959;human_boundary_960	macaque_boundary_1518	mouse_boundary_2311
human_boundary_993	macaque_boundary_992	mouse_boundary_389;mouse_boundary_390
human_boundary_995	macaque_boundary_994;macaque_boundary_995	mouse_boundary_387
human_boundary_997;human_boundary_998	macaque_boundary_997	mouse_boundary_385
human_boundary_2158	macaque_boundary_1874	mouse_boundary_223;mouse_boundary_222
human_boundary_302	macaque_boundary_2599;macaque_boundary_2600	mouse_boundary_250
human_boundary_523;human_boundary_513;human_boundary_522		mouse_boundary_2037
human_boundary_1687	macaque_boundary_1316	mouse_boundary_2021;mouse_boundary_1991
human_boundary_2288;human_boundary_2294;human_boundary_2289		mouse_boundary_1887
human_boundary_1035	macaque_boundary_1044	mouse_boundary_435
human_boundary_1042	macaque_boundary_1023	mouse_boundary_419
human_boundary_2547	macaque_boundary_1253	mouse_boundary_2082
human_boundary_2469	macaque_boundary_2498	mouse_boundary_842
human_boundary_796	macaque_boundary_2385	mouse_boundary_558
human_boundary_105	macaque_boundary_114	mouse_boundary_1557
human_boundary_1061	macaque_boundary_1059	mouse_boundary_448
human_boundary_107;human_boundary_108	macaque_boundary_117
human_boundary_1823	macaque_boundary_1968	mouse_boundary_1968
human_boundary_1083	macaque_boundary_1153	mouse_boundary_1085
human_boundary_1094;human_boundary_1325	macaque_boundary_2707
human_boundary_913	macaque_boundary_1475	mouse_boundary_925
human_boundary_1503	macaque_boundary_1563	mouse_boundary_997
human_boundary_1096	macaque_boundary_1159	mouse_boundary_1118
human_boundary_1692	macaque_boundary_1432	mouse_boundary_2442
human_boundary_1100	macaque_boundary_1163	mouse_boundary_1122
human_boundary_1194	macaque_boundary_2215	mouse_boundary_629
human_boundary_1615	macaque_boundary_1364	mouse_boundary_2454
human_boundary_1927	macaque_boundary_2083	mouse_boundary_811
human_boundary_468	macaque_boundary_834	mouse_boundary_2340
human_boundary_1119;human_boundary_873	macaque_boundary_2272
human_boundary_1211	macaque_boundary_2043;macaque_boundary_634
human_boundary_257;human_boundary_2314	macaque_boundary_1652
human_boundary_1121	macaque_boundary_1447	mouse_boundary_1176
human_boundary_337	macaque_boundary_2629	mouse_boundary_1237
human_boundary_1850	macaque_boundary_1998	mouse_boundary_1476
human_boundary_1140	macaque_boundary_1202	mouse_boundary_1193
human_boundary_1145	macaque_boundary_1207	mouse_boundary_1189
human_boundary_1637	macaque_boundary_1342	mouse_boundary_2002
human_boundary_1213	macaque_boundary_636	mouse_boundary_468
human_boundary_746	macaque_boundary_2331	mouse_boundary_514
human_boundary_104	macaque_boundary_113	mouse_boundary_1558
human_boundary_742	macaque_boundary_2327	mouse_boundary_511
human_boundary_1237	macaque_boundary_663	mouse_boundary_1096
human_boundary_1256	macaque_boundary_680	mouse_boundary_336
human_boundary_1259	macaque_boundary_683	mouse_boundary_332
human_boundary_2466	macaque_boundary_2494	mouse_boundary_839
human_boundary_1287;human_boundary_1291	macaque_boundary_710
human_boundary_2306	macaque_boundary_1625;macaque_boundary_1640
human_boundary_1302;human_boundary_1305	macaque_boundary_726
human_boundary_1312	macaque_boundary_513	mouse_boundary_102
human_boundary_1175	macaque_boundary_1246	mouse_boundary_2088
human_boundary_236	macaque_boundary_250	mouse_boundary_165
human_boundary_1334	macaque_boundary_523;macaque_boundary_522
human_boundary_2160	macaque_boundary_1872	mouse_boundary_220
human_boundary_1271	macaque_boundary_696	mouse_boundary_1986
human_boundary_1102	macaque_boundary_1167	mouse_boundary_1125
human_boundary_1348	macaque_boundary_537	mouse_boundary_1307
human_boundary_1352	macaque_boundary_541	mouse_boundary_1312
human_boundary_1354	macaque_boundary_543	mouse_boundary_1314
human_boundary_1374	macaque_boundary_402	mouse_boundary_1333
human_boundary_1196	macaque_boundary_1273	mouse_boundary_2056
human_boundary_1381	macaque_boundary_568	mouse_boundary_39
human_boundary_1386	macaque_boundary_1415	mouse_boundary_43
human_boundary_1398	macaque_boundary_583	mouse_boundary_54
human_boundary_1399	macaque_boundary_584	mouse_boundary_55
human_boundary_143	macaque_boundary_151	mouse_boundary_161
human_boundary_1441	macaque_boundary_305	mouse_boundary_1392
human_boundary_1447;human_boundary_316	macaque_boundary_311
human_boundary_146	macaque_boundary_155	mouse_boundary_157
human_boundary_2121	macaque_boundary_1849;macaque_boundary_1782
human_boundary_480	macaque_boundary_846	mouse_boundary_2384
human_boundary_2208	macaque_boundary_1879	mouse_boundary_1026
human_boundary_1837	macaque_boundary_1985	mouse_boundary_1572
human_boundary_1466	macaque_boundary_291	mouse_boundary_478
human_boundary_812	macaque_boundary_2402	mouse_boundary_571
human_boundary_1474	macaque_boundary_282	mouse_boundary_1424
human_boundary_2533	macaque_boundary_936	mouse_boundary_1630
human_boundary_760	macaque_boundary_2345	mouse_boundary_737
human_boundary_80	macaque_boundary_87	mouse_boundary_1594
human_boundary_1730	macaque_boundary_1386	mouse_boundary_1467
human_boundary_1917	macaque_boundary_2073	mouse_boundary_819
human_boundary_1041	macaque_boundary_1024	mouse_boundary_420
human_boundary_1568	macaque_boundary_361	mouse_boundary_899
human_boundary_1573	macaque_boundary_1327	mouse_boundary_2016
human_boundary_1567	macaque_boundary_360	mouse_boundary_898
human_boundary_1635	macaque_boundary_1344	mouse_boundary_1999
human_boundary_81	macaque_boundary_88	mouse_boundary_1593
human_boundary_1645	macaque_boundary_1334	mouse_boundary_2010
human_boundary_1653	macaque_boundary_1282;macaque_boundary_794
human_boundary_515	macaque_boundary_365	mouse_boundary_2036
human_boundary_292	macaque_boundary_2609	mouse_boundary_1223
human_boundary_1822	macaque_boundary_1967	mouse_boundary_1964
human_boundary_1976	macaque_boundary_2140	mouse_boundary_1081
human_boundary_1688;human_boundary_1511	macaque_boundary_1553
human_boundary_1502	macaque_boundary_1564	mouse_boundary_996
human_boundary_1696	macaque_boundary_1428	mouse_boundary_2437
human_boundary_2346	macaque_boundary_1681	mouse_boundary_1928
human_boundary_1726	macaque_boundary_1389	mouse_boundary_1459
human_boundary_2690	macaque_boundary_2721	mouse_boundary_2551
human_boundary_1708;human_boundary_2552	macaque_boundary_1405
human_boundary_1512	macaque_boundary_1552	mouse_boundary_1007
human_boundary_2632;human_boundary_2633	macaque_boundary_2666
human_boundary_1827	macaque_boundary_1973	mouse_boundary_1584
human_boundary_1756;human_boundary_1757		mouse_boundary_1787
human_boundary_90	macaque_boundary_97	mouse_boundary_1586
human_boundary_1767	macaque_boundary_1907	mouse_boundary_1796
human_boundary_1772	macaque_boundary_1911	mouse_boundary_1799
human_boundary_1784	macaque_boundary_959	mouse_boundary_1218
human_boundary_2149	macaque_boundary_1811	mouse_boundary_235
human_boundary_1799;human_boundary_1800	macaque_boundary_1953
human_boundary_1808	macaque_boundary_1944	mouse_boundary_1832
human_boundary_1815	macaque_boundary_1937	mouse_boundary_1840
human_boundary_1971	macaque_boundary_2484;macaque_boundary_2136
human_boundary_1830	macaque_boundary_1977	mouse_boundary_1580
human_boundary_853	macaque_boundary_2250	mouse_boundary_2409
human_boundary_2372	macaque_boundary_1708	mouse_boundary_1777
human_boundary_264	macaque_boundary_116;macaque_boundary_2562
human_boundary_1834	macaque_boundary_2483	mouse_boundary_1574
human_boundary_1876	macaque_boundary_2023	mouse_boundary_1511
human_boundary_1852	macaque_boundary_2000	mouse_boundary_1480
human_boundary_2638	macaque_boundary_2672	mouse_boundary_2593
human_boundary_2606	macaque_boundary_900	mouse_boundary_1658
human_boundary_331	macaque_boundary_2622	mouse_boundary_1232
human_boundary_1889	macaque_boundary_2040	mouse_boundary_2258
human_boundary_1891;human_boundary_1890	macaque_boundary_2042
human_boundary_1895	macaque_boundary_2048	mouse_boundary_2253
human_boundary_620	macaque_boundary_476	mouse_boundary_1859
human_boundary_99	macaque_boundary_106	mouse_boundary_1563
human_boundary_534	macaque_boundary_380	mouse_boundary_2044
human_boundary_1897	macaque_boundary_2050	mouse_boundary_649
human_boundary_1919	macaque_boundary_2074;macaque_boundary_1268
human_boundary_1884	macaque_boundary_2032	mouse_boundary_2265
human_boundary_2686	macaque_boundary_2717	mouse_boundary_2546
human_boundary_2689	macaque_boundary_2720	mouse_boundary_2550
human_boundary_1975	macaque_boundary_2139	mouse_boundary_1080
human_boundary_2087	macaque_boundary_1743	mouse_boundary_593
human_boundary_2122	macaque_boundary_2706;macaque_boundary_1783
human_boundary_2083	macaque_boundary_1737	mouse_boundary_596
human_boundary_2741	macaque_boundary_2764	mouse_boundary_2525
human_boundary_2125	macaque_boundary_1786	mouse_boundary_18
human_boundary_924	macaque_boundary_1486	mouse_boundary_2184
human_boundary_1690	macaque_boundary_1435	mouse_boundary_2445
human_boundary_1008	macaque_boundary_1005	mouse_boundary_381
human_boundary_2317	macaque_boundary_1655	mouse_boundary_1911
human_boundary_2228	macaque_boundary_1634	mouse_boundary_1913
human_boundary_2234;human_boundary_2423	macaque_boundary_1629
human_boundary_2244	macaque_boundary_1616	mouse_boundary_1955
human_boundary_2248	macaque_boundary_1611	mouse_boundary_1958
human_boundary_2266	macaque_boundary_1595	mouse_boundary_588
human_boundary_2272	macaque_boundary_1590	mouse_boundary_322
human_boundary_2275	macaque_boundary_1586;macaque_boundary_1587
human_boundary_47	macaque_boundary_51	mouse_boundary_1704
human_boundary_2279	macaque_boundary_1237;macaque_boundary_1398
human_boundary_2300	macaque_boundary_1646	mouse_boundary_1765
human_boundary_2591	macaque_boundary_918	mouse_boundary_1644
human_boundary_231	macaque_boundary_245	mouse_boundary_580
human_boundary_2323	macaque_boundary_1660	mouse_boundary_1889
human_boundary_2335	macaque_boundary_1671	mouse_boundary_1916
human_boundary_2336	macaque_boundary_1672	mouse_boundary_1918
human_boundary_296	macaque_boundary_2604	mouse_boundary_254
human_boundary_2385	macaque_boundary_2412	mouse_boundary_2245
human_boundary_2134	macaque_boundary_1795	mouse_boundary_2426
human_boundary_930	macaque_boundary_1491	mouse_boundary_1377
human_boundary_866	macaque_boundary_2264	mouse_boundary_2397
human_boundary_198;human_boundary_125	macaque_boundary_180
human_boundary_682	macaque_boundary_1110	mouse_boundary_2234
human_boundary_374	macaque_boundary_730	mouse_boundary_2210
human_boundary_2415	macaque_boundary_2439	mouse_boundary_2240
human_boundary_2142	macaque_boundary_1806	mouse_boundary_1624
human_boundary_2434	macaque_boundary_2458;macaque_boundary_1965
human_boundary_1885	macaque_boundary_2033	mouse_boundary_2264
human_boundary_1570	macaque_boundary_1330	mouse_boundary_2014
human_boundary_2440	macaque_boundary_2464	mouse_boundary_1455
human_boundary_1020	macaque_boundary_1018	mouse_boundary_409
human_boundary_1613	macaque_boundary_1366	mouse_boundary_2467
human_boundary_2464	macaque_boundary_2492	mouse_boundary_837
human_boundary_2473	macaque_boundary_2503	mouse_boundary_846
human_boundary_2475	macaque_boundary_2505	mouse_boundary_848
human_boundary_668	macaque_boundary_1096	mouse_boundary_1487
human_boundary_248	macaque_boundary_2548	mouse_boundary_1260
human_boundary_2484	macaque_boundary_2515	mouse_boundary_857
human_boundary_800	macaque_boundary_2390	mouse_boundary_561
human_boundary_2650	macaque_boundary_2684	mouse_boundary_2534
human_boundary_2546;human_boundary_758	macaque_boundary_2343
human_boundary_1026	macaque_boundary_1036	mouse_boundary_428
human_boundary_2201	macaque_boundary_1823	mouse_boundary_1016
human_boundary_2497	macaque_boundary_2528	mouse_boundary_870
human_boundary_2514;human_boundary_689	macaque_boundary_956
human_boundary_2520	macaque_boundary_2735	mouse_boundary_1667
human_boundary_2545	macaque_boundary_1285	mouse_boundary_986
human_boundary_98	macaque_boundary_105	mouse_boundary_1564
human_boundary_2575	macaque_boundary_976	mouse_boundary_637
human_boundary_2595	macaque_boundary_914	mouse_boundary_1648
human_boundary_2605	macaque_boundary_901	mouse_boundary_1657
human_boundary_2719	macaque_boundary_2745	mouse_boundary_2506
human_boundary_2651	macaque_boundary_2685	mouse_boundary_2532
human_boundary_833	macaque_boundary_2231	mouse_boundary_1372
human_boundary_2658	macaque_boundary_2692	mouse_boundary_2475
human_boundary_2661	macaque_boundary_2696	mouse_boundary_2479
human_boundary_267	macaque_boundary_2565	mouse_boundary_1114
human_boundary_2678	macaque_boundary_2710	mouse_boundary_2540
human_boundary_762	macaque_boundary_2348	mouse_boundary_522
human_boundary_793	macaque_boundary_2382	mouse_boundary_555
human_boundary_1565	macaque_boundary_356	mouse_boundary_2214
human_boundary_451	macaque_boundary_818	mouse_boundary_2153
human_boundary_1831	macaque_boundary_1978	mouse_boundary_1579
human_boundary_418	macaque_boundary_754	mouse_boundary_1341
human_boundary_2712	macaque_boundary_2741;macaque_boundary_1496
human_boundary_2722	macaque_boundary_2748	mouse_boundary_2509
human_boundary_2723	macaque_boundary_2749;macaque_boundary_2001
human_boundary_2504	macaque_boundary_2535	mouse_boundary_877
human_boundary_2732	macaque_boundary_2757	mouse_boundary_2520
human_boundary_2733	macaque_boundary_2758	mouse_boundary_2521
human_boundary_1293	macaque_boundary_715	mouse_boundary_27
human_boundary_282;human_boundary_283		mouse_boundary_722
human_boundary_307	macaque_boundary_2595	mouse_boundary_246
human_boundary_311	macaque_boundary_2590	mouse_boundary_711
human_boundary_365	macaque_boundary_2657	mouse_boundary_2197
human_boundary_371	macaque_boundary_2662	mouse_boundary_2202
human_boundary_1677	macaque_boundary_1307	mouse_boundary_961
human_boundary_399	macaque_boundary_777	mouse_boundary_1364
human_boundary_2181	macaque_boundary_1845	mouse_boundary_202
human_boundary_1829	macaque_boundary_1976	mouse_boundary_1581
human_boundary_419	macaque_boundary_753	mouse_boundary_1339
human_boundary_470	macaque_boundary_836	mouse_boundary_2338
human_boundary_485	macaque_boundary_851	mouse_boundary_2379
human_boundary_2316	macaque_boundary_1654	mouse_boundary_1910
human_boundary_1700	macaque_boundary_1424	mouse_boundary_2433
human_boundary_508	macaque_boundary_874	mouse_boundary_2355
human_boundary_509	macaque_boundary_875	mouse_boundary_2354
human_boundary_1685	macaque_boundary_1314	mouse_boundary_1992
human_boundary_2538	macaque_boundary_929	mouse_boundary_1638
human_boundary_530	macaque_boundary_376	mouse_boundary_2042
human_boundary_549	macaque_boundary_395	mouse_boundary_934
human_boundary_550	macaque_boundary_398	mouse_boundary_903
human_boundary_1995	macaque_boundary_2161	mouse_boundary_1159
human_boundary_594	macaque_boundary_449	mouse_boundary_290
human_boundary_600	macaque_boundary_456	mouse_boundary_284
human_boundary_609	macaque_boundary_464	mouse_boundary_276
human_boundary_629	macaque_boundary_486	mouse_boundary_1864
human_boundary_643;human_boundary_669	macaque_boundary_1097
human_boundary_660	macaque_boundary_1087	mouse_boundary_1907
human_boundary_683	macaque_boundary_1111	mouse_boundary_779
human_boundary_759	macaque_boundary_2344	mouse_boundary_736
human_boundary_692	macaque_boundary_1117	mouse_boundary_786
human_boundary_2446	macaque_boundary_2470	mouse_boundary_9
human_boundary_2001	macaque_boundary_2166	mouse_boundary_630
human_boundary_864	macaque_boundary_2262	mouse_boundary_2399
human_boundary_713	macaque_boundary_1140	mouse_boundary_809
human_boundary_405	macaque_boundary_770	mouse_boundary_1358
human_boundary_755	macaque_boundary_2339;macaque_boundary_2457
human_boundary_813	macaque_boundary_980	mouse_boundary_638
human_boundary_663	macaque_boundary_1090	mouse_boundary_1491
human_boundary_827	macaque_boundary_2226	mouse_boundary_1369
human_boundary_842	macaque_boundary_2239	mouse_boundary_1381
human_boundary_857	macaque_boundary_2255	mouse_boundary_2405
human_boundary_1378	macaque_boundary_564	mouse_boundary_1337
human_boundary_2471	macaque_boundary_2500	mouse_boundary_843
human_boundary_933	macaque_boundary_1494	mouse_boundary_2191
human_boundary_918	macaque_boundary_1481	mouse_boundary_930
human_boundary_945	macaque_boundary_1504	mouse_boundary_2295
human_boundary_1384	macaque_boundary_1418	mouse_boundary_41
human_boundary_947	macaque_boundary_1506	mouse_boundary_2297
human_boundary_1	macaque_boundary_2	mouse_boundary_1748
human_boundary_10	macaque_boundary_11	mouse_boundary_1739
human_boundary_100	macaque_boundary_107	mouse_boundary_1562
human_boundary_1000	macaque_boundary_999	mouse_boundary_383
human_boundary_1006	macaque_boundary_1003	mouse_boundary_380
human_boundary_1011	macaque_boundary_1008	mouse_boundary_403
human_boundary_1012	macaque_boundary_1009	mouse_boundary_402
human_boundary_1024	macaque_boundary_1034	mouse_boundary_427
human_boundary_1027	macaque_boundary_1037	mouse_boundary_429
human_boundary_1028	macaque_boundary_1038	mouse_boundary_431
human_boundary_103	macaque_boundary_112	mouse_boundary_1559
human_boundary_1032	macaque_boundary_1042	mouse_boundary_434
human_boundary_1033	macaque_boundary_1045	mouse_boundary_436
human_boundary_1034	macaque_boundary_1043;macaque_boundary_1046
human_boundary_1037	macaque_boundary_1030	mouse_boundary_424
human_boundary_1038	macaque_boundary_1029	mouse_boundary_423
human_boundary_1039	macaque_boundary_1028	mouse_boundary_422
human_boundary_1040	macaque_boundary_1026	mouse_boundary_421
human_boundary_1043	macaque_boundary_1021	mouse_boundary_418
human_boundary_1044	macaque_boundary_1020	mouse_boundary_417
human_boundary_1047	macaque_boundary_1047	mouse_boundary_414
human_boundary_1048	macaque_boundary_1048	mouse_boundary_412
human_boundary_1049	macaque_boundary_1049	mouse_boundary_438
human_boundary_1050	macaque_boundary_1050	mouse_boundary_439
human_boundary_1055	macaque_boundary_1054	mouse_boundary_442
human_boundary_1057	macaque_boundary_1056	mouse_boundary_445
human_boundary_1058	macaque_boundary_1057	mouse_boundary_446
human_boundary_1062	macaque_boundary_1060	mouse_boundary_449
human_boundary_1067	macaque_boundary_1064	mouse_boundary_453
human_boundary_1071	macaque_boundary_1068	mouse_boundary_457
human_boundary_1072	macaque_boundary_1069	mouse_boundary_458
human_boundary_1076	macaque_boundary_1156	mouse_boundary_1088
human_boundary_109	macaque_boundary_118	mouse_boundary_1553
human_boundary_1097	macaque_boundary_1160	mouse_boundary_1119
human_boundary_1098	macaque_boundary_1161	mouse_boundary_1120
human_boundary_1099	macaque_boundary_1162	mouse_boundary_1121
human_boundary_11	macaque_boundary_12	mouse_boundary_1738
human_boundary_110	macaque_boundary_119	mouse_boundary_1552
human_boundary_1103	macaque_boundary_1169	mouse_boundary_1126
human_boundary_111	macaque_boundary_121	mouse_boundary_1550
human_boundary_1110	macaque_boundary_1173	mouse_boundary_1133
human_boundary_1113	macaque_boundary_1176	mouse_boundary_1186
human_boundary_1114	macaque_boundary_1177	mouse_boundary_1185
human_boundary_1117	macaque_boundary_1181	mouse_boundary_1182
human_boundary_1118	macaque_boundary_1183	mouse_boundary_1181
human_boundary_1123	macaque_boundary_1187	mouse_boundary_1165
human_boundary_1124	macaque_boundary_1188	mouse_boundary_1166
human_boundary_1126	macaque_boundary_1189	mouse_boundary_1168
human_boundary_1127	macaque_boundary_1190	mouse_boundary_1169
human_boundary_1131	macaque_boundary_1193	mouse_boundary_91
human_boundary_1132	macaque_boundary_1194	mouse_boundary_92
human_boundary_1147	macaque_boundary_1210	mouse_boundary_265
human_boundary_1148	macaque_boundary_1211	mouse_boundary_266
human_boundary_115	macaque_boundary_126	mouse_boundary_1545
human_boundary_1151	macaque_boundary_1216	mouse_boundary_1078
human_boundary_1158	macaque_boundary_1222	mouse_boundary_2346
human_boundary_116	macaque_boundary_127	mouse_boundary_1544
human_boundary_1160	macaque_boundary_1224	mouse_boundary_2290
human_boundary_1161	macaque_boundary_1225	mouse_boundary_2289
human_boundary_1162	macaque_boundary_1226	mouse_boundary_2288
human_boundary_1163	macaque_boundary_1228	mouse_boundary_2278
human_boundary_1166	macaque_boundary_1232	mouse_boundary_2275
human_boundary_1169	macaque_boundary_1235;macaque_boundary_1236
human_boundary_117	macaque_boundary_128	mouse_boundary_1543
human_boundary_1170	macaque_boundary_1241	mouse_boundary_2091
human_boundary_1171	macaque_boundary_1242	mouse_boundary_2090
human_boundary_1172	macaque_boundary_1243	mouse_boundary_2089
human_boundary_1179	macaque_boundary_1251	mouse_boundary_2084
human_boundary_118	macaque_boundary_130	mouse_boundary_1541
human_boundary_1180	macaque_boundary_1252	mouse_boundary_2083
human_boundary_1186	macaque_boundary_1258	mouse_boundary_2070
human_boundary_1190	macaque_boundary_1263	mouse_boundary_2066
human_boundary_1192	macaque_boundary_1265	mouse_boundary_2096
human_boundary_1198	macaque_boundary_622	mouse_boundary_483
human_boundary_1199	macaque_boundary_623	mouse_boundary_482
human_boundary_1200	macaque_boundary_624	mouse_boundary_481
human_boundary_1201	macaque_boundary_625	mouse_boundary_480
human_boundary_1202	macaque_boundary_626	mouse_boundary_479
human_boundary_1206	macaque_boundary_628	mouse_boundary_474
human_boundary_1210	macaque_boundary_633	mouse_boundary_471
human_boundary_1212	macaque_boundary_635	mouse_boundary_469
human_boundary_1214	macaque_boundary_637	mouse_boundary_467
human_boundary_1215	macaque_boundary_639	mouse_boundary_466
human_boundary_1216	macaque_boundary_640	mouse_boundary_465
human_boundary_1224	macaque_boundary_648	mouse_boundary_1783
human_boundary_1228	macaque_boundary_652	mouse_boundary_1089
human_boundary_123	macaque_boundary_134	mouse_boundary_1536
human_boundary_1236	macaque_boundary_661	mouse_boundary_1094
human_boundary_1240	macaque_boundary_666	mouse_boundary_1098
human_boundary_1244	macaque_boundary_668	mouse_boundary_1100
human_boundary_1247	macaque_boundary_670	mouse_boundary_1104
human_boundary_1250	macaque_boundary_673	mouse_boundary_1107
human_boundary_1251	macaque_boundary_674	mouse_boundary_1108
human_boundary_1252	macaque_boundary_675	mouse_boundary_341
human_boundary_1253	macaque_boundary_677	mouse_boundary_340
human_boundary_1257	macaque_boundary_681	mouse_boundary_333
human_boundary_1261	macaque_boundary_686	mouse_boundary_331
human_boundary_1263	macaque_boundary_688	mouse_boundary_328
human_boundary_1267	macaque_boundary_692	mouse_boundary_1988
human_boundary_1268	macaque_boundary_693	mouse_boundary_1984
human_boundary_1270	macaque_boundary_695	mouse_boundary_1985
human_boundary_1274	macaque_boundary_698	mouse_boundary_1983
human_boundary_1275	macaque_boundary_699	mouse_boundary_1982
human_boundary_1276	macaque_boundary_700	mouse_boundary_1981
human_boundary_1277	macaque_boundary_701	mouse_boundary_1980
human_boundary_1278	macaque_boundary_702	mouse_boundary_1979
human_boundary_1279	macaque_boundary_703	mouse_boundary_1978
human_boundary_1281	macaque_boundary_705	mouse_boundary_1977
human_boundary_1282	macaque_boundary_706	mouse_boundary_1976
human_boundary_1294	macaque_boundary_716	mouse_boundary_28
human_boundary_1298	macaque_boundary_721	mouse_boundary_32
human_boundary_1299	macaque_boundary_722	mouse_boundary_33
human_boundary_1314	macaque_boundary_512	mouse_boundary_101
human_boundary_1315	macaque_boundary_511	mouse_boundary_100
human_boundary_1316	macaque_boundary_510	mouse_boundary_99
human_boundary_1317	macaque_boundary_509	mouse_boundary_98
human_boundary_1320	macaque_boundary_506	mouse_boundary_97
human_boundary_1323	macaque_boundary_503	mouse_boundary_26
human_boundary_1330	macaque_boundary_517	mouse_boundary_105
human_boundary_1332	macaque_boundary_519	mouse_boundary_106
human_boundary_1337	macaque_boundary_526	mouse_boundary_1296
human_boundary_1338	macaque_boundary_527	mouse_boundary_1297
human_boundary_1340	macaque_boundary_529	mouse_boundary_1299
human_boundary_1342	macaque_boundary_531	mouse_boundary_1301
human_boundary_1345	macaque_boundary_533	mouse_boundary_1303
human_boundary_1346	macaque_boundary_534	mouse_boundary_1304
human_boundary_1350	macaque_boundary_539	mouse_boundary_1310
human_boundary_1351	macaque_boundary_540	mouse_boundary_1311
human_boundary_1353	macaque_boundary_542	mouse_boundary_1313
human_boundary_1358	macaque_boundary_547	mouse_boundary_1319
human_boundary_1359	macaque_boundary_548	mouse_boundary_1320
human_boundary_136	macaque_boundary_139	mouse_boundary_1531
human_boundary_1360	macaque_boundary_550	mouse_boundary_1322
human_boundary_1361	macaque_boundary_551	mouse_boundary_1323
human_boundary_1367	macaque_boundary_556	mouse_boundary_1326
human_boundary_1368	macaque_boundary_557	mouse_boundary_1327
human_boundary_1370	macaque_boundary_558	mouse_boundary_1328
human_boundary_1371	macaque_boundary_559	mouse_boundary_1329
human_boundary_1372	macaque_boundary_560	mouse_boundary_1330
human_boundary_1373	macaque_boundary_561	mouse_boundary_1332
human_boundary_1375	macaque_boundary_562	mouse_boundary_1334
human_boundary_1376	macaque_boundary_563	mouse_boundary_1336
human_boundary_1380	macaque_boundary_567	mouse_boundary_40
human_boundary_1382	macaque_boundary_569	mouse_boundary_38
human_boundary_1383	macaque_boundary_1419	mouse_boundary_36
human_boundary_1391	macaque_boundary_575	mouse_boundary_46
human_boundary_1392	macaque_boundary_576	mouse_boundary_47
human_boundary_1393	macaque_boundary_577	mouse_boundary_48
human_boundary_1394	macaque_boundary_578	mouse_boundary_49
human_boundary_1395	macaque_boundary_579	mouse_boundary_50
human_boundary_1397	macaque_boundary_581	mouse_boundary_52
human_boundary_140	macaque_boundary_145	mouse_boundary_1523
human_boundary_1400	macaque_boundary_586	mouse_boundary_57
human_boundary_1401	macaque_boundary_587	mouse_boundary_58
human_boundary_1402	macaque_boundary_588	mouse_boundary_59
human_boundary_1403	macaque_boundary_589	mouse_boundary_60
human_boundary_1406	macaque_boundary_593	mouse_boundary_63
human_boundary_1407	macaque_boundary_594	mouse_boundary_64
human_boundary_1410	macaque_boundary_597	mouse_boundary_66
human_boundary_1411	macaque_boundary_598	mouse_boundary_67
human_boundary_1412	macaque_boundary_599	mouse_boundary_68
human_boundary_1415	macaque_boundary_602	mouse_boundary_72
human_boundary_1416	macaque_boundary_603	mouse_boundary_73
human_boundary_1419	macaque_boundary_606	mouse_boundary_74
human_boundary_142	macaque_boundary_150	mouse_boundary_1521
human_boundary_1420	macaque_boundary_607;macaque_boundary_608
human_boundary_1426	macaque_boundary_614	mouse_boundary_80
human_boundary_1429	macaque_boundary_617	mouse_boundary_82
human_boundary_1431	macaque_boundary_619	mouse_boundary_83
human_boundary_1439	macaque_boundary_303	mouse_boundary_1391
human_boundary_144	macaque_boundary_153	mouse_boundary_159
human_boundary_1442	macaque_boundary_306	mouse_boundary_1393
human_boundary_145	macaque_boundary_154	mouse_boundary_158
human_boundary_1451	macaque_boundary_315	mouse_boundary_1400
human_boundary_1452	macaque_boundary_316	mouse_boundary_1401
human_boundary_1455	macaque_boundary_318	mouse_boundary_1403
human_boundary_1456	macaque_boundary_319	mouse_boundary_1404
human_boundary_1457	macaque_boundary_320	mouse_boundary_1405
human_boundary_1459	macaque_boundary_321	mouse_boundary_1406
human_boundary_1462	macaque_boundary_323	mouse_boundary_1409
human_boundary_1464	macaque_boundary_293	mouse_boundary_1414
human_boundary_1469	macaque_boundary_288	mouse_boundary_1417
human_boundary_1470	macaque_boundary_287	mouse_boundary_1418
human_boundary_1471	macaque_boundary_286	mouse_boundary_1419
human_boundary_1472	macaque_boundary_285	mouse_boundary_1420
human_boundary_1476	macaque_boundary_279	mouse_boundary_1426
human_boundary_1478	macaque_boundary_276	mouse_boundary_1428
human_boundary_1479	macaque_boundary_275	mouse_boundary_1429
human_boundary_1481	macaque_boundary_272	mouse_boundary_1432
human_boundary_1484	macaque_boundary_269	mouse_boundary_1435
human_boundary_1488	macaque_boundary_264	mouse_boundary_1437
human_boundary_1489	macaque_boundary_263	mouse_boundary_1438
human_boundary_149	macaque_boundary_231	mouse_boundary_154
human_boundary_1490	macaque_boundary_262	mouse_boundary_1439
human_boundary_1494	macaque_boundary_259	mouse_boundary_1441
human_boundary_1495	macaque_boundary_258	mouse_boundary_1442
human_boundary_1498;human_boundary_1499	macaque_boundary_255
human_boundary_15	macaque_boundary_15	mouse_boundary_1734
human_boundary_1504	macaque_boundary_1561	mouse_boundary_998
human_boundary_1505	macaque_boundary_1560	mouse_boundary_999
human_boundary_1508	macaque_boundary_1556	mouse_boundary_1003
human_boundary_1509	macaque_boundary_1555	mouse_boundary_1005
human_boundary_151	macaque_boundary_229	mouse_boundary_152
human_boundary_1510	macaque_boundary_1554	mouse_boundary_1006
human_boundary_1516	macaque_boundary_1549	mouse_boundary_1010
human_boundary_1517	macaque_boundary_1548	mouse_boundary_1011
human_boundary_1518	macaque_boundary_1547	mouse_boundary_1013
human_boundary_1519	macaque_boundary_1546	mouse_boundary_1014
human_boundary_152	macaque_boundary_228	mouse_boundary_151
human_boundary_1525	macaque_boundary_1539	mouse_boundary_1050
human_boundary_1526	macaque_boundary_1538	mouse_boundary_263
human_boundary_1529	macaque_boundary_325	mouse_boundary_2028
human_boundary_153	macaque_boundary_227	mouse_boundary_150
human_boundary_1538	macaque_boundary_330	mouse_boundary_935
[truncated: 1,550 more rows]
