# Supplementary material for: Tcbf: a novel user-friendly tool for pan-3D genome analysis of topologically associating domain in eukaryotic organisms
Source: Bioinformatics. 2023 Sep 19;39(9):btad576. doi: 10.1093/bioinformatics/btad576 (PMC10539074; doi:10.1093/bioinformatics/btad576)
Supplement: btad576_Supplementary_Data [file btad576_supplementary_data.zip › Supplementary_Table_2.xlsx]

## Sheet: Sheet1
Supplementary Table 2. Example data source
species	genome	GFF3	TAD data source
B.rapa	http://39.100.233.196:82/download_genome/datasets/pub/Genomes/Brassica_rapa/V3.0/Brapa_sequence_v3.0.fasta.gz	http://39.100.233.196:82/download_genome/datasets/pub/Genomes/Brassica_rapa/V3.0/Brapa_genome_v3.0_genes.gff3.gz	Biased gene retention during diploidization in Brassica linked to three-dimensional genome organization
Z.mays	JGI Data Portal (doe.gov)	JGI Data Portal (doe.gov)	Chromatin loop anchors contain core structural components of the gene expression machinery in maize
O.sativa	https://ftp.ensemblgenomes.ebi.ac.uk/pub/plants/release-55/fasta/oryza_sativa/dna/Oryza_sativa.IRGSP-1.0.dna.toplevel.fa.gz	https://ftp.ensemblgenomes.ebi.ac.uk/pub/plants/release-55/gff3/oryza_sativa/Oryza_sativa.IRGSP-1.0.55.chr.gff3.gz	Rice 3D chromatin structure correlates with sequence variation and meiotic recombination rate
C. annuum	https://ftp.cngb.org/pub/CNSA/data3/CNP0001129/CNS0252417/CNA0036143/Ca_59.dna.fa.gz	https://ftp.cngb.org/pub/CNSA/data3/CNP0001129/CNS0252417/CNA0036143/Ca_59.v1a.gff3.gz	The 3D architecture of the pepper genome and its relationship to function and evolution
B.oleracea	https://ftp.ensemblgenomes.org/pub/plants/release-36/fasta/brassica_oleracea/dna/Brassica_oleracea.v2.1.dna.toplevel.fa.gz	https://ftp.ensemblgenomes.org/pub/plants/release-36/gff3/brassica_oleracea/Brassica_oleracea.v2.1.36.chr.gff3.gz	Biased gene retention during diploidization in Brassica linked to three-dimensional genome organization
A. hypogaea	https://peanutbase.org/data/v2/Arachis/hypogaea/genomes/Tifrunner.gnm2.J5K5/arahy.Tifrunner.gnm2.J5K5.genome_main.fna.gz	https://peanutbase.org/data/v2/Arachis/hypogaea/annotations/Tifrunner.gnm2.ann1.4K0L/arahy.Tifrunner.gnm2.ann1.4K0L.gene_models_main.gff3.gz	Chromatin spatial organization of wild type and mutant peanuts reveals high-resolution genomic architecture and interaction alterations
sorghum	https://ftp.ensemblgenomes.ebi.ac.uk/pub/plants/release-55/fasta/sorghum_bicolor/dna/Sorghum_bicolor.Sorghum_bicolor_NCBIv3.dna.toplevel.fa.gz	https://ftp.ensemblgenomes.ebi.ac.uk/pub/plants/release-55/gff3/sorghum_bicolor/Sorghum_bicolor.Sorghum_bicolor_NCBIv3.55.chr.gff3.gz	3D Chromatin Architecture of Large Plant Genomes Determined by Local A/B Compartments
S. lycopersicum	http://solomics.agis.org.cn/tomato/ftp/genome/SL5.0.fasta.gz	http://solomics.agis.org.cn/tomato/ftp/gff/SL5.0.gff3.gz	3D Chromatin Architecture of Large Plant Genomes Determined by Local A/B Compartments
P.vulgaris	Phytozome info: P.vulgaris v2.1 (doe.gov)	Phytozome info: P.vulgaris v2.1 (doe.gov)	Altered chromatin architecture and gene expression during polyploidization and domestication of soybean
G.max	Phytozome (doe.gov)	Phytozome (doe.gov)	Altered chromatin architecture and gene expression during polyploidization and domestication of soybean
G.soja	https://soybase.org/data/v2/Glycine/soja/genomes/W05.gnm1.SVL1/glyso.W05.gnm1.SVL1.genome_main.fna.gz	https://soybase.org/data/v2/Glycine/soja/annotations/W05.gnm1.ann1.T47J/glyso.W05.gnm1.ann1.T47J.gene_models_main.gff3.gz	Altered chromatin architecture and gene expression during polyploidization and domestication of soybean
G. ramondii	Download-GCGI(Group of Cotton Genetic Improvement) (hzau.edu.cn)	Download-GCGI(Group of Cotton Genetic Improvement) (hzau.edu.cn)	Comparative Genome Analyses Highlight Transposon-Mediated Genome Expansion and the Evolutionary Architecture of 3D Genomic Folding in Cotton
G. hirsutum	Download-GCGI(Group of Cotton Genetic Improvement) (hzau.edu.cn)	Download-GCGI(Group of Cotton Genetic Improvement) (hzau.edu.cn)	Evolutionary dynamics of 3D genome architecture following polyploidization in cotton
G. arboreum	Download-GCGI(Group of Cotton Genetic Improvement) (hzau.edu.cn)	Download-GCGI(Group of Cotton Genetic Improvement) (hzau.edu.cn)	Comparative Genome Analyses Highlight Transposon-Mediated Genome Expansion and the Evolutionary Architecture of 3D Genomic Folding in Cotton
Human	https://ftp.ensembl.org/pub/release-91/fasta/homo_sapiens/dna/Homo_sapiens.GRCh38.dna.primary_assembly.fa.gz	https://ftp.ensembl.org/pub/release-91/gff3/homo_sapiens/Homo_sapiens.GRCh38.91.chr.gff3.gz	Comparative 3D genome architecture in vertebrates
Rhesus	https://hgdownload.soe.ucsc.edu/goldenPath/rheMac8/bigZips/rheMac8.fa.gz	https://hgdownload.soe.ucsc.edu/goldenPath/rheMac8/bigZips/genes/rheMac8.ncbiRefSeq.gtf.gz	Comparative 3D genome architecture in vertebrates
Mouse	https://ftp.ensembl.org/pub/release-102/fasta/mus_musculus/dna/Mus_musculus.GRCm38.dna.primary_assembly.fa.gz	https://ftp.ensembl.org/pub/release-102/gff3/mus_musculus/Mus_musculus.GRCm38.102.chr.gff3.gz	Genome-Wide Chromatin Structure Changes During Adipogenesis and Myogenesis
Rat	http://ftp.ensembl.org/pub/release-104/fasta/rattus_norvegicus/dna/Rattus_norvegicus.Rnor_6.0.dna.toplevel.fa.gz	http://ftp.ensembl.org/pub/release-104/gff3/rattus_norvegicus/Rattus_norvegicus.Rnor_6.0.104.chr.gff3.gz	Comparative 3D genome architecture in vertebrates
Rabbit	https://ftp.ensembl.org/pub/release-108/fasta/oryctolagus_cuniculus/dna/Oryctolagus_cuniculus.OryCun2.0.dna.toplevel.fa.gz	https://ftp.ensembl.org/pub/release-108/gff3/oryctolagus_cuniculus/Oryctolagus_cuniculus.OryCun2.0.108.chr.gff3.gz	Comparative 3D genome architecture in vertebrates
Cow	http://hgdownload.cse.ucsc.edu/goldenPath/bosTau7/bigZips/bosTau7.fa.gz	http://hgdownload.cse.ucsc.edu/goldenPath/bosTau7/bigZips/genes/bosTau7.refGene.gtf.gz	Comparative 3D genome architecture in vertebrates
Sheep	https://hgdownload.soe.ucsc.edu/goldenPath/oviAri3/bigZips/oviAri3.fa.gz	https://hgdownload.soe.ucsc.edu/goldenPath/oviAri3/bigZips/genes/oviAri3.ncbiRefSeq.gtf.gz	Comparative 3D genome architecture in vertebrates
Pig	https://hgdownload.soe.ucsc.edu/goldenPath/susScr11/bigZips/susScr11.fa.gz	https://hgdownload.soe.ucsc.edu/goldenPath/susScr11/bigZips/genes/susScr11.ncbiRefSeq.gtf.gz	Building a sequence map of the pig pan-genome from multiple de novo assemblies and Hi-C data
Cat	https://hgdownload.soe.ucsc.edu/goldenPath/felCat8/bigZips/felCat8.fa.gz	https://hgdownload.soe.ucsc.edu/goldenPath/felCat8/bigZips/genes/felCat8.ncbiRefSeq.gtf.gz	Comparative 3D genome architecture in vertebrates
Dog	https://hgdownload.soe.ucsc.edu/goldenPath/canFam3/bigZips/canFam3.fa.gz	https://hgdownload.soe.ucsc.edu/goldenPath/canFam3/bigZips/genes/canFam3.ncbiRefSeq.gtf.gz	Comparative 3D genome architecture in vertebrates
Chicken	https://hgdownload.soe.ucsc.edu/goldenPath/galGal5/bigZips/galGal5.fa.gz	https://hgdownload.soe.ucsc.edu/goldenPath/galGal5/bigZips/genes/galGal5.ncbiRefSeq.gtf.gz	Comparative 3D genome architecture in vertebrates
Zebrafish	https://hgdownload.soe.ucsc.edu/goldenPath/danRer10/bigZips/danRer10.fa.gz	https://hgdownload.soe.ucsc.edu/goldenPath/danRer10/bigZips/genes/danRer10.ncbiRefSeq.gtf.gz	Comparative 3D genome architecture in vertebrates
