# Supplementary material for: Tcbf: a novel user-friendly tool for pan-3D genome analysis of topologically associating domain in eukaryotic organisms
Source: Bioinformatics. 2023 Sep 19;39(9):btad576. doi: 10.1093/bioinformatics/btad576 (PMC10539074; doi:10.1093/bioinformatics/btad576)
Supplement: btad576_Supplementary_Data [file btad576_supplementary_data.zip › Supplementary_Table_3.xlsx]

## Sheet: Sheet1
Supplementary Table 3. Resource usage summary
12 vertebrate
CPU time	50206.00 sec.
Max Memory	97149 MB
Average Memory	36156.03 MB
Run time :	3583 sec.
Max Threads :	12
14 Viridiplantae
CPU time	41261.00 sec.
Max Memory	85143 MB
Average Memory	29156.24 MB
Run time :	2528 sec.
Max Threads :	12
